# Supplementary material for: Mechanistic insight into female predominance in Alzheimer’s disease based on aberrant protein S-nitrosylation of C3
Source: Sci Adv. 2022 Dec 14;8(50):eade0764. doi: 10.1126/sciadv.ade0764 (PMC9750152; doi:10.1126/sciadv.ade0764)
Supplement: Supplementary file 2 — Tables S3 to S14 [file sciadv.ade0764_tables_s3_to_s14.zip]

Archive with 12 entries (12 files):
- sciadv.ade0764_table_s3.xlsx
- sciadv.ade0764_table_s4.xlsx
- sciadv.ade0764_table_s5.xlsx
- sciadv.ade0764_table_s6.xlsx
- sciadv.ade0764_table_s7.xlsx
- sciadv.ade0764_table_s8.xlsx
- sciadv.ade0764_table_s9.xlsx
- sciadv.ade0764_table_s10.xlsx
- sciadv.ade0764_table_s11.xlsx
- sciadv.ade0764_table_s12.xlsx
- sciadv.ade0764_table_s13.xlsx
- sciadv.ade0764_table_s14.xlsx
