# Supplementary material for: Mechanistic insight into female predominance in Alzheimer’s disease based on aberrant protein S-nitrosylation of C3
Source: Sci Adv. 2022 Dec 14;8(50):eade0764. doi: 10.1126/sciadv.ade0764 (PMC9750152; doi:10.1126/sciadv.ade0764)
Supplement: Supplementary file 2 — Tables S3 to S14 [file sciadv.ade0764_tables_s3_to_s14.zip › sciadv.ade0764_table_s3.xlsx]

## Sheet: Male AD
Male-AD (1059)
P09104	Gamma-enolase
P20916	Myelin-associated glycoprotein
P27824	Calnexin
P16415	Zinc finger protein 823
P62879	Guanine nucleotide-binding protein G(I)/G(S)/G(T) subunit beta-2
Q15149	Plectin
P35080	Profilin-2
P21796	Voltage-dependent anion-selective channel protein 1
P07900	Heat shock protein HSP 90-alpha
P01023	Alpha-2-macroglobulin
P16519	Neuroendocrine convertase 2
Q8NFZ8	Cell adhesion molecule 4
P62873	Guanine nucleotide-binding protein G(I)/G(S)/G(T) subunit beta-1
O75061	Putative tyrosine-protein phosphatase auxilin
Q99962	Endophilin-A1
P13591	Neural cell adhesion molecule 1
P14618	Pyruvate kinase PKM
Q9H4A4	Aminopeptidase B
P31948	Stress-induced-phosphoprotein 1
P13489	Ribonuclease inhibitor
P28331	NADH-ubiquinone oxidoreductase 75 kDa subunit, mitochondrial
P26232	Catenin alpha-2
Q00610	Clathrin heavy chain 1
P30044	Peroxiredoxin-5, mitochondrial
P29120	Neuroendocrine convertase 1
P31930	Cytochrome b-c1 complex subunit 1, mitochondrial
P53041	Serine/threonine-protein phosphatase 5
Q9UH03	Neuronal-specific septin-3
P18669	Phosphoglycerate mutase 1
Q969P0	Immunoglobulin superfamily member 8
Q92686	Neurogranin
Q9Y646	Carboxypeptidase Q
Q9H1Y0	Autophagy protein 5
Q9Y4E8	Ubiquitin carboxyl-terminal hydrolase 15
Q6S8J3	POTE ankyrin domain family member E
P31939	Bifunctional purine biosynthesis protein PURH
Q04760	Lactoylglutathione lyase
Q12860	Contactin-1
O14810	Complexin-1
Q14982	Opioid-binding protein/cell adhesion molecule
Q9UN36	Protein NDRG2
P63215	Guanine nucleotide-binding protein G(I)/G(S)/G(O) subunit gamma-3
P21281	V-type proton ATPase subunit B, brain isoform
Q9NX14	NADH dehydrogenase [ubiquinone] 1 beta subcomplex subunit 11, mitochondrial
Q9GZS3	WD repeat-containing protein 61
Q8NHH9	Atlastin-2
O94760	N(G),N(G)-dimethylarginine dimethylaminohydrolase 1
Q14203	Dynactin subunit 1
O43865	S-adenosylhomocysteine hydrolase-like protein 1
Q9UHY7	Enolase-phosphatase E1
Q13162	Peroxiredoxin-4
O75891	Cytosolic 10-formyltetrahydrofolate dehydrogenase
Q969Q5	Ras-related protein Rab-24
P05023	Sodium/potassium-transporting ATPase subunit alpha-1
Q9UMF0	Intercellular adhesion molecule 5
Q9HCG7	Non-lysosomal glucosylceramidase
Q8IXJ6	NAD-dependent protein deacetylase sirtuin-2
P15104	Glutamine synthetase
P02787	Serotransferrin
Q8WXF7	Atlastin-1
O75369	Filamin-B
Q9NQW7	Xaa-Pro aminopeptidase 1
Q8NC96	Adaptin ear-binding coat-associated protein 1
O95292	Vesicle-associated membrane protein-associated protein B/C
P68366	Tubulin alpha-4A chain
P42025	Beta-centractin
P61421	V-type proton ATPase subunit d 1
P19367	Hexokinase-1
Q02246	Contactin-2
Q9HCC0	Methylcrotonoyl-CoA carboxylase beta chain, mitochondrial
P49448	Glutamate dehydrogenase 2, mitochondrial
O95782	AP-2 complex subunit alpha-1
Q96RU3	Formin-binding protein 1
P49189	4-trimethylaminobutyraldehyde dehydrogenase
P07339	Cathepsin D
Q07021	Complement component 1 Q subcomponent-binding protein, mitochondrial
P67775	Serine/threonine-protein phosphatase 2A catalytic subunit alpha isoform
P60174	Triosephosphate isomerase
Q8N3F0	Maturin
Q92896	Golgi apparatus protein 1
O94856	Neurofascin
P11137	Microtubule-associated protein 2
P46777	60S ribosomal protein L5
Q8N3J6	Cell adhesion molecule 2
Q96FJ2	Dynein light chain 2, cytoplasmic
P08758	Annexin A5
P50993	Sodium/potassium-transporting ATPase subunit alpha-2
P60709	Actin, cytoplasmic 1
Q8N4T8	Carbonyl reductase family member 4
Q99963	Endophilin-A3
Q9H4G0	Band 4.1-like protein 1
Q9Y3I0	tRNA-splicing ligase RtcB homolog
O00533	Neural cell adhesion molecule L1-like protein
P04080	Cystatin-B
Q99961	Endophilin-A2
P49588	Alanine--tRNA ligase, cytoplasmic
P09622	Dihydrolipoyl dehydrogenase, mitochondrial
Q02218	2-oxoglutarate dehydrogenase, mitochondrial
P05091	Aldehyde dehydrogenase, mitochondrial
P49327	Fatty acid synthase
P61158	Actin-related protein 3
O00330	Pyruvate dehydrogenase protein X component, mitochondrial
Q01469	Fatty acid-binding protein 5
O14594	Neurocan core protein
P00558	Phosphoglycerate kinase 1
A2RTX5	Threonine--tRNA ligase 2, cytoplasmic
Q9H6Z4	Ran-binding protein 3
O60486	Plexin-C1
Q96TC7	Regulator of microtubule dynamics protein 3
P31150	Rab GDP dissociation inhibitor alpha
Q6PUV4	Complexin-2
O14841	5-oxoprolinase
P54764	Ephrin type-A receptor 4
Q9NY33	Dipeptidyl peptidase 3
Q16555	Dihydropyrimidinase-related protein 2
Q6DD88	Atlastin-3
O96000	NADH dehydrogenase [ubiquinone] 1 beta subcomplex subunit 10
O00560	Syntenin-1
P61978	Heterogeneous nuclear ribonucleoprotein K
O94826	Mitochondrial import receptor subunit TOM70
P23634	Plasma membrane calcium-transporting ATPase 4
P51649	Succinate-semialdehyde dehydrogenase, mitochondrial
P40926	Malate dehydrogenase, mitochondrial
Q9UBQ7	Glyoxylate reductase/hydroxypyruvate reductase
Q7Z3D6	D-glutamate cyclase, mitochondrial
P54709	Sodium/potassium-transporting ATPase subunit beta-3
P60763	Ras-related C3 botulinum toxin substrate 3
P32004	Neural cell adhesion molecule L1
P30626	Sorcin
P05026	Sodium/potassium-transporting ATPase subunit beta-1
O15498	Synaptobrevin homolog YKT6
Q92561	Phytanoyl-CoA hydroxylase-interacting protein
Q9HCM2	Plexin-A4
O00217	NADH dehydrogenase [ubiquinone] iron-sulfur protein 8, mitochondrial
Q5T848	Probable G-protein coupled receptor 158
Q99798	Aconitate hydratase, mitochondrial
P61225	Ras-related protein Rap-2b
P62937	Peptidyl-prolyl cis-trans isomerase A
Q9Y2T3	Guanine deaminase
Q9Y617	Phosphoserine aminotransferase
P63010	AP-2 complex subunit beta
P55072	Transitional endoplasmic reticulum ATPase
Q9UNM6	26S proteasome non-ATPase regulatory subunit 13
Q01082	Spectrin beta chain, non-erythrocytic 1
P35222	Catenin beta-1
P30086	Phosphatidylethanolamine-binding protein 1
P00492	Hypoxanthine-guanine phosphoribosyltransferase
P30084	Enoyl-CoA hydratase, mitochondrial
Q16653	Myelin-oligodendrocyte glycoprotein
Q16620	BDNF/NT-3 growth factors receptor
P09543	2',3'-cyclic-nucleotide 3'-phosphodiesterase
P27338	Amine oxidase [flavin-containing] B
Q9Y2K9	Syntaxin-binding protein 5-like
P14854	Cytochrome c oxidase subunit 6B1
P62258	14-3-3 protein epsilon
O00499	Myc box-dependent-interacting protein 1
P47756	F-actin-capping protein subunit beta
P62826	GTP-binding nuclear protein Ran
P09972	Fructose-bisphosphate aldolase C
P31040	Succinate dehydrogenase [ubiquinone] flavoprotein subunit, mitochondrial
P54289	Voltage-dependent calcium channel subunit alpha-2/delta-1
P01112	GTPase HRas
P38606	V-type proton ATPase catalytic subunit A
P13693	Translationally-controlled tumor protein
Q15369	Elongin-C
Q16658	Fascin
P36871	Phosphoglucomutase-1
O14672	Disintegrin and metalloproteinase domain-containing protein 10
Q8NFT8	Delta and Notch-like epidermal growth factor-related receptor
P02675	Fibrinogen beta chain
P49418	Amphiphysin
P04406	Glyceraldehyde-3-phosphate dehydrogenase
P51178	1-phosphatidylinositol 4,5-bisphosphate phosphodiesterase delta-1
P11217	Glycogen phosphorylase, muscle form
P49419	Alpha-aminoadipic semialdehyde dehydrogenase
P29323	Ephrin type-B receptor 2
P62745	Rho-related GTP-binding protein RhoB
Q12907	Vesicular integral-membrane protein VIP36
O94973	AP-2 complex subunit alpha-2
P55884	Eukaryotic translation initiation factor 3 subunit B
P50395	Rab GDP dissociation inhibitor beta
Q15818	Neuronal pentraxin-1
Q9NUJ1	Mycophenolic acid acyl-glucuronide esterase, mitochondrial
P63092	Guanine nucleotide-binding protein G(s) subunit alpha isoforms short
P43304	Glycerol-3-phosphate dehydrogenase, mitochondrial
P80404	4-aminobutyrate aminotransferase, mitochondrial
P51674	Neuronal membrane glycoprotein M6-a
P09417	Dihydropteridine reductase
P24821	Tenascin
P30041	Peroxiredoxin-6
P61586	Transforming protein RhoA
P63167	Dynein light chain 1, cytoplasmic
P84090	Enhancer of rudimentary homolog
P09382	Galectin-1
Q7Z3B1	Neuronal growth regulator 1
Q13501	Sequestosome-1
P08559	Pyruvate dehydrogenase E1 component subunit alpha, somatic form, mitochondrial
Q12765	Secernin-1
Q8NCB2	CaM kinase-like vesicle-associated protein
Q13449	Limbic system-associated membrane protein
P09471	Guanine nucleotide-binding protein G(o) subunit alpha
P61970	Nuclear transport factor 2
Q9C0C9	(E3-independent) E2 ubiquitin-conjugating enzyme
Q9BY11	Protein kinase C and casein kinase substrate in neurons protein 1
P38646	Stress-70 protein, mitochondrial
P20020	Plasma membrane calcium-transporting ATPase 1
O75935	Dynactin subunit 3
O75083	WD repeat-containing protein 1
P59768	Guanine nucleotide-binding protein G(I)/G(S)/G(O) subunit gamma-2
Q5JTJ3	Cytochrome c oxidase assembly factor 6 homolog
O43157	Plexin-B1
O43175	D-3-phosphoglycerate dehydrogenase
Q9ULU8	Calcium-dependent secretion activator 1
P49821	NADH dehydrogenase [ubiquinone] flavoprotein 1, mitochondrial
P10114	Ras-related protein Rap-2a
Q9NS86	LanC-like protein 2
P62140	Serine/threonine-protein phosphatase PP1-beta catalytic subunit
Q15691	Microtubule-associated protein RP/EB family member 1
P46459	Vesicle-fusing ATPase
O95757	Heat shock 70 kDa protein 4L
P50440	Glycine amidinotransferase, mitochondrial
P48741	Putative heat shock 70 kDa protein 7
P08238	Heat shock protein HSP 90-beta
P61086	Ubiquitin-conjugating enzyme E2 K
O14531	Dihydropyrimidinase-related protein 4
P57087	Junctional adhesion molecule B
Q9P121	Neurotrimin
P61163	Alpha-centractin
Q99614	Tetratricopeptide repeat protein 1
P23528	Cofilin-1
Q9P0L0	Vesicle-associated membrane protein-associated protein A
O14525	Astrotactin-1
Q01814	Plasma membrane calcium-transporting ATPase 2
P13929	Beta-enolase
P63241	Eukaryotic translation initiation factor 5A-1
O95865	N(G),N(G)-dimethylarginine dimethylaminohydrolase 2
P12955	Xaa-Pro dipeptidase
O14979	Heterogeneous nuclear ribonucleoprotein D-like
P05165	Propionyl-CoA carboxylase alpha chain, mitochondrial
Q9UK22	F-box only protein 2
Q7L266	Isoaspartyl peptidase/L-asparaginase
O60262	Guanine nucleotide-binding protein G(I)/G(S)/G(O) subunit gamma-7
Q8TBG9	Synaptoporin
Q9Y2J2	Band 4.1-like protein 3
P02765	Alpha-2-HS-glycoprotein
P08247	Synaptophysin
Q96FV2	Secernin-2
Q15555	Microtubule-associated protein RP/EB family member 2
Q9Y639	Neuroplastin
P13611	Versican core protein
P13637	Sodium/potassium-transporting ATPase subunit alpha-3
Q96GW7	Brevican core protein
P07858	Cathepsin B
Q9NVH1	DnaJ homolog subfamily C member 11
Q9P1U1	Actin-related protein 3B
P31153	S-adenosylmethionine synthase isoform type-2
P31146	Coronin-1A
P67870	Casein kinase II subunit beta
Q9UBI6	Guanine nucleotide-binding protein G(I)/G(S)/G(O) subunit gamma-12
Q92823	Neuronal cell adhesion molecule
Q9H008	Phospholysine phosphohistidine inorganic pyrophosphate phosphatase
P13861	cAMP-dependent protein kinase type II-alpha regulatory subunit
Q9P2R3	Rabankyrin-5
Q9NZJ7	Mitochondrial carrier homolog 1
P04632	Calpain small subunit 1
P04156	Major prion protein
P13797	Plastin-3
Q9NQR4	Omega-amidase NIT2
Q8WUM4	Programmed cell death 6-interacting protein
O43707	Alpha-actinin-4
P61160	Actin-related protein 2
Q8N126	Cell adhesion molecule 3
Q96PE5	Opalin
P0DOX5	Immunoglobulin gamma-1 heavy chain
P60201	Myelin proteolipid protein
Q9UNF0	Protein kinase C and casein kinase substrate in neurons protein 2
P63261	Actin, cytoplasmic 2
P43121	Cell surface glycoprotein MUC18
Q01518	Adenylyl cyclase-associated protein 1
P63244	Receptor of activated protein C kinase 1
P00367	Glutamate dehydrogenase 1, mitochondrial
O15394	Neural cell adhesion molecule 2
Q53H12	Acylglycerol kinase, mitochondrial
P55809	Succinyl-CoA:3-ketoacid coenzyme A transferase 1, mitochondrial
Q969M7	NEDD8-conjugating enzyme UBE2F
P11498	Pyruvate carboxylase, mitochondrial
P08670	Vimentin
Q15819	Ubiquitin-conjugating enzyme E2 variant 2
P21266	Glutathione S-transferase Mu 3
Q9GZV7	Hyaluronan and proteoglycan link protein 2
Q9Y3F4	Serine-threonine kinase receptor-associated protein
P22695	Cytochrome b-c1 complex subunit 2, mitochondrial
Q9BPU6	Dihydropyrimidinase-related protein 5
P48735	Isocitrate dehydrogenase [NADP], mitochondrial
Q9Y2J0	Rabphilin-3A
O00764	Pyridoxal kinase
P43004	Excitatory amino acid transporter 2
O43491	Band 4.1-like protein 2
Q6L8Q7	2',5'-phosphodiesterase 12
P35613	Basigin
P09871	Complement C1s subcomponent
P09936	Ubiquitin carboxyl-terminal hydrolase isozyme L1
P45880	Voltage-dependent anion-selective channel protein 2
P10768	S-formylglutathione hydrolase
P52209	6-phosphogluconate dehydrogenase, decarboxylating
P63104	14-3-3 protein zeta/delta
P09496	Clathrin light chain A
Q12904	Aminoacyl tRNA synthase complex-interacting multifunctional protein 1
P16157	Ankyrin-1
P05166	Propionyl-CoA carboxylase beta chain, mitochondrial
O75110	Probable phospholipid-transporting ATPase IIA
P50148	Guanine nucleotide-binding protein G(q) subunit alpha
P78357	Contactin-associated protein 1
P60953	Cell division control protein 42 homolog
Q96FE5	Leucine-rich repeat and immunoglobulin-like domain-containing nogo receptor-interacting protein 1
Q9H2U2	Inorganic pyrophosphatase 2, mitochondrial
Q16134	Electron transfer flavoprotein-ubiquinone oxidoreductase, mitochondrial
P04899	Guanine nucleotide-binding protein G(i) subunit alpha-2
P43034	Platelet-activating factor acetylhydrolase IB subunit alpha
Q15831	Serine/threonine-protein kinase STK11
P19105	Myosin regulatory light chain 12A
Q96ID5	Immunoglobulin superfamily member 21
P14314	Glucosidase 2 subunit beta
Q13509	Tubulin beta-3 chain
P62487	DNA-directed RNA polymerase II subunit RPB7
O43396	Thioredoxin-like protein 1
P18433	Receptor-type tyrosine-protein phosphatase alpha
Q06587	E3 ubiquitin-protein ligase RING1
Q07954	Prolow-density lipoprotein receptor-related protein 1
O00451	GDNF family receptor alpha-2
Q709C8	Vacuolar protein sorting-associated protein 13C
P08133	Annexin A6
P46439	Glutathione S-transferase Mu 5
Q9NRX4	14 kDa phosphohistidine phosphatase
Q01813	ATP-dependent 6-phosphofructokinase, platelet type
P54577	Tyrosine--tRNA ligase, cytoplasmic
O15144	Actin-related protein 2/3 complex subunit 2
P22392	Nucleoside diphosphate kinase B
P50213	Isocitrate dehydrogenase [NAD] subunit alpha, mitochondrial
P23142	Fibulin-1
P21291	Cysteine and glycine-rich protein 1
P25713	Metallothionein-3
Q9NZ45	CDGSH iron-sulfur domain-containing protein 1
P40939	Trifunctional enzyme subunit alpha, mitochondrial
Q8WTU0	Protein DDI1 homolog 1
P14550	Aldo-keto reductase family 1 member A1
P21695	Glycerol-3-phosphate dehydrogenase [NAD(+)], cytoplasmic
P49915	GMP synthase [glutamine-hydrolyzing]
P08865	40S ribosomal protein SA
Q15527	Surfeit locus protein 2
P10515	Dihydrolipoyllysine-residue acetyltransferase component of pyruvate dehydrogenase complex, mitochondrial
P48047	ATP synthase subunit O, mitochondrial
P13639	Elongation factor 2
P27348	14-3-3 protein theta
P13804	Electron transfer flavoprotein subunit alpha, mitochondrial
P01111	GTPase NRas
P19404	NADH dehydrogenase [ubiquinone] flavoprotein 2, mitochondrial
Q6YN16	Hydroxysteroid dehydrogenase-like protein 2
P53677	AP-3 complex subunit mu-2
Q13363	C-terminal-binding protein 1
Q92520	Protein FAM3C
P14415	Sodium/potassium-transporting ATPase subunit beta-2
P17655	Calpain-2 catalytic subunit
Q9HAV0	Guanine nucleotide-binding protein subunit beta-4
P35221	Catenin alpha-1
Q9Y6M9	NADH dehydrogenase [ubiquinone] 1 beta subcomplex subunit 9
O00429	Dynamin-1-like protein
Q8IYB7	DIS3-like exonuclease 2
P55786	Puromycin-sensitive aminopeptidase
P35606	Coatomer subunit beta'
Q96DG6	Carboxymethylenebutenolidase homolog
P62888	60S ribosomal protein L30
Q05193	Dynamin-1
Q07866	Kinesin light chain 1
P46926	Glucosamine-6-phosphate isomerase 1
P34932	Heat shock 70 kDa protein 4
O75947	ATP synthase subunit d, mitochondrial
Q14108	Lysosome membrane protein 2
P16070	CD44 antigen
Q99497	Protein/nucleic acid deglycase DJ-1
O75390	Citrate synthase, mitochondrial
P22234	Multifunctional protein ADE2
P09497	Clathrin light chain B
Q9NV96	Cell cycle control protein 50A
P54920	Alpha-soluble NSF attachment protein
P08603	Complement factor H
O75326	Semaphorin-7A
Q9H832	Ubiquitin-conjugating enzyme E2 Z
Q8TCS8	Polyribonucleotide nucleotidyltransferase 1, mitochondrial
Q8TAM6	Ermin
P62834	Ras-related protein Rap-1A
Q9BY67	Cell adhesion molecule 1
P67936	Tropomyosin alpha-4 chain
P46821	Microtubule-associated protein 1B
O43765	Small glutamine-rich tetratricopeptide repeat-containing protein alpha
Q9Y696	Chloride intracellular channel protein 4
Q9Y4P1	Cysteine protease ATG4B
O60241	Adhesion G protein-coupled receptor B2
Q96GG9	DCN1-like protein 1
P17252	Protein kinase C alpha type
Q9P2R7	Succinate--CoA ligase [ADP-forming] subunit beta, mitochondrial
Q92598	Heat shock protein 105 kDa
A6NIZ1	Ras-related protein Rap-1b-like protein
P09960	Leukotriene A-4 hydrolase
Q92688	Acidic leucine-rich nuclear phosphoprotein 32 family member B
P24666	Low molecular weight phosphotyrosine protein phosphatase
P04075	Fructose-bisphosphate aldolase A
O14775	Guanine nucleotide-binding protein subunit beta-5
Q15181	Inorganic pyrophosphatase
O75832	26S proteasome non-ATPase regulatory subunit 10
Q7L775	EPM2A-interacting protein 1
P22314	Ubiquitin-like modifier-activating enzyme 1
P21579	Synaptotagmin-1
P32119	Peroxiredoxin-2
Q96NI6	Leucine-rich repeat and fibronectin type-III domain-containing protein 5
Q9NWN3	F-box only protein 34
Q13813	Spectrin alpha chain, non-erythrocytic 1
P61081	NEDD8-conjugating enzyme Ubc12
P78417	Glutathione S-transferase omega-1
P17302	Gap junction alpha-1 protein
P62333	26S proteasome regulatory subunit 10B
P19022	Cadherin-2
P38117	Electron transfer flavoprotein subunit beta
Q13424	Alpha-1-syntrophin
Q9NQC3	Reticulon-4
P41222	Prostaglandin-H2 D-isomerase
Q8WX93	Palladin
P0C0L4	Complement C4-A
Q16720	Plasma membrane calcium-transporting ATPase 3
P42765	3-ketoacyl-CoA thiolase, mitochondrial
Q9NZL4	Hsp70-binding protein 1
Q9NZ32	Actin-related protein 10
Q9UQ80	Proliferation-associated protein 2G4
Q7Z4W1	L-xylulose reductase
P13716	Delta-aminolevulinic acid dehydratase
P84095	Rho-related GTP-binding protein RhoG
P21333	Filamin-A
P14136	Glial fibrillary acidic protein
P05198	Eukaryotic translation initiation factor 2 subunit 1
O00445	Synaptotagmin-5
Q01484	Ankyrin-2
Q12805	EGF-containing fibulin-like extracellular matrix protein 1
Q15814	Tubulin-specific chaperone C
Q3MHD2	Protein LSM12 homolog
Q99719	Septin-5
P60981	Destrin
P30447	HLA class I histocompatibility antigen, A-23 alpha chain
Q99729	Heterogeneous nuclear ribonucleoprotein A/B
Q92796	Disks large homolog 3
P29992	Guanine nucleotide-binding protein subunit alpha-11
P22102	Trifunctional purine biosynthetic protein adenosine-3
Q9UBB6	Neurochondrin
Q8N335	Glycerol-3-phosphate dehydrogenase 1-like protein
Q16851	UTP--glucose-1-phosphate uridylyltransferase
Q96HD1	Cysteine-rich with EGF-like domain protein 1
P52306	Rap1 GTPase-GDP dissociation stimulator 1
O75521	Enoyl-CoA delta isomerase 2, mitochondrial
P11766	Alcohol dehydrogenase class-3
Q8NI08	Nuclear receptor coactivator 7
Q96I15	Selenocysteine lyase
Q16181	Septin-7
P06396	Gelsolin
O95716	Ras-related protein Rab-3D
P63096	Guanine nucleotide-binding protein G(i) subunit alpha-1
Q13404	Ubiquitin-conjugating enzyme E2 variant 1
Q92859	Neogenin
Q9C0F0	Putative Polycomb group protein ASXL3
P26640	Valine--tRNA ligase
Q9UJW0	Dynactin subunit 4
Q96HE7	ERO1-like protein alpha
Q9UKG1	DCC-interacting protein 13-alpha
Q8NCN5	Pyruvate dehydrogenase phosphatase regulatory subunit, mitochondrial
P00505	Aspartate aminotransferase, mitochondrial
Q9Y5P6	Mannose-1-phosphate guanyltransferase beta
P04275	von Willebrand factor
P78410	Butyrophilin subfamily 3 member A2
Q92736	Ryanodine receptor 2
P33176	Kinesin-1 heavy chain
Q9P0K9	DOMON domain-containing protein FRRS1L
P04350	Tubulin beta-4A chain
P35573	Glycogen debranching enzyme
Q9BVG4	Protein PBDC1
P02549	Spectrin alpha chain, erythrocytic 1
P15121	Aldo-keto reductase family 1 member B1
Q9NYB9	Abl interactor 2
Q4J6C6	Prolyl endopeptidase-like
P20073	Annexin A7
P55263	Adenosine kinase
Q9P2E9	Ribosome-binding protein 1
Q69YU3	Ankyrin repeat domain-containing protein 34A
Q8N8Z8	Zinc finger protein 441
Q13232	Nucleoside diphosphate kinase 3
P40925	Malate dehydrogenase, cytoplasmic
O60939	Sodium channel subunit beta-2
Q9H115	Beta-soluble NSF attachment protein
P06756	Integrin alpha-V
Q8IZP0	Abl interactor 1
Q14204	Cytoplasmic dynein 1 heavy chain 1
P52740	Zinc finger protein 132
Q14103	Heterogeneous nuclear ribonucleoprotein D0
O43148	mRNA cap guanine-N7 methyltransferase
P30405	Peptidyl-prolyl cis-trans isomerase F, mitochondrial
Q5JV73	FERM and PDZ domain-containing protein 3
P0DP58	Ly-6/neurotoxin-like protein 1
P08574	Cytochrome c1, heme protein, mitochondrial
Q9HB71	Calcyclin-binding protein
P30153	Serine/threonine-protein phosphatase 2A 65 kDa regulatory subunit A alpha isoform
Q99714	3-hydroxyacyl-CoA dehydrogenase type-2
P00441	Superoxide dismutase [Cu-Zn]
Q9HC38	Glyoxalase domain-containing protein 4
P58546	Myotrophin
Q58FG0	Putative heat shock protein HSP 90-alpha A5
O15540	Fatty acid-binding protein, brain
Q15560	Transcription elongation factor A protein 2
O14910	Protein lin-7 homolog A
P05141	ADP/ATP translocase 2
P42330	Aldo-keto reductase family 1 member C3
P68402	Platelet-activating factor acetylhydrolase IB subunit beta
Q9NYU2	UDP-glucose:glycoprotein glucosyltransferase 1
B4DXR9	Zinc finger protein 732
P15924	Desmoplakin
O94985	Calsyntenin-1
P06748	Nucleophosmin
P13671	Complement component C6
Q08380	Galectin-3-binding protein
Q05639	Elongation factor 1-alpha 2
Q5VTE0	Putative elongation factor 1-alpha-like 3
Q92777	Synapsin-2
Q9UQM7	Calcium/calmodulin-dependent protein kinase type II subunit alpha
P62714	Serine/threonine-protein phosphatase 2A catalytic subunit beta isoform
O75131	Copine-3
P21912	Succinate dehydrogenase [ubiquinone] iron-sulfur subunit, mitochondrial
P68363	Tubulin alpha-1B chain
P05230	Fibroblast growth factor 1
Q96E17	Ras-related protein Rab-3C
Q58FF6	Putative heat shock protein HSP 90-beta 4
O43504	Ragulator complex protein LAMTOR5
P16298	Serine/threonine-protein phosphatase 2B catalytic subunit beta isoform
Q9Y2Q0	Phospholipid-transporting ATPase IA
Q02252	Methylmalonate-semialdehyde dehydrogenase [acylating], mitochondrial
Q9Y5J6	Mitochondrial import inner membrane translocase subunit Tim10 B
Q08209	Serine/threonine-protein phosphatase 2B catalytic subunit alpha isoform
P07737	Profilin-1
Q13491	Neuronal membrane glycoprotein M6-b
Q9BQY6	WAP four-disulfide core domain protein 6
Q9UHC6	Contactin-associated protein-like 2
Q9C0B6	BMP/retinoic acid-inducible neural-specific protein 2
P22570	NADPH:adrenodoxin oxidoreductase, mitochondrial
Q9HCJ6	Synaptic vesicle membrane protein VAT-1 homolog-like
P29762	Cellular retinoic acid-binding protein 1
O75899	Gamma-aminobutyric acid type B receptor subunit 2
O15511	Actin-related protein 2/3 complex subunit 5
O95741	Copine-6
O95197	Reticulon-3
Q92747	Actin-related protein 2/3 complex subunit 1A
Q14195	Dihydropyrimidinase-related protein 3
P21283	V-type proton ATPase subunit C 1
P07355	Annexin A2
Q9NRN5	Olfactomedin-like protein 3
P35611	Alpha-adducin
P10909	Clusterin
P05452	Tetranectin
P04216	Thy-1 membrane glycoprotein
P10809	60 kDa heat shock protein, mitochondrial
P46782	40S ribosomal protein S5
P41091	Eukaryotic translation initiation factor 2 subunit 3
Q9BS26	Endoplasmic reticulum resident protein 44
Q93009	Ubiquitin carboxyl-terminal hydrolase 7
Q96SZ5	2-aminoethanethiol dioxygenase
P16219	Short-chain specific acyl-CoA dehydrogenase, mitochondrial
Q14651	Plastin-1
Q9H936	Mitochondrial glutamate carrier 1
P78324	Tyrosine-protein phosphatase non-receptor type substrate 1
P30050	60S ribosomal protein L12
P06730	Eukaryotic translation initiation factor 4E
Q96QE2	Proton myo-inositol cotransporter
Q9P2U7	Vesicular glutamate transporter 1
Q13938	Calcyphosin
Q13228	Methanethiol oxidase
P16112	Aggrecan core protein
Q02543	60S ribosomal protein L18a
Q9BUT1	3-hydroxybutyrate dehydrogenase type 2
P07384	Calpain-1 catalytic subunit
P11717	Cation-independent mannose-6-phosphate receptor
P50995	Annexin A11
P37837	Transaldolase
P17081	Rho-related GTP-binding protein RhoQ
O43426	Synaptojanin-1
Q9H8H3	Methyltransferase-like protein 7A
P26378	ELAV-like protein 4
P04731	Metallothionein-1A
O60220	Mitochondrial import inner membrane translocase subunit Tim8 A
P62072	Mitochondrial import inner membrane translocase subunit Tim10
P21810	Biglycan
Q9BUK0	Coiled-coil-helix-coiled-coil-helix domain-containing protein 7
O95336	6-phosphogluconolactonase
Q93050	V-type proton ATPase 116 kDa subunit a isoform 1
O95271	Poly [ADP-ribose] polymerase tankyrase-1
P07919	Cytochrome b-c1 complex subunit 6, mitochondrial
O75380	NADH dehydrogenase [ubiquinone] iron-sulfur protein 6, mitochondrial
Q9ULR3	Protein phosphatase 1H
Q99832	T-complex protein 1 subunit eta
Q9Y490	Talin-1
Q6ZMR3	L-lactate dehydrogenase A-like 6A
P78367	Homeobox protein Nkx-3.2
Q9NR48	Histone-lysine N-methyltransferase ASH1L
O15400	Syntaxin-7
Q5JRX3	Presequence protease, mitochondrial
Q8TBF8	Protein FAM81A
P18206	Vinculin
Q8TD30	Alanine aminotransferase 2
Q3ZCW2	Galectin-related protein
Q96NL3	Zinc finger protein 599
Q8TEQ6	Gem-associated protein 5
P11310	Medium-chain specific acyl-CoA dehydrogenase, mitochondrial
O00232	26S proteasome non-ATPase regulatory subunit 12
Q8TCD5	5'(3')-deoxyribonucleotidase, cytosolic type
Q9UMS4	Pre-mRNA-processing factor 19
P53597	Succinate--CoA ligase [ADP/GDP-forming] subunit alpha, mitochondrial
Q9UQB3	Catenin delta-2
P09493	Tropomyosin alpha-1 chain
Q14914	Prostaglandin reductase 1
P23229	Integrin alpha-6
Q9Y512	Sorting and assembly machinery component 50 homolog
Q96AM1	Mas-related G-protein coupled receptor member F
Q96FC7	Phytanoyl-CoA hydroxylase-interacting protein-like
P10911	Proto-oncogene DBL
Q8IW45	ATP-dependent (S)-NAD(P)H-hydrate dehydratase
Q9HCR9	Dual 3',5'-cyclic-AMP and -GMP phosphodiesterase 11A
P0DMV9	Heat shock 70 kDa protein 1B
Q8IXI2	Mitochondrial Rho GTPase 1
A4D1B5	Gamma-secretase-activating protein
Q13315	Serine-protein kinase ATM
Q96PE2	Rho guanine nucleotide exchange factor 17
Q9UJC5	SH3 domain-binding glutamic acid-rich-like protein 2
Q08257	Quinone oxidoreductase
P49773	Histidine triad nucleotide-binding protein 1
P49441	Inositol polyphosphate 1-phosphatase
Q9NZL9	Methionine adenosyltransferase 2 subunit beta
Q9NQ66	1-phosphatidylinositol 4,5-bisphosphate phosphodiesterase beta-1
Q9P2B2	Prostaglandin F2 receptor negative regulator
Q6P1X6	UPF0598 protein C8orf82
O75323	Protein NipSnap homolog 2
Q86VB7	Scavenger receptor cysteine-rich type 1 protein M130
Q684P5	Rap1 GTPase-activating protein 2
P06733	Alpha-enolase
Q06210	Glutamine--fructose-6-phosphate aminotransferase [isomerizing] 1
P50895	Basal cell adhesion molecule
P22830	Ferrochelatase, mitochondrial
Q06830	Peroxiredoxin-1
Q9BVA1	Tubulin beta-2B chain
P30038	Delta-1-pyrroline-5-carboxylate dehydrogenase, mitochondrial
O94819	Kelch repeat and BTB domain-containing protein 11
P27797	Calreticulin
O14523	Phospholipid transfer protein C2CD2L
Q8TAF3	WD repeat-containing protein 48
Q9NPH2	Inositol-3-phosphate synthase 1
P30048	Thioredoxin-dependent peroxide reductase, mitochondrial
P62424	60S ribosomal protein L7a
Q13177	Serine/threonine-protein kinase PAK 2
Q9BR76	Coronin-1B
Q13740	CD166 antigen
Q9ULV4	Coronin-1C
P27695	DNA-(apurinic or apyrimidinic site) lyase
Q13825	Methylglutaconyl-CoA hydratase, mitochondrial
Q9H598	Vesicular inhibitory amino acid transporter
P08754	Guanine nucleotide-binding protein G(k) subunit alpha
O43920	NADH dehydrogenase [ubiquinone] iron-sulfur protein 5
Q9BY44	Eukaryotic translation initiation factor 2A
Q7Z4S6	Kinesin-like protein KIF21A
P16284	Platelet endothelial cell adhesion molecule
Q16762	Thiosulfate sulfurtransferase
Q8N9N7	Leucine-rich repeat-containing protein 57
P11142	Heat shock cognate 71 kDa protein
P63208	S-phase kinase-associated protein 1
A1Z1Q3	ADP-ribose glycohydrolase MACROD2
Q04756	Hepatocyte growth factor activator
Q8IW35	Centrosomal protein of 97 kDa
P19320	Vascular cell adhesion protein 1
Q96CW1	AP-2 complex subunit mu
P49368	T-complex protein 1 subunit gamma
P0CB33	Putative zinc finger protein 735
P52799	Ephrin-B2
Q9P0R6	GSK3B-interacting protein
Q13530	Serine incorporator 3
P40855	Peroxisomal biogenesis factor 19
P09211	Glutathione S-transferase P
Q15365	Poly(rC)-binding protein 1
P39060	Collagen alpha-1(XVIII) chain
P56277	Cx9C motif-containing protein 4
O15455	Toll-like receptor 3
Q96HA7	Tonsoku-like protein
Q9H0R4	Haloacid dehalogenase-like hydrolase domain-containing protein 2
P05362	Intercellular adhesion molecule 1
Q13033	Striatin-3
P35754	Glutaredoxin-1
Q52LJ0	Protein FAM98B
O75478	Transcriptional adapter 2-alpha
Q1KMD3	Heterogeneous nuclear ribonucleoprotein U-like protein 2
P50135	Histamine N-methyltransferase
P60891	Ribose-phosphate pyrophosphokinase 1
P30520	Adenylosuccinate synthetase isozyme 2
P56134	ATP synthase subunit f, mitochondrial
Q92752	Tenascin-R
P02768	Serum albumin
P01011	Alpha-1-antichymotrypsin
Q9H479	Fructosamine-3-kinase
Q9BUP0	EF-hand domain-containing protein D1
P35612	Beta-adducin
P51970	NADH dehydrogenase [ubiquinone] 1 alpha subcomplex subunit 8
P02649	Apolipoprotein E
Q9HCH3	Copine-5
O60883	G-protein coupled receptor 37-like 1
Q7Z3T8	Zinc finger FYVE domain-containing protein 16
Q99075	Proheparin-binding EGF-like growth factor
Q5VT25	Serine/threonine-protein kinase MRCK alpha
P49407	Beta-arrestin-1
P02795	Metallothionein-2
P04732	Metallothionein-1E
P80297	Metallothionein-1X
P17677	Neuromodulin
Q9UHD8	Septin-9
P05408	Neuroendocrine protein 7B2
Q9NUP9	Protein lin-7 homolog C
O60313	Dynamin-like 120 kDa protein, mitochondrial
P78559	Microtubule-associated protein 1A
Q99442	Translocation protein SEC62
P35580	Myosin-10
O75116	Rho-associated protein kinase 2
Q8N461	F-box/LRR-repeat protein 16
P0DPI2	Glutamine amidotransferase-like class 1 domain-containing protein 3A, mitochondrial
P52943	Cysteine-rich protein 2
Q14194	Dihydropyrimidinase-related protein 1
Q5T4S7	E3 ubiquitin-protein ligase UBR4
P22626	Heterogeneous nuclear ribonucleoproteins A2/B1
P07196	Neurofilament light polypeptide
P49591	Serine--tRNA ligase, cytoplasmic
Q562R1	Beta-actin-like protein 2
P42681	Tyrosine-protein kinase TXK
P21399	Cytoplasmic aconitate hydratase
Q16775	Hydroxyacylglutathione hydrolase, mitochondrial
Q96QK1	Vacuolar protein sorting-associated protein 35
Q99471	Prefoldin subunit 5
P00738	Haptoglobin
Q9UPN3	Microtubule-actin cross-linking factor 1, isoforms 1/2/3/5
Q9NQE9	Histidine triad nucleotide-binding protein 3
Q9H4B7	Tubulin beta-1 chain
Q14CZ8	Hepatocyte cell adhesion molecule
P07954	Fumarate hydratase, mitochondrial
P11177	Pyruvate dehydrogenase E1 component subunit beta, mitochondrial
P01718	Immunoglobulin lambda variable 3-27
Q9P225	Dynein heavy chain 2, axonemal
Q8TDQ7	Glucosamine-6-phosphate isomerase 2
O75431	Metaxin-2
P00491	Purine nucleoside phosphorylase
P24043	Laminin subunit alpha-2
P50991	T-complex protein 1 subunit delta
O60603	Toll-like receptor 2
O14638	Ectonucleotide pyrophosphatase/phosphodiesterase family member 3
Q9NSB4	Keratin, type II cuticular Hb2
P12235	ADP/ATP translocase 1
O15259	Nephrocystin-1
Q9NQ88	Fructose-2,6-bisphosphatase TIGAR
Q5BKY1	Leucine-rich repeat-containing protein 10
Q15768	Ephrin-B3
Q32MQ0	Zinc finger protein 750
P52272	Heterogeneous nuclear ribonucleoprotein M
Q9BTE3	Mini-chromosome maintenance complex-binding protein
Q7Z602	Probable G-protein coupled receptor 141
Q13155	Aminoacyl tRNA synthase complex-interacting multifunctional protein 2
Q9Y2I7	1-phosphatidylinositol 3-phosphate 5-kinase
Q96AQ6	Pre-B-cell leukemia transcription factor-interacting protein 1
Q05084	Islet cell autoantigen 1
P29966	Myristoylated alanine-rich C-kinase substrate
Q15111	Inactive phospholipase C-like protein 1
Q96C19	EF-hand domain-containing protein D2
P28838	Cytosol aminopeptidase
Q9GZV4	Eukaryotic translation initiation factor 5A-2
P13640	Metallothionein-1G
Q9Y536	Peptidyl-prolyl cis-trans isomerase A-like 4A
Q8TCZ2	CD99 antigen-like protein 2
O76024	Wolframin
Q10567	AP-1 complex subunit beta-1
Q9H1K1	Iron-sulfur cluster assembly enzyme ISCU, mitochondrial
P04733	Metallothionein-1F
P14625	Endoplasmin
Q9UPA5	Protein bassoon
Q9NQ48	Leucine zipper transcription factor-like protein 1
P26641	Elongation factor 1-gamma
A6NNZ2	Tubulin beta-8 chain-like protein LOC260334
P47736	Rap1 GTPase-activating protein 1
Q9H0B6	Kinesin light chain 2
P49758	Regulator of G-protein signaling 6
P46109	Crk-like protein
O14745	Na(+)/H(+) exchange regulatory cofactor NHE-RF1
P05937	Calbindin
Q9UJU6	Drebrin-like protein
Q9BUF5	Tubulin beta-6 chain
P62993	Growth factor receptor-bound protein 2
Q58FF8	Putative heat shock protein HSP 90-beta 2
Q7Z2K8	G protein-regulated inducer of neurite outgrowth 1
A0A0B4J2D5	Glutamine amidotransferase-like class 1 domain-containing protein 3B, mitochondrial
P14649	Myosin light chain 6B
Q9Y277	Voltage-dependent anion-selective channel protein 3
Q09666	Neuroblast differentiation-associated protein AHNAK
P49748	Very long-chain specific acyl-CoA dehydrogenase, mitochondrial
P42704	Leucine-rich PPR motif-containing protein, mitochondrial
P60900	Proteasome subunit alpha type-6
Q99426	Tubulin-folding cofactor B
P54707	Potassium-transporting ATPase alpha chain 2
P53396	ATP-citrate synthase
Q53S33	BolA-like protein 3
Q07955	Serine/arginine-rich splicing factor 1
P37235	Hippocalcin-like protein 1
Q9Y4G6	Talin-2
P63151	Serine/threonine-protein phosphatase 2A 55 kDa regulatory subunit B alpha isoform
Q12959	Disks large homolog 1
P28161	Glutathione S-transferase Mu 2
O43237	Cytoplasmic dynein 1 light intermediate chain 2
Q9BW62	Katanin p60 ATPase-containing subunit A-like 1
Q6PCE3	Glucose 1,6-bisphosphate synthase
O95861	3'(2'),5'-bisphosphate nucleotidase 1
Q9ULP0	Protein NDRG4
Q9Y259	Choline/ethanolamine kinase
P16389	Potassium voltage-gated channel subfamily A member 2
P08134	Rho-related GTP-binding protein RhoC
P16615	Sarcoplasmic/endoplasmic reticulum calcium ATPase 2
Q15334	Lethal(2) giant larvae protein homolog 1
O60361	Putative nucleoside diphosphate kinase
P47870	Gamma-aminobutyric acid receptor subunit beta-2
Q96KP4	Cytosolic non-specific dipeptidase
Q9C040	Tripartite motif-containing protein 2
A2RRP1	Neuroblastoma-amplified sequence
Q5TZF3	Ankyrin repeat domain-containing protein 45
Q8NEK5	Zinc finger protein 548
P09488	Glutathione S-transferase Mu 1
P51530	DNA replication ATP-dependent helicase/nuclease DNA2
Q92613	Protein Jade-3
P62318	Small nuclear ribonucleoprotein Sm D3
O75306	NADH dehydrogenase [ubiquinone] iron-sulfur protein 2, mitochondrial
P02671	Fibrinogen alpha chain
P10155	60 kDa SS-A/Ro ribonucleoprotein
Q92597	Protein NDRG1
Q6UXD5	Seizure 6-like protein 2
O94822	E3 ubiquitin-protein ligase listerin
Q9BSA9	Endosomal/lysosomal potassium channel TMEM175
Q9NW38	E3 ubiquitin-protein ligase FANCL
Q96GD0	Pyridoxal phosphate phosphatase
P11441	Ubiquitin-like protein 4A
Q14019	Coactosin-like protein
Q9ULA0	Aspartyl aminopeptidase
P47755	F-actin-capping protein subunit alpha-2
Q9H074	Polyadenylate-binding protein-interacting protein 1
Q9BU02	Thiamine-triphosphatase
P33316	Deoxyuridine 5'-triphosphate nucleotidohydrolase, mitochondrial
O15118	NPC intracellular cholesterol transporter 1
P06753	Tropomyosin alpha-3 chain
P17568	NADH dehydrogenase [ubiquinone] 1 beta subcomplex subunit 7
O95394	Phosphoacetylglucosamine mutase
P78310	Coxsackievirus and adenovirus receptor
P23381	Tryptophan--tRNA ligase, cytoplasmic
P68871	Hemoglobin subunit beta
P60983	Glia maturation factor beta
P00736	Complement C1r subcomponent
P43243	Matrin-3
Q8IV08	Phospholipase D3
Q14118	Dystroglycan
Q9C0A0	Contactin-associated protein-like 4
Q9UD71	Protein phosphatase 1 regulatory subunit 1B
P62633	Cellular nucleic acid-binding protein
P08708	40S ribosomal protein S17
Q9Y4C0	Neurexin-3
Q9Y5J7	Mitochondrial import inner membrane translocase subunit Tim9
Q8NBX0	Saccharopine dehydrogenase-like oxidoreductase
Q9NUQ9	Protein FAM49B
P62280	40S ribosomal protein S11
Q8TAE6	Protein phosphatase 1 regulatory subunit 14C
Q9HCB6	Spondin-1
O60443	Gasdermin-E
Q93084	Sarcoplasmic/endoplasmic reticulum calcium ATPase 3
Q14168	MAGUK p55 subfamily member 2
O94811	Tubulin polymerization-promoting protein
Q9UHD1	Cysteine and histidine-rich domain-containing protein 1
P00387	NADH-cytochrome b5 reductase 3
P54819	Adenylate kinase 2, mitochondrial
P21397	Amine oxidase [flavin-containing] A
P52758	2-iminobutanoate/2-iminopropanoate deaminase
P98172	Ephrin-B1
P01024	Complement C3
P07738	Bisphosphoglycerate mutase
O95970	Leucine-rich glioma-inactivated protein 1
Q99523	Sortilin
Q86VP6	Cullin-associated NEDD8-dissociated protein 1
Q8WYK1	Contactin-associated protein-like 5
Q9ULB1	Neurexin-1
Q12888	TP53-binding protein 1
Q8N3P4	Vacuolar protein sorting-associated protein 8 homolog
Q9P0K1	Disintegrin and metalloproteinase domain-containing protein 22
Q6T423	Solute carrier family 22 member 25
P06870	Kallikrein-1
Q06265	Exosome complex component RRP45
Q16352	Alpha-internexin
P23526	Adenosylhomocysteinase
P28907	ADP-ribosyl cyclase/cyclic ADP-ribose hydrolase 1
P17405	Sphingomyelin phosphodiesterase
Q96F10	Diamine acetyltransferase 2
P11413	Glucose-6-phosphate 1-dehydrogenase
Q12906	Interleukin enhancer-binding factor 3
P26440	Isovaleryl-CoA dehydrogenase, mitochondrial
Q6P1N9	Putative deoxyribonuclease TATDN1
Q8IYD8	Fanconi anemia group M protein
O60293	Zinc finger C3H1 domain-containing protein
P27169	Serum paraoxonase/arylesterase 1
A0A096LP55	Cytochrome b-c1 complex subunit 6-like, mitochondrial
Q9BX67	Junctional adhesion molecule C
Q6ZNA1	Zinc finger protein 836
Q8IUR5	Protein O-mannosyl-transferase TMTC1
O43805	Sjoegren syndrome nuclear autoantigen 1
Q9ULT0	Tetratricopeptide repeat protein 7A
Q9NVA2	Septin-11
P12814	Alpha-actinin-1
O75363	Breast carcinoma-amplified sequence 1
Q8N5K1	CDGSH iron-sulfur domain-containing protein 2
Q8N9I0	Synaptotagmin-2
Q9NVS9	Pyridoxine-5'-phosphate oxidase
Q02952	A-kinase anchor protein 12
Q00577	Transcriptional activator protein Pur-alpha
Q06323	Proteasome activator complex subunit 1
Q9HDC9	Adipocyte plasma membrane-associated protein
P61088	Ubiquitin-conjugating enzyme E2 N
P54652	Heat shock-related 70 kDa protein 2
Q15041	ADP-ribosylation factor-like protein 6-interacting protein 1
Q4G0N4	NAD kinase 2, mitochondrial
Q15435	Protein phosphatase 1 regulatory subunit 7
P17987	T-complex protein 1 subunit alpha
P60660	Myosin light polypeptide 6
Q9HCU4	Cadherin EGF LAG seven-pass G-type receptor 2
P27361	Mitogen-activated protein kinase 3
P11277	Spectrin beta chain, erythrocytic
P00751	Complement factor B
Q9GZP4	PITH domain-containing protein 1
Q99685	Monoglyceride lipase
P51808	Dynein light chain Tctex-type 3
P00734	Prothrombin
P02679	Fibrinogen gamma chain
P30043	Flavin reductase (NADPH)
P27635	60S ribosomal protein L10
Q9UPR5	Sodium/calcium exchanger 2
Q9C0E8	Endoplasmic reticulum junction formation protein lunapark
P01034	Cystatin-C
Q96JE9	Microtubule-associated protein 6
Q14847	LIM and SH3 domain protein 1
P62760	Visinin-like protein 1
P49458	Signal recognition particle 9 kDa protein
P34913	Bifunctional epoxide hydrolase 2
O75439	Mitochondrial-processing peptidase subunit beta
P61764	Syntaxin-binding protein 1
P04626	Receptor tyrosine-protein kinase erbB-2
Q96AG3	Solute carrier family 25 member 46
Q99424	Peroxisomal acyl-coenzyme A oxidase 2
Q16643	Drebrin
Q05086	Ubiquitin-protein ligase E3A
Q14151	Scaffold attachment factor B2
O94910	Adhesion G protein-coupled receptor L1
Q9BQI9	Nuclear receptor-interacting protein 2
Q5VTL7	Fibronectin type III domain-containing protein 7
Q86XT4	E3 ubiquitin-protein ligase TRIM50
Q96F07	Cytoplasmic FMR1-interacting protein 2
Q9NQW6	Anillin
Q15165	Serum paraoxonase/arylesterase 2
Q8IYW2	Cilia- and flagella-associated protein 46
Q76LX8	A disintegrin and metalloproteinase with thrombospondin motifs 13
Q96HN2	Adenosylhomocysteinase 3
Q9UQR0	Sex comb on midleg-like protein 2
O43583	Density-regulated protein
Q13564	NEDD8-activating enzyme E1 regulatory subunit
O14936	Peripheral plasma membrane protein CASK
Q7Z403	Transmembrane channel-like protein 6
B7Z6K7	Zinc finger protein 814
O60927	E3 ubiquitin-protein ligase PPP1R11
Q8TCT1	Phosphoethanolamine/phosphocholine phosphatase
P0CI00	Putative zinc finger protein 705B
O75077	Disintegrin and metalloproteinase domain-containing protein 23
Q9BUH6	Protein PAXX
Q9HD45	Transmembrane 9 superfamily member 3
Q96PB1	N-acetylneuraminate 9-O-acetyltransferase
O00468	Agrin
P02760	Protein AMBP
Q9ULP9	TBC1 domain family member 24
P17301	Integrin alpha-2
P08294	Extracellular superoxide dismutase [Cu-Zn]
Q6NUJ1	Proactivator polypeptide-like 1
Q16563	Synaptophysin-like protein 1
Q9Y3U8	60S ribosomal protein L36
Q68D91	Metallo-beta-lactamase domain-containing protein 2
Q86WB0	Nuclear-interacting partner of ALK
P55064	Aquaporin-5
O95630	STAM-binding protein
Q92563	Testican-2
Q8IZ83	Aldehyde dehydrogenase family 16 member A1
Q9BQA1	Methylosome protein 50
P53794	Sodium/myo-inositol cotransporter
P04004	Vitronectin
Q15700	Disks large homolog 2
P98160	Basement membrane-specific heparan sulfate proteoglycan core protein
Q8N6C5	Immunoglobulin superfamily member 1
Q5TFQ8	Signal-regulatory protein beta-1 isoform 3
P01876	Immunoglobulin heavy constant alpha 1
P00747	Plasminogen
P08519	Apolipoprotein(a)
Q6P9A2	Polypeptide N-acetylgalactosaminyltransferase 18
Q6YHU6	Thyroid adenoma-associated protein
O94772	Lymphocyte antigen 6H
P62316	Small nuclear ribonucleoprotein Sm D2
Q8N9V7	Protein TOPAZ1
Q6YP21	Kynurenine--oxoglutarate transaminase 3
P10915	Hyaluronan and proteoglycan link protein 1
Q96GX9	Methylthioribulose-1-phosphate dehydratase
P18065	Insulin-like growth factor-binding protein 2
P04049	RAF proto-oncogene serine/threonine-protein kinase
Q8NG11	Tetraspanin-14
P0DOX7	Immunoglobulin kappa light chain
Q99747	Gamma-soluble NSF attachment protein
Q92496	Complement factor H-related protein 4
P24592	Insulin-like growth factor-binding protein 6
P17010	Zinc finger X-chromosomal protein
Q9UKQ2	Disintegrin and metalloproteinase domain-containing protein 28
Q8N6M5	Probable allantoicase
Q63HN8	E3 ubiquitin-protein ligase RNF213
P08582	Melanotransferrin
Q99805	Transmembrane 9 superfamily member 2
P48509	CD151 antigen
P11047	Laminin subunit gamma-1
Q6UWY5	Olfactomedin-like protein 1
Q9Y5L3	Ectonucleoside triphosphate diphosphohydrolase 2
Q13642	Four and a half LIM domains protein 1
P04040	Catalase
Q16531	DNA damage-binding protein 1
Q86UW8	Hyaluronan and proteoglycan link protein 4
Q13011	Delta(3,5)-Delta(2,4)-dienoyl-CoA isomerase, mitochondrial
Q9NTJ4	Alpha-mannosidase 2C1
P52907	F-actin-capping protein subunit alpha-1
P84074	Neuron-specific calcium-binding protein hippocalcin
Q96MN2	NACHT, LRR and PYD domains-containing protein 4
O43678	NADH dehydrogenase [ubiquinone] 1 alpha subcomplex subunit 2
P20936	Ras GTPase-activating protein 1
Q5U5X0	Complex III assembly factor LYRM7
Q9NP72	Ras-related protein Rab-18
Q7Z4H8	Protein O-glucosyltransferase 3
P07585	Decorin
P51884	Lumican
Q8IUX7	Adipocyte enhancer-binding protein 1
P23560	Brain-derived neurotrophic factor
P11216	Glycogen phosphorylase, brain form
Q8NCD3	Holliday junction recognition protein
Q16543	Hsp90 co-chaperone Cdc37
P31323	cAMP-dependent protein kinase type II-beta regulatory subunit
P20336	Ras-related protein Rab-3A
P30531	Sodium- and chloride-dependent GABA transporter 1

## Sheet: Male non-AD
Male non-AD (1047)
P48147	Prolyl endopeptidase
Q13491	Neuronal membrane glycoprotein M6-b
P16519	Neuroendocrine convertase 2
Q99576	TSC22 domain family protein 3
P05026	Sodium/potassium-transporting ATPase subunit beta-1
Q13155	Aminoacyl tRNA synthase complex-interacting multifunctional protein 2
Q9H6Z4	Ran-binding protein 3
Q6PUV4	Complexin-2
P30520	Adenylosuccinate synthetase isozyme 2
P04080	Cystatin-B
P0DOX5	Immunoglobulin gamma-1 heavy chain
Q8TCZ2	CD99 antigen-like protein 2
Q9NQR4	Omega-amidase NIT2
P19404	NADH dehydrogenase [ubiquinone] flavoprotein 2, mitochondrial
Q8IW45	ATP-dependent (S)-NAD(P)H-hydrate dehydratase
Q969P0	Immunoglobulin superfamily member 8
P18669	Phosphoglycerate mutase 1
P13716	Delta-aminolevulinic acid dehydratase
Q13449	Limbic system-associated membrane protein
Q16720	Plasma membrane calcium-transporting ATPase 3
Q8N335	Glycerol-3-phosphate dehydrogenase 1-like protein
Q99798	Aconitate hydratase, mitochondrial
P62714	Serine/threonine-protein phosphatase 2A catalytic subunit beta isoform
Q14982	Opioid-binding protein/cell adhesion molecule
Q9UMF0	Intercellular adhesion molecule 5
P09382	Galectin-1
Q14203	Dynactin subunit 1
P62937	Peptidyl-prolyl cis-trans isomerase A
Q8TF30	WASP homolog-associated protein with actin, membranes and microtubules
Q6S8J3	POTE ankyrin domain family member E
P04216	Thy-1 membrane glycoprotein
P26640	Valine--tRNA ligase
P10809	60 kDa heat shock protein, mitochondrial
P09417	Dihydropteridine reductase
Q01082	Spectrin beta chain, non-erythrocytic 1
Q15691	Microtubule-associated protein RP/EB family member 1
Q6ZMR3	L-lactate dehydrogenase A-like 6A
Q12860	Contactin-1
Q8N126	Cell adhesion molecule 3
P25713	Metallothionein-3
O00764	Pyridoxal kinase
P32004	Neural cell adhesion molecule L1
P09936	Ubiquitin carboxyl-terminal hydrolase isozyme L1
Q9H3Q1	Cdc42 effector protein 4
Q01813	ATP-dependent 6-phosphofructokinase, platelet type
Q9H4A4	Aminopeptidase B
P63167	Dynein light chain 1, cytoplasmic
O14910	Protein lin-7 homolog A
Q9NUJ1	Mycophenolic acid acyl-glucuronide esterase, mitochondrial
P20916	Myelin-associated glycoprotein
P28331	NADH-ubiquinone oxidoreductase 75 kDa subunit, mitochondrial
O43426	Synaptojanin-1
P60981	Destrin
O75083	WD repeat-containing protein 1
P40926	Malate dehydrogenase, mitochondrial
P55072	Transitional endoplasmic reticulum ATPase
P23528	Cofilin-1
Q99497	Protein/nucleic acid deglycase DJ-1
Q00610	Clathrin heavy chain 1
P09543	2',3'-cyclic-nucleotide 3'-phosphodiesterase
P15104	Glutamine synthetase
P54764	Ephrin type-A receptor 4
P13797	Plastin-3
Q9Y2T3	Guanine deaminase
Q9NX14	NADH dehydrogenase [ubiquinone] 1 beta subcomplex subunit 11, mitochondrial
P22695	Cytochrome b-c1 complex subunit 2, mitochondrial
P13804	Electron transfer flavoprotein subunit alpha, mitochondrial
P14207	Folate receptor beta
P11717	Cation-independent mannose-6-phosphate receptor
Q9H4G0	Band 4.1-like protein 1
P62873	Guanine nucleotide-binding protein G(I)/G(S)/G(T) subunit beta-1
Q9H008	Phospholysine phosphohistidine inorganic pyrophosphate phosphatase
Q8NFZ8	Cell adhesion molecule 4
O15394	Neural cell adhesion molecule 2
P67870	Casein kinase II subunit beta
P43004	Excitatory amino acid transporter 2
P16219	Short-chain specific acyl-CoA dehydrogenase, mitochondrial
O94973	AP-2 complex subunit alpha-2
Q8N3J6	Cell adhesion molecule 2
P63104	14-3-3 protein zeta/delta
P80404	4-aminobutyrate aminotransferase, mitochondrial
Q16653	Myelin-oligodendrocyte glycoprotein
Q8TBG9	Synaptoporin
P61978	Heterogeneous nuclear ribonucleoprotein K
P22392	Nucleoside diphosphate kinase B
P60201	Myelin proteolipid protein
P40925	Malate dehydrogenase, cytoplasmic
Q16555	Dihydropyrimidinase-related protein 2
O15031	Plexin-B2
P11137	Microtubule-associated protein 2
P49821	NADH dehydrogenase [ubiquinone] flavoprotein 1, mitochondrial
Q3MHD2	Protein LSM12 homolog
P61160	Actin-related protein 2
Q9Y639	Neuroplastin
P51649	Succinate-semialdehyde dehydrogenase, mitochondrial
P21266	Glutathione S-transferase Mu 3
O94903	Pyridoxal phosphate homeostasis protein
P09497	Clathrin light chain B
P13591	Neural cell adhesion molecule 1
P31939	Bifunctional purine biosynthesis protein PURH
P60763	Ras-related C3 botulinum toxin substrate 3
P20020	Plasma membrane calcium-transporting ATPase 1
Q9ULU8	Calcium-dependent secretion activator 1
P62140	Serine/threonine-protein phosphatase PP1-beta catalytic subunit
P09104	Gamma-enolase
P84095	Rho-related GTP-binding protein RhoG
P61158	Actin-related protein 3
P08133	Annexin A6
Q8WXF7	Atlastin-1
Q9NRX4	14 kDa phosphohistidine phosphatase
P04350	Tubulin beta-4A chain
P13987	CD59 glycoprotein
P51970	NADH dehydrogenase [ubiquinone] 1 alpha subcomplex subunit 8
O94856	Neurofascin
P02787	Serotransferrin
P52306	Rap1 GTPase-GDP dissociation stimulator 1
P20936	Ras GTPase-activating protein 1
Q01469	Fatty acid-binding protein 5
Q9P2B2	Prostaglandin F2 receptor negative regulator
Q01814	Plasma membrane calcium-transporting ATPase 2
Q5JTJ3	Cytochrome c oxidase assembly factor 6 homolog
P13929	Beta-enolase
P04075	Fructose-bisphosphate aldolase A
Q16134	Electron transfer flavoprotein-ubiquinone oxidoreductase, mitochondrial
P30084	Enoyl-CoA hydratase, mitochondrial
P07858	Cathepsin B
P51674	Neuronal membrane glycoprotein M6-a
P46821	Microtubule-associated protein 1B
P04632	Calpain small subunit 1
Q12765	Secernin-1
P50135	Histamine N-methyltransferase
O43747	AP-1 complex subunit gamma-1
Q96GW7	Brevican core protein
P46459	Vesicle-fusing ATPase
P31150	Rab GDP dissociation inhibitor alpha
O14594	Neurocan core protein
O95782	AP-2 complex subunit alpha-1
P07737	Profilin-1
P05362	Intercellular adhesion molecule 1
O75390	Citrate synthase, mitochondrial
P09496	Clathrin light chain A
O14672	Disintegrin and metalloproteinase domain-containing protein 10
Q9BY11	Protein kinase C and casein kinase substrate in neurons protein 1
P54289	Voltage-dependent calcium channel subunit alpha-2/delta-1
Q9Y2J2	Band 4.1-like protein 3
P04156	Major prion protein
P49327	Fatty acid synthase
P62745	Rho-related GTP-binding protein RhoB
Q8WUD1	Ras-related protein Rab-2B
P22314	Ubiquitin-like modifier-activating enzyme 1
P06756	Integrin alpha-V
P50213	Isocitrate dehydrogenase [NAD] subunit alpha, mitochondrial
P50993	Sodium/potassium-transporting ATPase subunit alpha-2
Q5JRX3	Presequence protease, mitochondrial
Q99719	Septin-5
O75077	Disintegrin and metalloproteinase domain-containing protein 23
P61586	Transforming protein RhoA
P31146	Coronin-1A
Q9UK22	F-box only protein 2
P13611	Versican core protein
Q9HCC0	Methylcrotonoyl-CoA carboxylase beta chain, mitochondrial
Q7Z3B1	Neuronal growth regulator 1
Q02246	Contactin-2
P49448	Glutamate dehydrogenase 2, mitochondrial
P14854	Cytochrome c oxidase subunit 6B1
P00558	Phosphoglycerate kinase 1
P43304	Glycerol-3-phosphate dehydrogenase, mitochondrial
P01024	Complement C3
Q58FG0	Putative heat shock protein HSP 90-alpha A5
P14618	Pyruvate kinase PKM
P60709	Actin, cytoplasmic 1
O43157	Plexin-B1
P35222	Catenin beta-1
P10515	Dihydrolipoyllysine-residue acetyltransferase component of pyruvate dehydrogenase complex, mitochondrial
Q07954	Prolow-density lipoprotein receptor-related protein 1
P21281	V-type proton ATPase subunit B, brain isoform
P78357	Contactin-associated protein 1
Q99832	T-complex protein 1 subunit eta
Q96FJ2	Dynein light chain 2, cytoplasmic
O75891	Cytosolic 10-formyltetrahydrofolate dehydrogenase
P04406	Glyceraldehyde-3-phosphate dehydrogenase
Q92823	Neuronal cell adhesion molecule
P14314	Glucosidase 2 subunit beta
Q86VB7	Scavenger receptor cysteine-rich type 1 protein M130
Q06210	Glutamine--fructose-6-phosphate aminotransferase [isomerizing] 1
P17302	Gap junction alpha-1 protein
P50395	Rab GDP dissociation inhibitor beta
Q9Y4P1	Cysteine protease ATG4B
Q6P4E1	Protein CASC4
P26232	Catenin alpha-2
P62879	Guanine nucleotide-binding protein G(I)/G(S)/G(T) subunit beta-2
P13637	Sodium/potassium-transporting ATPase subunit alpha-3
P30041	Peroxiredoxin-6
Q16620	BDNF/NT-3 growth factors receptor
P30086	Phosphatidylethanolamine-binding protein 1
P27338	Amine oxidase [flavin-containing] B
Q9BPU6	Dihydropyrimidinase-related protein 5
O60220	Mitochondrial import inner membrane translocase subunit Tim8 A
P49189	4-trimethylaminobutyraldehyde dehydrogenase
P63261	Actin, cytoplasmic 2
P00441	Superoxide dismutase [Cu-Zn]
O43491	Band 4.1-like protein 2
P0DP58	Ly-6/neurotoxin-like protein 1
P19367	Hexokinase-1
P09972	Fructose-bisphosphate aldolase C
P36871	Phosphoglucomutase-1
O95865	N(G),N(G)-dimethylarginine dimethylaminohydrolase 2
Q9UHC6	Contactin-associated protein-like 2
Q96PE5	Opalin
Q92896	Golgi apparatus protein 1
O95197	Reticulon-3
Q8IXJ6	NAD-dependent protein deacetylase sirtuin-2
Q8WUM4	Programmed cell death 6-interacting protein
Q92686	Neurogranin
Q96ID5	Immunoglobulin superfamily member 21
Q13740	CD166 antigen
Q9UN36	Protein NDRG2
Q06124	Tyrosine-protein phosphatase non-receptor type 11
Q04760	Lactoylglutathione lyase
O00217	NADH dehydrogenase [ubiquinone] iron-sulfur protein 8, mitochondrial
Q9ULP0	Protein NDRG4
P23634	Plasma membrane calcium-transporting ATPase 4
P49407	Beta-arrestin-1
P62826	GTP-binding nuclear protein Ran
P63215	Guanine nucleotide-binding protein G(I)/G(S)/G(O) subunit gamma-3
P12955	Xaa-Pro dipeptidase
Q9P2U7	Vesicular glutamate transporter 1
Q9P1U1	Actin-related protein 3B
Q562R1	Beta-actin-like protein 2
P42765	3-ketoacyl-CoA thiolase, mitochondrial
P35813	Protein phosphatase 1A
Q96DG6	Carboxymethylenebutenolidase homolog
P09622	Dihydrolipoyl dehydrogenase, mitochondrial
Q92499	ATP-dependent RNA helicase DDX1
Q15181	Inorganic pyrophosphatase
Q5BKY1	Leucine-rich repeat-containing protein 10
Q9P121	Neurotrimin
P00492	Hypoxanthine-guanine phosphoribosyltransferase
P04899	Guanine nucleotide-binding protein G(i) subunit alpha-2
Q9HAV0	Guanine nucleotide-binding protein subunit beta-4
P12931	Proto-oncogene tyrosine-protein kinase Src
Q9GZV7	Hyaluronan and proteoglycan link protein 2
Q9Y2J0	Rabphilin-3A
P07384	Calpain-1 catalytic subunit
P05091	Aldehyde dehydrogenase, mitochondrial
Q96TC7	Regulator of microtubule dynamics protein 3
P48047	ATP synthase subunit O, mitochondrial
Q12907	Vesicular integral-membrane protein VIP36
Q16851	UTP--glucose-1-phosphate uridylyltransferase
P11216	Glycogen phosphorylase, brain form
P02675	Fibrinogen beta chain
Q99729	Heterogeneous nuclear ribonucleoprotein A/B
Q9C0C9	(E3-independent) E2 ubiquitin-conjugating enzyme
P78559	Microtubule-associated protein 1A
P10114	Ras-related protein Rap-2a
P31930	Cytochrome b-c1 complex subunit 1, mitochondrial
Q9UHX1	Poly(U)-binding-splicing factor PUF60
P14415	Sodium/potassium-transporting ATPase subunit beta-2
P35754	Glutaredoxin-1
Q93050	V-type proton ATPase 116 kDa subunit a isoform 1
O43920	NADH dehydrogenase [ubiquinone] iron-sulfur protein 5
Q9Y3B3	Transmembrane emp24 domain-containing protein 7
P60983	Glia maturation factor beta
P57087	Junctional adhesion molecule B
Q9Y277	Voltage-dependent anion-selective channel protein 3
P50148	Guanine nucleotide-binding protein G(q) subunit alpha
P47756	F-actin-capping protein subunit beta
Q9Y646	Carboxypeptidase Q
P35611	Alpha-adducin
Q9UBQ7	Glyoxylate reductase/hydroxypyruvate reductase
P13489	Ribonuclease inhibitor
Q96CW1	AP-2 complex subunit mu
P13639	Elongation factor 2
P16070	CD44 antigen
P17655	Calpain-2 catalytic subunit
P35613	Basigin
P49419	Alpha-aminoadipic semialdehyde dehydrogenase
Q99075	Proheparin-binding EGF-like growth factor
P34932	Heat shock 70 kDa protein 4
P02649	Apolipoprotein E
P78367	Homeobox protein Nkx-3.2
P16284	Platelet endothelial cell adhesion molecule
O15540	Fatty acid-binding protein, brain
Q9BX67	Junctional adhesion molecule C
Q16658	Fascin
P04731	Metallothionein-1A
Q9NWN3	F-box only protein 34
P07900	Heat shock protein HSP 90-alpha
Q7Z602	Probable G-protein coupled receptor 141
O14638	Ectonucleotide pyrophosphatase/phosphodiesterase family member 3
P21796	Voltage-dependent anion-selective channel protein 1
Q9Y696	Chloride intracellular channel protein 4
Q09666	Neuroblast differentiation-associated protein AHNAK
O00499	Myc box-dependent-interacting protein 1
P21579	Synaptotagmin-1
P50440	Glycine amidinotransferase, mitochondrial
Q7L266	Isoaspartyl peptidase/L-asparaginase
O00533	Neural cell adhesion molecule L1-like protein
P56134	ATP synthase subunit f, mitochondrial
Q53H12	Acylglycerol kinase, mitochondrial
P21283	V-type proton ATPase subunit C 1
P60174	Triosephosphate isomerase
Q15149	Plectin
Q9UPA5	Protein bassoon
O60313	Dynamin-like 120 kDa protein, mitochondrial
Q9UBI6	Guanine nucleotide-binding protein G(I)/G(S)/G(O) subunit gamma-12
Q9NS86	LanC-like protein 2
Q14CZ8	Hepatocyte cell adhesion molecule
P00367	Glutamate dehydrogenase 1, mitochondrial
Q96KP4	Cytosolic non-specific dipeptidase
O00560	Syntenin-1
P61421	V-type proton ATPase subunit d 1
Q969Q5	Ras-related protein Rab-24
Q15369	Elongin-C
P05023	Sodium/potassium-transporting ATPase subunit alpha-1
Q9NQC3	Reticulon-4
Q13315	Serine-protein kinase ATM
Q07021	Complement component 1 Q subcomponent-binding protein, mitochondrial
O43707	Alpha-actinin-4
O14841	5-oxoprolinase
P11217	Glycogen phosphorylase, muscle form
O60262	Guanine nucleotide-binding protein G(I)/G(S)/G(O) subunit gamma-7
P63010	AP-2 complex subunit beta
Q9UH03	Neuronal-specific septin-3
Q14108	Lysosome membrane protein 2
Q92598	Heat shock protein 105 kDa
Q86UP3	Zinc finger homeobox protein 4
P08247	Synaptophysin
P46926	Glucosamine-6-phosphate isomerase 1
Q15814	Tubulin-specific chaperone C
P08574	Cytochrome c1, heme protein, mitochondrial
Q8NC96	Adaptin ear-binding coat-associated protein 1
P05165	Propionyl-CoA carboxylase alpha chain, mitochondrial
P48741	Putative heat shock 70 kDa protein 7
P38606	V-type proton ATPase catalytic subunit A
O95716	Ras-related protein Rab-3D
P08758	Annexin A5
O00445	Synaptotagmin-5
P06396	Gelsolin
P00505	Aspartate aminotransferase, mitochondrial
Q9Y490	Talin-1
Q9NY33	Dipeptidyl peptidase 3
Q15555	Microtubule-associated protein RP/EB family member 2
O15498	Synaptobrevin homolog YKT6
P08559	Pyruvate dehydrogenase E1 component subunit alpha, somatic form, mitochondrial
Q9NVH1	DnaJ homolog subfamily C member 11
Q9H832	Ubiquitin-conjugating enzyme E2 Z
P59768	Guanine nucleotide-binding protein G(I)/G(S)/G(O) subunit gamma-2
P09471	Guanine nucleotide-binding protein G(o) subunit alpha
P63096	Guanine nucleotide-binding protein G(i) subunit alpha-1
P60953	Cell division control protein 42 homolog
P13693	Translationally-controlled tumor protein
P01011	Alpha-1-antichymotrypsin
P30153	Serine/threonine-protein phosphatase 2A 65 kDa regulatory subunit A alpha isoform
Q13813	Spectrin alpha chain, non-erythrocytic 1
Q99963	Endophilin-A3
O43175	D-3-phosphoglycerate dehydrogenase
P10768	S-formylglutathione hydrolase
A6NIZ1	Ras-related protein Rap-1b-like protein
P60866	40S ribosomal protein S20
O43396	Thioredoxin-like protein 1
P38117	Electron transfer flavoprotein subunit beta
P30626	Sorcin
P45880	Voltage-dependent anion-selective channel protein 2
P62258	14-3-3 protein epsilon
Q8TAM6	Ermin
Q1KMD3	Heterogeneous nuclear ribonucleoprotein U-like protein 2
P38646	Stress-70 protein, mitochondrial
O14979	Heterogeneous nuclear ribonucleoprotein D-like
P50991	T-complex protein 1 subunit delta
Q92520	Protein FAM3C
P31153	S-adenosylmethionine synthase isoform type-2
Q13363	C-terminal-binding protein 1
O95757	Heat shock 70 kDa protein 4L
P31948	Stress-induced-phosphoprotein 1
P00738	Haptoglobin
P61086	Ubiquitin-conjugating enzyme E2 K
Q9NQ66	1-phosphatidylinositol 4,5-bisphosphate phosphodiesterase beta-1
Q9H2U2	Inorganic pyrophosphatase 2, mitochondrial
O14810	Complexin-1
Q9Y281	Cofilin-2
Q99614	Tetratricopeptide repeat protein 1
P09960	Leukotriene A-4 hydrolase
Q8WWV3	Reticulon-4-interacting protein 1, mitochondrial
P68402	Platelet-activating factor acetylhydrolase IB subunit beta
P63208	S-phase kinase-associated protein 1
Q01518	Adenylyl cyclase-associated protein 1
P52209	6-phosphogluconate dehydrogenase, decarboxylating
P16415	Zinc finger protein 823
P02795	Metallothionein-2
Q7KZF4	Staphylococcal nuclease domain-containing protein 1
P05141	ADP/ATP translocase 2
Q7Z3T8	Zinc finger FYVE domain-containing protein 16
P54920	Alpha-soluble NSF attachment protein
Q6PF05	Tetratricopeptide repeat protein 23-like
A0JNW5	UHRF1-binding protein 1-like
O60603	Toll-like receptor 2
Q6T423	Solute carrier family 22 member 25
P63241	Eukaryotic translation initiation factor 5A-1
P51178	1-phosphatidylinositol 4,5-bisphosphate phosphodiesterase delta-1
P84074	Neuron-specific calcium-binding protein hippocalcin
P61081	NEDD8-conjugating enzyme Ubc12
P61163	Alpha-centractin
O15455	Toll-like receptor 3
P08865	40S ribosomal protein SA
Q8WYL5	Protein phosphatase Slingshot homolog 1
A2RRP1	Neuroblastoma-amplified sequence
P80297	Metallothionein-1X
P23142	Fibulin-1
P30405	Peptidyl-prolyl cis-trans isomerase F, mitochondrial
Q9NQ48	Leucine zipper transcription factor-like protein 1
P54577	Tyrosine--tRNA ligase, cytoplasmic
Q96HD1	Cysteine-rich with EGF-like domain protein 1
Q9NQE9	Histidine triad nucleotide-binding protein 3
Q92772	Cyclin-dependent kinase-like 2
O75478	Transcriptional adapter 2-alpha
P42704	Leucine-rich PPR motif-containing protein, mitochondrial
Q9NV96	Cell cycle control protein 50A
P63151	Serine/threonine-protein phosphatase 2A 55 kDa regulatory subunit B alpha isoform
Q9H1K1	Iron-sulfur cluster assembly enzyme ISCU, mitochondrial
Q15819	Ubiquitin-conjugating enzyme E2 variant 2
P49441	Inositol polyphosphate 1-phosphatase
P22234	Multifunctional protein ADE2
P50895	Basal cell adhesion molecule
Q96E17	Ras-related protein Rab-3C
P27695	DNA-(apurinic or apyrimidinic site) lyase
P31040	Succinate dehydrogenase [ubiquinone] flavoprotein subunit, mitochondrial
P49588	Alanine--tRNA ligase, cytoplasmic
Q9H2G2	STE20-like serine/threonine-protein kinase
Q92752	Tenascin-R
Q92796	Disks large homolog 3
Q02543	60S ribosomal protein L18a
Q9H074	Polyadenylate-binding protein-interacting protein 1
P22626	Heterogeneous nuclear ribonucleoproteins A2/B1
P07196	Neurofilament light polypeptide
P11142	Heat shock cognate 71 kDa protein
P14649	Myosin light chain 6B
Q9H115	Beta-soluble NSF attachment protein
Q15046	Lysine--tRNA ligase
Q02252	Methylmalonate-semialdehyde dehydrogenase [acylating], mitochondrial
P07339	Cathepsin D
Q9NR46	Endophilin-B2
P07919	Cytochrome b-c1 complex subunit 6, mitochondrial
P48735	Isocitrate dehydrogenase [NADP], mitochondrial
P05166	Propionyl-CoA carboxylase beta chain, mitochondrial
O94985	Calsyntenin-1
O43765	Small glutamine-rich tetratricopeptide repeat-containing protein alpha
Q16181	Septin-7
Q6P9A2	Polypeptide N-acetylgalactosaminyltransferase 18
O00429	Dynamin-1-like protein
Q9BY67	Cell adhesion molecule 1
Q16762	Thiosulfate sulfurtransferase
Q9H479	Fructosamine-3-kinase
Q9HC38	Glyoxalase domain-containing protein 4
Q9BW62	Katanin p60 ATPase-containing subunit A-like 1
P10915	Hyaluronan and proteoglycan link protein 1
O75323	Protein NipSnap homolog 2
O15400	Syntaxin-7
P30050	60S ribosomal protein L12
P27348	14-3-3 protein theta
P46439	Glutathione S-transferase Mu 5
Q7Z3D6	D-glutamate cyclase, mitochondrial
P42681	Tyrosine-protein kinase TXK
P42677	40S ribosomal protein S27
Q07955	Serine/arginine-rich splicing factor 1
Q4J6C6	Prolyl endopeptidase-like
P28838	Cytosol aminopeptidase
O14775	Guanine nucleotide-binding protein subunit beta-5
P35612	Beta-adducin
P23526	Adenosylhomocysteinase
P02768	Serum albumin
Q9HCH3	Copine-5
Q96NL3	Zinc finger protein 599
Q9Y259	Choline/ethanolamine kinase
Q13825	Methylglutaconyl-CoA hydratase, mitochondrial
P05408	Neuroendocrine protein 7B2
Q15493	Regucalcin
O75116	Rho-associated protein kinase 2
A1Z1Q3	ADP-ribose glycohydrolase MACROD2
Q9UBB6	Neurochondrin
Q99426	Tubulin-folding cofactor B
Q96QK1	Vacuolar protein sorting-associated protein 35
Q9HCX3	Zinc finger protein 304
Q9Y5W7	Sorting nexin-14
O94760	N(G),N(G)-dimethylarginine dimethylaminohydrolase 1
P06702	Protein S100-A9
P21912	Succinate dehydrogenase [ubiquinone] iron-sulfur subunit, mitochondrial
P68363	Tubulin alpha-1B chain
Q9NZ45	CDGSH iron-sulfur domain-containing protein 1
O60939	Sodium channel subunit beta-2
P08238	Heat shock protein HSP 90-beta
Q02218	2-oxoglutarate dehydrogenase, mitochondrial
P53396	ATP-citrate synthase
P43034	Platelet-activating factor acetylhydrolase IB subunit alpha
Q8WXI2	Connector enhancer of kinase suppressor of ras 2
P40939	Trifunctional enzyme subunit alpha, mitochondrial
Q8N9I0	Synaptotagmin-2
P41567	Eukaryotic translation initiation factor 1
Q9UJC5	SH3 domain-binding glutamic acid-rich-like protein 2
Q9BQI9	Nuclear receptor-interacting protein 2
P06753	Tropomyosin alpha-3 chain
Q9C0B1	Alpha-ketoglutarate-dependent dioxygenase FTO
Q9Y6M9	NADH dehydrogenase [ubiquinone] 1 beta subcomplex subunit 9
O43148	mRNA cap guanine-N7 methyltransferase
P19105	Myosin regulatory light chain 12A
P05198	Eukaryotic translation initiation factor 2 subunit 1
Q13938	Calcyphosin
Q8WYK1	Contactin-associated protein-like 5
Q9NZ32	Actin-related protein 10
P43243	Matrin-3
P17081	Rho-related GTP-binding protein RhoQ
P21291	Cysteine and glycine-rich protein 1
O60443	Gasdermin-E
Q99442	Translocation protein SEC62
Q8TDQ7	Glucosamine-6-phosphate isomerase 2
O15144	Actin-related protein 2/3 complex subunit 2
Q9P0R6	GSK3B-interacting protein
O95394	Phosphoacetylglucosamine mutase
Q9P2R7	Succinate--CoA ligase [ADP-forming] subunit beta, mitochondrial
P55786	Puromycin-sensitive aminopeptidase
P07954	Fumarate hydratase, mitochondrial
P12036	Neurofilament heavy polypeptide
P17568	NADH dehydrogenase [ubiquinone] 1 beta subcomplex subunit 7
P67775	Serine/threonine-protein phosphatase 2A catalytic subunit alpha isoform
P68366	Tubulin alpha-4A chain
Q96HE7	ERO1-like protein alpha
O00330	Pyruvate dehydrogenase protein X component, mitochondrial
P18206	Vinculin
P09493	Tropomyosin alpha-1 chain
Q07866	Kinesin light chain 1
Q9Y4E8	Ubiquitin carboxyl-terminal hydrolase 15
Q9UHD1	Cysteine and histidine-rich domain-containing protein 1
Q6P9G9	Zinc finger protein 449
P11310	Medium-chain specific acyl-CoA dehydrogenase, mitochondrial
P35080	Profilin-2
P30038	Delta-1-pyrroline-5-carboxylate dehydrogenase, mitochondrial
P62834	Ras-related protein Rap-1A
O43504	Ragulator complex protein LAMTOR5
O00451	GDNF family receptor alpha-2
P61225	Ras-related protein Rap-2b
P53041	Serine/threonine-protein phosphatase 5
Q6P1X6	UPF0598 protein C8orf82
Q9HCM2	Plexin-A4
Q9BS26	Endoplasmic reticulum resident protein 44
P62888	60S ribosomal protein L30
Q5T848	Probable G-protein coupled receptor 158
P06730	Eukaryotic translation initiation factor 4E
P43121	Cell surface glycoprotein MUC18
P02765	Alpha-2-HS-glycoprotein
Q9H8H3	Methyltransferase-like protein 7A
P49354	Protein farnesyltransferase/geranylgeranyltransferase type-1 subunit alpha
Q13424	Alpha-1-syntrophin
P19022	Cadherin-2
Q9H5J0	Zinc finger and BTB domain-containing protein 3
Q8NBX0	Saccharopine dehydrogenase-like oxidoreductase
Q5VT66	Mitochondrial amidoxime-reducing component 1
Q9UQB3	Catenin delta-2
Q8NCD3	Holliday junction recognition protein
O75306	NADH dehydrogenase [ubiquinone] iron-sulfur protein 2, mitochondrial
Q58FF6	Putative heat shock protein HSP 90-beta 4
P26885	Peptidyl-prolyl cis-trans isomerase FKBP2
Q6YP21	Kynurenine--oxoglutarate transaminase 3
Q8IU99	Calcium homeostasis modulator protein 1
P49748	Very long-chain specific acyl-CoA dehydrogenase, mitochondrial
P62280	40S ribosomal protein S11
A2RTX5	Threonine--tRNA ligase 2, cytoplasmic
Q96GD0	Pyridoxal phosphate phosphatase
P37837	Transaldolase
Q8N3F0	Maturin
Q99714	3-hydroxyacyl-CoA dehydrogenase type-2
Q9BR76	Coronin-1B
O60883	G-protein coupled receptor 37-like 1
Q9H598	Vesicular inhibitory amino acid transporter
Q13177	Serine/threonine-protein kinase PAK 2
Q13451	Peptidyl-prolyl cis-trans isomerase FKBP5
O15228	Dihydroxyacetone phosphate acyltransferase
Q8NG31	Kinetochore scaffold 1
Q16822	Phosphoenolpyruvate carboxykinase [GTP], mitochondrial
Q9Y512	Sorting and assembly machinery component 50 homolog
Q5VST6	Alpha/beta hydrolase domain-containing protein 17B
Q86VP6	Cullin-associated NEDD8-dissociated protein 1
P06733	Alpha-enolase
P30044	Peroxiredoxin-5, mitochondrial
Q8TCT1	Phosphoethanolamine/phosphocholine phosphatase
Q05639	Elongation factor 1-alpha 2
P02671	Fibrinogen alpha chain
O75439	Mitochondrial-processing peptidase subunit beta
O75131	Copine-3
Q9Y2B9	cAMP-dependent protein kinase inhibitor gamma
P10253	Lysosomal alpha-glucosidase
Q9UNM6	26S proteasome non-ATPase regulatory subunit 13
Q9H845	Acyl-CoA dehydrogenase family member 9, mitochondrial
Q8N4T8	Carbonyl reductase family member 4
O43865	S-adenosylhomocysteine hydrolase-like protein 1
Q9HCR9	Dual 3',5'-cyclic-AMP and -GMP phosphodiesterase 11A
Q9NZL9	Methionine adenosyltransferase 2 subunit beta
Q6PCE3	Glucose 1,6-bisphosphate synthase
Q9C0B6	BMP/retinoic acid-inducible neural-specific protein 2
O96011	Peroxisomal membrane protein 11B
Q93009	Ubiquitin carboxyl-terminal hydrolase 7
P42025	Beta-centractin
Q15560	Transcription elongation factor A protein 2
Q6L8Q7	2',5'-phosphodiesterase 12
Q16543	Hsp90 co-chaperone Cdc37
P22570	NADPH:adrenodoxin oxidoreductase, mitochondrial
P21333	Filamin-A
P50995	Annexin A11
Q9HB71	Calcyclin-binding protein
P62072	Mitochondrial import inner membrane translocase subunit Tim10
P63244	Receptor of activated protein C kinase 1
O96000	NADH dehydrogenase [ubiquinone] 1 beta subcomplex subunit 10
P49773	Histidine triad nucleotide-binding protein 1
Q9BVG4	Protein PBDC1
Q96FC7	Phytanoyl-CoA hydroxylase-interacting protein-like
O75326	Semaphorin-7A
Q13509	Tubulin beta-3 chain
O75899	Gamma-aminobutyric acid type B receptor subunit 2
P01023	Alpha-2-macroglobulin
Q99962	Endophilin-A1
O14523	Phospholipid transfer protein C2CD2L
Q9NUQ9	Protein FAM49B
P51149	Ras-related protein Rab-7a
O75061	Putative tyrosine-protein phosphatase auxilin
P27797	Calreticulin
Q96FW1	Ubiquitin thioesterase OTUB1
P78527	DNA-dependent protein kinase catalytic subunit
O94826	Mitochondrial import receptor subunit TOM70
P54709	Sodium/potassium-transporting ATPase subunit beta-3
P12235	ADP/ATP translocase 1
Q8IXI2	Mitochondrial Rho GTPase 1
P27824	Calnexin
Q16799	Reticulon-1
P29120	Neuroendocrine convertase 1
Q92561	Phytanoyl-CoA hydroxylase-interacting protein
Q14103	Heterogeneous nuclear ribonucleoprotein D0
P28161	Glutathione S-transferase Mu 2
P62633	Cellular nucleic acid-binding protein
Q96FV2	Secernin-2
P21399	Cytoplasmic aconitate hydratase
Q8TAE6	Protein phosphatase 1 regulatory subunit 14C
Q96SZ5	2-aminoethanethiol dioxygenase
O00519	Fatty-acid amide hydrolase 1
P08754	Guanine nucleotide-binding protein G(k) subunit alpha
Q9H0C1	Zinc finger MYND domain-containing protein 12
Q9H4B7	Tubulin beta-1 chain
Q96FE5	Leucine-rich repeat and immunoglobulin-like domain-containing nogo receptor-interacting protein 1
Q9BUK0	Coiled-coil-helix-coiled-coil-helix domain-containing protein 7
Q96HN2	Adenosylhomocysteinase 3
P11766	Alcohol dehydrogenase class-3
P41235	Hepatocyte nuclear factor 4-alpha
P22307	Non-specific lipid-transfer protein
P63252	Inward rectifier potassium channel 2
O15511	Actin-related protein 2/3 complex subunit 5
O75935	Dynactin subunit 3
Q9UKU0	Long-chain-fatty-acid--CoA ligase 6
Q5VTE0	Putative elongation factor 1-alpha-like 3
P46777	60S ribosomal protein L5
P58546	Myotrophin
Q9Y262	Eukaryotic translation initiation factor 3 subunit L
O14525	Astrotactin-1
O94811	Tubulin polymerization-promoting protein
P55884	Eukaryotic translation initiation factor 3 subunit B
P49368	T-complex protein 1 subunit gamma
Q9ULR3	Protein phosphatase 1H
Q9NP72	Ras-related protein Rab-18
Q9BU02	Thiamine-triphosphatase
Q7Z4W1	L-xylulose reductase
P04732	Metallothionein-1E
P13640	Metallothionein-1G
P04733	Metallothionein-1F
Q5VWI1	Transcription elongation regulator 1-like protein
P29966	Myristoylated alanine-rich C-kinase substrate
P11413	Glucose-6-phosphate 1-dehydrogenase
Q15365	Poly(rC)-binding protein 1
O43583	Density-regulated protein
P60891	Ribose-phosphate pyrophosphokinase 1
Q6F5E8	Capping protein, Arp2/3 and myosin-I linker protein 2
A0A096LP55	Cytochrome b-c1 complex subunit 6-like, mitochondrial
Q86W24	NACHT, LRR and PYD domains-containing protein 14
P54652	Heat shock-related 70 kDa protein 2
P60660	Myosin light polypeptide 6
P16389	Potassium voltage-gated channel subfamily A member 2
P01266	Thyroglobulin
Q7Z2K8	G protein-regulated inducer of neurite outgrowth 1
Q92667	A-kinase anchor protein 1, mitochondrial
P27816	Microtubule-associated protein 4
Q8ND24	RING finger protein 214
Q9ULP9	TBC1 domain family member 24
P02730	Band 3 anion transport protein
P08603	Complement factor H
P52758	2-iminobutanoate/2-iminopropanoate deaminase
P78333	Glypican-5
P07355	Annexin A2
P84090	Enhancer of rudimentary homolog
Q92597	Protein NDRG1
Q86TI0	TBC1 domain family member 1
Q96NI6	Leucine-rich repeat and fibronectin type-III domain-containing protein 5
Q8NEH6	Meiosis-specific nuclear structural protein 1
P46527	Cyclin-dependent kinase inhibitor 1B
P24821	Tenascin
Q01484	Ankyrin-2
P52943	Cysteine-rich protein 2
P16112	Aggrecan core protein
Q96EP1	E3 ubiquitin-protein ligase CHFR
Q13769	THO complex subunit 5 homolog
P59665	Neutrophil defensin 1
A6NI56	Coiled-coil domain-containing protein 154
Q9UJU6	Drebrin-like protein
P49758	Regulator of G-protein signaling 6
Q05084	Islet cell autoantigen 1
O75363	Breast carcinoma-amplified sequence 1
P84157	Matrix-remodeling-associated protein 7
A6NGB9	WAS/WASL-interacting protein family member 3
Q96RP9	Elongation factor G, mitochondrial
O94819	Kelch repeat and BTB domain-containing protein 11
P78324	Tyrosine-protein phosphatase non-receptor type substrate 1
P00540	Proto-oncogene serine/threonine-protein kinase mos
Q15334	Lethal(2) giant larvae protein homolog 1
P14550	Aldo-keto reductase family 1 member A1
Q96AC1	Fermitin family homolog 2
P21810	Biglycan
Q13882	Protein-tyrosine kinase 6
O75663	TIP41-like protein
P07438	Metallothionein-1B
P31323	cAMP-dependent protein kinase type II-beta regulatory subunit
P49006	MARCKS-related protein
Q8WZA9	Immunity-related GTPase family Q protein
Q04917	14-3-3 protein eta
P49589	Cysteine--tRNA ligase, cytoplasmic
Q02952	A-kinase anchor protein 12
Q9Y3U8	60S ribosomal protein L36
Q15366	Poly(rC)-binding protein 2
Q08345	Epithelial discoidin domain-containing receptor 1
P55809	Succinyl-CoA:3-ketoacid coenzyme A transferase 1, mitochondrial
P46109	Crk-like protein
Q13586	Stromal interaction molecule 1
Q99471	Prefoldin subunit 5
P04049	RAF proto-oncogene serine/threonine-protein kinase
Q9NP81	Serine--tRNA ligase, mitochondrial
Q9ULV4	Coronin-1C
O75475	PC4 and SFRS1-interacting protein
Q8N461	F-box/LRR-repeat protein 16
O95502	Neuronal pentraxin receptor
Q8IZP0	Abl interactor 1
Q10567	AP-1 complex subunit beta-1
Q15111	Inactive phospholipase C-like protein 1
P16615	Sarcoplasmic/endoplasmic reticulum calcium ATPase 2
O14512	Suppressor of cytokine signaling 7
P13861	cAMP-dependent protein kinase type II-alpha regulatory subunit
Q9UGV2	Protein NDRG3
Q68DY1	Zinc finger protein 626
P20810	Calpastatin
Q9P0L0	Vesicle-associated membrane protein-associated protein A
P04181	Ornithine aminotransferase, mitochondrial
Q15008	26S proteasome non-ATPase regulatory subunit 6
Q9HBH5	Retinol dehydrogenase 14
O95861	3'(2'),5'-bisphosphate nucleotidase 1
Q6UXD5	Seizure 6-like protein 2
Q13613	Myotubularin-related protein 1
P17252	Protein kinase C alpha type
Q6UXM1	Leucine-rich repeats and immunoglobulin-like domains protein 3
Q9UPR5	Sodium/calcium exchanger 2
Q8N584	Tetratricopeptide repeat protein 39C
Q00013	55 kDa erythrocyte membrane protein
Q9UHD8	Septin-9
Q9P021	Cysteine-rich PDZ-binding protein
P20336	Ras-related protein Rab-3A
Q99961	Endophilin-A2
P10911	Proto-oncogene DBL
Q8TAF3	WD repeat-containing protein 48
P11215	Integrin alpha-M
Q9NZJ6	Ubiquinone biosynthesis O-methyltransferase, mitochondrial
Q4VC31	Coiled-coil domain-containing protein 58
P28907	ADP-ribosyl cyclase/cyclic ADP-ribose hydrolase 1
Q15075	Early endosome antigen 1
Q9NQW6	Anillin
Q99572	P2X purinoceptor 7
P08708	40S ribosomal protein S17
O95359	Transforming acidic coiled-coil-containing protein 2
P01860	Immunoglobulin heavy constant gamma 3
Q8N3H0	Chemokine-like protein TAFA-2
P10909	Clusterin
Q9NZD2	Glycolipid transfer protein
P58549	FXYD domain-containing ion transport regulator 7
Q9C0E8	Endoplasmic reticulum junction formation protein lunapark
P35580	Myosin-10
P15121	Aldo-keto reductase family 1 member B1
Q9Y3F4	Serine-threonine kinase receptor-associated protein
Q96QE2	Proton myo-inositol cotransporter
Q9BRR6	ADP-dependent glucokinase
Q9NUP9	Protein lin-7 homolog C
Q14289	Protein-tyrosine kinase 2-beta
Q56NI9	N-acetyltransferase ESCO2
Q9NUB1	Acetyl-coenzyme A synthetase 2-like, mitochondrial
Q6NVY1	3-hydroxyisobutyryl-CoA hydrolase, mitochondrial
O60268	Uncharacterized protein KIAA0513
Q96F10	Diamine acetyltransferase 2
Q8NBS9	Thioredoxin domain-containing protein 5
P36969	Phospholipid hydroperoxide glutathione peroxidase
Q9NVV2	Putative uncharacterized protein C19orf73
Q9Y6Y8	SEC23-interacting protein
Q8NFW8	N-acylneuraminate cytidylyltransferase
Q15700	Disks large homolog 2
Q14008	Cytoskeleton-associated protein 5
P21397	Amine oxidase [flavin-containing] A
Q7Z7E8	Ubiquitin-conjugating enzyme E2 Q1
Q3ZCW2	Galectin-related protein
O95271	Poly [ADP-ribose] polymerase tankyrase-1
O95749	Geranylgeranyl pyrophosphate synthase
Q8IYJ1	Copine-9
P47736	Rap1 GTPase-activating protein 1
Q9BPY8	Homeodomain-only protein
Q86UW8	Hyaluronan and proteoglycan link protein 4
Q92506	Estradiol 17-beta-dehydrogenase 8
Q969E4	Transcription elongation factor A protein-like 3
Q9NSE4	Isoleucine--tRNA ligase, mitochondrial
Q7Z6L0	Proline-rich transmembrane protein 2
P29144	Tripeptidyl-peptidase 2
O75380	NADH dehydrogenase [ubiquinone] iron-sulfur protein 6, mitochondrial
P22830	Ferrochelatase, mitochondrial
O43390	Heterogeneous nuclear ribonucleoprotein R
P45381	Aspartoacylase
P01042	Kininogen-1
P05060	Secretogranin-1
P00751	Complement factor B
Q6XQN6	Nicotinate phosphoribosyltransferase
P49591	Serine--tRNA ligase, cytoplasmic
P45985	Dual specificity mitogen-activated protein kinase kinase 4
P01718	Immunoglobulin lambda variable 3-27
Q96AM1	Mas-related G-protein coupled receptor member F
O15075	Serine/threonine-protein kinase DCLK1
Q06828	Fibromodulin
Q9Y4C1	Lysine-specific demethylase 3A
Q93084	Sarcoplasmic/endoplasmic reticulum calcium ATPase 3
Q9NZZ3	Charged multivesicular body protein 5
P41091	Eukaryotic translation initiation factor 2 subunit 3
Q9Y2D4	Exocyst complex component 6B
Q14831	Metabotropic glutamate receptor 7
P16298	Serine/threonine-protein phosphatase 2B catalytic subunit beta isoform
Q14194	Dihydropyrimidinase-related protein 1
P54819	Adenylate kinase 2, mitochondrial
P0DPI2	Glutamine amidotransferase-like class 1 domain-containing protein 3A, mitochondrial
O60936	Nucleolar protein 3
Q8IXI1	Mitochondrial Rho GTPase 2
Q96Q11	CCA tRNA nucleotidyltransferase 1, mitochondrial
P62424	60S ribosomal protein L7a
P24539	ATP synthase F(0) complex subunit B1, mitochondrial
P04004	Vitronectin
Q8NG11	Tetraspanin-14
Q68D91	Metallo-beta-lactamase domain-containing protein 2
P51693	Amyloid-like protein 1
P07585	Decorin
Q8TBF8	Protein FAM81A
O75110	Probable phospholipid-transporting ATPase IIA
P14866	Heterogeneous nuclear ribonucleoprotein L
O00154	Cytosolic acyl coenzyme A thioester hydrolase
P53597	Succinate--CoA ligase [ADP/GDP-forming] subunit alpha, mitochondrial
Q52LJ0	Protein FAM98B
Q8IYQ7	Threonine synthase-like 1
P09871	Complement C1s subcomponent
P47813	Eukaryotic translation initiation factor 1A, X-chromosomal
P26641	Elongation factor 1-gamma
Q9HA64	Ketosamine-3-kinase
Q6ZUG5	Uncharacterized protein FLJ43738
Q9BT09	Protein canopy homolog 3
Q9NYB9	Abl interactor 2
Q15582	Transforming growth factor-beta-induced protein ig-h3
Q9NQW7	Xaa-Pro aminopeptidase 1
Q9NRN5	Olfactomedin-like protein 3
P01116	GTPase KRas
Q08211	ATP-dependent RNA helicase A
P14543	Nidogen-1
Q9BQ69	ADP-ribose glycohydrolase MACROD1
O75569	Interferon-inducible double-stranded RNA-dependent protein kinase activator A
Q92859	Neogenin
Q9BUT1	3-hydroxybutyrate dehydrogenase type 2
P06748	Nucleophosmin
O75509	Tumor necrosis factor receptor superfamily member 21
Q92777	Synapsin-2
Q96C19	EF-hand domain-containing protein D2
Q8N987	N-terminal EF-hand calcium-binding protein 1
P09211	Glutathione S-transferase P
P35221	Catenin alpha-1
P09110	3-ketoacyl-CoA thiolase, peroxisomal
P48643	T-complex protein 1 subunit epsilon
Q08209	Serine/threonine-protein phosphatase 2B catalytic subunit alpha isoform
Q9Y5J6	Mitochondrial import inner membrane translocase subunit Tim10 B
P02549	Spectrin alpha chain, erythrocytic 1
P20073	Annexin A7
Q9P126	C-type lectin domain family 1 member B
Q9UNA0	A disintegrin and metalloproteinase with thrombospondin motifs 5
Q9HB29	Interleukin-1 receptor-like 2
O95863	Zinc finger protein SNAI1
Q7Z4S6	Kinesin-like protein KIF21A
P07814	Bifunctional glutamate/proline--tRNA ligase
Q9UIA9	Exportin-7
P45954	Short/branched chain specific acyl-CoA dehydrogenase, mitochondrial
Q86YS7	C2 domain-containing protein 5
Q9UKU7	Isobutyryl-CoA dehydrogenase, mitochondrial
Q9HCG7	Non-lysosomal glucosylceramidase
P08670	Vimentin
Q9NQX3	Gephyrin
Q9UPQ0	LIM and calponin homology domains-containing protein 1
P32119	Peroxiredoxin-2
Q15435	Protein phosphatase 1 regulatory subunit 7
Q8NB37	Glutamine amidotransferase-like class 1 domain-containing protein 1
P55735	Protein SEC13 homolog
P14136	Glial fibrillary acidic protein
Q5FWE3	Proline-rich transmembrane protein 3
Q9Y4C0	Neurexin-3
Q14151	Scaffold attachment factor B2
P78368	Casein kinase I isoform gamma-2
O95295	SNARE-associated protein Snapin
P62993	Growth factor receptor-bound protein 2
Q13423	NAD(P) transhydrogenase, mitochondrial
Q13526	Peptidyl-prolyl cis-trans isomerase NIMA-interacting 1
O00468	Agrin
P11441	Ubiquitin-like protein 4A
Q99685	Monoglyceride lipase
Q9H936	Mitochondrial glutamate carrier 1
Q13404	Ubiquitin-conjugating enzyme E2 variant 1
Q9NR48	Histone-lysine N-methyltransferase ASH1L
Q9C0A0	Contactin-associated protein-like 4
Q8N5K1	CDGSH iron-sulfur domain-containing protein 2
O94759	Transient receptor potential cation channel subfamily M member 2
Q99523	Sortilin
P68871	Hemoglobin subunit beta
O14936	Peripheral plasma membrane protein CASK
P47755	F-actin-capping protein subunit alpha-2
Q9UBU9	Nuclear RNA export factor 1
Q15811	Intersectin-1
Q96N23	Cilia- and flagella-associated protein 54
Q9UM54	Unconventional myosin-VI
P49418	Amphiphysin
A0A1B0GVM6	Uncharacterized protein C11orf97
Q92782	Zinc finger protein neuro-d4
Q12929	Epidermal growth factor receptor kinase substrate 8
Q9Y6X4	Soluble lamin-associated protein of 75 kDa
P48664	Excitatory amino acid transporter 4
Q92599	Septin-8
Q92947	Glutaryl-CoA dehydrogenase, mitochondrial
P12814	Alpha-actinin-1
P48163	NADP-dependent malic enzyme
Q969G6	Riboflavin kinase
Q92688	Acidic leucine-rich nuclear phosphoprotein 32 family member B
Q14974	Importin subunit beta-1
O60271	C-Jun-amino-terminal kinase-interacting protein 4
P32418	Sodium/calcium exchanger 1
P05937	Calbindin
P54760	Ephrin type-B receptor 4
Q15417	Calponin-3
Q16352	Alpha-internexin
P61764	Syntaxin-binding protein 1
P26378	ELAV-like protein 4
Q13228	Methanethiol oxidase
Q6QNY1	Biogenesis of lysosome-related organelles complex 1 subunit 2
O95299	NADH dehydrogenase [ubiquinone] 1 alpha subcomplex subunit 10, mitochondrial
P31751	RAC-beta serine/threonine-protein kinase
Q9NT22	EMILIN-3
P26440	Isovaleryl-CoA dehydrogenase, mitochondrial
P09488	Glutathione S-transferase Mu 1
P13671	Complement component C6
Q9HCK1	DBF4-type zinc finger-containing protein 2
Q8IU85	Calcium/calmodulin-dependent protein kinase type 1D
Q9Y4G6	Talin-2
Q14914	Prostaglandin reductase 1
P41222	Prostaglandin-H2 D-isomerase
P23229	Integrin alpha-6
Q9UNF0	Protein kinase C and casein kinase substrate in neurons protein 2
Q9UKT8	F-box/WD repeat-containing protein 2
P34913	Bifunctional epoxide hydrolase 2
O14639	Actin-binding LIM protein 1
P35573	Glycogen debranching enzyme
Q7Z6Z7	E3 ubiquitin-protein ligase HUWE1
O95336	6-phosphogluconolactonase
P42262	Glutamate receptor 2
Q8IXT1	DNA damage-induced apoptosis suppressor protein
P15924	Desmoplakin
Q9H6P5	Threonine aspartase 1
Q9BVK6	Transmembrane emp24 domain-containing protein 9
O75746	Calcium-binding mitochondrial carrier protein Aralar1
Q00577	Transcriptional activator protein Pur-alpha
Q99873	Protein arginine N-methyltransferase 1
Q9P258	Protein RCC2
P27361	Mitogen-activated protein kinase 3
Q9UHY7	Enolase-phosphatase E1
Q9H1E5	Thioredoxin-related transmembrane protein 4
Q9UQ80	Proliferation-associated protein 2G4
Q96GG9	DCN1-like protein 1
Q9Y2K9	Syntaxin-binding protein 5-like
Q14195	Dihydropyrimidinase-related protein 3
Q15818	Neuronal pentraxin-1
Q06830	Peroxiredoxin-1
O95292	Vesicle-associated membrane protein-associated protein B/C
P22102	Trifunctional purine biosynthetic protein adenosine-3
P67936	Tropomyosin alpha-4 chain
O95630	STAM-binding protein
P01034	Cystatin-C
P52799	Ephrin-B2
P39060	Collagen alpha-1(XVIII) chain
Q01968	Inositol polyphosphate 5-phosphatase OCRL-1
Q9Y5P6	Mannose-1-phosphate guanyltransferase beta
P98172	Ephrin-B1
Q9GZP4	PITH domain-containing protein 1
P55263	Adenosine kinase
Q13162	Peroxiredoxin-4
Q96AX1	Vacuolar protein sorting-associated protein 33A
Q15041	ADP-ribosylation factor-like protein 6-interacting protein 1
Q03154	Aminoacylase-1
P01112	GTPase HRas
Q13217	DnaJ homolog subfamily C member 3
P33176	Kinesin-1 heavy chain
Q9NW38	E3 ubiquitin-protein ligase FANCL
Q9Y617	Phosphoserine aminotransferase
Q92736	Ryanodine receptor 2
Q8NI08	Nuclear receptor coactivator 7
O95248	Myotubularin-related protein 5
Q75VX8	GRB2-associated and regulator of MAPK protein 2
O75223	Gamma-glutamylcyclotransferase
Q9Y3I0	tRNA-splicing ligase RtcB homolog
Q9UKQ2	Disintegrin and metalloproteinase domain-containing protein 28
Q8N1W2	Zinc finger protein 710
Q08257	Quinone oxidoreductase
Q9ULA0	Aspartyl aminopeptidase
Q14847	LIM and SH3 domain protein 1
Q86SF2	N-acetylgalactosaminyltransferase 7
P18433	Receptor-type tyrosine-protein phosphatase alpha
Q8IW35	Centrosomal protein of 97 kDa
A4GXA9	Probable crossover junction endonuclease EME2
O75051	Plexin-A2
P06870	Kallikrein-1
Q9BQT9	Calsyntenin-3
Q16643	Drebrin
Q9H0R4	Haloacid dehalogenase-like hydrolase domain-containing protein 2
Q9NZB2	Constitutive coactivator of PPAR-gamma-like protein 1
Q9Y2Q0	Phospholipid-transporting ATPase IA
B4DXR9	Zinc finger protein 732
Q8TCD5	5'(3')-deoxyribonucleotidase, cytosolic type
Q14765	Signal transducer and activator of transcription 4
O75521	Enoyl-CoA delta isomerase 2, mitochondrial
Q6IQ26	DENN domain-containing protein 5A
Q6XYQ8	Synaptotagmin-10
Q96HA7	Tonsoku-like protein
A0A0B4J2D5	Glutamine amidotransferase-like class 1 domain-containing protein 3B, mitochondrial
P37235	Hippocalcin-like protein 1
Q12959	Disks large homolog 1
P48148	Prolyl endopeptidase
O60361	Putative nucleoside diphosphate kinase

## Sheet: Female AD
Female AD (1045)
Q9BXT4	Tudor domain-containing protein 1
P16415	Zinc finger protein 823
P01718	Immunoglobulin lambda variable 3-27
Q9NWN3	F-box only protein 34
O60293	Zinc finger C3H1 domain-containing protein
P05230	Fibroblast growth factor 1
P21281	V-type proton ATPase subunit B, brain isoform
P21912	Succinate dehydrogenase [ubiquinone] iron-sulfur subunit, mitochondrial
P30626	Sorcin
Q08209	Serine/threonine-protein phosphatase 2B catalytic subunit alpha isoform
P22695	Cytochrome b-c1 complex subunit 2, mitochondrial
P21796	Voltage-dependent anion-selective channel protein 1
Q96FJ2	Dynein light chain 2, cytoplasmic
Q14CZ8	Hepatocyte cell adhesion molecule
Q9Y2T3	Guanine deaminase
P05026	Sodium/potassium-transporting ATPase subunit beta-1
Q9H299	SH3 domain-binding glutamic acid-rich-like protein 3
Q13491	Neuronal membrane glycoprotein M6-b
P13611	Versican core protein
P16519	Neuroendocrine convertase 2
O14638	Ectonucleotide pyrophosphatase/phosphodiesterase family member 3
P45880	Voltage-dependent anion-selective channel protein 2
Q9HCM2	Plexin-A4
Q8IXI2	Mitochondrial Rho GTPase 1
P09871	Complement C1s subcomponent
P12036	Neurofilament heavy polypeptide
Q9NQR4	Omega-amidase NIT2
O95741	Copine-6
Q9UHY7	Enolase-phosphatase E1
P11441	Ubiquitin-like protein 4A
P60174	Triosephosphate isomerase
Q14019	Coactosin-like protein
Q9NW38	E3 ubiquitin-protein ligase FANCL
P08575	Receptor-type tyrosine-protein phosphatase C
P32004	Neural cell adhesion molecule L1
Q9HCJ6	Synaptic vesicle membrane protein VAT-1 homolog-like
O75369	Filamin-B
P08865	40S ribosomal protein SA
Q12860	Contactin-1
P14625	Endoplasmin
Q9Y617	Phosphoserine aminotransferase
Q96G03	Phosphoglucomutase-2
P31939	Bifunctional purine biosynthesis protein PURH
Q9H6Z4	Ran-binding protein 3
P18669	Phosphoglycerate mutase 1
O94856	Neurofascin
P25713	Metallothionein-3
P62140	Serine/threonine-protein phosphatase PP1-beta catalytic subunit
P38117	Electron transfer flavoprotein subunit beta
Q7Z4S6	Kinesin-like protein KIF21A
P04080	Cystatin-B
Q9Y2Q0	Phospholipid-transporting ATPase IA
P29323	Ephrin type-B receptor 2
P14854	Cytochrome c oxidase subunit 6B1
P14136	Glial fibrillary acidic protein
Q14982	Opioid-binding protein/cell adhesion molecule
P62280	40S ribosomal protein S11
Q13315	Serine-protein kinase ATM
Q9H4A4	Aminopeptidase B
O00217	NADH dehydrogenase [ubiquinone] iron-sulfur protein 8, mitochondrial
Q9HCC0	Methylcrotonoyl-CoA carboxylase beta chain, mitochondrial
P63010	AP-2 complex subunit beta
Q92896	Golgi apparatus protein 1
P54764	Ephrin type-A receptor 4
P09622	Dihydrolipoyl dehydrogenase, mitochondrial
Q9UMF0	Intercellular adhesion molecule 5
O94760	N(G),N(G)-dimethylarginine dimethylaminohydrolase 1
P60983	Glia maturation factor beta
P30039	Phenazine biosynthesis-like domain-containing protein
P51178	1-phosphatidylinositol 4,5-bisphosphate phosphodiesterase delta-1
O60939	Sodium channel subunit beta-2
Q14195	Dihydropyrimidinase-related protein 3
P60981	Destrin
P54709	Sodium/potassium-transporting ATPase subunit beta-3
Q7Z3B1	Neuronal growth regulator 1
Q9P0R6	GSK3B-interacting protein
P31948	Stress-induced-phosphoprotein 1
O00499	Myc box-dependent-interacting protein 1
P28331	NADH-ubiquinone oxidoreductase 75 kDa subunit, mitochondrial
P63244	Receptor of activated protein C kinase 1
P51674	Neuronal membrane glycoprotein M6-a
P43121	Cell surface glycoprotein MUC18
Q15149	Plectin
Q92597	Protein NDRG1
Q96TC7	Regulator of microtubule dynamics protein 3
Q13825	Methylglutaconyl-CoA hydratase, mitochondrial
Q15417	Calponin-3
Q9BU02	Thiamine-triphosphatase
Q13177	Serine/threonine-protein kinase PAK 2
P49821	NADH dehydrogenase [ubiquinone] flavoprotein 1, mitochondrial
Q15818	Neuronal pentraxin-1
P31040	Succinate dehydrogenase [ubiquinone] flavoprotein subunit, mitochondrial
O00533	Neural cell adhesion molecule L1-like protein
P38646	Stress-70 protein, mitochondrial
P02675	Fibrinogen beta chain
Q9NX14	NADH dehydrogenase [ubiquinone] 1 beta subcomplex subunit 11, mitochondrial
P40939	Trifunctional enzyme subunit alpha, mitochondrial
O94979	Protein transport protein Sec31A
Q07954	Prolow-density lipoprotein receptor-related protein 1
Q969Q5	Ras-related protein Rab-24
P49448	Glutamate dehydrogenase 2, mitochondrial
P19404	NADH dehydrogenase [ubiquinone] flavoprotein 2, mitochondrial
P08603	Complement factor H
P49588	Alanine--tRNA ligase, cytoplasmic
P31323	cAMP-dependent protein kinase type II-beta regulatory subunit
P05091	Aldehyde dehydrogenase, mitochondrial
P0C0L4	Complement C4-A
P26232	Catenin alpha-2
Q13938	Calcyphosin
Q9HAV0	Guanine nucleotide-binding protein subunit beta-4
O43157	Plexin-B1
O43920	NADH dehydrogenase [ubiquinone] iron-sulfur protein 5
P19367	Hexokinase-1
Q15365	Poly(rC)-binding protein 1
P17081	Rho-related GTP-binding protein RhoQ
O00560	Syntenin-1
P50440	Glycine amidinotransferase, mitochondrial
P55072	Transitional endoplasmic reticulum ATPase
P35611	Alpha-adducin
Q9BUT1	3-hydroxybutyrate dehydrogenase type 2
Q8IW45	ATP-dependent (S)-NAD(P)H-hydrate dehydratase
P54920	Alpha-soluble NSF attachment protein
Q9BVG4	Protein PBDC1
P00734	Prothrombin
O15540	Fatty acid-binding protein, brain
P40925	Malate dehydrogenase, cytoplasmic
P20916	Myelin-associated glycoprotein
Q6UVY6	DBH-like monooxygenase protein 1
Q99963	Endophilin-A3
P09417	Dihydropteridine reductase
P01023	Alpha-2-macroglobulin
Q07021	Complement component 1 Q subcomponent-binding protein, mitochondrial
P13804	Electron transfer flavoprotein subunit alpha, mitochondrial
Q9BUK0	Coiled-coil-helix-coiled-coil-helix domain-containing protein 7
P15104	Glutamine synthetase
P53794	Sodium/myo-inositol cotransporter
P62714	Serine/threonine-protein phosphatase 2A catalytic subunit beta isoform
Q8N3J6	Cell adhesion molecule 2
P63167	Dynein light chain 1, cytoplasmic
P61225	Ras-related protein Rap-2b
P13637	Sodium/potassium-transporting ATPase subunit alpha-3
P27361	Mitogen-activated protein kinase 3
P05023	Sodium/potassium-transporting ATPase subunit alpha-1
P55786	Puromycin-sensitive aminopeptidase
P60891	Ribose-phosphate pyrophosphokinase 1
P14415	Sodium/potassium-transporting ATPase subunit beta-2
P14923	Junction plakoglobin
P09972	Fructose-bisphosphate aldolase C
Q9BUH6	Protein PAXX
P31930	Cytochrome b-c1 complex subunit 1, mitochondrial
P09382	Galectin-1
P62072	Mitochondrial import inner membrane translocase subunit Tim10
P40926	Malate dehydrogenase, mitochondrial
O75323	Protein NipSnap homolog 2
Q15691	Microtubule-associated protein RP/EB family member 1
P26378	ELAV-like protein 4
P13716	Delta-aminolevulinic acid dehydratase
P68871	Hemoglobin subunit beta
P04899	Guanine nucleotide-binding protein G(i) subunit alpha-2
Q92686	Neurogranin
Q9BR76	Coronin-1B
Q53H12	Acylglycerol kinase, mitochondrial
P11142	Heat shock cognate 71 kDa protein
Q8NFT8	Delta and Notch-like epidermal growth factor-related receptor
P38606	V-type proton ATPase catalytic subunit A
Q9NY33	Dipeptidyl peptidase 3
P07737	Profilin-1
P58546	Myotrophin
P80404	4-aminobutyrate aminotransferase, mitochondrial
O95782	AP-2 complex subunit alpha-1
Q93084	Sarcoplasmic/endoplasmic reticulum calcium ATPase 3
Q12907	Vesicular integral-membrane protein VIP36
Q01518	Adenylyl cyclase-associated protein 1
Q9H008	Phospholysine phosphohistidine inorganic pyrophosphate phosphatase
Q86VB7	Scavenger receptor cysteine-rich type 1 protein M130
P13639	Elongation factor 2
P62701	40S ribosomal protein S4, X isoform
Q01814	Plasma membrane calcium-transporting ATPase 2
P57087	Junctional adhesion molecule B
Q16653	Myelin-oligodendrocyte glycoprotein
P08574	Cytochrome c1, heme protein, mitochondrial
Q9H074	Polyadenylate-binding protein-interacting protein 1
Q6S8J3	POTE ankyrin domain family member E
O95861	3'(2'),5'-bisphosphate nucleotidase 1
O15394	Neural cell adhesion molecule 2
P27338	Amine oxidase [flavin-containing] B
P62873	Guanine nucleotide-binding protein G(I)/G(S)/G(T) subunit beta-1
O43396	Thioredoxin-like protein 1
Q9Y490	Talin-1
P49189	4-trimethylaminobutyraldehyde dehydrogenase
P49368	T-complex protein 1 subunit gamma
Q68D91	Metallo-beta-lactamase domain-containing protein 2
O00445	Synaptotagmin-5
Q99961	Endophilin-A2
Q16181	Septin-7
P07339	Cathepsin D
P14618	Pyruvate kinase PKM
O15400	Syntaxin-7
P21266	Glutathione S-transferase Mu 3
Q9NUJ1	Mycophenolic acid acyl-glucuronide esterase, mitochondrial
Q99442	Translocation protein SEC62
Q562R1	Beta-actin-like protein 2
O00429	Dynamin-1-like protein
Q92823	Neuronal cell adhesion molecule
Q5JRX3	Presequence protease, mitochondrial
P21291	Cysteine and glycine-rich protein 1
P62937	Peptidyl-prolyl cis-trans isomerase A
P00558	Phosphoglycerate kinase 1
P09104	Gamma-enolase
P07738	Bisphosphoglycerate mutase
Q6NVY1	3-hydroxyisobutyryl-CoA hydrolase, mitochondrial
Q99075	Proheparin-binding EGF-like growth factor
Q14203	Dynactin subunit 1
Q9GZP4	PITH domain-containing protein 1
P13591	Neural cell adhesion molecule 1
Q9ULA0	Aspartyl aminopeptidase
Q8NCB2	CaM kinase-like vesicle-associated protein
Q9UNF0	Protein kinase C and casein kinase substrate in neurons protein 2
P04075	Fructose-bisphosphate aldolase A
P09936	Ubiquitin carboxyl-terminal hydrolase isozyme L1
Q01082	Spectrin beta chain, non-erythrocytic 1
P50993	Sodium/potassium-transporting ATPase subunit alpha-2
P06733	Alpha-enolase
O75891	Cytosolic 10-formyltetrahydrofolate dehydrogenase
A6NIZ1	Ras-related protein Rap-1b-like protein
P04406	Glyceraldehyde-3-phosphate dehydrogenase
P30086	Phosphatidylethanolamine-binding protein 1
Q9UBI6	Guanine nucleotide-binding protein G(I)/G(S)/G(O) subunit gamma-12
Q00610	Clathrin heavy chain 1
O75390	Citrate synthase, mitochondrial
Q16555	Dihydropyrimidinase-related protein 2
P61086	Ubiquitin-conjugating enzyme E2 K
P09497	Clathrin light chain B
Q9Y2J2	Band 4.1-like protein 3
P42025	Beta-centractin
Q8IV08	Phospholipase D3
P00491	Purine nucleoside phosphorylase
P00505	Aspartate aminotransferase, mitochondrial
P54289	Voltage-dependent calcium channel subunit alpha-2/delta-1
P84090	Enhancer of rudimentary homolog
Q9NTM9	Copper homeostasis protein cutC homolog
Q96GW7	Brevican core protein
P63241	Eukaryotic translation initiation factor 5A-1
O60220	Mitochondrial import inner membrane translocase subunit Tim8 A
P22392	Nucleoside diphosphate kinase B
Q06830	Peroxiredoxin-1
P02649	Apolipoprotein E
Q9NZL9	Methionine adenosyltransferase 2 subunit beta
Q16134	Electron transfer flavoprotein-ubiquinone oxidoreductase, mitochondrial
O43175	D-3-phosphoglycerate dehydrogenase
P60709	Actin, cytoplasmic 1
Q9P2U7	Vesicular glutamate transporter 1
Q13813	Spectrin alpha chain, non-erythrocytic 1
Q9BY67	Cell adhesion molecule 1
P17655	Calpain-2 catalytic subunit
P51649	Succinate-semialdehyde dehydrogenase, mitochondrial
Q96FE5	Leucine-rich repeat and immunoglobulin-like domain-containing nogo receptor-interacting protein 1
P67775	Serine/threonine-protein phosphatase 2A catalytic subunit alpha isoform
P78324	Tyrosine-protein phosphatase non-receptor type substrate 1
O95865	N(G),N(G)-dimethylarginine dimethylaminohydrolase 2
Q5JTJ3	Cytochrome c oxidase assembly factor 6 homolog
Q02543	60S ribosomal protein L18a
Q9BY11	Protein kinase C and casein kinase substrate in neurons protein 1
P60763	Ras-related C3 botulinum toxin substrate 3
P68363	Tubulin alpha-1B chain
P04731	Metallothionein-1A
P17302	Gap junction alpha-1 protein
Q9P0L0	Vesicle-associated membrane protein-associated protein A
Q99497	Protein/nucleic acid deglycase DJ-1
Q9P121	Neurotrimin
Q8TBG9	Synaptoporin
P05141	ADP/ATP translocase 2
P63208	S-phase kinase-associated protein 1
Q9UH03	Neuronal-specific septin-3
P61586	Transforming protein RhoA
O75083	WD repeat-containing protein 1
P61970	Nuclear transport factor 2
P43304	Glycerol-3-phosphate dehydrogenase, mitochondrial
P30041	Peroxiredoxin-6
P22314	Ubiquitin-like modifier-activating enzyme 1
P47756	F-actin-capping protein subunit beta
Q16775	Hydroxyacylglutathione hydrolase, mitochondrial
Q9HC38	Glyoxalase domain-containing protein 4
Q9C0A0	Contactin-associated protein-like 4
P09496	Clathrin light chain A
Q9H832	Ubiquitin-conjugating enzyme E2 Z
Q7L266	Isoaspartyl peptidase/L-asparaginase
P78310	Coxsackievirus and adenovirus receptor
Q12765	Secernin-1
P46821	Microtubule-associated protein 1B
P48741	Putative heat shock 70 kDa protein 7
P50395	Rab GDP dissociation inhibitor beta
Q08257	Quinone oxidoreductase
Q9P1U1	Actin-related protein 3B
P07858	Cathepsin B
Q92520	Protein FAM3C
P05165	Propionyl-CoA carboxylase alpha chain, mitochondrial
Q9UK22	F-box only protein 2
Q9NR46	Endophilin-B2
Q96CW1	AP-2 complex subunit mu
P07196	Neurofilament light polypeptide
P27348	14-3-3 protein theta
Q99719	Septin-5
P16070	CD44 antigen
Q9Y4C0	Neurexin-3
P21333	Filamin-A
Q9NS86	LanC-like protein 2
Q99729	Heterogeneous nuclear ribonucleoprotein A/B
Q16658	Fascin
O14672	Disintegrin and metalloproteinase domain-containing protein 10
P84095	Rho-related GTP-binding protein RhoG
Q96GD0	Pyridoxal phosphate phosphatase
O75746	Calcium-binding mitochondrial carrier protein Aralar1
P63096	Guanine nucleotide-binding protein G(i) subunit alpha-1
O14594	Neurocan core protein
P49419	Alpha-aminoadipic semialdehyde dehydrogenase
Q14194	Dihydropyrimidinase-related protein 1
Q01469	Fatty acid-binding protein 5
P22234	Multifunctional protein ADE2
Q9BPU6	Dihydropyrimidinase-related protein 5
P61158	Actin-related protein 3
Q6UXM1	Leucine-rich repeats and immunoglobulin-like domains protein 3
O95197	Reticulon-3
P48047	ATP synthase subunit O, mitochondrial
P31150	Rab GDP dissociation inhibitor alpha
Q4J6C6	Prolyl endopeptidase-like
P78559	Microtubule-associated protein 1A
Q9BX67	Junctional adhesion molecule C
O95271	Poly [ADP-ribose] polymerase tankyrase-1
Q16531	DNA damage-binding protein 1
P78357	Contactin-associated protein 1
Q8N357	Solute carrier family 35 member F6
Q8NFZ8	Cell adhesion molecule 4
P23634	Plasma membrane calcium-transporting ATPase 4
P08247	Synaptophysin
O60883	G-protein coupled receptor 37-like 1
Q9Y639	Neuroplastin
P36871	Phosphoglucomutase-1
P13929	Beta-enolase
Q8IWV8	E3 ubiquitin-protein ligase UBR2
P00367	Glutamate dehydrogenase 1, mitochondrial
O94973	AP-2 complex subunit alpha-2
Q14651	Plastin-1
O15144	Actin-related protein 2/3 complex subunit 2
P62424	60S ribosomal protein L7a
P61160	Actin-related protein 2
Q96FV2	Secernin-2
P09471	Guanine nucleotide-binding protein G(o) subunit alpha
P08559	Pyruvate dehydrogenase E1 component subunit alpha, somatic form, mitochondrial
P60953	Cell division control protein 42 homolog
Q6P9B6	MTOR-associated protein MEAK7
Q13363	C-terminal-binding protein 1
Q9NV96	Cell cycle control protein 50A
P09543	2',3'-cyclic-nucleotide 3'-phosphodiesterase
Q5T848	Probable G-protein coupled receptor 158
P31146	Coronin-1A
P62316	Small nuclear ribonucleoprotein Sm D2
P11217	Glycogen phosphorylase, muscle form
Q9H4G0	Band 4.1-like protein 1
P67870	Casein kinase II subunit beta
P10809	60 kDa heat shock protein, mitochondrial
P00492	Hypoxanthine-guanine phosphoribosyltransferase
P16284	Platelet endothelial cell adhesion molecule
P52306	Rap1 GTPase-GDP dissociation stimulator 1
Q8NC96	Adaptin ear-binding coat-associated protein 1
P46439	Glutathione S-transferase Mu 5
P30153	Serine/threonine-protein phosphatase 2A 65 kDa regulatory subunit A alpha isoform
P52209	6-phosphogluconate dehydrogenase, decarboxylating
P59768	Guanine nucleotide-binding protein G(I)/G(S)/G(O) subunit gamma-2
Q02252	Methylmalonate-semialdehyde dehydrogenase [acylating], mitochondrial
P30048	Thioredoxin-dependent peroxide reductase, mitochondrial
P02765	Alpha-2-HS-glycoprotein
P10909	Clusterin
P15121	Aldo-keto reductase family 1 member B1
P22830	Ferrochelatase, mitochondrial
P50148	Guanine nucleotide-binding protein G(q) subunit alpha
P04156	Major prion protein
Q6PUV4	Complexin-2
Q93050	V-type proton ATPase 116 kDa subunit a isoform 1
Q9ULR3	Protein phosphatase 1H
P10768	S-formylglutathione hydrolase
P16112	Aggrecan core protein
Q9ULB1	Neurexin-1
Q99523	Sortilin
P29762	Cellular retinoic acid-binding protein 1
P28161	Glutathione S-transferase Mu 2
Q8N126	Cell adhesion molecule 3
P0DOX5	Immunoglobulin gamma-1 heavy chain
O14775	Guanine nucleotide-binding protein subunit beta-5
P30050	60S ribosomal protein L12
Q13449	Limbic system-associated membrane protein
P23142	Fibulin-1
Q14108	Lysosome membrane protein 2
P63104	14-3-3 protein zeta/delta
Q969P0	Immunoglobulin superfamily member 8
P0DMV9	Heat shock 70 kDa protein 1B
Q8IZP0	Abl interactor 1
Q9Y696	Chloride intracellular channel protein 4
P20020	Plasma membrane calcium-transporting ATPase 1
P04216	Thy-1 membrane glycoprotein
Q9UJC5	SH3 domain-binding glutamic acid-rich-like protein 2
Q16563	Synaptophysin-like protein 1
Q9ULU8	Calcium-dependent secretion activator 1
P30531	Sodium- and chloride-dependent GABA transporter 1
P10114	Ras-related protein Rap-2a
Q13509	Tubulin beta-3 chain
P46777	60S ribosomal protein L5
P14314	Glucosidase 2 subunit beta
P61163	Alpha-centractin
P47755	F-actin-capping protein subunit alpha-2
Q9UHC6	Contactin-associated protein-like 2
O43707	Alpha-actinin-4
P30084	Enoyl-CoA hydratase, mitochondrial
P02795	Metallothionein-2
P01034	Cystatin-C
Q9GZV7	Hyaluronan and proteoglycan link protein 2
P07384	Calpain-1 catalytic subunit
Q8WXF7	Atlastin-1
P43034	Platelet-activating factor acetylhydrolase IB subunit alpha
P0DOX7	Immunoglobulin kappa light chain
Q13586	Stromal interaction molecule 1
O43765	Small glutamine-rich tetratricopeptide repeat-containing protein alpha
P32119	Peroxiredoxin-2
Q9NQ66	1-phosphatidylinositol 4,5-bisphosphate phosphodiesterase beta-1
P43004	Excitatory amino acid transporter 2
Q92736	Ryanodine receptor 2
Q10567	AP-1 complex subunit beta-1
O43491	Band 4.1-like protein 2
Q8WUM4	Programmed cell death 6-interacting protein
Q96QE2	Proton myo-inositol cotransporter
Q99798	Aconitate hydratase, mitochondrial
P08708	40S ribosomal protein S17
Q9ULV4	Coronin-1C
P31153	S-adenosylmethionine synthase isoform type-2
Q16620	BDNF/NT-3 growth factors receptor
P35222	Catenin beta-1
P06396	Gelsolin
O00330	Pyruvate dehydrogenase protein X component, mitochondrial
O00451	GDNF family receptor alpha-2
P05166	Propionyl-CoA carboxylase beta chain, mitochondrial
P60201	Myelin proteolipid protein
P07900	Heat shock protein HSP 90-alpha
O75935	Dynactin subunit 3
P35613	Basigin
P63261	Actin, cytoplasmic 2
Q9UBX1	Cathepsin F
Q9H115	Beta-soluble NSF attachment protein
Q96HE7	ERO1-like protein alpha
P48735	Isocitrate dehydrogenase [NADP], mitochondrial
Q9NVH1	DnaJ homolog subfamily C member 11
Q8IXJ6	NAD-dependent protein deacetylase sirtuin-2
O94985	Calsyntenin-1
O60262	Guanine nucleotide-binding protein G(I)/G(S)/G(O) subunit gamma-7
Q9UBQ7	Glyoxylate reductase/hydroxypyruvate reductase
P22033	Methylmalonyl-CoA mutase, mitochondrial
P16219	Short-chain specific acyl-CoA dehydrogenase, mitochondrial
P35579	Myosin-9
Q99572	P2X purinoceptor 7
P19022	Cadherin-2
P62879	Guanine nucleotide-binding protein G(I)/G(S)/G(T) subunit beta-2
Q9UHD1	Cysteine and histidine-rich domain-containing protein 1
P63215	Guanine nucleotide-binding protein G(I)/G(S)/G(O) subunit gamma-3
P35080	Profilin-2
Q99962	Endophilin-A1
Q04760	Lactoylglutathione lyase
Q9NQW7	Xaa-Pro aminopeptidase 1
O94826	Mitochondrial import receptor subunit TOM70
P11766	Alcohol dehydrogenase class-3
Q9NUQ9	Protein FAM49B
P30038	Delta-1-pyrroline-5-carboxylate dehydrogenase, mitochondrial
P04632	Calpain small subunit 1
P50151	Guanine nucleotide-binding protein G(I)/G(S)/G(O) subunit gamma-10
P35754	Glutaredoxin-1
O95716	Ras-related protein Rab-3D
P62258	14-3-3 protein epsilon
P04732	Metallothionein-1E
Q9H2U2	Inorganic pyrophosphatase 2, mitochondrial
P62826	GTP-binding nuclear protein Ran
P62241	40S ribosomal protein S8
P55263	Adenosine kinase
P12955	Xaa-Pro dipeptidase
Q96HN2	Adenosylhomocysteinase 3
P42765	3-ketoacyl-CoA thiolase, mitochondrial
P46459	Vesicle-fusing ATPase
O43865	S-adenosylhomocysteine hydrolase-like protein 1
Q9UQB3	Catenin delta-2
Q9UN36	Protein NDRG2
O75110	Probable phospholipid-transporting ATPase IIA
P27824	Calnexin
Q96DG6	Carboxymethylenebutenolidase homolog
Q15181	Inorganic pyrophosphatase
P62834	Ras-related protein Rap-1A
Q9NPH2	Inositol-3-phosphate synthase 1
O15075	Serine/threonine-protein kinase DCLK1
Q99426	Tubulin-folding cofactor B
P49327	Fatty acid synthase
Q96PE5	Opalin
Q13740	CD166 antigen
P61421	V-type proton ATPase subunit d 1
Q9Y512	Sorting and assembly machinery component 50 homolog
Q9Y2K9	Syntaxin-binding protein 5-like
Q9UQ80	Proliferation-associated protein 2G4
Q9NQC3	Reticulon-4
P11413	Glucose-6-phosphate 1-dehydrogenase
Q92692	Nectin-2
Q8TD30	Alanine aminotransferase 2
P62318	Small nuclear ribonucleoprotein Sm D3
P62888	60S ribosomal protein L30
Q9H598	Vesicular inhibitory amino acid transporter
Q8N335	Glycerol-3-phosphate dehydrogenase 1-like protein
Q8NG11	Tetraspanin-14
Q9BS26	Endoplasmic reticulum resident protein 44
Q02218	2-oxoglutarate dehydrogenase, mitochondrial
Q8WX93	Palladin
Q96HD1	Cysteine-rich with EGF-like domain protein 1
P36578	60S ribosomal protein L4
P05198	Eukaryotic translation initiation factor 2 subunit 1
Q9HCG7	Non-lysosomal glucosylceramidase
P00338	L-lactate dehydrogenase A chain
P34932	Heat shock 70 kDa protein 4
P01860	Immunoglobulin heavy constant gamma 3
Q16762	Thiosulfate sulfurtransferase
Q15555	Microtubule-associated protein RP/EB family member 2
P08670	Vimentin
Q9C0C9	(E3-independent) E2 ubiquitin-conjugating enzyme
Q5T0D9	Tumor protein p63-regulated gene 1-like protein
P46926	Glucosamine-6-phosphate isomerase 1
P36959	GMP reductase 1
O43504	Ragulator complex protein LAMTOR5
P37837	Transaldolase
P50213	Isocitrate dehydrogenase [NAD] subunit alpha, mitochondrial
P13489	Ribonuclease inhibitor
Q07866	Kinesin light chain 1
Q13530	Serine incorporator 3
P23528	Cofilin-1
Q8WWV3	Reticulon-4-interacting protein 1, mitochondrial
P14649	Myosin light chain 6B
P13797	Plastin-3
P05060	Secretogranin-1
P05408	Neuroendocrine protein 7B2
Q8TAF3	WD repeat-containing protein 48
P42262	Glutamate receptor 2
P27695	DNA-(apurinic or apyrimidinic site) lyase
P52758	2-iminobutanoate/2-iminopropanoate deaminase
Q96SZ5	2-aminoethanethiol dioxygenase
P23526	Adenosylhomocysteinase
Q15814	Tubulin-specific chaperone C
P51970	NADH dehydrogenase [ubiquinone] 1 alpha subcomplex subunit 8
P09960	Leukotriene A-4 hydrolase
Q9NZJ7	Mitochondrial carrier homolog 1
Q14974	Importin subunit beta-1
P78330	Phosphoserine phosphatase
Q16352	Alpha-internexin
P62745	Rho-related GTP-binding protein RhoB
P15259	Phosphoglycerate mutase 2
P10515	Dihydrolipoyllysine-residue acetyltransferase component of pyruvate dehydrogenase complex, mitochondrial
O96000	NADH dehydrogenase [ubiquinone] 1 beta subcomplex subunit 10
P30044	Peroxiredoxin-5, mitochondrial
O75061	Putative tyrosine-protein phosphatase auxilin
Q13501	Sequestosome-1
P06756	Integrin alpha-V
O76054	SEC14-like protein 2
P11908	Ribose-phosphate pyrophosphokinase 2
Q92598	Heat shock protein 105 kDa
P36957	Dihydrolipoyllysine-residue succinyltransferase component of 2-oxoglutarate dehydrogenase complex, mitochondrial
P41222	Prostaglandin-H2 D-isomerase
Q13451	Peptidyl-prolyl cis-trans isomerase FKBP5
Q7L5N1	COP9 signalosome complex subunit 6
O43426	Synaptojanin-1
O95394	Phosphoacetylglucosamine mutase
Q86VP6	Cullin-associated NEDD8-dissociated protein 1
P24821	Tenascin
Q9NWQ8	Phosphoprotein associated with glycosphingolipid-enriched microdomains 1
Q16851	UTP--glucose-1-phosphate uridylyltransferase
Q12904	Aminoacyl tRNA synthase complex-interacting multifunctional protein 1
Q13613	Myotubularin-related protein 1
P08133	Annexin A6
P61764	Syntaxin-binding protein 1
P61978	Heterogeneous nuclear ribonucleoprotein K
P53041	Serine/threonine-protein phosphatase 5
O95630	STAM-binding protein
P02790	Hemopexin
P18206	Vinculin
Q99832	T-complex protein 1 subunit eta
Q04917	14-3-3 protein eta
P35612	Beta-adducin
O15511	Actin-related protein 2/3 complex subunit 5
Q9UPN3	Microtubule-actin cross-linking factor 1, isoforms 1/2/3/5
P18433	Receptor-type tyrosine-protein phosphatase alpha
Q5TFQ8	Signal-regulatory protein beta-1 isoform 3
P33176	Kinesin-1 heavy chain
P09493	Tropomyosin alpha-1 chain
Q8N3F0	Maturin
Q9Y279	V-set and immunoglobulin domain-containing protein 4
P0C7P3	Protein SLFN14
P54577	Tyrosine--tRNA ligase, cytoplasmic
P21399	Cytoplasmic aconitate hydratase
P80297	Metallothionein-1X
P26038	Moesin
P52907	F-actin-capping protein subunit alpha-1
P25398	40S ribosomal protein S12
Q02246	Contactin-2
P02787	Serotransferrin
P33316	Deoxyuridine 5'-triphosphate nucleotidohydrolase, mitochondrial
Q9Y5L3	Ectonucleoside triphosphate diphosphohydrolase 2
P23381	Tryptophan--tRNA ligase, cytoplasmic
P36955	Pigment epithelium-derived factor
O14531	Dihydropyrimidinase-related protein 4
P21283	V-type proton ATPase subunit C 1
Q9NZL4	Hsp70-binding protein 1
O15498	Synaptobrevin homolog YKT6
P08758	Annexin A5
P05362	Intercellular adhesion molecule 1
Q6YN16	Hydroxysteroid dehydrogenase-like protein 2
Q9Y281	Cofilin-2
Q6P587	Acylpyruvase FAHD1, mitochondrial
P01024	Complement C3
P00736	Complement C1r subcomponent
P55809	Succinyl-CoA:3-ketoacid coenzyme A transferase 1, mitochondrial
P68402	Platelet-activating factor acetylhydrolase IB subunit beta
P49591	Serine--tRNA ligase, cytoplasmic
P04040	Catalase
P20810	Calpastatin
P04350	Tubulin beta-4A chain
Q9H4B7	Tubulin beta-1 chain
P07919	Cytochrome b-c1 complex subunit 6, mitochondrial
P06753	Tropomyosin alpha-3 chain
P14543	Nidogen-1
Q6ZMR3	L-lactate dehydrogenase A-like 6A
Q13404	Ubiquitin-conjugating enzyme E2 variant 1
Q99747	Gamma-soluble NSF attachment protein
Q9UHX1	Poly(U)-binding-splicing factor PUF60
Q15700	Disks large homolog 2
Q58FG0	Putative heat shock protein HSP 90-alpha A5
Q6NUK1	Calcium-binding mitochondrial carrier protein SCaMC-1
Q9NYB9	Abl interactor 2
P39656	Dolichyl-diphosphooligosaccharide--protein glycosyltransferase 48 kDa subunit
Q96ID5	Immunoglobulin superfamily member 21
Q8NCD3	Holliday junction recognition protein
Q9P1J3	Putative uncharacterized protein DHRS4-AS1
Q5VTL7	Fibronectin type III domain-containing protein 7
Q93009	Ubiquitin carboxyl-terminal hydrolase 7
Q9H8H3	Methyltransferase-like protein 7A
P55884	Eukaryotic translation initiation factor 3 subunit B
P54652	Heat shock-related 70 kDa protein 2
Q14289	Protein-tyrosine kinase 2-beta
O15455	Toll-like receptor 3
A0A096LP55	Cytochrome b-c1 complex subunit 6-like, mitochondrial
Q86W24	NACHT, LRR and PYD domains-containing protein 14
Q4G0N4	NAD kinase 2, mitochondrial
Q13011	Delta(3,5)-Delta(2,4)-dienoyl-CoA isomerase, mitochondrial
Q96NL3	Zinc finger protein 599
O60603	Toll-like receptor 2
O60256	Phosphoribosyl pyrophosphate synthase-associated protein 2
Q9Y5J7	Mitochondrial import inner membrane translocase subunit Tim9
P29120	Neuroendocrine convertase 1
O75380	NADH dehydrogenase [ubiquinone] iron-sulfur protein 6, mitochondrial
Q3ZCW2	Galectin-related protein
P61081	NEDD8-conjugating enzyme Ubc12
P17568	NADH dehydrogenase [ubiquinone] 1 beta subcomplex subunit 7
P13693	Translationally-controlled tumor protein
P0DPI2	Glutamine amidotransferase-like class 1 domain-containing protein 3A, mitochondrial
P49589	Cysteine--tRNA ligase, cytoplasmic
P51884	Lumican
Q9Y5J6	Mitochondrial import inner membrane translocase subunit Tim10 B
Q7Z3D6	D-glutamate cyclase, mitochondrial
O14525	Astrotactin-1
P0DP58	Ly-6/neurotoxin-like protein 1
P07355	Annexin A2
P51693	Amyloid-like protein 1
Q9Y277	Voltage-dependent anion-selective channel protein 3
Q9Y3U8	60S ribosomal protein L36
P21579	Synaptotagmin-1
P02549	Spectrin alpha chain, erythrocytic 1
P05452	Tetranectin
P23229	Integrin alpha-6
P49773	Histidine triad nucleotide-binding protein 1
Q99614	Tetratricopeptide repeat protein 1
O96011	Peroxisomal membrane protein 11B
P62877	E3 ubiquitin-protein ligase RBX1
P02679	Fibrinogen gamma chain
Q92772	Cyclin-dependent kinase-like 2
P02671	Fibrinogen alpha chain
P02730	Band 3 anion transport protein
Q16720	Plasma membrane calcium-transporting ATPase 3
Q13162	Peroxiredoxin-4
Q92613	Protein Jade-3
P12235	ADP/ATP translocase 1
Q9P021	Cysteine-rich PDZ-binding protein
O75363	Breast carcinoma-amplified sequence 1
Q8WXJ9	Ankyrin repeat and SOCS box protein 17
Q96AG3	Solute carrier family 25 member 46
Q6PCE3	Glucose 1,6-bisphosphate synthase
Q8NB37	Glutamine amidotransferase-like class 1 domain-containing protein 1
Q9C0E8	Endoplasmic reticulum junction formation protein lunapark
P13640	Metallothionein-1G
Q1KMD3	Heterogeneous nuclear ribonucleoprotein U-like protein 2
A6NGN9	IgLON family member 5
P62633	Cellular nucleic acid-binding protein
P16298	Serine/threonine-protein phosphatase 2B catalytic subunit beta isoform
P50135	Histamine N-methyltransferase
Q9NVS9	Pyridoxine-5'-phosphate oxidase
Q8N0X4	Citramalyl-CoA lyase, mitochondrial
Q16718	NADH dehydrogenase [ubiquinone] 1 alpha subcomplex subunit 5
Q9BRR6	ADP-dependent glucokinase
P02042	Hemoglobin subunit delta
Q4VC31	Coiled-coil domain-containing protein 58
O14810	Complexin-1
Q6NUJ1	Proactivator polypeptide-like 1
O00161	Synaptosomal-associated protein 23
Q6UXD5	Seizure 6-like protein 2
Q9NRX5	Serine incorporator 1
O00584	Ribonuclease T2
P16615	Sarcoplasmic/endoplasmic reticulum calcium ATPase 2
Q969Z3	Mitochondrial amidoxime reducing component 2
Q15111	Inactive phospholipase C-like protein 1
P78417	Glutathione S-transferase omega-1
P54819	Adenylate kinase 2, mitochondrial
Q8N573	Oxidation resistance protein 1
Q9UL25	Ras-related protein Rab-21
Q9HDC9	Adipocyte plasma membrane-associated protein
O94811	Tubulin polymerization-promoting protein
P41586	Pituitary adenylate cyclase-activating polypeptide type I receptor
P00441	Superoxide dismutase [Cu-Zn]
Q8NFR9	Interleukin-17 receptor E
Q02952	A-kinase anchor protein 12
P45381	Aspartoacylase
P24387	Corticotropin-releasing factor-binding protein
Q14118	Dystroglycan
P09110	3-ketoacyl-CoA thiolase, peroxisomal
Q9UEY8	Gamma-adducin
Q8N9G6	Putative UPF0607 protein FLJ37424
P46527	Cyclin-dependent kinase inhibitor 1B
Q96JE9	Microtubule-associated protein 6
P14550	Aldo-keto reductase family 1 member A1
P51808	Dynein light chain Tctex-type 3
Q96F10	Diamine acetyltransferase 2
P16389	Potassium voltage-gated channel subfamily A member 2
Q8IX18	Probable ATP-dependent RNA helicase DHX40
Q9NX63	MICOS complex subunit MIC19
Q86UW8	Hyaluronan and proteoglycan link protein 4
P20645	Cation-dependent mannose-6-phosphate receptor
P62993	Growth factor receptor-bound protein 2
Q9NY35	Claudin domain-containing protein 1
Q96GX9	Methylthioribulose-1-phosphate dehydratase
P21397	Amine oxidase [flavin-containing] A
P11277	Spectrin beta chain, erythrocytic
P17405	Sphingomyelin phosphodiesterase
Q9BSA9	Endosomal/lysosomal potassium channel TMEM175
Q9ULP9	TBC1 domain family member 24
P02760	Protein AMBP
Q12774	Rho guanine nucleotide exchange factor 5
P07357	Complement component C8 alpha chain
O75475	PC4 and SFRS1-interacting protein
P11137	Microtubule-associated protein 2
Q9NPJ3	Acyl-coenzyme A thioesterase 13
P24539	ATP synthase F(0) complex subunit B1, mitochondrial
Q01484	Ankyrin-2
Q15041	ADP-ribosylation factor-like protein 6-interacting protein 1
Q13555	Calcium/calmodulin-dependent protein kinase type II subunit gamma
O43837	Isocitrate dehydrogenase [NAD] subunit beta, mitochondrial
P56134	ATP synthase subunit f, mitochondrial
P17987	T-complex protein 1 subunit alpha
P61088	Ubiquitin-conjugating enzyme E2 N
Q15366	Poly(rC)-binding protein 2
P04049	RAF proto-oncogene serine/threonine-protein kinase
Q9UBM7	7-dehydrocholesterol reductase
P17174	Aspartate aminotransferase, cytoplasmic
O75663	TIP41-like protein
Q9NZJ6	Ubiquinone biosynthesis O-methyltransferase, mitochondrial
P27797	Calreticulin
P29144	Tripeptidyl-peptidase 2
P49441	Inositol polyphosphate 1-phosphatase
P07438	Metallothionein-1B
P13726	Tissue factor
Q9NZD2	Glycolipid transfer protein
P30043	Flavin reductase (NADPH)
P12814	Alpha-actinin-1
Q8TBC4	NEDD8-activating enzyme E1 catalytic subunit
O00592	Podocalyxin
P04733	Metallothionein-1F
O60313	Dynamin-like 120 kDa protein, mitochondrial
P13796	Plastin-2
O60268	Uncharacterized protein KIAA0513
Q14847	LIM and SH3 domain protein 1
O94819	Kelch repeat and BTB domain-containing protein 11
P48066	Sodium- and chloride-dependent GABA transporter 3
O60831	PRA1 family protein 2
Q93034	Cullin-5
O00399	Dynactin subunit 6
Q9NQW6	Anillin
P00747	Plasminogen
Q8WZA9	Immunity-related GTPase family Q protein
P51858	Hepatoma-derived growth factor
Q969E4	Transcription elongation factor A protein-like 3
Q86UN3	Reticulon-4 receptor-like 2
Q14515	SPARC-like protein 1
P10915	Hyaluronan and proteoglycan link protein 1
Q69YU3	Ankyrin repeat domain-containing protein 34A
O75688	Protein phosphatase 1B
O95295	SNARE-associated protein Snapin
Q7Z7K0	COX assembly mitochondrial protein homolog
Q7Z6L0	Proline-rich transmembrane protein 2
Q9UL63	Muskelin
Q9BY44	Eukaryotic translation initiation factor 2A
P30520	Adenylosuccinate synthetase isozyme 2
Q9Y4E8	Ubiquitin carboxyl-terminal hydrolase 15
Q5TF21	Protein SOGA3
P20073	Annexin A7
Q92506	Estradiol 17-beta-dehydrogenase 8
Q13423	NAD(P) transhydrogenase, mitochondrial
Q8N4T8	Carbonyl reductase family member 4
Q99685	Monoglyceride lipase
Q15435	Protein phosphatase 1 regulatory subunit 7
P03928	ATP synthase protein 8
Q96E17	Ras-related protein Rab-3C
P28838	Cytosol aminopeptidase
P08237	ATP-dependent 6-phosphofructokinase, muscle type
P39060	Collagen alpha-1(XVIII) chain
Q8TCZ2	CD99 antigen-like protein 2
Q9H1K1	Iron-sulfur cluster assembly enzyme ISCU, mitochondrial
Q00765	Receptor expression-enhancing protein 5
Q06323	Proteasome activator complex subunit 1
P52943	Cysteine-rich protein 2
P52799	Ephrin-B2
P28907	ADP-ribosyl cyclase/cyclic ADP-ribose hydrolase 1
Q96AP7	Endothelial cell-selective adhesion molecule
Q9H479	Fructosamine-3-kinase
P01876	Immunoglobulin heavy constant alpha 1
P13987	CD59 glycoprotein
Q92752	Tenascin-R
Q7Z2K6	Endoplasmic reticulum metallopeptidase 1
P84074	Neuron-specific calcium-binding protein hippocalcin
P60660	Myosin light polypeptide 6
O75306	NADH dehydrogenase [ubiquinone] iron-sulfur protein 2, mitochondrial
Q9UBB6	Neurochondrin
Q9H936	Mitochondrial glutamate carrier 1
P17658	Potassium voltage-gated channel subfamily A member 6
Q96IG2	F-box/LRR-repeat protein 20
Q92563	Testican-2
P36969	Phospholipid hydroperoxide glutathione peroxidase
Q56NI9	N-acetyltransferase ESCO2
O75962	Triple functional domain protein
Q05329	Glutamate decarboxylase 2
Q16760	Diacylglycerol kinase delta
Q86X76	Deaminated glutathione amidase
P00450	Ceruloplasmin
O75439	Mitochondrial-processing peptidase subunit beta
Q15846	Clusterin-like protein 1
Q8TAL5	Uncharacterized protein C9orf43
Q08999	Retinoblastoma-like protein 2
Q5FWE3	Proline-rich transmembrane protein 3
Q05084	Islet cell autoantigen 1
Q7Z2K8	G protein-regulated inducer of neurite outgrowth 1
P49006	MARCKS-related protein
Q99814	Endothelial PAS domain-containing protein 1
P01042	Kininogen-1
P13861	cAMP-dependent protein kinase type II-alpha regulatory subunit
P18065	Insulin-like growth factor-binding protein 2
Q8WUD1	Ras-related protein Rab-2B
P11216	Glycogen phosphorylase, brain form
Q96C01	Protein FAM136A
Q9BW62	Katanin p60 ATPase-containing subunit A-like 1
P49458	Signal recognition particle 9 kDa protein
O75326	Semaphorin-7A
Q96F07	Cytoplasmic FMR1-interacting protein 2
Q9Y6M9	NADH dehydrogenase [ubiquinone] 1 beta subcomplex subunit 9
P58549	FXYD domain-containing ion transport regulator 7
Q15582	Transforming growth factor-beta-induced protein ig-h3
O43583	Density-regulated protein
Q6P4E1	Protein CASC4
Q9Y5P6	Mannose-1-phosphate guanyltransferase beta
P12236	ADP/ATP translocase 3
Q8TAM6	Ermin
Q6T423	Solute carrier family 22 member 25
P10620	Microsomal glutathione S-transferase 1
Q14151	Scaffold attachment factor B2
Q09666	Neuroblast differentiation-associated protein AHNAK
O00764	Pyridoxal kinase
O60443	Gasdermin-E
Q9BQI0	Allograft inflammatory factor 1-like
Q6PIU2	Neutral cholesterol ester hydrolase 1
Q9HCU4	Cadherin EGF LAG seven-pass G-type receptor 2
P09211	Glutathione S-transferase P
P13671	Complement component C6
Q13619	Cullin-4A
P08754	Guanine nucleotide-binding protein G(k) subunit alpha
P05937	Calbindin
Q6MZW2	Follistatin-related protein 4
Q8IVF2	Protein AHNAK2
Q9Y3A6	Transmembrane emp24 domain-containing protein 5
Q9UHD8	Septin-9
Q92781	Retinol dehydrogenase 5
Q08345	Epithelial discoidin domain-containing receptor 1
Q13618	Cullin-3
O00339	Matrilin-2
P21810	Biglycan
Q12805	EGF-containing fibulin-like extracellular matrix protein 1
Q9NRN5	Olfactomedin-like protein 3
P56277	Cx9C motif-containing protein 4
Q15819	Ubiquitin-conjugating enzyme E2 variant 2
P24666	Low molecular weight phosphotyrosine protein phosphatase
P98160	Basement membrane-specific heparan sulfate proteoglycan core protein
P62487	DNA-directed RNA polymerase II subunit RPB7
O75131	Copine-3
Q6UWY5	Olfactomedin-like protein 1
P04275	von Willebrand factor
P11310	Medium-chain specific acyl-CoA dehydrogenase, mitochondrial
Q9UMS4	Pre-mRNA-processing factor 19
Q9NR48	Histone-lysine N-methyltransferase ASH1L
P11177	Pyruvate dehydrogenase E1 component subunit beta, mitochondrial
Q9ULP0	Protein NDRG4
P68366	Tubulin alpha-4A chain
Q9Y2J0	Rabphilin-3A
Q13228	Methanethiol oxidase
Q92747	Actin-related protein 2/3 complex subunit 1A
Q9HCB6	Spondin-1
Q8WW22	DnaJ homolog subfamily A member 4
Q5BKY1	Leucine-rich repeat-containing protein 10
Q7Z3T8	Zinc finger FYVE domain-containing protein 16
Q9NRX4	14 kDa phosphohistidine phosphatase
P08238	Heat shock protein HSP 90-beta
O14841	5-oxoprolinase
P01011	Alpha-1-antichymotrypsin
P51149	Ras-related protein Rab-7a
P19320	Vascular cell adhesion protein 1
P08519	Apolipoprotein(a)
P50991	T-complex protein 1 subunit delta
P02748	Complement component C9
Q9UNN8	Endothelial protein C receptor
P08294	Extracellular superoxide dismutase [Cu-Zn]
O00519	Fatty-acid amide hydrolase 1
Q9Y646	Carboxypeptidase Q
O43805	Sjoegren syndrome nuclear autoantigen 1
P49748	Very long-chain specific acyl-CoA dehydrogenase, mitochondrial
Q13098	COP9 signalosome complex subunit 1
P00751	Complement factor B
Q99471	Prefoldin subunit 5
Q9HB71	Calcyclin-binding protein
Q8NBS9	Thioredoxin domain-containing protein 5
P35813	Protein phosphatase 1A
Q7Z4W1	L-xylulose reductase
Q6IQ26	DENN domain-containing protein 5A
Q86XM0	Cation channel sperm-associated protein subunit delta
Q15223	Nectin-1
Q14914	Prostaglandin reductase 1
Q96AM1	Mas-related G-protein coupled receptor member F
Q96GG9	DCN1-like protein 1
P02774	Vitamin D-binding protein
Q96RU3	Formin-binding protein 1
P24071	Immunoglobulin alpha Fc receptor
Q9ULV1	Frizzled-4
Q99714	3-hydroxyacyl-CoA dehydrogenase type-2
Q6P1X6	UPF0598 protein C8orf82
Q5T3U5	Multidrug resistance-associated protein 7
O43747	AP-1 complex subunit gamma-1
Q96QK1	Vacuolar protein sorting-associated protein 35
Q9HBH5	Retinol dehydrogenase 14
P61981	14-3-3 protein gamma
P15924	Desmoplakin
O95757	Heat shock 70 kDa protein 4L
Q9NZB2	Constitutive coactivator of PPAR-gamma-like protein 1
Q9BQA1	Methylosome protein 50
O60486	Plexin-C1
Q2TAC6	Kinesin-like protein KIF19
O94832	Unconventional myosin-Id
Q03013	Glutathione S-transferase Mu 4
P04181	Ornithine aminotransferase, mitochondrial
A1Z1Q3	ADP-ribose glycohydrolase MACROD2
Q8TAE6	Protein phosphatase 1 regulatory subunit 14C
P53396	ATP-citrate synthase
Q01813	ATP-dependent 6-phosphofructokinase, platelet type
Q9Y4P1	Cysteine protease ATG4B
Q14697	Neutral alpha-glucosidase AB
P13760	HLA class II histocompatibility antigen, DRB1-4 beta chain
Q9NZ45	CDGSH iron-sulfur domain-containing protein 1
Q9NYU2	UDP-glucose:glycoprotein glucosyltransferase 1
O43488	Aflatoxin B1 aldehyde reductase member 2
Q8TDQ7	Glucosamine-6-phosphate isomerase 2
Q08828	Adenylate cyclase type 1
Q5VT66	Mitochondrial amidoxime-reducing component 1
Q9HD45	Transmembrane 9 superfamily member 3
Q13642	Four and a half LIM domains protein 1
Q03001	Dystonin
A0JNW5	UHRF1-binding protein 1-like
P43243	Matrin-3
Q92688	Acidic leucine-rich nuclear phosphoprotein 32 family member B
O95292	Vesicle-associated membrane protein-associated protein B/C
P43490	Nicotinamide phosphoribosyltransferase
Q9P2B2	Prostaglandin F2 receptor negative regulator
Q9BQI9	Nuclear receptor-interacting protein 2
Q8IZS8	Voltage-dependent calcium channel subunit alpha-2/delta-3
Q8N9F7	Lysophospholipase D GDPD1
Q07955	Serine/arginine-rich splicing factor 1
Q06136	3-ketodihydrosphingosine reductase
P00738	Haptoglobin
P07954	Fumarate hydratase, mitochondrial
Q16799	Reticulon-1
P32929	Cystathionine gamma-lyase
Q8TCT1	Phosphoethanolamine/phosphocholine phosphatase
P23434	Glycine cleavage system H protein, mitochondrial
Q7Z572	Spermatogenesis-associated protein 21
Q9HC77	Centromere protein J
Q16643	Drebrin
Q9UPR5	Sodium/calcium exchanger 2
O75899	Gamma-aminobutyric acid type B receptor subunit 2
Q9HCX3	Zinc finger protein 304
P0DOX2	Immunoglobulin alpha-2 heavy chain
Q504Y0	Zinc transporter ZIP12
P00387	NADH-cytochrome b5 reductase 3
Q9HCH3	Copine-5
Q9UBS5	Gamma-aminobutyric acid type B receptor subunit 1
Q8N8Z8	Zinc finger protein 441
P30405	Peptidyl-prolyl cis-trans isomerase F, mitochondrial
Q86YD3	Transmembrane protein 25
O15118	NPC intracellular cholesterol transporter 1
P35555	Fibrillin-1
Q8TBF8	Protein FAM81A
Q9BRQ6	MICOS complex subunit MIC25
Q8N2G8	GH3 domain-containing protein
Q9ULE0	Protein WWC3
Q13426	DNA repair protein XRCC4
Q9UBR2	Cathepsin Z
Q14103	Heterogeneous nuclear ribonucleoprotein D0
Q6L8Q7	2',5'-phosphodiesterase 12
P49354	Protein farnesyltransferase/geranylgeranyltransferase type-1 subunit alpha
Q8IW35	Centrosomal protein of 97 kDa
Q9UNA0	A disintegrin and metalloproteinase with thrombospondin motifs 5
P50895	Basal cell adhesion molecule
Q92859	Neogenin
O14979	Heterogeneous nuclear ribonucleoprotein D-like
O95502	Neuronal pentraxin receptor
A0A0B4J2D5	Glutamine amidotransferase-like class 1 domain-containing protein 3B, mitochondrial
Q13153	Serine/threonine-protein kinase PAK 1
P68133	Actin, alpha skeletal muscle
A6NNZ2	Tubulin beta-8 chain-like protein LOC260334
Q9BVA1	Tubulin beta-2B chain
P12277	Creatine kinase B-type
P20336	Ras-related protein Rab-3A
Q96KP4	Cytosolic non-specific dipeptidase
P08134	Rho-related GTP-binding protein RhoC
Q9P2R3	Rabankyrin-5
P62979	Ubiquitin-40S ribosomal protein S27a
O60361	Putative nucleoside diphosphate kinase
Q12959	Disks large homolog 1

## Sheet: Female non-AD
Female non-AD (1027)
Q8IZT6	Abnormal spindle-like microcephaly-associated protein
Q5SWX8	Protein odr-4 homolog
P19367	Hexokinase-1
P62714	Serine/threonine-protein phosphatase 2A catalytic subunit beta isoform
Q15149	Plectin
Q00610	Clathrin heavy chain 1
O75306	NADH dehydrogenase [ubiquinone] iron-sulfur protein 2, mitochondrial
P21796	Voltage-dependent anion-selective channel protein 1
P21281	V-type proton ATPase subunit B, brain isoform
Q13491	Neuronal membrane glycoprotein M6-b
P13611	Versican core protein
Q8NFZ8	Cell adhesion molecule 4
Q14019	Coactosin-like protein
Q99497	Protein/nucleic acid deglycase DJ-1
Q9UMF0	Intercellular adhesion molecule 5
P00491	Purine nucleoside phosphorylase
O00217	NADH dehydrogenase [ubiquinone] iron-sulfur protein 8, mitochondrial
P31930	Cytochrome b-c1 complex subunit 1, mitochondrial
P05026	Sodium/potassium-transporting ATPase subunit beta-1
Q9HC38	Glyoxalase domain-containing protein 4
Q9H6Z4	Ran-binding protein 3
P18669	Phosphoglycerate mutase 1
Q9Y512	Sorting and assembly machinery component 50 homolog
O15394	Neural cell adhesion molecule 2
P50993	Sodium/potassium-transporting ATPase subunit alpha-2
Q9P0R6	GSK3B-interacting protein
Q9BY11	Protein kinase C and casein kinase substrate in neurons protein 1
P35222	Catenin beta-1
P31939	Bifunctional purine biosynthesis protein PURH
O00764	Pyridoxal kinase
P08238	Heat shock protein HSP 90-beta
P49419	Alpha-aminoadipic semialdehyde dehydrogenase
P04216	Thy-1 membrane glycoprotein
P09543	2',3'-cyclic-nucleotide 3'-phosphodiesterase
P22695	Cytochrome b-c1 complex subunit 2, mitochondrial
Q96TC7	Regulator of microtubule dynamics protein 3
P49448	Glutamate dehydrogenase 2, mitochondrial
Q99961	Endophilin-A2
P40926	Malate dehydrogenase, mitochondrial
Q14203	Dynactin subunit 1
O00533	Neural cell adhesion molecule L1-like protein
O95782	AP-2 complex subunit alpha-1
P13804	Electron transfer flavoprotein subunit alpha, mitochondrial
P09497	Clathrin light chain B
P14618	Pyruvate kinase PKM
O00499	Myc box-dependent-interacting protein 1
P12036	Neurofilament heavy polypeptide
Q9NX14	NADH dehydrogenase [ubiquinone] 1 beta subcomplex subunit 11, mitochondrial
P15104	Glutamine synthetase
P61225	Ras-related protein Rap-2b
Q8N335	Glycerol-3-phosphate dehydrogenase 1-like protein
P08559	Pyruvate dehydrogenase E1 component subunit alpha, somatic form, mitochondrial
P49189	4-trimethylaminobutyraldehyde dehydrogenase
P62879	Guanine nucleotide-binding protein G(I)/G(S)/G(T) subunit beta-2
P38606	V-type proton ATPase catalytic subunit A
P21283	V-type proton ATPase subunit C 1
P02675	Fibrinogen beta chain
O75891	Cytosolic 10-formyltetrahydrofolate dehydrogenase
P51649	Succinate-semialdehyde dehydrogenase, mitochondrial
P51674	Neuronal membrane glycoprotein M6-a
Q8N3J6	Cell adhesion molecule 2
P60763	Ras-related C3 botulinum toxin substrate 3
P63241	Eukaryotic translation initiation factor 5A-1
Q8N3F0	Maturin
P55072	Transitional endoplasmic reticulum ATPase
P10809	60 kDa heat shock protein, mitochondrial
P50440	Glycine amidinotransferase, mitochondrial
Q14982	Opioid-binding protein/cell adhesion molecule
P19404	NADH dehydrogenase [ubiquinone] flavoprotein 2, mitochondrial
Q12907	Vesicular integral-membrane protein VIP36
O43426	Synaptojanin-1
Q9HCC0	Methylcrotonoyl-CoA carboxylase beta chain, mitochondrial
Q13011	Delta(3,5)-Delta(2,4)-dienoyl-CoA isomerase, mitochondrial
Q7Z3B1	Neuronal growth regulator 1
Q16658	Fascin
P09104	Gamma-enolase
Q6S8J3	POTE ankyrin domain family member E
Q9UK22	F-box only protein 2
Q969Q5	Ras-related protein Rab-24
O94856	Neurofascin
P07384	Calpain-1 catalytic subunit
P46926	Glucosamine-6-phosphate isomerase 1
Q13177	Serine/threonine-protein kinase PAK 2
P04080	Cystatin-B
P05023	Sodium/potassium-transporting ATPase subunit alpha-1
P06396	Gelsolin
P46459	Vesicle-fusing ATPase
P13591	Neural cell adhesion molecule 1
P13637	Sodium/potassium-transporting ATPase subunit alpha-3
Q13449	Limbic system-associated membrane protein
Q9H074	Polyadenylate-binding protein-interacting protein 1
Q9BVG4	Protein PBDC1
P55809	Succinyl-CoA:3-ketoacid coenzyme A transferase 1, mitochondrial
P54289	Voltage-dependent calcium channel subunit alpha-2/delta-1
Q12860	Contactin-1
P43121	Cell surface glycoprotein MUC18
P49821	NADH dehydrogenase [ubiquinone] flavoprotein 1, mitochondrial
Q01082	Spectrin beta chain, non-erythrocytic 1
Q9Y2T3	Guanine deaminase
Q9Y696	Chloride intracellular channel protein 4
P23526	Adenosylhomocysteinase
P80404	4-aminobutyrate aminotransferase, mitochondrial
P04156	Major prion protein
P60709	Actin, cytoplasmic 1
Q99426	Tubulin-folding cofactor B
P28331	NADH-ubiquinone oxidoreductase 75 kDa subunit, mitochondrial
P63261	Actin, cytoplasmic 2
Q01813	ATP-dependent 6-phosphofructokinase, platelet type
Q01518	Adenylyl cyclase-associated protein 1
Q16555	Dihydropyrimidinase-related protein 2
P09471	Guanine nucleotide-binding protein G(o) subunit alpha
Q9NRX4	14 kDa phosphohistidine phosphatase
P50148	Guanine nucleotide-binding protein G(q) subunit alpha
O94979	Protein transport protein Sec31A
P60201	Myelin proteolipid protein
P62873	Guanine nucleotide-binding protein G(I)/G(S)/G(T) subunit beta-1
P14854	Cytochrome c oxidase subunit 6B1
Q9H008	Phospholysine phosphohistidine inorganic pyrophosphate phosphatase
O75083	WD repeat-containing protein 1
Q12765	Secernin-1
P49588	Alanine--tRNA ligase, cytoplasmic
P30086	Phosphatidylethanolamine-binding protein 1
P63010	AP-2 complex subunit beta
P61970	Nuclear transport factor 2
Q07954	Prolow-density lipoprotein receptor-related protein 1
Q99798	Aconitate hydratase, mitochondrial
Q15691	Microtubule-associated protein RP/EB family member 1
P62745	Rho-related GTP-binding protein RhoB
P19105	Myosin regulatory light chain 12A
P61081	NEDD8-conjugating enzyme Ubc12
P00505	Aspartate aminotransferase, mitochondrial
P00558	Phosphoglycerate kinase 1
Q07021	Complement component 1 Q subcomponent-binding protein, mitochondrial
P13716	Delta-aminolevulinic acid dehydratase
P27695	DNA-(apurinic or apyrimidinic site) lyase
Q5JRX3	Presequence protease, mitochondrial
P48741	Putative heat shock 70 kDa protein 7
Q02218	2-oxoglutarate dehydrogenase, mitochondrial
P31150	Rab GDP dissociation inhibitor alpha
Q16653	Myelin-oligodendrocyte glycoprotein
Q92688	Acidic leucine-rich nuclear phosphoprotein 32 family member B
P05198	Eukaryotic translation initiation factor 2 subunit 1
Q01469	Fatty acid-binding protein 5
O43491	Band 4.1-like protein 2
O14594	Neurocan core protein
Q9Y639	Neuroplastin
Q9BX67	Junctional adhesion molecule C
O95861	3'(2'),5'-bisphosphate nucleotidase 1
Q9Y2J2	Band 4.1-like protein 3
Q9NVH1	DnaJ homolog subfamily C member 11
O95865	N(G),N(G)-dimethylarginine dimethylaminohydrolase 2
P26232	Catenin alpha-2
P21333	Filamin-A
Q5JTJ3	Cytochrome c oxidase assembly factor 6 homolog
P31146	Coronin-1A
Q16181	Septin-7
P17302	Gap junction alpha-1 protein
Q13938	Calcyphosin
P14415	Sodium/potassium-transporting ATPase subunit beta-2
Q9BPU6	Dihydropyrimidinase-related protein 5
P07858	Cathepsin B
P04406	Glyceraldehyde-3-phosphate dehydrogenase
P09972	Fructose-bisphosphate aldolase C
Q96ID5	Immunoglobulin superfamily member 21
P60983	Glia maturation factor beta
P48047	ATP synthase subunit O, mitochondrial
P63167	Dynein light chain 1, cytoplasmic
P05165	Propionyl-CoA carboxylase alpha chain, mitochondrial
Q8WXF7	Atlastin-1
P02795	Metallothionein-2
P50395	Rab GDP dissociation inhibitor beta
P51178	1-phosphatidylinositol 4,5-bisphosphate phosphodiesterase delta-1
P05091	Aldehyde dehydrogenase, mitochondrial
P60174	Triosephosphate isomerase
P17655	Calpain-2 catalytic subunit
Q9P121	Neurotrimin
Q7L266	Isoaspartyl peptidase/L-asparaginase
Q99523	Sortilin
Q96GW7	Brevican core protein
Q8NC96	Adaptin ear-binding coat-associated protein 1
Q9BY67	Cell adhesion molecule 1
P31153	S-adenosylmethionine synthase isoform type-2
Q9HCM2	Plexin-A4
O43175	D-3-phosphoglycerate dehydrogenase
Q96FJ2	Dynein light chain 2, cytoplasmic
Q8N126	Cell adhesion molecule 3
P49327	Fatty acid synthase
Q9UBQ7	Glyoxylate reductase/hydroxypyruvate reductase
P32004	Neural cell adhesion molecule L1
P01023	Alpha-2-macroglobulin
O75131	Copine-3
P61160	Actin-related protein 2
O00451	GDNF family receptor alpha-2
P13929	Beta-enolase
P43004	Excitatory amino acid transporter 2
P14314	Glucosidase 2 subunit beta
Q01814	Plasma membrane calcium-transporting ATPase 2
P07737	Profilin-1
O75369	Filamin-B
Q9GZV7	Hyaluronan and proteoglycan link protein 2
P00367	Glutamate dehydrogenase 1, mitochondrial
O95197	Reticulon-3
O00560	Syntenin-1
Q969P0	Immunoglobulin superfamily member 8
P78357	Contactin-associated protein 1
Q92686	Neurogranin
P63215	Guanine nucleotide-binding protein G(I)/G(S)/G(O) subunit gamma-3
Q9H2U2	Inorganic pyrophosphatase 2, mitochondrial
P06733	Alpha-enolase
Q13153	Serine/threonine-protein kinase PAK 1
P62258	14-3-3 protein epsilon
P52209	6-phosphogluconate dehydrogenase, decarboxylating
Q10567	AP-1 complex subunit beta-1
O94826	Mitochondrial import receptor subunit TOM70
P17066	Heat shock 70 kDa protein 6
Q96DG6	Carboxymethylenebutenolidase homolog
P39687	Acidic leucine-rich nuclear phosphoprotein 32 family member A
P12955	Xaa-Pro dipeptidase
P43304	Glycerol-3-phosphate dehydrogenase, mitochondrial
P62826	GTP-binding nuclear protein Ran
P04075	Fructose-bisphosphate aldolase A
Q9NQW7	Xaa-Pro aminopeptidase 1
Q9UN36	Protein NDRG2
Q7Z3D6	D-glutamate cyclase, mitochondrial
P45880	Voltage-dependent anion-selective channel protein 2
P09622	Dihydrolipoyl dehydrogenase, mitochondrial
Q9P2U7	Vesicular glutamate transporter 1
P04632	Calpain small subunit 1
P35080	Profilin-2
Q96HE7	ERO1-like protein alpha
P40925	Malate dehydrogenase, cytoplasmic
P42025	Beta-centractin
O00429	Dynamin-1-like protein
P09417	Dihydropteridine reductase
P59768	Guanine nucleotide-binding protein G(I)/G(S)/G(O) subunit gamma-2
P43034	Platelet-activating factor acetylhydrolase IB subunit alpha
Q99729	Heterogeneous nuclear ribonucleoprotein A/B
P22314	Ubiquitin-like modifier-activating enzyme 1
Q16720	Plasma membrane calcium-transporting ATPase 3
Q92823	Neuronal cell adhesion molecule
O43504	Ragulator complex protein LAMTOR5
P63244	Receptor of activated protein C kinase 1
P20020	Plasma membrane calcium-transporting ATPase 1
P21266	Glutathione S-transferase Mu 3
O14672	Disintegrin and metalloproteinase domain-containing protein 10
Q14974	Importin subunit beta-1
P29218	Inositol monophosphatase 1
P54652	Heat shock-related 70 kDa protein 2
Q53H12	Acylglycerol kinase, mitochondrial
P61421	V-type proton ATPase subunit d 1
P11142	Heat shock cognate 71 kDa protein
P23634	Plasma membrane calcium-transporting ATPase 4
P54920	Alpha-soluble NSF attachment protein
Q9NQR4	Omega-amidase NIT2
P23528	Cofilin-1
Q8IW45	ATP-dependent (S)-NAD(P)H-hydrate dehydratase
P61158	Actin-related protein 3
P61978	Heterogeneous nuclear ribonucleoprotein K
Q9P2R7	Succinate--CoA ligase [ADP-forming] subunit beta, mitochondrial
O15540	Fatty acid-binding protein, brain
P57087	Junctional adhesion molecule B
Q99719	Septin-5
O94760	N(G),N(G)-dimethylarginine dimethylaminohydrolase 1
P08758	Annexin A5
O15511	Actin-related protein 2/3 complex subunit 5
Q13033	Striatin-3
P30084	Enoyl-CoA hydratase, mitochondrial
P49368	T-complex protein 1 subunit gamma
P31040	Succinate dehydrogenase [ubiquinone] flavoprotein subunit, mitochondrial
Q9H4A4	Aminopeptidase B
P31948	Stress-induced-phosphoprotein 1
O14810	Complexin-1
O43707	Alpha-actinin-4
Q5T848	Probable G-protein coupled receptor 158
P10114	Ras-related protein Rap-2a
P30626	Sorcin
P61163	Alpha-centractin
P63104	14-3-3 protein zeta/delta
P18206	Vinculin
P11137	Microtubule-associated protein 2
Q8WUM4	Programmed cell death 6-interacting protein
P62937	Peptidyl-prolyl cis-trans isomerase A
P02649	Apolipoprotein E
P10515	Dihydrolipoyllysine-residue acetyltransferase component of pyruvate dehydrogenase complex, mitochondrial
P08134	Rho-related GTP-binding protein RhoC
Q9H4G0	Band 4.1-like protein 1
P01011	Alpha-1-antichymotrypsin
P13489	Ribonuclease inhibitor
Q6PUV4	Complexin-2
P47756	F-actin-capping protein subunit beta
Q9UJC5	SH3 domain-binding glutamic acid-rich-like protein 2
P36871	Phosphoglucomutase-1
P13987	CD59 glycoprotein
Q14108	Lysosome membrane protein 2
Q9NV96	Cell cycle control protein 50A
P10768	S-formylglutathione hydrolase
P16219	Short-chain specific acyl-CoA dehydrogenase, mitochondrial
Q9UH03	Neuronal-specific septin-3
P27338	Amine oxidase [flavin-containing] B
O43765	Small glutamine-rich tetratricopeptide repeat-containing protein alpha
O43920	NADH dehydrogenase [ubiquinone] iron-sulfur protein 5
P30153	Serine/threonine-protein phosphatase 2A 65 kDa regulatory subunit A alpha isoform
O60262	Guanine nucleotide-binding protein G(I)/G(S)/G(O) subunit gamma-7
Q16620	BDNF/NT-3 growth factors receptor
P60953	Cell division control protein 42 homolog
Q9H115	Beta-soluble NSF attachment protein
Q02246	Contactin-2
Q9Y2K9	Syntaxin-binding protein 5-like
O43157	Plexin-B1
P35613	Basigin
Q6ZMR3	L-lactate dehydrogenase A-like 6A
P35754	Glutaredoxin-1
P10915	Hyaluronan and proteoglycan link protein 1
P25713	Metallothionein-3
O43396	Thioredoxin-like protein 1
P09936	Ubiquitin carboxyl-terminal hydrolase isozyme L1
Q13813	Spectrin alpha chain, non-erythrocytic 1
P05166	Propionyl-CoA carboxylase beta chain, mitochondrial
Q9ULU8	Calcium-dependent secretion activator 1
Q8IXJ6	NAD-dependent protein deacetylase sirtuin-2
Q15181	Inorganic pyrophosphatase
P34932	Heat shock 70 kDa protein 4
P84090	Enhancer of rudimentary homolog
O75935	Dynactin subunit 3
Q15555	Microtubule-associated protein RP/EB family member 2
P36957	Dihydrolipoyllysine-residue succinyltransferase component of 2-oxoglutarate dehydrogenase complex, mitochondrial
Q9UBI6	Guanine nucleotide-binding protein G(I)/G(S)/G(O) subunit gamma-12
P63096	Guanine nucleotide-binding protein G(i) subunit alpha-1
P52758	2-iminobutanoate/2-iminopropanoate deaminase
P23142	Fibulin-1
Q92598	Heat shock protein 105 kDa
O60361	Putative nucleoside diphosphate kinase
Q9GZV4	Eukaryotic translation initiation factor 5A-2
P19022	Cadherin-2
Q9UHC6	Contactin-associated protein-like 2
O94973	AP-2 complex subunit alpha-2
P12235	ADP/ATP translocase 1
Q9NS87	Kinesin-like protein KIF15
Q92597	Protein NDRG1
Q99832	T-complex protein 1 subunit eta
P0DOX5	Immunoglobulin gamma-1 heavy chain
Q9BUK0	Coiled-coil-helix-coiled-coil-helix domain-containing protein 7
O14775	Guanine nucleotide-binding protein subunit beta-5
Q9ULB1	Neurexin-1
O75390	Citrate synthase, mitochondrial
Q13363	C-terminal-binding protein 1
P61086	Ubiquitin-conjugating enzyme E2 K
P08133	Annexin A6
P09211	Glutathione S-transferase P
P61586	Transforming protein RhoA
Q86VB7	Scavenger receptor cysteine-rich type 1 protein M130
P0DP58	Ly-6/neurotoxin-like protein 1
P46439	Glutathione S-transferase Mu 5
P30041	Peroxiredoxin-6
P14923	Junction plakoglobin
P78417	Glutathione S-transferase omega-1
P68871	Hemoglobin subunit beta
Q16134	Electron transfer flavoprotein-ubiquinone oxidoreductase, mitochondrial
O95394	Phosphoacetylglucosamine mutase
Q9NQ66	1-phosphatidylinositol 4,5-bisphosphate phosphodiesterase beta-1
P08865	40S ribosomal protein SA
Q16352	Alpha-internexin
P00492	Hypoxanthine-guanine phosphoribosyltransferase
O14841	5-oxoprolinase
P22234	Multifunctional protein ADE2
P04731	Metallothionein-1A
P42262	Glutamate receptor 2
Q99714	3-hydroxyacyl-CoA dehydrogenase type-2
Q14651	Plastin-1
Q8TBG9	Synaptoporin
O60220	Mitochondrial import inner membrane translocase subunit Tim8 A
P35612	Beta-adducin
P09960	Leukotriene A-4 hydrolase
P84095	Rho-related GTP-binding protein RhoG
Q92752	Tenascin-R
P38646	Stress-70 protein, mitochondrial
Q4J6C6	Prolyl endopeptidase-like
Q8N357	Solute carrier family 35 member F6
P30050	60S ribosomal protein L12
Q9UPN3	Microtubule-actin cross-linking factor 1, isoforms 1/2/3/5
O15400	Syntaxin-7
Q93050	V-type proton ATPase 116 kDa subunit a isoform 1
Q9H1V8	Sodium-dependent neutral amino acid transporter SLC6A17
P67870	Casein kinase II subunit beta
P04899	Guanine nucleotide-binding protein G(i) subunit alpha-2
P15121	Aldo-keto reductase family 1 member B1
P11217	Glycogen phosphorylase, muscle form
P41222	Prostaglandin-H2 D-isomerase
P56277	Cx9C motif-containing protein 4
Q9UHD1	Cysteine and histidine-rich domain-containing protein 1
Q9Y490	Talin-1
Q99805	Transmembrane 9 superfamily member 2
Q8N4T8	Carbonyl reductase family member 4
Q96RU3	Formin-binding protein 1
P41567	Eukaryotic translation initiation factor 1
P02679	Fibrinogen gamma chain
P35813	Protein phosphatase 1A
O95757	Heat shock 70 kDa protein 4L
P08754	Guanine nucleotide-binding protein G(k) subunit alpha
P11216	Glycogen phosphorylase, brain form
P55263	Adenosine kinase
P48735	Isocitrate dehydrogenase [NADP], mitochondrial
Q7Z4W1	L-xylulose reductase
Q04760	Lactoylglutathione lyase
P54707	Potassium-transporting ATPase alpha chain 2
P05408	Neuroendocrine protein 7B2
O95716	Ras-related protein Rab-3D
O14734	Acyl-coenzyme A thioesterase 8
Q16775	Hydroxyacylglutathione hydrolase, mitochondrial
P10909	Clusterin
Q9NY33	Dipeptidyl peptidase 3
P50213	Isocitrate dehydrogenase [NAD] subunit alpha, mitochondrial
Q9BQA1	Methylosome protein 50
P40939	Trifunctional enzyme subunit alpha, mitochondrial
P13861	cAMP-dependent protein kinase type II-alpha regulatory subunit
P49591	Serine--tRNA ligase, cytoplasmic
P21291	Cysteine and glycine-rich protein 1
P09382	Galectin-1
P31323	cAMP-dependent protein kinase type II-beta regulatory subunit
Q9BUH6	Protein PAXX
P52306	Rap1 GTPase-GDP dissociation stimulator 1
Q12805	EGF-containing fibulin-like extracellular matrix protein 1
Q12933	TNF receptor-associated factor 2
Q13315	Serine-protein kinase ATM
P17081	Rho-related GTP-binding protein RhoQ
P51970	NADH dehydrogenase [ubiquinone] 1 alpha subcomplex subunit 8
O75521	Enoyl-CoA delta isomerase 2, mitochondrial
P22392	Nucleoside diphosphate kinase B
Q86VP6	Cullin-associated NEDD8-dissociated protein 1
P02774	Vitamin D-binding protein
P16519	Neuroendocrine convertase 2
P00736	Complement C1r subcomponent
Q9NZJ7	Mitochondrial carrier homolog 1
P11177	Pyruvate dehydrogenase E1 component subunit beta, mitochondrial
Q9H936	Mitochondrial glutamate carrier 1
O15144	Actin-related protein 2/3 complex subunit 2
P62888	60S ribosomal protein L30
P35611	Alpha-adducin
P00734	Prothrombin
Q9P1U1	Actin-related protein 3B
P78559	Microtubule-associated protein 1A
Q96GD0	Pyridoxal phosphate phosphatase
Q9NS86	LanC-like protein 2
Q4VC31	Coiled-coil domain-containing protein 58
P67775	Serine/threonine-protein phosphatase 2A catalytic subunit alpha isoform
Q99962	Endophilin-A1
Q96KP4	Cytosolic non-specific dipeptidase
Q8IZP0	Abl interactor 1
P07900	Heat shock protein HSP 90-alpha
Q9UD71	Protein phosphatase 1 regulatory subunit 1B
O60939	Sodium channel subunit beta-2
P38117	Electron transfer flavoprotein subunit beta
P42765	3-ketoacyl-CoA thiolase, mitochondrial
P30038	Delta-1-pyrroline-5-carboxylate dehydrogenase, mitochondrial
Q15223	Nectin-1
Q9NYU2	UDP-glucose:glycoprotein glucosyltransferase 1
O43865	S-adenosylhomocysteine hydrolase-like protein 1
Q04917	14-3-3 protein eta
P30044	Peroxiredoxin-5, mitochondrial
Q14669	E3 ubiquitin-protein ligase TRIP12
Q9P0L0	Vesicle-associated membrane protein-associated protein A
P0C7P3	Protein SLFN14
P68133	Actin, alpha skeletal muscle
Q8N7Z5	Putative ankyrin repeat domain-containing protein 31
A6NIZ1	Ras-related protein Rap-1b-like protein
P07919	Cytochrome b-c1 complex subunit 6, mitochondrial
Q9H0B6	Kinesin light chain 2
P55786	Puromycin-sensitive aminopeptidase
Q9Y536	Peptidyl-prolyl cis-trans isomerase A-like 4A
P02787	Serotransferrin
Q14CZ8	Hepatocyte cell adhesion molecule
Q9ULP0	Protein NDRG4
P16415	Zinc finger protein 823
Q9P021	Cysteine-rich PDZ-binding protein
P78324	Tyrosine-protein phosphatase non-receptor type substrate 1
O75078	Disintegrin and metalloproteinase domain-containing protein 11
P20916	Myelin-associated glycoprotein
Q9Y5J6	Mitochondrial import inner membrane translocase subunit Tim10 B
Q9Y5J7	Mitochondrial import inner membrane translocase subunit Tim9
Q9ULE6	Paladin
Q9NZ45	CDGSH iron-sulfur domain-containing protein 1
P09871	Complement C1s subcomponent
P29120	Neuroendocrine convertase 1
P21579	Synaptotagmin-1
Q9UNF0	Protein kinase C and casein kinase substrate in neurons protein 2
O75110	Probable phospholipid-transporting ATPase IIA
O75899	Gamma-aminobutyric acid type B receptor subunit 2
O14525	Astrotactin-1
P52943	Cysteine-rich protein 2
Q99963	Endophilin-A3
Q8WYK1	Contactin-associated protein-like 5
P50991	T-complex protein 1 subunit delta
Q96FV2	Secernin-2
P11908	Ribose-phosphate pyrophosphokinase 2
Q9BRR6	ADP-dependent glucokinase
P43243	Matrin-3
P60981	Destrin
Q92520	Protein FAM3C
Q9Y2J0	Rabphilin-3A
Q9NQE9	Histidine triad nucleotide-binding protein 3
Q13162	Peroxiredoxin-4
P62834	Ras-related protein Rap-1A
Q9GZP4	PITH domain-containing protein 1
Q9BR76	Coronin-1B
Q9P0K9	DOMON domain-containing protein FRRS1L
O75380	NADH dehydrogenase [ubiquinone] iron-sulfur protein 6, mitochondrial
Q9NUJ1	Mycophenolic acid acyl-glucuronide esterase, mitochondrial
Q8NG11	Tetraspanin-14
P13639	Elongation factor 2
O95630	STAM-binding protein
P05362	Intercellular adhesion molecule 1
O94985	Calsyntenin-1
Q9BUT1	3-hydroxybutyrate dehydrogenase type 2
Q9HAV0	Guanine nucleotide-binding protein subunit beta-4
Q86UW8	Hyaluronan and proteoglycan link protein 4
Q8TDQ7	Glucosamine-6-phosphate isomerase 2
P13797	Plastin-3
P11766	Alcohol dehydrogenase class-3
P08603	Complement factor H
Q99442	Translocation protein SEC62
P08574	Cytochrome c1, heme protein, mitochondrial
P16615	Sarcoplasmic/endoplasmic reticulum calcium ATPase 2
Q3ZCW2	Galectin-related protein
O15498	Synaptobrevin homolog YKT6
Q92896	Golgi apparatus protein 1
O96000	NADH dehydrogenase [ubiquinone] 1 beta subcomplex subunit 10
P05141	ADP/ATP translocase 2
O75323	Protein NipSnap homolog 2
P49441	Inositol polyphosphate 1-phosphatase
Q08345	Epithelial discoidin domain-containing receptor 1
Q92736	Ryanodine receptor 2
P54819	Adenylate kinase 2, mitochondrial
Q58FF8	Putative heat shock protein HSP 90-beta 2
Q02252	Methylmalonate-semialdehyde dehydrogenase [acylating], mitochondrial
P57721	Poly(rC)-binding protein 3
O60883	G-protein coupled receptor 37-like 1
P05060	Secretogranin-1
Q12959	Disks large homolog 1
Q6ZUG5	Uncharacterized protein FLJ43738
P68402	Platelet-activating factor acetylhydrolase IB subunit beta
Q9HB71	Calcyclin-binding protein
Q68D91	Metallo-beta-lactamase domain-containing protein 2
P02790	Hemopexin
P54764	Ephrin type-A receptor 4
P09496	Clathrin light chain A
P51693	Amyloid-like protein 1
P21397	Amine oxidase [flavin-containing] A
Q8IYJ1	Copine-9
Q9HDC9	Adipocyte plasma membrane-associated protein
P17568	NADH dehydrogenase [ubiquinone] 1 beta subcomplex subunit 7
Q9Y277	Voltage-dependent anion-selective channel protein 3
P22830	Ferrochelatase, mitochondrial
P33176	Kinesin-1 heavy chain
Q99614	Tetratricopeptide repeat protein 1
P62072	Mitochondrial import inner membrane translocase subunit Tim10
P16112	Aggrecan core protein
Q9NSE4	Isoleucine--tRNA ligase, mitochondrial
P00441	Superoxide dismutase [Cu-Zn]
O95292	Vesicle-associated membrane protein-associated protein B/C
Q9NWN3	F-box only protein 34
P30405	Peptidyl-prolyl cis-trans isomerase F, mitochondrial
Q9H8H3	Methyltransferase-like protein 7A
O00445	Synaptotagmin-5
P06756	Integrin alpha-V
Q58FG0	Putative heat shock protein HSP 90-alpha A5
Q15366	Poly(rC)-binding protein 2
Q15700	Disks large homolog 2
O95271	Poly [ADP-ribose] polymerase tankyrase-1
Q99075	Proheparin-binding EGF-like growth factor
Q562R1	Beta-actin-like protein 2
P35555	Fibrillin-1
Q9ULV4	Coronin-1C
Q9NVS9	Pyridoxine-5'-phosphate oxidase
Q8WZA2	Rap guanine nucleotide exchange factor 4
Q7Z7B8	Beta-defensin 128
Q6P9A2	Polypeptide N-acetylgalactosaminyltransferase 18
O43805	Sjoegren syndrome nuclear autoantigen 1
O14638	Ectonucleotide pyrophosphatase/phosphodiesterase family member 3
O14979	Heterogeneous nuclear ribonucleoprotein D-like
Q92859	Neogenin
Q8N9I0	Synaptotagmin-2
Q9NW38	E3 ubiquitin-protein ligase FANCL
P0C0L4	Complement C4-A
P14136	Glial fibrillary acidic protein
Q9HCB6	Spondin-1
Q00765	Receptor expression-enhancing protein 5
P53396	ATP-citrate synthase
P21810	Biglycan
Q99471	Prefoldin subunit 5
Q15819	Ubiquitin-conjugating enzyme E2 variant 2
Q96HD1	Cysteine-rich with EGF-like domain protein 1
P07355	Annexin A2
O00519	Fatty-acid amide hydrolase 1
P04350	Tubulin beta-4A chain
P13693	Translationally-controlled tumor protein
Q02543	60S ribosomal protein L18a
P07196	Neurofilament light polypeptide
P49773	Histidine triad nucleotide-binding protein 1
P16070	CD44 antigen
P16284	Platelet endothelial cell adhesion molecule
O60603	Toll-like receptor 2
A6NNZ2	Tubulin beta-8 chain-like protein LOC260334
Q9BSC4	Nucleolar protein 10
Q8TAM6	Ermin
Q06830	Peroxiredoxin-1
Q9HCG7	Non-lysosomal glucosylceramidase
P29762	Cellular retinoic acid-binding protein 1
P46821	Microtubule-associated protein 1B
Q96E17	Ras-related protein Rab-3C
Q01484	Ankyrin-2
Q96SZ5	2-aminoethanethiol dioxygenase
P35573	Glycogen debranching enzyme
P21399	Cytoplasmic aconitate hydratase
Q15286	Ras-related protein Rab-35
Q9ULR3	Protein phosphatase 1H
Q14118	Dystroglycan
P00751	Complement factor B
P04040	Catalase
O14531	Dihydropyrimidinase-related protein 4
Q99747	Gamma-soluble NSF attachment protein
Q9NZD2	Glycolipid transfer protein
P09493	Tropomyosin alpha-1 chain
Q8NBS9	Thioredoxin domain-containing protein 5
A0A0B4J2D5	Glutamine amidotransferase-like class 1 domain-containing protein 3B, mitochondrial
Q9H4F8	SPARC-related modular calcium-binding protein 1
Q86W24	NACHT, LRR and PYD domains-containing protein 14
Q9NR46	Endophilin-B2
P51149	Ras-related protein Rab-7a
P62140	Serine/threonine-protein phosphatase PP1-beta catalytic subunit
P27348	14-3-3 protein theta
Q4G0N4	NAD kinase 2, mitochondrial
P29144	Tripeptidyl-peptidase 2
P20336	Ras-related protein Rab-3A
Q86TI0	TBC1 domain family member 1
Q8N8Z8	Zinc finger protein 441
P56134	ATP synthase subunit f, mitochondrial
O94811	Tubulin polymerization-promoting protein
Q14289	Protein-tyrosine kinase 2-beta
A0A096LP55	Cytochrome b-c1 complex subunit 6-like, mitochondrial
Q14697	Neutral alpha-glucosidase AB
P17405	Sphingomyelin phosphodiesterase
Q8NFR9	Interleukin-17 receptor E
P04049	RAF proto-oncogene serine/threonine-protein kinase
P0DPI2	Glutamine amidotransferase-like class 1 domain-containing protein 3A, mitochondrial
Q9BT09	Protein canopy homolog 3
O15455	Toll-like receptor 3
Q96HN2	Adenosylhomocysteinase 3
Q13509	Tubulin beta-3 chain
Q92563	Testican-2
Q96NL3	Zinc finger protein 599
Q13586	Stromal interaction molecule 1
P08247	Synaptophysin
Q86UN3	Reticulon-4 receptor-like 2
Q16762	Thiosulfate sulfurtransferase
Q5TFQ8	Signal-regulatory protein beta-1 isoform 3
Q15041	ADP-ribosylation factor-like protein 6-interacting protein 1
Q16851	UTP--glucose-1-phosphate uridylyltransferase
P04732	Metallothionein-1E
Q7Z6L0	Proline-rich transmembrane protein 2
Q9BVA1	Tubulin beta-2B chain
Q16822	Phosphoenolpyruvate carboxykinase [GTP], mitochondrial
Q8TCT1	Phosphoethanolamine/phosphocholine phosphatase
P80297	Metallothionein-1X
P30520	Adenylosuccinate synthetase isozyme 2
Q05084	Islet cell autoantigen 1
Q09666	Neuroblast differentiation-associated protein AHNAK
P50135	Histamine N-methyltransferase
Q00577	Transcriptional activator protein Pur-alpha
Q9NQC3	Reticulon-4
P04733	Metallothionein-1F
P32418	Sodium/calcium exchanger 1
P08670	Vimentin
Q02952	A-kinase anchor protein 12
Q96C19	EF-hand domain-containing protein D2
P13640	Metallothionein-1G
P09110	3-ketoacyl-CoA thiolase, peroxisomal
Q96AQ6	Pre-B-cell leukemia transcription factor-interacting protein 1
P49748	Very long-chain specific acyl-CoA dehydrogenase, mitochondrial
Q99685	Monoglyceride lipase
Q9NQW6	Anillin
P49458	Signal recognition particle 9 kDa protein
Q8N5K1	CDGSH iron-sulfur domain-containing protein 2
Q9UPR5	Sodium/calcium exchanger 2
Q9UBB6	Neurochondrin
P46777	60S ribosomal protein L5
Q9ULP9	TBC1 domain family member 24
Q06323	Proteasome activator complex subunit 1
O94819	Kelch repeat and BTB domain-containing protein 11
P60891	Ribose-phosphate pyrophosphokinase 1
Q15435	Protein phosphatase 1 regulatory subunit 7
P62633	Cellular nucleic acid-binding protein
P62993	Growth factor receptor-bound protein 2
Q6PCE3	Glucose 1,6-bisphosphate synthase
P58546	Myotrophin
P62760	Visinin-like protein 1
P46527	Cyclin-dependent kinase inhibitor 1B
Q9H479	Fructosamine-3-kinase
P58549	FXYD domain-containing ion transport regulator 7
Q15814	Tubulin-specific chaperone C
P47755	F-actin-capping protein subunit alpha-2
O43583	Density-regulated protein
Q9NQX3	Gephyrin
P16298	Serine/threonine-protein phosphatase 2B catalytic subunit beta isoform
Q9H4B7	Tubulin beta-1 chain
Q9H598	Vesicular inhibitory amino acid transporter
Q9H832	Ubiquitin-conjugating enzyme E2 Z
O60313	Dynamin-like 120 kDa protein, mitochondrial
P07438	Metallothionein-1B
Q93084	Sarcoplasmic/endoplasmic reticulum calcium ATPase 3
Q96F07	Cytoplasmic FMR1-interacting protein 2
P49758	Regulator of G-protein signaling 6
Q9H1K1	Iron-sulfur cluster assembly enzyme ISCU, mitochondrial
P14866	Heterogeneous nuclear ribonucleoprotein L
P16389	Potassium voltage-gated channel subfamily A member 2
P24666	Low molecular weight phosphotyrosine protein phosphatase
Q16799	Reticulon-1
Q16643	Drebrin
P78367	Homeobox protein Nkx-3.2
P60660	Myosin light polypeptide 6
Q8IYQ7	Threonine synthase-like 1
O75663	TIP41-like protein
Q96PE5	Opalin
Q96NY9	Crossover junction endonuclease MUS81
Q07955	Serine/arginine-rich splicing factor 1
P07954	Fumarate hydratase, mitochondrial
Q6F5E8	Capping protein, Arp2/3 and myosin-I linker protein 2
Q1KMD3	Heterogeneous nuclear ribonucleoprotein U-like protein 2
Q9BUP0	EF-hand domain-containing protein D1
Q9Y5P6	Mannose-1-phosphate guanyltransferase beta
P63208	S-phase kinase-associated protein 1
Q3MHD2	Protein LSM12 homolog
P61088	Ubiquitin-conjugating enzyme E2 N
Q8N461	F-box/LRR-repeat protein 16
P49407	Beta-arrestin-1
P13671	Complement component C6
Q96MN2	NACHT, LRR and PYD domains-containing protein 4
P53041	Serine/threonine-protein phosphatase 5
P67936	Tropomyosin alpha-4 chain
Q8NB37	Glutamine amidotransferase-like class 1 domain-containing protein 1
Q9P2E9	Ribosome-binding protein 1
O95336	6-phosphogluconolactonase
P17987	T-complex protein 1 subunit alpha
P54709	Sodium/potassium-transporting ATPase subunit beta-3
P53004	Biliverdin reductase A
P20810	Calpastatin
Q96HA7	Tonsoku-like protein
Q9HCH3	Copine-5
P68366	Tubulin alpha-4A chain
Q9C0C9	(E3-independent) E2 ubiquitin-conjugating enzyme
Q9UGV2	Protein NDRG3
O60293	Zinc finger C3H1 domain-containing protein
O75363	Breast carcinoma-amplified sequence 1
Q15717	ELAV-like protein 1
Q9UNA0	A disintegrin and metalloproteinase with thrombospondin motifs 5
Q99576	TSC22 domain family protein 3
P29966	Myristoylated alanine-rich C-kinase substrate
P10155	60 kDa SS-A/Ro ribonucleoprotein
Q9Y259	Choline/ethanolamine kinase
Q9Y3F4	Serine-threonine kinase receptor-associated protein
P49589	Cysteine--tRNA ligase, cytoplasmic
P36969	Phospholipid hydroperoxide glutathione peroxidase
P62424	60S ribosomal protein L7a
Q9NRR5	Ubiquilin-4
Q9UHD8	Septin-9
Q08209	Serine/threonine-protein phosphatase 2B catalytic subunit alpha isoform
Q9Y3U8	60S ribosomal protein L36
Q9ULA0	Aspartyl aminopeptidase
Q9NUQ9	Protein FAM49B
Q9Y2Q0	Phospholipid-transporting ATPase IA
Q03001	Dystonin
Q96QE2	Proton myo-inositol cotransporter
Q6L8Q7	2',5'-phosphodiesterase 12
O75947	ATP synthase subunit d, mitochondrial
Q07866	Kinesin light chain 1
O75431	Metaxin-2
Q03154	Aminoacylase-1
P06753	Tropomyosin alpha-3 chain
Q9Y287	Integral membrane protein 2B
P02671	Fibrinogen alpha chain
O43678	NADH dehydrogenase [ubiquinone] 1 alpha subcomplex subunit 2
P62979	Ubiquitin-40S ribosomal protein S27a
Q6IQ26	DENN domain-containing protein 5A
Q92772	Cyclin-dependent kinase-like 2
P05156	Complement factor I
Q15560	Transcription elongation factor A protein 2
Q9Y5S1	Transient receptor potential cation channel subfamily V member 2
O00330	Pyruvate dehydrogenase protein X component, mitochondrial
P52907	F-actin-capping protein subunit alpha-1
P07339	Cathepsin D
P0DMV9	Heat shock 70 kDa protein 1B
Q14194	Dihydropyrimidinase-related protein 1
P01860	Immunoglobulin heavy constant gamma 3
P62701	40S ribosomal protein S4, X isoform
P30048	Thioredoxin-dependent peroxide reductase, mitochondrial
P37837	Transaldolase
P32119	Peroxiredoxin-2
P36980	Complement factor H-related protein 2
P61764	Syntaxin-binding protein 1
Q08257	Quinone oxidoreductase
Q15493	Regucalcin
P28161	Glutathione S-transferase Mu 2
Q13825	Methylglutaconyl-CoA hydratase, mitochondrial
O75061	Putative tyrosine-protein phosphatase auxilin
Q9NYB9	Abl interactor 2
P68363	Tubulin alpha-1B chain
P27824	Calnexin
P12277	Creatine kinase B-type
Q05639	Elongation factor 1-alpha 2
Q04446	1,4-alpha-glucan-branching enzyme
Q9H299	SH3 domain-binding glutamic acid-rich-like protein 3
O95741	Copine-6
Q5RI15	Cytochrome c oxidase assembly protein COX20, mitochondrial
Q15527	Surfeit locus protein 2
P08237	ATP-dependent 6-phosphofructokinase, muscle type
P48739	Phosphatidylinositol transfer protein beta isoform
P50151	Guanine nucleotide-binding protein G(I)/G(S)/G(O) subunit gamma-10
Q9Y617	Phosphoserine aminotransferase
P62280	40S ribosomal protein S11
Q6P2I3	Fumarylacetoacetate hydrolase domain-containing protein 2B
P59998	Actin-related protein 2/3 complex subunit 4
P10643	Complement component C7
P43686	26S proteasome regulatory subunit 6B
Q05329	Glutamate decarboxylase 2
Q05193	Dynamin-1
O94925	Glutaminase kidney isoform, mitochondrial
P53597	Succinate--CoA ligase [ADP/GDP-forming] subunit alpha, mitochondrial
Q9H845	Acyl-CoA dehydrogenase family member 9, mitochondrial
Q96IV0	Peptide-N(4)-(N-acetyl-beta-glucosaminyl)asparagine amidase
Q9UHY7	Enolase-phosphatase E1
P55884	Eukaryotic translation initiation factor 3 subunit B
Q9Y6M9	NADH dehydrogenase [ubiquinone] 1 beta subcomplex subunit 9
Q16698	2,4-dienoyl-CoA reductase, mitochondrial
Q15042	Rab3 GTPase-activating protein catalytic subunit
P42704	Leucine-rich PPR motif-containing protein, mitochondrial
P55010	Eukaryotic translation initiation factor 5
Q93009	Ubiquitin carboxyl-terminal hydrolase 7
Q15818	Neuronal pentraxin-1
Q96JE9	Microtubule-associated protein 6
Q13155	Aminoacyl tRNA synthase complex-interacting multifunctional protein 2
P01042	Kininogen-1
Q6P1X6	UPF0598 protein C8orf82
O95248	Myotubularin-related protein 5
Q52LJ0	Protein FAM98B
Q92530	Proteasome inhibitor PI31 subunit
P29323	Ephrin type-B receptor 2
Q15185	Prostaglandin E synthase 3
P21953	2-oxoisovalerate dehydrogenase subunit beta, mitochondrial
Q12904	Aminoacyl tRNA synthase complex-interacting multifunctional protein 1
P62241	40S ribosomal protein S8
P49354	Protein farnesyltransferase/geranylgeranyltransferase type-1 subunit alpha
Q6YN16	Hydroxysteroid dehydrogenase-like protein 2
P48664	Excitatory amino acid transporter 4
P61758	Prefoldin subunit 3
O75746	Calcium-binding mitochondrial carrier protein Aralar1
Q14195	Dihydropyrimidinase-related protein 3
P41594	Metabotropic glutamate receptor 5
P21912	Succinate dehydrogenase [ubiquinone] iron-sulfur subunit, mitochondrial
Q9UNM6	26S proteasome non-ATPase regulatory subunit 13
P26196	Probable ATP-dependent RNA helicase DDX6
P54136	Arginine--tRNA ligase, cytoplasmic
Q9Y394	Dehydrogenase/reductase SDR family member 7
P11498	Pyruvate carboxylase, mitochondrial
Q96CW1	AP-2 complex subunit mu
Q7Z4S6	Kinesin-like protein KIF21A
Q92561	Phytanoyl-CoA hydroxylase-interacting protein
Q14204	Cytoplasmic dynein 1 heavy chain 1
P29373	Cellular retinoic acid-binding protein 2
Q9NP81	Serine--tRNA ligase, mitochondrial
Q9UBS5	Gamma-aminobutyric acid type B receptor subunit 1
P14625	Endoplasmin
P22061	Protein-L-isoaspartate(D-aspartate) O-methyltransferase
Q13501	Sequestosome-1
P17612	cAMP-dependent protein kinase catalytic subunit alpha
Q15370	Elongin-B
P22033	Methylmalonyl-CoA mutase, mitochondrial
Q13740	CD166 antigen
Q96FE5	Leucine-rich repeat and immunoglobulin-like domain-containing nogo receptor-interacting protein 1
Q9BX68	Histidine triad nucleotide-binding protein 2, mitochondrial
Q14914	Prostaglandin reductase 1
P16870	Carboxypeptidase E
Q92613	Protein Jade-3
Q93100	Phosphorylase b kinase regulatory subunit beta
Q9H324	A disintegrin and metalloproteinase with thrombospondin motifs 10
P61981	14-3-3 protein gamma
Q8TAE6	Protein phosphatase 1 regulatory subunit 14C
Q8IXI2	Mitochondrial Rho GTPase 1
Q92747	Actin-related protein 2/3 complex subunit 1A
Q14103	Heterogeneous nuclear ribonucleoprotein D0
Q96G03	Phosphoglucomutase-2
Q13098	COP9 signalosome complex subunit 1
P53677	AP-3 complex subunit mu-2
P36578	60S ribosomal protein L4
P51553	Isocitrate dehydrogenase [NAD] subunit gamma, mitochondrial
Q9P2R3	Rabankyrin-5
P60510	Serine/threonine-protein phosphatase 4 catalytic subunit
P12532	Creatine kinase U-type, mitochondrial
Q15437	Protein transport protein Sec23B
P02765	Alpha-2-HS-glycoprotein
Q9Y4P1	Cysteine protease ATG4B
O14910	Protein lin-7 homolog A
Q9UQ80	Proliferation-associated protein 2G4
Q13432	Protein unc-119 homolog A
Q9Y4E8	Ubiquitin carboxyl-terminal hydrolase 15
Q9UKF7	Cytoplasmic phosphatidylinositol transfer protein 1
P51884	Lumican
P49418	Amphiphysin
P51991	Heterogeneous nuclear ribonucleoprotein A3
Q9C0B1	Alpha-ketoglutarate-dependent dioxygenase FTO
Q92499	ATP-dependent RNA helicase DDX1
Q13480	GRB2-associated-binding protein 1
Q8NCB2	CaM kinase-like vesicle-associated protein
P04181	Ornithine aminotransferase, mitochondrial
Q15369	Elongin-C
P01024	Complement C3
O75689	Arf-GAP with dual PH domain-containing protein 1
Q96GX9	Methylthioribulose-1-phosphate dehydratase
O60486	Plexin-C1
P14543	Nidogen-1
Q96CS3	FAS-associated factor 2
P25398	40S ribosomal protein S12
Q86TL0	Cysteine protease ATG4D
P50990	T-complex protein 1 subunit theta
P27797	Calreticulin
Q9UQM7	Calcium/calmodulin-dependent protein kinase type II subunit alpha
P02760	Protein AMBP
Q9GZS3	WD repeat-containing protein 61
Q9NV70	Exocyst complex component 1
P47813	Eukaryotic translation initiation factor 1A, X-chromosomal
Q9Y4G6	Talin-2
P22626	Heterogeneous nuclear ribonucleoproteins A2/B1
O14523	Phospholipid transfer protein C2CD2L
Q96QK1	Vacuolar protein sorting-associated protein 35
Q96RP9	Elongation factor G, mitochondrial
Q9Y281	Cofilin-2
P00747	Plasminogen
Q9UHX1	Poly(U)-binding-splicing factor PUF60
P28482	Mitogen-activated protein kinase 1
Q13613	Myotubularin-related protein 1
P78410	Butyrophilin subfamily 3 member A2
Q7L5N1	COP9 signalosome complex subunit 6
Q9UBV2	Protein sel-1 homolog 1
O75832	26S proteasome non-ATPase regulatory subunit 10
P47870	Gamma-aminobutyric acid receptor subunit beta-2
P01034	Cystatin-C
Q9Y3S1	Serine/threonine-protein kinase WNK2
O43747	AP-1 complex subunit gamma-1
P00338	L-lactate dehydrogenase A chain
Q12873	Chromodomain-helicase-DNA-binding protein 3
P24592	Insulin-like growth factor-binding protein 6
Q9UBX1	Cathepsin F
O00468	Agrin
Q13630	GDP-L-fucose synthase
P26378	ELAV-like protein 4
P16152	Carbonyl reductase [NADPH] 1
P39060	Collagen alpha-1(XVIII) chain
O96011	Peroxisomal membrane protein 11B
Q9BS26	Endoplasmic reticulum resident protein 44
Q9Y4C0	Neurexin-3
Q8IZ08	G-protein coupled receptor 135
P62316	Small nuclear ribonucleoprotein Sm D2
P13760	HLA class II histocompatibility antigen, DRB1-4 beta chain
P15924	Desmoplakin
Q9NZB2	Constitutive coactivator of PPAR-gamma-like protein 1
P11310	Medium-chain specific acyl-CoA dehydrogenase, mitochondrial
Q86Y82	Syntaxin-12
Q9C0A0	Contactin-associated protein-like 4
Q9NTJ4	Alpha-mannosidase 2C1
P27361	Mitogen-activated protein kinase 3
Q8NHM5	Lysine-specific demethylase 2B
P62877	E3 ubiquitin-protein ligase RBX1
Q9C0B6	BMP/retinoic acid-inducible neural-specific protein 2
Q8TAF3	WD repeat-containing protein 48
Q9C040	Tripartite motif-containing protein 2
P23381	Tryptophan--tRNA ligase, cytoplasmic
Q13404	Ubiquitin-conjugating enzyme E2 variant 1
Q9HBZ2	Aryl hydrocarbon receptor nuclear translocator 2
Q86XM0	Cation channel sperm-associated protein subunit delta
Q86US8	Telomerase-binding protein EST1A
P02749	Beta-2-glycoprotein 1
P23434	Glycine cleavage system H protein, mitochondrial
Q9H6P5	Threonine aspartase 1
Q96EP1	E3 ubiquitin-protein ligase CHFR
P01718	Immunoglobulin lambda variable 3-27
Q14168	MAGUK p55 subfamily member 2
P20073	Annexin A7
P05452	Tetranectin
P01112	GTPase HRas
Q6UWY5	Olfactomedin-like protein 1
O95989	Diphosphoinositol polyphosphate phosphohydrolase 1
Q9NZL9	Methionine adenosyltransferase 2 subunit beta
Q8WWV3	Reticulon-4-interacting protein 1, mitochondrial
Q9UQB3	Catenin delta-2
Q07699	Sodium channel subunit beta-1
P18433	Receptor-type tyrosine-protein phosphatase alpha
P98172	Ephrin-B1
P01116	GTPase KRas
Q13423	NAD(P) transhydrogenase, mitochondrial
Q15165	Serum paraoxonase/arylesterase 2
Q14584	Zinc finger protein 266
P26038	Moesin
Q13217	DnaJ homolog subfamily C member 3
Q9BR01	Sulfotransferase 4A1
P15259	Phosphoglycerate mutase 2
Q9BV86	N-terminal Xaa-Pro-Lys N-methyltransferase 1
Q6P587	Acylpyruvase FAHD1, mitochondrial
O75439	Mitochondrial-processing peptidase subunit beta
Q14240	Eukaryotic initiation factor 4A-II
Q2M329	Coiled-coil domain-containing protein 96
Q5EG05	Caspase recruitment domain-containing protein 16
Q02790	Peptidyl-prolyl cis-trans isomerase FKBP4
P40227	T-complex protein 1 subunit zeta
Q03013	Glutathione S-transferase Mu 4
Q12929	Epidermal growth factor receptor kinase substrate 8
Q8WTU0	Protein DDI1 homolog 1
P07738	Bisphosphoglycerate mutase
P20851	C4b-binding protein beta chain
Q6PIU2	Neutral cholesterol ester hydrolase 1
P54577	Tyrosine--tRNA ligase, cytoplasmic
P22570	NADPH:adrenodoxin oxidoreductase, mitochondrial
Q8NFT8	Delta and Notch-like epidermal growth factor-related receptor
O76054	SEC14-like protein 2
Q9BQ16	Testican-3
P02042	Hemoglobin subunit delta
P12814	Alpha-actinin-1
P12236	ADP/ATP translocase 3
Q15365	Poly(rC)-binding protein 1
P35579	Myosin-9
