# Supplementary material for: Mechanistic insight into female predominance in Alzheimer’s disease based on aberrant protein S-nitrosylation of C3
Source: Sci Adv. 2022 Dec 14;8(50):eade0764. doi: 10.1126/sciadv.ade0764 (PMC9750152; doi:10.1126/sciadv.ade0764)
Supplement: Supplementary file 2 — Tables S3 to S14 [file sciadv.ade0764_tables_s3_to_s14.zip › sciadv.ade0764_table_s4.xlsx]

## Sheet: SNO-peptides and SNO sites
						Male		Female
UniprotKB Access #	Entry_name	Sequence	SNO-Cys site	Start AA	Best score	AD	Non-AD	AD	Non-AD
Q00610	Clathrin heavy chain 1	AHIAQLcEK	C617c	611	5.32		√
Q00610	Clathrin heavy chain 1	ESNcYDPER	C753c	750	8.73		√	√	√
Q00610	Clathrin heavy chain 1	EVcFAcVDGK	C1257c, C1260c	1255	15.25	√	√	√	√
Q00610	Clathrin heavy chain 1	DPHLAcVAYER	C918c	913	17.26	√	√	√	√
Q00610	Clathrin heavy chain 1	LEcSEELGDLVK	C459c	457	15.54	√	√	√	√
Q00610	Clathrin heavy chain 1	cNEPAVWSQLAK	C1102c	1102	16.25	√	√	√	√
Q00610	Clathrin heavy chain 1	VIQcFAETGQVQK	C491c	488	15.75	√	√	√	√
Q00610	Clathrin heavy chain 1	YESLELcRPVLQQGR	C436c	430	11.15	√	√	√	√
Q00610	Clathrin heavy chain 1	mEGNAEESTLFcFAVR	C217c	206	19.34	√	√	√	√
Q00610	Clathrin heavy chain 1	GQCDLELINVcNENSLFK	C934c	924	20.25	√	√	√	√
Q00610	Clathrin heavy chain 1	LPVVIGGLLDVDcSEDVIK	C824c	812	16.65	√	√	√	√
Q00610	Clathrin heavy chain 1	LAELEEFINGPNNAHIQQVGDRcYDEK	C1205c	1183	14.54	√	√	√	√
Q00610	Clathrin heavy chain 1	FIcIR	C39c	37	9.15			√
Q00610	Clathrin heavy chain 1	HSSLAGcQIINYR	C151c	145	17.78				√
Q00610	Clathrin heavy chain 1	LTDQLPLIIVcDR	C778c	768	14.43				√
P13637	Sodium/potassium-transporting ATPase subunit alpha-3	MSVEEVcR	C42c	36	11.3	√	√	√	√
P13637	Sodium/potassium-transporting ATPase subunit alpha-3	cSTILLQGK	C508c	508	12.73	√	√	√	√
P13637	Sodium/potassium-transporting ATPase subunit alpha-3	LIIVEGcQR	C695c	689	10.39	√	√	√	√
P13637	Sodium/potassium-transporting ATPase subunit alpha-3	cIELSSGSVK	C449c	449	14.03	√	√	√	√
P13637	Sodium/potassium-transporting ATPase subunit alpha-3	YNTDcVQGLTHSK	C49c	45	16.82	√	√	√	√
P13637	Sodium/potassium-transporting ATPase subunit alpha-3	SPDcTHDNPLETR	C221c	218	17.12	√	√	√	√
P13637	Sodium/potassium-transporting ATPase subunit alpha-3	NITFFSTNcVEGTAR	C239c	231	17.28	√	√	√	√
P13637	Sodium/potassium-transporting ATPase subunit alpha-3	NLEAVETLGSTSTIcSDK	C364c	350	18.86	√	√	√	√
P05023	Sodium/potassium-transporting ATPase subunit alpha-1	IAGLcNR	C428c	424	9.64	√	√	√	√
P05023	Sodium/potassium-transporting ATPase subunit alpha-1	IISANGcK	C211c	205	11.63	√	√	√	√
P05023	Sodium/potassium-transporting ATPase subunit alpha-1	LIIVEGcQR	C705c	699	10.39	√	√	√	√
P05023	Sodium/potassium-transporting ATPase subunit alpha-1	cIELCCGSVK	C459c	459	13.12	√	√	√	√
P05023	Sodium/potassium-transporting ATPase subunit alpha-1	nIAFFSTNcVEGTAR	C249c	241	14.45	√	√	√	√
P05023	Sodium/potassium-transporting ATPase subunit alpha-1	NLEAVETLGSTSTIcSDK	C374c	360	18.86	√	√	√	√
P05023	Sodium/potassium-transporting ATPase subunit alpha-1	AcVVHGSDLKDmTSEQLDDILK	C663c	662	13.65	√	√
P50993	Sodium/potassium-transporting ATPase subunit alpha-2	IAGLcNR	C426c	422	9.64	√	√	√	√
P50993	Sodium/potassium-transporting ATPase subunit alpha-2	cSTILVQGK	C515c	515	9.74		√
P50993	Sodium/potassium-transporting ATPase subunit alpha-2	LIIVEGcQR	C702c	696	10.39	√	√	√	√
P50993	Sodium/potassium-transporting ATPase subunit alpha-2	cIELSCGSVR	C457c	457	9.85	√	√	√	√
P50993	Sodium/potassium-transporting ATPase subunit alpha-2	NICFFSTNCVEGTAR	C247c	239	16.96	√	√	√	√
P50993	Sodium/potassium-transporting ATPase subunit alpha-2	NLEAVETLGSTSTIcSDK	C372c	358	18.86	√	√	√	√
P54707	Potassium-transporting ATPase alpha chain 2	LIIVEGcQR	C720c	696	10.39	√	√	√	√
Q16555	Dihydropyrimidinase-related protein 2	AITIANQTNcPLYITK	C248c	239	16.72	√	√	√	√
Q16555	Dihydropyrimidinase-related protein 2	THNSSLEYNIFEGMEcR	C439c	424	19.55	√	√	√	√
Q14195	Dihydropyrimidinase-related protein 3	GAPLVVIcQGK	C448c	441	13.31	√		√
Q14195	Dihydropyrimidinase-related protein 3	AITIASQTNcPLYVTK	C248c	239	14.09	√	√	√	√
Q14194	Dihydropyrimidinase-related protein 1	INcPVYITK	C248c	246	11.59	√	√	√	√
P06733	Alpha-enolase	TGAPcR	C399c	395	11.32	√	√	√	√
P06733	Alpha-enolase	ScNcLLLK	C337c, C339c	336	10.72	√	√	√	√
P06733	Alpha-enolase	SGETEDTFIADLVVGLcTGQIK	C389c	373	20.29	√	√	√	√
P13929	Beta-enolase	VNQIGSVTESLQAcK	C357c	344	17.72	√	√	√	√
P13929	Beta-enolase	AcNcLLLK	C337c, C339c	336	12.73	√	√	√	√
P09104	Gamma-enolase	TGAPcR	C399c	395	11.32	√	√	√	√
P09104	Gamma-enolase	AcNcLLLK	C337c, C339c	336	12.73	√	√	√	√
P09104	Gamma-enolase	VNQIGSVTEAIQAcK	C357c	344	16.98	√	√	√	√
P09104	Gamma-enolase	SGETEDTFIADLVVGLcTGQIK	C389c	373	20.29	√	√	√	√
P55072	Transitional endoplasmic reticulum ATPase	LGDVISIQPcPDVK	C105c	96	13.8	√	√	√	√
P55072	Transitional endoplasmic reticulum ATPase	AIANEcQANFISIK	C535c	530	18.42	√	√	√	√
P55072	Transitional endoplasmic reticulum ATPase	EAVCIVLSDDTCSDEK	C69c, C77c	66	18.26	√	√	√	√
P55072	Transitional endoplasmic reticulum ATPase	mTNGFSGADLTEIcQR	C691c	678	18.48	√	√	√	√
P55072	Transitional endoplasmic reticulum ATPase	EAVcIVLSDDTCSDEKIR	C69c	66	17.32	√	√	√	√
P55072	Transitional endoplasmic reticulum ATPase	EDEEESLNEVGYDDIGGcR	C209c	192	19.04	√	√	√	√
P55072	Transitional endoplasmic reticulum ATPase	VVETDPSPYcIVAPDTVIHCEGEPIK	C174c	165	17.05	√	√	√	√
P55072	Transitional endoplasmic reticulum ATPase	LADDVDLEQVANETHGHVGADLAALcSEAALQAIR	C415c	390	19.9	√		√	√
P14136	Glial fibrillary acidic protein	QLQSLTcDLESLR	C294c	288	12.77	√	√	√	√
P14618	Pyruvate kinase PKM	cDENILWLDYK	C152c	152	19.19	√	√	√	√
P14618	Pyruvate kinase PKM	NTGIIcTIGPASR	C49c	44	16.14	√	√	√	√
P14618	Pyruvate kinase PKM	ITLDNAYmEKcDENILWLDYK	C152c	142	15.61	√	√
P14618	Pyruvate kinase PKM	GIFPVLcKDPVQEAWAEDVDLR	C474c	468	8.23	√			√
P14618	Pyruvate kinase PKM	AEGSDVANAVLDGADcIMLSGETAK	C358c	343	21.91	√	√	√	√
P25713	Metallothionein-3	cTSCK	C27c	27	6.02	√	√		√
P25713	Metallothionein-3	DcVcK	C49c, C51c	48	5.67	√	√	√	√
P25713	Metallothionein-3	cSccQ	C64c, C66c, C67c	64	8.03	√	√	√	√
P25713	Metallothionein-3	CSCCQ	C34c, C35c, C37c, C38c, C42c	33	15.78	√	√	√	√
P25713	Metallothionein-3	mDPETcPCPSGGSCTCADSCK	C6c	1	18.9	√	√	√	√
P13591	Neural cell adhesion molecule 1	FFLcQVAGDAK	C41c	38	15.74	√	√	√	√
P13591	Neural cell adhesion molecule 1	TDEGTYRcEGR	C189c	182	14.14		√	√	√
P13591	Neural cell adhesion molecule 1	NDEAEYIcIAENK	C287c	280	15.66	√	√	√	√
P13591	Neural cell adhesion molecule 1	cVVTGEDGSESEATVNVK	C96c	96	16.21	√	√	√	√
P13591	Neural cell adhesion molecule 1	EGEDAVIVcDVVSSLPPTIIWK	C139c	131	15.56	√	√	√	√
P13591	Neural cell adhesion molecule 1	SIQYTDAGEYIcTASNTIGQDSQSmYLEVQYAPK	C395c	384	15.09	√	√	√	√
P00558	Phosphoglycerate kinase 1	FcLDNGAK	C50c	49	10.86	√	√	√	√
P00558	Phosphoglycerate kinase 1	DcVGPEVEK	C99c	98	13.01	√	√	√	√
P00558	Phosphoglycerate kinase 1	AcANPAAGSVILLENLR	C108c	107	19.41	√	√	√	√
P00558	Phosphoglycerate kinase 1	GcITIIGGGDTATCCAK	C367c	366	15.87	√	√	√	√
P00558	Phosphoglycerate kinase 1	TGQATVASGIPAGWMGLDcGPESSK	C316c	298	18.6	√	√	√	√
P19367	Hexokinase-1	TVcGVVSR	C823c	821	8.46		√	√	√
P19367	Hexokinase-1	ATDcVGHDVVTLLR	C628c	625	21.01	√	√	√	√
P19367	Hexokinase-1	cNVSFLLSEDGSGK	C886c	886	16.13	√	√	√	√
P19367	Hexokinase-1	AAQLcGAGMAAVVDK	C834c	830	17.68	√	√	√	√
P19367	Hexokinase-1	AILQQLGLNSTcDDSILVK	C813c	802	14.13	√	√
P19367	Hexokinase-1	mcINTEWGAFGDDGSLEDIR	C256c	255	18.12	√	√	√	√
P19367	Hexokinase-1	LGVEPSDDDCVSVQHVcTIVSFR	C375c	359	22.25	√	√	√	√
P19367	Hexokinase-1	NVEmVEGDQGQmcINmEWGAFGDNGCLDDIR	C704c	692	22	√	√	√	√
P62873	Guanine nucleotide-binding protein G(I)/G(S)/G(T) subunit beta-1	LWDVREGMcR	C218c	210	6.67	√
P62873	Guanine nucleotide-binding protein G(I)/G(S)/G(T) subunit beta-1	LFVSGAcDASAK	C204c	198	18.11	√	√	√	√
P62873	Guanine nucleotide-binding protein G(I)/G(S)/G(T) subunit beta-1	ELAGHTGYLScCR	C148c	138	12.23	√			√
P62873	Guanine nucleotide-binding protein G(I)/G(S)/G(T) subunit beta-1	AcADATLSQITNNIDPVGR	C25c	24	20.12	√	√	√	√
P62873	Guanine nucleotide-binding protein G(I)/G(S)/G(T) subunit beta-1	VScLGVTDDGmAVATGSWDSFLK	C317c	315	20.16	√	√	√	√
P62873	Guanine nucleotide-binding protein G(I)/G(S)/G(T) subunit beta-1	ADQELmTYSHDNIIcGITSVSFSK	C271c	257	19.19	√	√		√
P62873	Guanine nucleotide-binding protein G(I)/G(S)/G(T) subunit beta-1	QTFTGHESDINAICFFPNGNAFATGSDDATcR	C250c	220	19.25	√	√	√	√
P62873	Guanine nucleotide-binding protein G(I)/G(S)/G(T) subunit beta-1	FLDDNQIVTSSGDTTcALWDIETGQQTTTFTGHTGDVmSLSLAPDTR	C166c	151	19.15	√	√	√	√
P62879	Guanine nucleotide-binding protein G(I)/G(S)/G(T) subunit beta-2	TFVSGAcDASIK	C204c	198	13.44	√	√	√	√
P62879	Guanine nucleotide-binding protein G(I)/G(S)/G(T) subunit beta-2	AcGDSTLTQITAGLDPVGR	C25c	24	19.7	√	√	√	√
P62879	Guanine nucleotide-binding protein G(I)/G(S)/G(T) subunit beta-2	VScLGVTDDGmAVATGSWDSFLK	C317c	315	20.16	√	√	√	√
Q9HAV0	Guanine nucleotide-binding protein subunit beta-4	TFVSGAcDASSK	C204c	198	6.25	√	√	√	√
Q9HAV0	Guanine nucleotide-binding protein subunit beta-4	AcNDATLVQITSNMDSVGR	C25c	24	17.23	√	√	√	√
Q9HAV0	Guanine nucleotide-binding protein subunit beta-4	VScLGVTDDGmAVATGSWDSFLR	C317c	315	10.15	√		√	√
P63261	Actin, cytoplasmic 2	cDVDIR	C285c	285	9.16	√	√	√	√
P63261	Actin, cytoplasmic 2	mEEEIAALVIDNGSGmcK	C17c	1	8.68		√
P60709	Actin, cytoplasmic 1	cDVDIR	C285c	285	9.16	√	√	√	√
P60709	Actin, cytoplasmic 1	DDDIAALVVDNGSGMcK	C17c	2	20.69	√	√	√	√
Q562R1	Beta-actin-like protein 2	cDVDIR	C286c	286	9.16	√	√	√	√
Q6S8J3	POTE ankyrin domain family member E	LcYVALDFEQEMATAASSSSLEK	C917c	916	19.54	√	√	√	√
O94856	Neurofascin	GTTVQLEcR	C543c	536	10.88		√	√	√
O94856	Neurofascin	DNILIEcEAK	C63c	57	13.77	√	√	√	√
O94856	Neurofascin	NLILAPGEDGRLVcR	C358c	345	11.55	√		√	√
O94856	Neurofascin	EDQGIYTcVATNILGK	C501c	494	16.19	√	√	√	√
O94856	Neurofascin	SGGRPEEYEGEYQcFAR	C118c	105	19.5	√	√	√	√
O94856	Neurofascin	ITNVSEEDSGEYFcLASNK	C316c	303	19.48	√	√	√	√
O94856	Neurofascin	DQGSYTcVASTELDQDLAK	C592c	586	20.16	√	√	√	√
O94856	Neurofascin	VSQGHNGDLYFSNVmLQDmQTDYScNAR	C213c	189	18.17	√	√		√
Q01082	Spectrin beta chain, non-erythrocytic 1	IHcLENVDK	C112c	110	8.35	√		√
Q01082	Spectrin beta chain, non-erythrocytic 1	SLLDAcESR	C1900c	1895	12.28	√	√	√	√
Q01082	Spectrin beta chain, non-erythrocytic 1	EAVcEVALDYK	C2262c	2259	18.03	√	√	√	√
Q01082	Spectrin beta chain, non-erythrocytic 1	NDSFTTcIELGK	C1970c	1964	16.1	√	√	√	√
Q01082	Spectrin beta chain, non-erythrocytic 1	AELFTQScADLDK	C1389c	1382	15.7	√	√	√
Q01082	Spectrin beta chain, non-erythrocytic 1	mFSEADAcELWIDEK	C861c	854	10.35	√
Q01082	Spectrin beta chain, non-erythrocytic 1	FLQDcQELSLWINEK	C1284c	1280	8.5	√	√	√	√
Q01082	Spectrin beta chain, non-erythrocytic 1	FATDGEGYKPcDPQVIR	C604c	594	12.55	√		√	√
Q13813	Spectrin alpha chain, non-erythrocytic 1	EcEDVmDWINDK	C158c	157	14.27	√		√	√
Q13813	Spectrin alpha chain, non-erythrocytic 1	DcEQAENWMAAR	C1454c	1453	14.54	√	√	√	√
Q13813	Spectrin alpha chain, non-erythrocytic 1	cTELNQAWSSLGK	C1314c	1314	16.66		√	√
Q13813	Spectrin alpha chain, non-erythrocytic 1	VNDVcTNGQDLIK	C1930c	1926	7.63		√	√
Q13813	Spectrin alpha chain, non-erythrocytic 1	EQADYcVSHMKPYVDGK	C2441c	2436	9.87	√	√	√	√
Q13813	Spectrin alpha chain, non-erythrocytic 1	TYLLDGScmVEESGTLESQLEATK	C2233c	2226	12.47	√	√
P11277	Spectrin beta chain, erythrocytic	IHcLENVDK	C112c	110	8.35	√		√
Q99798	Aconitate hydratase, mitochondrial	VGLIGScTNSSYEDMGR	C385c	379	19.36	√	√	√	√
Q99798	Aconitate hydratase, mitochondrial	DLGGIVLANAcGPCIGQWDR	C448c	438	14.38	√		√	√
Q99798	Aconitate hydratase, mitochondrial	VAVPSTIHcDHLIEAQVGGEK	C126c	118	16.22	√	√	√	√
P10809	60 kDa heat shock protein, mitochondrial	cEFQDAYVLLSEK	C237c	237	17.2	√	√		√
P10809	60 kDa heat shock protein, mitochondrial	cIPALDSLTPANEDQK	C447c	447	17.13	√	√	√	√
P10809	60 kDa heat shock protein, mitochondrial	AAVEEGIVLGGGcALLR	C442c	430	18.19	√	√	√	√
P46821	Microtubule-associated protein 1B	ASLTLFcPEEGDWK	C190c	184	14.03	√	√	√	√
P46821	Microtubule-associated protein 1B	TPQASTYSYETSDLcYTAEK	C2065c	2051	16.07	√	√
P46821	Microtubule-associated protein 1B	AETEEAEEPEEDGEEHVcVSASK	C963c	946	21	√	√	√	√
P46821	Microtubule-associated protein 1B	TATcHSSSSPPIDAASAEPYGFR	C1814c	1811	9	√	√
P46821	Microtubule-associated protein 1B	VSAEAEVAPVSPEVTQEVVEEHcASPEDK	C1310c	1288	19.38	√	√	√	√
P46821	Microtubule-associated protein 1B	GPAESPDEGITTTEGEGEcEQTPEELEPVEK	C905c	887	18.18	√	√	√	√
Q01469	Fatty acid-binding protein 5	TTQFScTLGEK	C67c	62	15.32	√	√	√	√
Q01469	Fatty acid-binding protein 5	LVVECVMNNVTcTR	C127c	116	12.35	√	√	√	√
Q01469	Fatty acid-binding protein 5	mGAmAKPDcIITCDGK	C43c	35	17.79	√	√	√	√
Q01469	Fatty acid-binding protein 5	TQTVcNFTDGALVQHQEWDGK	C87c	83	22.45	√	√	√	√
P09972	Fructose-bisphosphate aldolase C	YASIcQQNGIVPIVEPEILPDGDHDLK	C178c	174	19.25	√	√	√	√
P04075	Fructose-bisphosphate aldolase A	ALANSLAcQGK	C339c	332	15.13	√	√	√	√
P04075	Fructose-bisphosphate aldolase A	YASIcQQNGIVPIVEPEILPDGDHDLK	C178c	174	19.25	√	√	√	√
P23528	Cofilin-1	cTLAEK	C147c	147	7.18	√	√	√	√
P23528	Cofilin-1	MLPDKDcR	C80c	74	9.73	√	√	√
P23528	Cofilin-1	AVLFcLSEDK	C39c	35	14.24	√	√	√	√
P23528	Cofilin-1	HELQANcYEEVK	C139c	133	14.91	√	√	√	√
Q9Y281	Cofilin-2	LLPLNDcR	C80c	74	8.9		√
Q9Y281	Cofilin-2	AVLFcLSDDKR	C39c	35	8.5		√	√	√
Q01814	Plasma membrane calcium-transporting ATPase 2	TIcVAYR	C673c	671	7.63		√		√
Q01814	Plasma membrane calcium-transporting ATPase 2	ETYGDTEAIcR	C57c	48	14.11	√	√	√	√
Q01814	Plasma membrane calcium-transporting ATPase 2	VIEPMAcDGLR	C666c	660	13.69	√	√	√	√
Q01814	Plasma membrane calcium-transporting ATPase 2	NESSHGGEFGcTMEELR	C26c	16	21.35	√	√	√	√
Q01814	Plasma membrane calcium-transporting ATPase 2	HLDAcETmGNATAICSDK	C487c	483	6.5		√	√
P23634	Plasma membrane calcium-transporting ATPase 4	EGDFGcTVMELR	C24c	19	17.18	√	√	√	√
P23634	Plasma membrane calcium-transporting ATPase 4	TVIEPMAcDGLR	C632c	625	12.29	√	√	√	√
P23634	Plasma membrane calcium-transporting ATPase 4	HLDAcETmGNATAICSDK	C453c	449	6.5		√	√
P20020	Plasma membrane calcium-transporting ATPase 1	IQESYGDVYGIcTK	C60c	49	18.4	√	√	√	√
P20020	Plasma membrane calcium-transporting ATPase 1	HLDAcETmGNATAICSDK	C463c	459	6.5		√	√
Q16720	Plasma membrane calcium-transporting ATPase 3	IIEPMAcDGLR	C640c	634	11.93	√	√	√	√
Q16720	Plasma membrane calcium-transporting ATPase 3	IEEAYGDVSGLcR	C60c	49	14.85	√	√	√	√
Q16720	Plasma membrane calcium-transporting ATPase 3	HLDAcETmGNATAICSDK	C461c	457	6.5		√	√
P18669	Phosphoglycerate mutase 1	DAGYEFDIcFTSVQK	C55c	47	17.12	√	√	√	√
P18669	Phosphoglycerate mutase 1	YADLTEDQLPScESLK	C153c	142	17.22	√	√	√	√
P11142	Heat shock cognate 71 kDa protein	TAcER	C267c	265	9.83	√	√	√	√
P11142	Heat shock cognate 71 kDa protein	VcNPIITK	C603c	602	12.13	√	√	√	√
P11142	Heat shock cognate 71 kDa protein	cNEIINWLDK	C574c	574	10.78	√		√	√
P54652	Heat shock-related 70 kDa protein 2	VcNPIISK	C606c	605	11.05		√	√
P0DMV9	Heat shock 70 kDa protein 1B	TAcER	C267c	265	9.83	√	√	√	√
P0DMV9	Heat shock 70 kDa protein 1B	FEELcSDLFR	C306c	302	17.04	√	√	√	√
P0DMV9	Heat shock 70 kDa protein 1B	cQEVISWLDANTLAEK	C574c	574	21.21	√
P0DMV9	Heat shock 70 kDa protein 1B	ELEQVcNPIISGLYQGAGGPGPGGFGAQGPK	C603c	598	19.84	√		√	√
P48741	Putative heat shock 70 kDa protein 7	FEELcSDLFR	C308c	304	17.04	√	√	√	√
P48741	Putative heat shock 70 kDa protein 7	TAcER	C267c	265	9.83	√	√	√	√
P05026	Sodium/potassium-transporting ATPase subunit beta-1	IEcK	C276c	274	6.55	√	√	√	√
P05026	Sodium/potassium-transporting ATPase subunit beta-1	EGKPcIIIK	C175c	171	10.18	√	√	√	√
P05026	Sodium/potassium-transporting ATPase subunit beta-1	YNPNVLPVQcTGK	C213c	204	13.62	√	√	√	√
P05026	Sodium/potassium-transporting ATPase subunit beta-1	DDMIFEDcGDVPSEPK	C126c	119	16.55	√	√	√	√
P31150	Rab GDP dissociation inhibitor alpha	QLIcDPSYIPDR	C282c	279	15.25	√	√	√	√
P31150	Rab GDP dissociation inhibitor alpha	TDDYLDQPcLETVNR	C202c	194	20.15	√	√	√	√
P31150	Rab GDP dissociation inhibitor alpha	NTNDANScQIIIPQNQVNR	C317c	310	18.68	√	√	√	√
P50395	Rab GDP dissociation inhibitor beta	TDDYLDQPcYETINR	C202c	194	18.37	√	√	√	√
P50395	Rab GDP dissociation inhibitor beta	TYDATTHFETTcDDIK	C414c	403	16.36	√	√	√	√
P50395	Rab GDP dissociation inhibitor beta	NTNDANScQIIIPQNQVNR	C317c	310	18.68	√	√	√	√
P04350	Tubulin beta-4A chain	TAVcDIPPR	C354c	351	14.23	√	√	√	√
P04350	Tubulin beta-4A chain	EIVHLQAGQcGNQIGAK	C12c	3	17.78	√	√	√	√
P04350	Tubulin beta-4A chain	EAESCDcLQGFQLTHSLGGGTGSGmGTLLISK	C129c	123	10.97	√	√
Q9BVA1	Tubulin beta-2B chain	TAVcDIPPR	C354c	351	14.23	√	√	√	√
Q9BVA1	Tubulin beta-2B chain	EIVHIQAGQcGNQIGAK	C12c	3	17.78	√	√	√	√
Q9BVA1	Tubulin beta-2B chain	ESESCDcLQGFQLTHSLGGGTGSGmGTLLISK	C129c	123	11.46	√
Q13509	Tubulin beta-3 chain	VAVcDIPPR	C354c	351	14.08	√	√	√	√
Q13509	Tubulin beta-3 chain	EIVHIQAGQcGNQIGAK	C12c	3	17.78	√	√	√	√
Q9H4B7	Tubulin beta-1 chain	VAVcDIPPR	C354c	351	14.08	√	√	√	√
A6NNZ2	Tubulin beta-8 chain-like protein LOC260334	TAVcDIPPR	C354c	351	14.23	√	√	√	√
Q9BUF5	Tubulin beta-6 chain	VAVcDIPPR	C354c	351	11.58	√	√	√	√
P49448	Glutamate dehydrogenase 2, mitochondrial	cAVVDVPFGGAK	C172c	172	16.9	√	√	√	√
P49448	Glutamate dehydrogenase 2, mitochondrial	CIAVGESDGSIWNPDGIDPK	C327c	327	21.17	√	√	√	√
P00367	Glutamate dehydrogenase 1, mitochondrial	AKPYEGSILEADcDILIPAASEK	C376c	364	21.25	√	√	√	√
P08238	Heat shock protein HSP 90-beta	FENLcK	C564c	560	12.83	√	√	√	√
P08238	Heat shock protein HSP 90-beta	GFEVVYmTEPIDEYcVQQLK	C521c	507	14.87	√	√	√	√
Q58FF6	Putative heat shock protein HSP 90-beta 4	GFEVVYmTEPIDEYcVQQLK	C429c	507	14.87	√	√	√	√
P07900	Heat shock protein HSP 90-alpha	FENLcK	C572c	568	12.83	√	√	√	√
P07900	Heat shock protein HSP 90-alpha	cLELFTELAEDKENYKK	C420c	420	17.02	√		√
P07900	Heat shock protein HSP 90-alpha	YYTSASGDEMVSLKDYcTR	C481c	465	18.42	√	√	√	√
P07900	Heat shock protein HSP 90-alpha	HGLEVIYmIEPIDEYcVQQLK	C529c	514	12.95	√
Q58FG0	Putative heat shock protein HSP 90-alpha A5	FENLcK	C257c	253	12.83	√	√	√	√
Q58FF8	Putative heat shock protein HSP 90-beta 2	FENLcK	C337c	333	10.53	√	√	√	√
P32004	Neural cell adhesion molecule L1	cFASNK	C114c	114	5.47		√
P32004	Neural cell adhesion molecule L1	EGQcNFR	C1043c	1040	8.04		√	√	√
P32004	Neural cell adhesion molecule L1	cLAENSLGSAR	C312c	312	12.09	√	√	√	√
P32004	Neural cell adhesion molecule L1	cEASGKPEVQFR	C57c	57	14.41	√	√	√	√
P32004	Neural cell adhesion molecule L1	LDcQVQGRPQPEVTWR	C354c	352	16.84	√	√	√	√
P32004	Neural cell adhesion molecule L1	GALILSNVQPSDTMVTQcEAR	C404c	387	15.48	√	√	√	√
P32004	Neural cell adhesion molecule L1	ETVKPVEVEEGESVVLPcNPPPSAEPLR	C158c	141	23	√	√	√	√
Q07954	Prolow-density lipoprotein rECEptor-related protein 1	LDGLcIPLR	C1075c	1071	10.3	√		√	√
Q07954	Prolow-density lipoprotein rECEptor-related protein 1	ILQDDLTcR	C2517c	2510	12.49	√	√	√
Q07954	Prolow-density lipoprotein rECEptor-related protein 1	GVLFQPcER	C2660c	2654	8.71	√		√
Q07954	Prolow-density lipoprotein rECEptor-related protein 1	cLcVEGYAPR	C3005c C3007c	3005	9.37	√
Q07954	Prolow-density lipoprotein rECEptor-related protein 1	AcAcAHGMLAEDGAScR	C2180c C2182c C2194c	2179	16.7	√	√	√	√
Q07954	Prolow-density lipoprotein rECEptor-related protein 1	TcADVDEcSTTFPcSQR	C2980c C2986c C2992c	2979	21.17	√	√	√	√
Q07954	Prolow-density lipoprotein rECEptor-related protein 1	WKcDGDHDcADGSDEKDcTPR	C3594c, C3600c, C3609c	3592	6.5	√
Q07954	Prolow-density lipoprotein rECEptor-related protein 1	cDGERDcPDGSDEAPEIcPQSK	C47c, C53c, C64c	47	15.18	√	√	√	√
Q07954	Prolow-density lipoprotein rECEptor-related protein 1	GTNPcSVNNGDcSQLcLPTSETTR	C1850c, C1857c, C1861c	1846	14.73	√	√	√
P40926	Malate dehydrogenase, mitochondrial	EGVVEcSFVK	C275c	270	14.9	√	√	√	√
P40926	Malate dehydrogenase, mitochondrial	TIIPLISQcTPK	C212c	204	14.14	√	√	√	√
P40926	Malate dehydrogenase, mitochondrial	GYLGPEQLPDcLK	C89c	79	17.56	√	√	√	√
P40926	Malate dehydrogenase, mitochondrial	GcDVVVIPAGVPR	C93c	92	15.46	√	√	√	√
P40926	Malate dehydrogenase, mitochondrial	SQETEcTYFSTPLLLGK	C285c	280	18.37	√	√	√	√
P30041	Peroxiredoxin-6	DFTPVcTTELGR	C47c	42	17.2	√	√	√	√
P30041	Peroxiredoxin-6	DINAYNcEEPTEK	C91c	85	16.56	√	√	√	√
Q96GW7	Brevican core protein	cGGGLPGVK	C322c	322	7.38		√	√	√
Q96GW7	Brevican core protein	SWEEAETQcR	C716c	708	12.71	√	√	√	√
Q96GW7	Brevican core protein	WEAPQIScVPR	C871c	864	15	√	√	√	√
Q96GW7	Brevican core protein	YAFSFSGAQEAcAR	C179c	168	12.59	√	√	√	√
Q96GW7	Brevican core protein	EAcYGDMDGFPGVR	C224c	222	17.8	√	√	√	√
Q96GW7	Brevican core protein	cEVQHGIDDSSDAVEVK	C137c	137	19.75	√	√	√	√
Q96GW7	Brevican core protein	cQENGRWEAPQIScVPR	C858c, C871c	858	14.11	√		√	√
Q10567	AP-1 complex subunit beta-1	DcEDPNPLIR	C95c	94	14.5	√	√	√	√
Q10567	AP-1 complex subunit beta-1	ITEYLcEPLR	C123c	118	14.83	√	√	√	√
Q10567	AP-1 complex subunit beta-1	cLKDEDPYVR	C129c	129	9.17		√	√
Q10567	AP-1 complex subunit beta-1	DDREAQSIcER	C241c	233	10.09	√	√
Q10567	AP-1 complex subunit beta-1	cAIKVEQSAER	C380c	380	6.45		√
Q10567	AP-1 complex subunit beta-1	DcPLNAEAASSK	C866c	865	12.19	√	√	√	√
Q10567	AP-1 complex subunit beta-1	IQPGNPScTDLELSLK	C921c	914	15.4	√	√	√
P63010	AP-2 complex subunit beta	DcEDPNPLIR	C95c	94	14.5	√	√	√	√
P63010	AP-2 complex subunit beta	ITEYLcEPLR	C123c	118	14.83	√	√	√	√
P63010	AP-2 complex subunit beta	cLKDEDPYVR	C129c	129	9.17		√	√
P63010	AP-2 complex subunit beta	DDREAQSIcER	C141c	233	10.09	√	√
P63010	AP-2 complex subunit beta	cAIKVEQSAER	C380c	380	6.45		√
P63010	AP-2 complex subunit beta	EcHLNADTVSSK	C857c	856	9.73	√	√	√	√
P09543	2',3'-cyclic-nucleotide 3'-phosphodiesterase	LDcAQLK	C158c	156	9.71	√	√	√	√
P09543	2',3'-cyclic-nucleotide 3'-phosphodiesterase	LDEDLAAYcR	C111c	103	17.76	√	√	√	√
P09543	2',3'-cyclic-nucleotide 3'-phosphodiesterase	FcDYGKAPGAEEYAQQDVLK	C257c	256	18.5	√	√	√	√
P09543	2',3'-cyclic-nucleotide 3'-phosphodiesterase	DKPELQFPFLQDEDTVATLLEcK	C49c	28	15.08	√
P31930	Cytochrome b-c1 complex subunit 1, mitochondrial	LcTSATESEVAR	C380c	379	13.7	√	√	√	√
P31930	Cytochrome b-c1 complex subunit 1, mitochondrial	IAEVDASVVREIcSK	C445c	433	16	√			√
P31930	Cytochrome b-c1 complex subunit 1, mitochondrial	NALVSHLDGTTPVcEDIGR	C410c	397	20.78	√	√	√	√
P31930	Cytochrome b-c1 complex subunit 1, mitochondrial	AVELLGDIVQNcSLEDSQIEK	C154c	143	21.58	√	√	√	√
P31930	Cytochrome b-c1 complex subunit 1, mitochondrial	VASEQSSQPTcTVGVWIDVGSR	C69c	59	16.52	√	√	√	√
P51649	Succinate-semialdehyde dehydrogenase, mitochondrial	YVcYGGL	C531c	529	11.21	√	√	√	√
P51649	Succinate-semialdehyde dehydrogenase, mitochondrial	AAYEAFcR	C110c	104	9.53	√	√	√
P51649	Succinate-semialdehyde dehydrogenase, mitochondrial	EVGEAIcTDPLVSK	C272c	266	18.58	√	√	√	√
P51649	Succinate-semialdehyde dehydrogenase, mitochondrial	NTGQTCVcSNQFLVQR	C342c	335	18.89	√	√	√	√
P51649	Succinate-semialdehyde dehydrogenase, mitochondrial	VAEQLEVGmVGVNEGLISSVEcPFGGVK	C502c	481	22.5	√	√	√	√
P63104	14-3-3 protein zeta/delta	YDDMAAcMK	C25c	19	12.89	√	√	√	√
P63104	14-3-3 protein zeta/delta	DIcNDVLSLLEK	C94c	92	13.42	√	√	√	√
O14594	Neurocan core protein	FDAYcFR	C355c	351	9.18	√	√	√	√
O14594	Neurocan core protein	AWEDAEKDcR	C1116c	1108	15.28	√	√	√	√
O14594	Neurocan core protein	YALTFAEAQEAcR	C182c	171	17.18	√	√	√	√
O14594	Neurocan core protein	NPQELYDVYcFAR	C253c	244	5.75	√	√
O14594	Neurocan core protein	GTVLcGPPPAVENASLIGAR	C1215c	1211	21.33	√	√		√
O14594	Neurocan core protein	ENQPDNFFAGGEDcVVMVAHESGR	C1184c	1171	20.13	√	√	√	√
Q15149	Plectin	LEcLQR	C530c	528	7.5	√	√	√
Q15149	Plectin	AFcGFEDPR	C4494c	4492	7.62	√	√
Q15149	Plectin	cVEDPETGLR	C3667c	3667	9.95		√	√
Q15149	Plectin	GDEcQLVGPAQPSHWK	C965c	962	8.72	√		√
Q15149	Plectin	LLEAQAcTGGIIDPSTGER	C4454c	4448	12.22	√	√		√
Q15149	Plectin	LQmEAGLcEEQLNQADALLQSDVR	C545c	538	20.79	√	√	√	√
Q15149	Plectin	VLSSSGSEAAVPSVcFLVPPPNQEAQEAVTR	C992c	978	14.58	√	√	√	√
Q7Z3B1	Neuronal growth regulator 1	cYLEDGASK	C60c	60	5.47		√	√	√
Q7Z3B1	Neuronal growth regulator 1	cEGAGVPPPAFEWYK	C245c	245	13.06	√	√	√	√
Q7Z3B1	Neuronal growth regulator 1	DQAGEYEcSAENDVSFPDVR	C203c	196	20.62	√	√	√	√
Q7Z3B1	Neuronal growth regulator 1	DYSLQIQNVDVTDDGPYTcSVQTQHTPR	C118c	100	23	√	√	√	√
O00533	Neural cell adhesion molecule L1-like protein	cFASNK	C109c	109	5.47		√
O00533	Neural cell adhesion molecule L1-like protein	NDYCcFAAFPR	C204c	200	6.09	√
O00533	Neural cell adhesion molecule L1-like protein	VQVAFPFDEYFQIEcEAK	C57c	43	16.98	√		√	√
O00533	Neural cell adhesion molecule L1-like protein	TTEEDAGSYScWVENAIGK	C494c	484	17.34	√	√	√	√
O00533	Neural cell adhesion molecule L1-like protein	IDPLEVEEGDPIVLPcNPPK	C153c	138	17.98	√	√	√	√
O00533	Neural cell adhesion molecule L1-like protein	KPQSAVYSTGSNGILLcEAEGEPQPTIK	C352c	336	19	√	√	√	√
P49821	NADH dehydrogenase [ubiquinone] flavoprotein 1, mitochondrial	LLEGcLVGGR	C142c	138	13.14	√	√	√	√
P49821	NADH dehydrogenase [ubiquinone] flavoprotein 1, mitochondrial	HEScGQcTPcR	C379c, C382,c C385c	376	10.28	√		√
P49821	NADH dehydrogenase [ubiquinone] flavoprotein 1, mitochondrial	YLVVNADEGEPGTcK	C125c	112	14.84	√	√	√	√
P49821	NADH dehydrogenase [ubiquinone] flavoprotein 1, mitochondrial	GAGAYIcGEETALIESIEGK	C206c	200	13.27	√	√	√	√
Q12765	SECErnin-1	cICSQLSLTTK	C186c	186	9.58		√
Q12765	SECErnin-1	VEcTYISIDQVPR	C54c	52	17.02	√	√	√	√
Q12765	SECErnin-1	TQSPcFGDDDPAK	C324	320	14.16	√	√	√	√
Q12765	SECErnin-1	AAAPPSYcFVAFPPR	C9c	2	19.29	√	√	√	√
Q12765	SECErnin-1	SSPcIHYFTGTPDPSR	C290c	287	16.69	√	√	√	√
Q92823	Neuronal cell adhesion molecule	EDYIcYAR	C218c	214	11.59	√	√	√	√
Q92823	Neuronal cell adhesion molecule	ENIVIQcEAK	C68c	62	13	√	√	√	√
Q92823	Neuronal cell adhesion molecule	DSTGTYTcVAR	C525c	518	13.86	√	√	√	√
Q92823	Neuronal cell adhesion molecule	AETYEGVYQcTAR	C123c	114	17.07		√	√	√
Q92823	Neuronal cell adhesion molecule	TLQIIHVSEADSGNYQcIAK	C340c	324	16.77	√	√	√	√
Q9UMF0	Intercellular adhesion molecule 5	EPETQPVcFFR	C99c	92	5.2	√
Q9UMF0	Intercellular adhesion molecule 5	LFScEVDGKPQPSVK	C596c	593	18.19	√	√	√	√
Q9UMF0	Intercellular adhesion molecule 5	DVTLTVEYAPALDSVGcPER	C498c	482	16.97	√	√	√	√
Q9UMF0	Intercellular adhesion molecule 5	cVGSGGATEGVLLPLAPPDPSPR	C608c	608	17.86	√	√	√	√
Q9UMF0	Intercellular adhesion molecule 5	LLEVGSERPVScTLDGLFPASEAR	C249c	238	19.87	√	√	√	√
P15104	Glutamine synthetase	LVLcEVFK	C99c	96	13.24	√	√	√	√
P15104	Glutamine synthetase	AcLYAGVK	C183c	182	6.96	√	√	√	√
P15104	Glutamine synthetase	TcLLNETGDEPFQYK	C359c	358	16.94	√	√	√	√
P15104	Glutamine synthetase	cVEELPEWNFDGSSTLQSEGSNSDmYLVPAAmFR	C53c	53	13.22	√	√
Q99497	Protein/nucleic acid deglycase DJ-1	DVVIcPDASLEDAK	C53c	49	18.18	√	√	√	√
Q99497	Protein/nucleic acid deglycase DJ-1	VTVAGLAGKDPVQcSR	C46c	33	16.68	√	√	√	√
Q92598	Heat shock protein 105 kDa	LVEHFcAEFK	C245c	240	5.76	√
Q92598	Heat shock protein 105 kDa	FIcEQDHQNFLR	C658c	656	11.75	√	√
Q92598	Heat shock protein 105 kDa	SQFEELcAELLQK	C310c	304	14.85	√	√		√
Q92598	Heat shock protein 105 kDa	ELNNTcEPVVTQPKPK	C796c	791	9.7	√	√	√	√
Q92598	Heat shock protein 105 kDa	SVVGLDVGSQScYIAVAR	C13c	2	21.2	√	√	√	√
Q92598	Heat shock protein 105 kDa	LmSSNSTDLPLNIEcFmNDKDVSGK	C290c	276	17.55	√	√
Q92598	Heat shock protein 105 kDa	EEDLEDKNNFGAEPPHQNGEcYPNEK	C845c	825	11.39	√	√	√	√
Q9BY11	Protein kinase C and casein kinase substrate in neurons protein 1	LGEEDEQGWcR	C424c	415	17.13	√	√	√	√
Q9BY11	Protein kinase C and casein kinase substrate in neurons protein 1	LCNDLMNcVQER	C45c	38	15.68	√	√	√	√
Q9BY11	Protein kinase C and casein kinase substrate in neurons protein 1	TTPQYmENmEQVFEQcQQFEEK	C234c	219	15.94	√	√	√	√
P11137	Microtubule-associated protein 2	APcFPVESK	C758c	756	7.51	√	√	√	√
P11137	Microtubule-associated protein 2	TDSQLEDLGYcVFNK	C870c	860	15.41	√	√	√	√
P11137	Microtubule-associated protein 2	ATGEESTQAEIScESPFLAK	C786c	774	19.1	√	√	√	√
P63096	Guanine nucleotide-binding protein G(i) subunit alpha-1	LFDSIcNNK	C254c	249	12.23	√	√	√	√
P63096	Guanine nucleotide-binding protein G(i) subunit alpha-1	NNLKDcGLF	C351c	346	5.64	√	√	√	√
P63096	Guanine nucleotide-binding protein G(i) subunit alpha-1	DSGVQAcFNR	C139c	133	15.67	√	√	√	√
P63096	Guanine nucleotide-binding protein G(i) subunit alpha-1	IIHEAGYSEEEcK	C66c	55	12.2	√	√	√	√
P63096	Guanine nucleotide-binding protein G(i) subunit alpha-1	EIYTHFTcATDTK	C325c	318	17.21	√	√	√	√
P04899	Guanine nucleotide-binding protein G(i) subunit alpha-2	LFDSIcNNK	C254c	250	12.23	√	√	√	√
P04899	Guanine nucleotide-binding protein G(i) subunit alpha-2	NNLKDcGLF	C352c	347	5.64	√	√	√	√
P04899	Guanine nucleotide-binding protein G(i) subunit alpha-2	IIHEDGYSEEEcR	C66c	55	14.53	√	√	√	√
P04899	Guanine nucleotide-binding protein G(i) subunit alpha-2	EIYTHFTcATDTK	C326c	319	17.21	√	√	√	√
P09471	Guanine nucleotide-binding protein G(o) subunit alpha	MVcDVVSR	C108c	106	11.61	√		√	√
P09471	Guanine nucleotide-binding protein G(o) subunit alpha	LWGDSGIQEcFNR	C140c	131	15.99	√	√	√	√
P08754	Guanine nucleotide-binding protein G(k) subunit alpha	LFDSIcNNK	C254c	249	12.23	√	√	√	√
P08754	Guanine nucleotide-binding protein G(k) subunit alpha	DGGVQAcFSR	C139c	133	10.53	√	√	√	√
P08754	Guanine nucleotide-binding protein G(k) subunit alpha	EIYTHFTcATDTK	C325c	318	17.21	√	√	√	√
P02787	Serotransferrin	ASYLDcIR	C67c	62	5.47	√
P02787	Serotransferrin	DYELLcLDGTR	C582c	577	9.22	√	√	√	√
P02787	Serotransferrin	DLLFRDDTVcLAK	C656c	647	11.09	√		√	√
P02787	Serotransferrin	SVIPSDGPSVAcVK	C58c	47	8.9	√	√
P02787	Serotransferrin	FDEFFSEGcAPGSK	C503c	495	16.45	√	√	√	√
P02787	Serotransferrin	ADRDQYELLcLDNTR	C246c	237	14.87	√		√	√
P02787	Serotransferrin	IEcVSAETTEDcIAK	C387c, C396c	385	8.99	√
P49189	4-trimethylaminobutyraldehyde dehydrogenase	VIATFTcSGEK	C45c	39	15.77	√	√	√	√
P49189	4-trimethylaminobutyraldehyde dehydrogenase	TVcVEmGDVESAF	C484c	482	6.41		√
P49189	4-trimethylaminobutyraldehyde dehydrogenase	EDEIATMEcINNGK	C96c	88	12.38	√	√	√	√
P49189	4-trimethylaminobutyraldehyde dehydrogenase	VLcGGDIYVPEDPK	C355c	353	16.63	√	√	√	√
P49189	4-trimethylaminobutyraldehyde dehydrogenase	SPLIIFSDcDmNNAVK	C267c	259	11.53	√		√	√
P31939	Bifunctional purine biosynthesis protein PURH	MSSFGDFVALSDVcDVPTAK	C325c	312	15.44	√	√		√
P31939	Bifunctional purine biosynthesis protein PURH	NGNYcVLQMDQSYKPDENEVR	C363c	359	21.34	√	√	√	√
P31939	Bifunctional purine biosynthesis protein PURH	VTVVcEPEDYVVVSTEMQSSESK	C146c	142	16.11	√	√	√	√
P68871	Hemoglobin subunit beta	GTFATLSELHcDK	C94c	84	16	√	√	√	√
P62937	Peptidyl-prolyl cis-trans isomerase A	ITIADcGQLE	C161c	156	13.87	√	√	√	√
P62937	Peptidyl-prolyl cis-trans isomerase A	IIPGFMcQGGDFTR	C62c	56	16.02	√	√	√	√
Q9Y536	Peptidyl-prolyl cis-trans isomerase A-like 4A	IIPGFMcQGGDFTR	C62c	56	16.02	√	√	√	√
P21281	V-type proton ATPase subunit B, brain isoform	TScEFTGDILR	C112c	110	15.51	√	√	√	√
P21281	V-type proton ATPase subunit B, brain isoform	LALTTAEFLAYQcEK	C289c	277	12.2	√	√	√	√
P21281	V-type proton ATPase subunit B, brain isoform	DHADVSNQLYAcYAIGK	C425c	414	21	√	√	√	√
P21281	V-type proton ATPase subunit B, brain isoform	SDFEENGSmDNVcLFLNLANDPTIER	C258c	246	18.41	√	√	√	√
Q8N126	Cell adhesion molecule 3	LLLHcEGR	C254c	250	7.44	√
Q8N126	Cell adhesion molecule 3	EDDGASIVcSVNHESLK	C209c	201	16.45	√	√	√	√
Q8N126	Cell adhesion molecule 3	SDSGTYGcTATSNMGSYK	C299c	292	16.2	√	√	√	√
Q8N126	Cell adhesion molecule 3	EKDTATLNcQSSGSKPAAR	C152c	144	5.6		√		√
Q8N126	Cell adhesion molecule 3	cQVKDHEDSSLQWSNPAQQTLYFGEK	C50c	50	18.1	√	√	√	√
P02675	Fibrinogen beta chain	LESDVSAQMEYcR	C223c	212	15.69	√	√	√	√
P02675	Fibrinogen beta chain	NYcGLPGEYWLGNDK	C316c	314	16.89	√	√	√	√
P02675	Fibrinogen beta chain	VYcDMNTENGGWTVIQNR	C270c	268	21.5	√	√	√	√
P02675	Fibrinogen beta chain	TPcTVScNIPVVSGKEcEEIIR	C227c, C231c, C241c	225	18.88	√	√		√
P09936	Ubiquitin carboxyl-terminal hydrolase isozyme L1	VcREFTER	C201c	200	9.03		√		√
P09936	Ubiquitin carboxyl-terminal hydrolase isozyme L1	FSAVALcK	C220c	214	14.97	√	√	√	√
P09936	Ubiquitin carboxyl-terminal hydrolase isozyme L1	NEAIQAAHDAVAQEGQcR	C152c	136	20.34	√	√	√	√
P09936	Ubiquitin carboxyl-terminal hydrolase isozyme L1	cFEKNEAIQAAHDAVAQEGQCR	C132c	132	22.09	√	√	√	√
P08603	Complement factor H	LSYTcEGGFR	C901c	897	12.02	√	√	√
P08603	Complement factor H	TGESVEFVcK	C1201c	1193	13.21	√	√	√	√
P08603	Complement factor H	cTLKPcDYPDIK	C320c, C325c	320	11.23	√
P08603	Complement factor H	AGEQVTYTcATYYK	C1018c	1010	15.7	√	√	√	√
P08603	Complement factor H	ScDNPYIPNGDYSPLR	C267c	266	7.56	√
P08603	Complement factor H	LGYVTADGETSGSITcGK	C494c	479	10	√		√	√
P08603	Complement factor H	GDAVcTESGWRPLPScEEK	C251c, C262c	247	11.39	√
P07858	Cathepsin B	EQWPQcPTIK	C93c	88	16.15	√	√	√	√
P07858	Cathepsin B	IcEPGYSPTYK	C211c	210	16.03	√	√	√	√
P07858	Cathepsin B	GQDHcGIESEVVAGIPR	C319c	315	17.88	√	√	√	√
P07858	Cathepsin B	DQGScGSCWAFGAVEAISDR	C105c	101	19.19	√	√	√	√
P40925	Malate dehydrogenase, cytoplasmic	AIcDHVR	C251c	249	12.46		√	√
P40925	Malate dehydrogenase, cytoplasmic	ENFScLTR	C154c	150	11.73	√	√	√	√
P40925	Malate dehydrogenase, cytoplasmic	VIVVGNPANTNcLTASK	C137c	126	15.18	√	√	√	√
P05091	Aldehyde dehydrogenase, mitochondrial	LLcGGGIAADR	C386c	384	14.03	√	√	√	√
P05091	Aldehyde dehydrogenase, mitochondrial	TFPTVNPSTGEVIcQVAEGDKEDVDK	C66c	53	18.86	√	√	√	√
P43004	Excitatory amino acid transporter 2	cLEENLGIDKR	C374c	374	14.25	√	√	√	√
P43004	Excitatory amino acid transporter 2	SADcSVEEEPWK	C563c	560	16.63	√	√	√	√
P43004	Excitatory amino acid transporter 2	ESNSnQcVYAAHNSVIVDEcK	C537c, C550c	531	19.82	√	√	√	√
P80404	4-aminobutyrate aminotransferase, mitochondrial	cLEEVEDLIVK	C269c	269	14.55	√	√	√	√
P80404	4-aminobutyrate aminotransferase, mitochondrial	GTFcSFDTPDDSIR	C440c	437	14.67	√	√	√	√
P80404	4-aminobutyrate aminotransferase, mitochondrial	HGcAFLVDEVQTGGGCTGK	C321c	319	18.36	√	√	√	√
P13639	Elongation factor 2	STLTDSLVcK	C41c	33	11.75		√
P13639	Elongation factor 2	DLEEDHAcIPIKK	C567c	560	11.74	√		√	√
P13639	Elongation factor 2	ETVSEESNVLcLSK	C591c	581	12.9	√	√	√	√
P13639	Elongation factor 2	VTDGALVVVDcVSGVCVQTETVLR	C131c	121	9.59	√
P13639	Elongation factor 2	YVEPIEDVPcGNIVGLVGVDQFLVK	C466c	457	15.09	√	√	√	√
P30086	Phosphatidylethanolamine-binding protein 1	cDEPILSNR	C133c	133	13.6	√	√	√	√
P30086	Phosphatidylethanolamine-binding protein 1	APVAGTcYQAEWDDYVPK	C168c	162	21.6	√	√	√	√
O00499	Myc box-dependent-interacting protein 1	LNEcLQEVYEPDWPGR	C85c	82	14.35	√	√	√	√
O00499	Myc box-dependent-interacting protein 1	ADETKDEQFEQcVQNFNK	C47c	36	16.02	√	√	√	√
Q9Y2J2	Band 4.1-like protein 3	VILLDGSEYTcDVEK	C124c	114	17	√	√	√	√
Q09666	Neuroblast differentiation-associated protein AHNAK	SSGcDVNLPGVNVK	C5502c	5499	10.63		√
Q09666	Neuroblast differentiation-associated protein AHNAK	VDVEcPDVNIEGPEGK	C2806c	2802	11.23		√		√
Q09666	Neuroblast differentiation-associated protein AHNAK	LEGDLTGPSVGVEVPDVELEcPDAK	C1900c	1880	13.77	√	√		√
P09382	Galectin-1	DSNNLcLHFNPR	C43c	38	16.57	√	√	√	√
P09382	Galectin-1	FNAHGDANTIVcNSK	C61c	50	18.23	√	√	√	√
P09382	Galectin-1	AcGLVASNLNLKPGECLR	C3c	2	19.72	√	√	√	√
P36871	Phosphoglucomutase-1	TIEEYAVcPDLK	C160c	153	17.66	√	√	√	√
P36871	Phosphoglucomutase-1	LSLcGEESFGTGSDHIR	C374c	371	19.61	√	√	√	√
P36871	Phosphoglucomutase-1	ILCEELGAPANSAVNcVPLEDFGGHHPDPNLTYAADLVETmK	C251c	236	15.85	√		√
Q13449	Limbic system-associated membrane protein	cEASAVPAPDFEWYR	C239c	239	19.39	√	√	√	√
Q13449	Limbic system-associated membrane protein	VDVYDEGSYTcSVQTQHEPK	C111c	101	21.71	√	√	√	√
P28331	NADH-ubiquinone oxidoreductase 75 kDa subunit, mitochondrial	McLVEIEK	C78c	77	14.27	√	√	√	√
P28331	NADH-ubiquinone oxidoreductase 75 kDa subunit, mitochondrial	AVTEGAQAVEEPSIc	C727c	713	14.77	√	√
P28331	NADH-ubiquinone oxidoreductase 75 kDa subunit, mitochondrial	VDSDTLcTEEVFPTAGAGTDLR	C367c	361	18.82	√	√	√	√
P61158	Actin-related protein 3	YSYVcPDLVK	C235c	231	14.32	√	√	√	√
P61158	Actin-related protein 3	DYEEIGPSIcR	C408c	399	14.37	√	√	√	√
P61158	Actin-related protein 3	LPAcVVDCGTGYTK	C8c	5	12.22	√	√	√	√
Q92896	Golgi apparatus protein 1	cNVENLPR	C385c	385	6.36		√
Q92896	Golgi apparatus protein 1	LSSDcEDQIR	C984c	980	8.81		√	√	√
Q92896	Golgi apparatus protein 1	DAHSQGEVVScLEK	C269c	259	16.2	√		√
Q92896	Golgi apparatus protein 1	DDSELEGQVIScLK	C970c	959	12.08	√	√	√	√
Q92896	Golgi apparatus protein 1	ALNEAcESVIQTAcK	C507c, C515c	502	16.76	√	√	√	√
Q16658	Fascin	EVPGPDcR	C89c	83	9.26		√	√	√
Q16658	Fascin	LScFAQTVSPAEK	C121	119	16.29	√	√	√	√
Q16658	Fascin	YLAADKDGNVTcER	C80c	69	12.66	√	√	√	√
Q16658	Fascin	QIWTLEQPPDEAGSAAVcLR	C61c	44	15.82	√	√	√	√
Q16658	Fascin	TAnGTAEAVQIQFGLINcGNK	C19c	2	21.5	√	√	√	√
P00505	Aspartate aminotransferase, mitochondrial	EYLPIGGLAEFcK	C106c	95	13.84	√		√	√
P00505	Aspartate aminotransferase, mitochondrial	TcGFDFTGAVEDISK	C187c	186	17.6	√	√	√	√
P00505	Aspartate aminotransferase, mitochondrial	VGAFTMVcK	C295c	288	16.24	√	√	√	√
P45880	Voltage-dependent anion-selective channel protein 2	ScSGVEFSTSGSSNTDTGK	C47c	46	10.5	√	√	√	√
P45880	Voltage-dependent anion-selective channel protein 2	VCEDLDTSVNLAWTSGTNcTR	C227c	209	20.75	√	√	√	√
P45880	Voltage-dependent anion-selective channel protein 2	WNTDNTLGTEIAIEDQIcQGLK	C103c	86	15.81	√	√	√	√
P13611	Versican core protein	VGcYGDK	C217c	215	11.75		√	√
P13611	Versican core protein	AQcGGGLLGVR	C315c	313	9.94	√	√	√	√
P13611	Versican core protein	GTVAcGQPPVVENAK	C3296c	3292	6.5	√		√	√
P13611	Versican core protein	FTFEEAAKEcENQDAR	C270c	261	19.59	√	√	√	√
P13611	Versican core protein	nGFDQcDYGWLSDASVR	C294c	289	17.73	√	√	√	√
P38646	Stress-70 protein, mitochondrial	mEEFKDQLPADEcNK	C608c	596	11.22	√	√	√
P38646	Stress-70 protein, mitochondrial	GAVVGIDLGTTNScVAVMEGK	C66c	53	16.56	√	√	√	√
P38646	Stress-70 protein, mitochondrial	SQVFSTAADGQTQVEIKVcQGER	C487c	469	19.03	√		√	√
P02795	Metallothionein-2	cTSCK	C26c	26	6.02	√	√		√
P02795	Metallothionein-2	cSccA	C57c, C59c, C60c	57	6.89	√	√	√
P02795	Metallothionein-2	cAQGcIcK	C44c, C48c, C50c	44	12.58	√	√	√	√
P02795	Metallothionein-2	SccSccPVGcAK	C33c, C34c, C36c, C37c, C41c	32	12.86	√	√	√	√
P02795	Metallothionein-2	mDPNcScAAGDScTcAGScK	C5c, C7c, C13c, C15c, C19c	1	22.34	√	√	√	√
P04732	Metallothionein-1E	cTSCK	C26c	26	6.02	√	√		√
P04732	Metallothionein-1E	cSccA	C57c, C59c, C60c	57	6.89	√	√	√
P04732	Metallothionein-1E	cAQGcVcK	C44c, C48c, C50c	44	11.87	√	√	√	√
P04732	Metallothionein-1E	SccSccPVGcAK	C33c, C34c, C36c, C37c, C41c	32	12.86	√	√	√	√
P04732	Metallothionein-1E	mDPNcScATGGScTcAGScK	C5c, C7c, C13c, C15c, C19c, C21c, C24c	1	21.18	√	√	√	√
P13640	Metallothionein-1G	cTScK	C27c	27	6.02	√	√		√
P13640	Metallothionein-1G	cSccA	C57c, C59c, C60c	57	6.89	√	√	√
P13640	Metallothionein-1G	cAQGcIcK	C44c C48c C50c	45	12.58	√	√	√	√
P13640	Metallothionein-1G	SccSccPVGcAK	C34c, C35c, C37c, C38c, C42c	33	12.86	√	√	√	√
P13640	Metallothionein-1G	mDPNcScAAAGVScTcASScK	C5c, C7c, C14c, C16c, C20c	1	20.33	√	√	√	√
P80297	Metallothionein-1X	cTSCK	C26c	26	6.02	√	√		√
P80297	Metallothionein-1X	cSccA	C57c, C59c, C60c	57	6.89	√	√	√
P80297	Metallothionein-1X	cAQGcIcK	C44c, C48c, C50c	44	12.58	√	√	√	√
P80297	Metallothionein-1X	SccSccPVGcAK	C33c, C34c, C36c, C37c, C41c	32	12.86	√	√	√	√
P80297	Metallothionein-1X	mDPNcScSPVGScAcAGScK	C5c, C7c, C13c, C15c, C19c	1	20.31	√	√	√	√
P04731	Metallothionein-1A	cTSCK	C26c	26	6.02	√	√		√
P04731	Metallothionein-1A	cSccA	C57c, C59c, C60c	57	6.89	√	√	√
P04731	Metallothionein-1A	cAQGCICK	C44c	44	12.58	√	√	√	√
P27348	14-3-3 protein theta	YLAEVAcGDDR	C134c	128	14.1	√	√	√	√
P27348	14-3-3 protein theta	YDDMATcMK	C25c	19	14.43	√	√		√
P27348	14-3-3 protein theta	DNLTLWTSDSAGEEcDAAEGAEN	C237c	223	7.6		√	√	√
P50213	Isocitrate dehydrogenase [NAD] subunit alpha, mitochondrial	IEAAcFATIK	C331c	327	15.33	√	√	√	√
P50213	Isocitrate dehydrogenase [NAD] subunit alpha, mitochondrial	CSDFTEEIcR	C359c	351	14.12	√	√	√	√
Q01484	Ankyrin-2	HATDTNLVEcLTK	C3636c	3627	13.01	√	√		√
Q01484	Ankyrin-2	APLEITEYPcVEVR	C1616c	1607	14.72	√	√	√	√
Q01484	Ankyrin-2	ETPTGLTEEAAcDEGQR	C2349c	2338	14.02	√	√	√	√
Q01484	Ankyrin-2	DVEVLEGKPIYVDcFGNLVPLTK	C1385c	1372	5.75	√			√
Q01484	Ankyrin-2	ESETcDHPPIVSEEDISVGYSTFQDGVPK	C3706c	3702	16.79		√
Q02246	Contactin-2	GGEILIPcQPR	C440c	433	15.36	√	√	√	√
Q02246	Contactin-2	YTcMAQTVVDSASK	C587c	585	12.67	√	√
Q02246	Contactin-2	LSLEDSGMYQcVAENK	C395c	385	17.45	√	√	√	√
Q02246	Contactin-2	AQDAGVYQcLASNPVGTVVSR	C111c	103	10.08		√	√	√
O95782	AP-2 complex subunit alpha-1	LVEcLETVLNK	C283c	280	16.4	√	√	√	√
O95782	AP-2 complex subunit alpha-1	AADLLYAMcDR	C397c	389	14	√	√	√	√
O95782	AP-2 complex subunit alpha-1	LLQcYPPPEDAAVK	C267c	264	14.6	√	√	√	√
O95782	AP-2 complex subunit alpha-1	TVFEALQAPAcHENmVK	C492c	482	9.32		√		√
O95782	AP-2 complex subunit alpha-1	VAAQVDGGAQVQQVLNIEcLR	C830c	812	16.56	√	√	√	√
P43304	Glycerol-3-phosphate dehydrogenase, mitochondrial	NYLScDVEVR	C385c	381	11.47	√	√	√	√
P43304	Glycerol-3-phosphate dehydrogenase, mitochondrial	EYAcTAVDMISR	C546c	543	13.25	√	√	√	√
P43304	Glycerol-3-phosphate dehydrogenase, mitochondrial	cKDVLTGQEFDVR	C270c	270	16.72	√	√	√	√
P43304	Glycerol-3-phosphate dehydrogenase, mitochondrial	cVINATGPFTDSVR	C285c	285	16.49	√	√	√	√
P43304	Glycerol-3-phosphate dehydrogenase, mitochondrial	mDDKDAAAIcQPSAGVHIVmPGYYSPESmGLLDPATSDGR	C309c	300	12.61	√	√
Q9Y639	Neuroplastin	LTLEDSGTYEcR	C116c	106	17.12	√	√	√	√
Q9Y639	Neuroplastin	SENKNEGQDATmYcK	C259c	246	10.32	√	√	√	√
Q9Y639	Neuroplastin	AEDSGEYHcVYHFVSAPK	C218c	210	20.85	√	√	√	√
O75891	Cytosolic 10-formyltetrahydrofolate dehydrogenase	EcEVLPDDTVSTLYNR	C152c	151	17.62	√	√	√	√
O75891	Cytosolic 10-formyltetrahydrofolate dehydrogenase	LRGDDEEGEcSIDYVEmAVNK	C404c	395	15.24		√
O75891	Cytosolic 10-formyltetrahydrofolate dehydrogenase	TSETINPTDGSVIcQVSLAQVTDVDK	C451c	438	18.69	√	√	√	√
Q86VP6	Cullin-associated NEDD8-dissociated protein 1	NcIGDFLK	C1007c	1006	6.24	√
Q86VP6	Cullin-associated NEDD8-dissociated protein 1	NVVAEcLGK	C954c	949	12.87	√	√	√	√
Q86VP6	Cullin-associated NEDD8-dissociated protein 1	FcNVDDDELR	C264c	263	9.44	√		√	√
Q86VP6	Cullin-associated NEDD8-dissociated protein 1	TVIGELPPASSGSALAANVcK	C131c	112	19.03		√
P06753	Tropomyosin alpha-3 chain	cSELEEELK	C191c	191	13.33	√	√	√	√
P09493	Tropomyosin alpha-1 chain	cAELEEELK	C190c	190	14.39	√	√	√	√
P67936	Tropomyosin alpha-4 chain	AEVSELKcGDLEEELK	C154c	147	14.37	√	√		√
Q02218	2-oxoglutarate dehydrogenase, mitochondrial	IcEEAFAR	C566c	565	10.88		√
Q02218	2-oxoglutarate dehydrogenase, mitochondrial	AEQFYcGDTEGK	C395c	390	12.48		√	√
Q02218	2-oxoglutarate dehydrogenase, mitochondrial	FLQmcNDDPDVLPDLK	C802c	798	17.5	√	√	√	√
Q02218	2-oxoglutarate dehydrogenase, mitochondrial	VVNAPIFHVNSDDPEAVmYVcK	C487c	467	16.16	√	√		√
Q969P0	Immunoglobulin superfamily member 8	mTVHEGQELALGcLAR	C186c	174	10.56	√	√		√
Q969P0	Immunoglobulin superfamily member 8	LQAQDAGIYEcHTPSTDTR	C127c	117	19.13	√	√	√	√
Q969P0	Immunoglobulin superfamily member 8	mVVGGAQAGDAGTYHcTAAEWIQDPDGSWAQIAEK	C270c	255	13.71	√	√	√	√
Q9HCM2	Plexin-A4	VKLPEDcPQLLR	C701c	695	10.17		√
Q9HCM2	Plexin-A4	GYEcILNIQGSEQR	C739c	736	9.98	√	√	√
Q9HCM2	Plexin-A4	IVQTcNEPLTTTNNVNK	C104c	100	6.32		√	√	√
Q9HCM2	Plexin-A4	EDTAFNSYVEVPIGcER	C300c	286	15.85	√	√	√	√
Q9HCM2	Plexin-A4	ADPDFAcGWcQGPGQcTLR	C823c, C826c, C832c	817	11.05	√	√	√	√
Q9HCM2	Plexin-A4	TLVLScVSPDNANSPEVPVK	C1504c	1499	13.05		√
P63208	S-phase kinase-associated protein 1	GLLDVTcK	C120c	114	10.35	√	√	√	√
P26232	Catenin alpha-2	IASSEFADDPcSSVK	C115c	105	10.42	√	√
P26232	Catenin alpha-2	cVIALQEGDVDTLDR	C524c	524	17.69	√	√	√	√
P26232	Catenin alpha-2	LESIISGAALmADSScTR	C322c	307	5.4		√
P26232	Catenin alpha-2	LVEVANLAcSISNNEEGVK	C436c	428	20.84	√	√	√	√
P35221	Catenin alpha-1	cVIALQEKDVDGLDR	C526c	526	8.02	√
P35221	Catenin alpha-1	LESIISGAALmADSScTR	C324c	309	5.4		√
P08670	Vimentin	QVQSLTcEVDALKGTNESLER	C328c	322	15.79	√	√	√	√
P21266	Glutathione S-transferase Mu 3	cLDEFPNLK	C178c	178	12.1	√	√	√	√
P21266	Glutathione S-transferase Mu 3	YTcGEAPDYDR	C39c	37	13.74	√	√	√	√
P21266	Glutathione S-transferase Mu 3	IAAYLQSDQFcK	C208c	198	14.79	√	√	√	√
P21266	Glutathione S-transferase Mu 3	ScESSmVLGYWDIR	C3c	2	9.73		√	√	√
P21266	Glutathione S-transferase Mu 3	YTcGEAPDYDRSQWLDVK	C39c	37	14.58	√	√	√	√
P47756	F-actin-capping protein subunit beta	DYLLcDYNR	C62c	58	13.3	√	√	√	√
P47756	F-actin-capping protein subunit beta	SDQQLDcALDLMR	C8c	2	15.82	√	√	√	√
P47756	F-actin-capping protein subunit beta	QmEKDETVSDcSPHIANIGR	C206c	196	14.88	√	√
P27338	Amine oxidase [flavin-containing] B	LcELYAK	C365c	364	12.59	√	√	√	√
P27338	Amine oxidase [flavin-containing] B	cDVVVVGGGISGMAAAK	C5c	5	13.2	√	√	√	√
P21397	Amine oxidase [flavin-containing] A	LcELYAK	C374c	373	12.59	√	√	√	√
Q9BPU6	Dihydropyrimidinase-related protein 5	DSELYQVLHAcK	C181c	171	12.21	√		√	√
Q9BPU6	Dihydropyrimidinase-related protein 5	VVYENGVFMcAEGTGK	C454c	445	13.39	√	√	√	√
Q9BPU6	Dihydropyrimidinase-related protein 5	VVNDDcTHEADVYIENGIIQQVGR	C22c	17	20.13	√	√	√	√
P78559	Microtubule-associated protein 1A	AENEEAAAcPAWER	C2385c	2377	13.27	√	√	√	√
P78559	Microtubule-associated protein 1A	SPPcEDFSVTGESEK	C912c	909	15.85		√	√
P78559	Microtubule-associated protein 1A	SPQAQEAPVNIDEGLTGcTIQLLPAQDK	C1086c	1069	15.44		√
P22314	Ubiquitin-like modifier-activating enzyme 1	DNPGVVTcLDEAR	C234c	227	15.69	√	√	√	√
P22314	Ubiquitin-like modifier-activating enzyme 1	ALVLELCcNDESGEDVEVPYVR	C1040c	1033	14.66	√	√	√	√
P22314	Ubiquitin-like modifier-activating enzyme 1	NFAmIGLGcGEGGEIIVTDmDTIEK	C494c	486	13.54		√
P43034	Platelet-activating factor acetylhydrolase IB subunit alpha	FILScADDK	C356c	352	5.42	√		√	√
P43034	Platelet-activating factor acetylhydrolase IB subunit alpha	LLAScSADMTIK	C168c	164	11.54	√			√
P43034	Platelet-activating factor acetylhydrolase IB subunit alpha	mVRPNQDGTLIAScSNDQTVR	C252c	239	18.83	√	√	√	√
P43034	Platelet-activating factor acetylhydrolase IB subunit alpha	EHEHVVEcISWAPESSYSSISEATGSETK	C281c	274	15.28	√		√	√
Q08209	Serine/threonine-protein phosphatase 2B catalytic subunit alpha isoform	EPPAYGPmcDILWSDPLEDFGNEK	C228c	220	19.24	√	√	√	√
Q08209	Serine/threonine-protein phosphatase 2B catalytic subunit alpha isoform	VTEmLVNVLNcSDDELGSEEDGFDGATAAAR	C372c	361	22.19	√	√
Q08209	Serine/threonine-protein phosphatase 2B catalytic subunit alpha isoform	NLLDIDAPVTVcGDIHGQFFDLMK	C88c	77	6.03				√
P60174	Triosephosphate isomerase	IAVAAQNcYK	C104c	97	14.32	√	√	√	√
P60174	Triosephosphate isomerase	IIYGGSVTGATcK	C255c	244	10.73	√	√	√	√
P60174	Triosephosphate isomerase	DcGATWVVLGHSER	C124c	123	16.15	√	√	√	√
P60174	Triosephosphate isomerase	VPADTEVVcAPPTAYIDFAR	C79c	71	20.25	√	√	√	√
Q14982	Opioid-binding protein/cell adhesion molecule	cTIDDR	C57c	57	6.89		√	√	√
Q14982	Opioid-binding protein/cell adhesion molecule	DQSGEYEcSALNDVAAPDVR	C202c	195	20.83	√	√	√	√
Q9NV96	Cell cycle control protein 50A	EIEIDYTGTEPSSPcNK	C91c	77	10.23	√	√	√	√
Q9NV96	Cell cycle control protein 50A	AmNYNAKDEVDGGPPcAPGGTAK	C17c	2	18	√	√		√
Q9NV96	Cell cycle control protein 50A	DDSQLNGDSSALLNPSKEcEPYR	C157c	139	11.91	√	√	√	√
P21333	Filamin-A	EEPcLLK	C1997c	1994	8.12	√		√	√
P21333	Filamin-A	DGScGVAYVVQEPGDYEVSVK	C2293c	2290	19.91	√	√	√	√
P21333	Filamin-A	IVGPSGAAVPcKVEPGLGADNSVVR	C1018c	1008	9.25		√		√
P21333	Filamin-A	AEISCTDNQDGTcSVSYLPVLPGDYSILVK	C1920c	1908	11.9	√		√	√
P21333	Filamin-A	VEYTPYEEGLHSVDVTYDGSPVPSSPFQVPVTEGcDPSR	C1353c	1319	11	√		√	√
Q6PUV4	Complexin-2	AALEQPcEGSLTRPK	C90c	84	17.27	√	√	√	√
Q6PUV4	Complexin-2	AIPAGcGDEEEEEEESILDTVLK	C105c	100	18.84	√	√	√	√
Q92777	Synapsin-2	DYIFEVmDcSmPLIGEHQVEDR	C390c	382	13.42	√	√
Q9Y2T3	Guanine deaminase	VcmDLNDTFPEYK	C170c	169	17.75	√	√	√	√
O43865	S-adenosylhomocysteine hydrolase-like protein 1	FDNLYCcR	C293c	287	6.3		√	√
O43865	S-adenosylhomocysteine hydrolase-like protein 1	QVVVcGYGEVGK	C317c	313	11.79	√		√
O43865	S-adenosylhomocysteine hydrolase-like protein 1	GESEDDFWWcIDR	C211c	202	11.82	√	√	√	√
O43865	S-adenosylhomocysteine hydrolase-like protein 1	LcVPAMNVNDSVTK	C272c	271	14.59	√	√	√	√
O43865	S-adenosylhomocysteine hydrolase-like protein 1	NScIVcNMGHSNTEIDVTSLR	C392c, C395c	390	14.98	√	√	√	√
Q96HN2	Adenosylhomocysteinase 3	FDNLYCcR	C374c	368	6.3		√	√
Q96HN2	Adenosylhomocysteinase 3	QVVVcGYGEVGK	C398c	394	11.79	√		√
Q96HN2	Adenosylhomocysteinase 3	GESEDDFWWcIDR	C292c	283	11.82	√	√	√	√
Q96HN2	Adenosylhomocysteinase 3	LcVPAMNVNDSVTK	C353c	352	14.59	√	√	√	√
Q96HN2	Adenosylhomocysteinase 3	NScIVCNmGHSNTEIDVASLR	C476c	471	14.66	√	√	√	√
Q12860	Contactin-1	NDGGIYTcFAENNR	C484c	477	18.35	√	√	√	√
Q12860	Contactin-1	YTcTAQTIVDNSSASADLVVR	C583c	581	19.09	√	√	√	√
Q9P121	Neurotrimin	cTIDNR	C57c	57	5.95		√
Q9P121	Neurotrimin	EQSGDYEcSASNDVAAPVVR	C201c	194	20.4	√	√	√	√
Q9P121	Neurotrimin	GTLQcEASAVPSAEFQWYKDDK	C243c	239	11.32	√	√	√	√
Q9NX14	NADH dehydrogenase [ubiquinone] 1 beta subcomplex subunit 11, mitochondrial	EANGLPIMESNcFDPSK	C141c	130	15.39	√	√	√	√
P09417	Dihydropteridine reductase	NcDLMWK	C104c	103	11.75	√	√	√	√
P09417	Dihydropteridine reductase	VDAILcVAGGWAGGNAK	C85c	80	19.46	√	√	√	√
P57087	Junctional adhesion molecule B	LDTGEYScEAR	C214c	207	14.39	√	√	√	√
P57087	Junctional adhesion molecule B	cQDKEGNPAPEYTWFK	C155c	155	17.18	√	√	√	√
P57087	Junctional adhesion molecule B	DQQVVTAVEYQEAILAcK	C50c	34	18.39	√	√	√	√
P17655	Calpain-2 catalytic subunit	SDGFSIETcK	C577c	569	9.48	√	√	√	√
P17655	Calpain-2 catalytic subunit	LEIcNLTPDTLTSDTYK	C341c	338	16.23	√	√	√	√
P17655	Calpain-2 catalytic subunit	LEEEDEDEEDGESGcTFLVGLIQK	C405c	391	15.69	√	√	√	√
Q9UN36	Protein NDRG2	CPVmLVVGDQAPHEDAVVEcNSK	C274c	255	24.25	√	√	√	√
Q9UN36	Protein NDRG2	TLSQSSESGTLSSGPPGHTMEVSc	C371c	348	5.96	√
Q8NFZ8	Cell adhesion molecule 4	EQAVEGGEVELScLVPR	C145c	133	19.14	√	√	√	√
Q8NFZ8	Cell adhesion molecule 4	DDGGIIcEAQNQALPSGHSK	C199c	192	14.81	√	√	√	√
Q8NFZ8	Cell adhesion molecule 4	EGDTLVLTcAVTGNPRPNQIR	C245c	237	15.04	√	√	√	√
P34932	Heat shock 70 kDa protein 4	CTPAcISFGPK	C38c	34	12.82	√	√	√	√
P34932	Heat shock 70 kDa protein 4	FLEmcNDLLAR	C310c	306	9.23	√	√		√
P34932	Heat shock 70 kDa protein 4	SVmDATQIAGLNcLR	C167c	155	15.95		√	√	√
P34932	Heat shock 70 kDa protein 4	WNSPAEEGSSDcEVFSK	C417c	406	18.51	√	√	√	√
O94760	N(G),N(G)-dimethylarginine dimethylaminohydrolase 1	VDGLLTCcSVLINK	C275c	268	14.84	√	√	√	√
O94760	N(G),N(G)-dimethylarginine dimethylaminohydrolase 1	LTVPDDIAANcIYLNIPNK	C222c	212	17.26	√	√	√	√
O94760	N(G),N(G)-dimethylarginine dimethylaminohydrolase 1	SFcSmAGPNLIAIGSSESAQK	C178c	176	11	√	√	√	√
Q92752	Tenascin-R	DNDVAVTNcAMSYK	C1290c	1282	14.2	√	√	√	√
Q02952	A-kinase anchor protein 12	SDEVDEQVAcQEVK	C1521c	1512	15.72	√	√
Q02952	A-kinase anchor protein 12	LKETcVSGEDPTQGADLSPDEK	C470c	466	17	√	√	√	√
Q02952	A-kinase anchor protein 12	SSEKNEDFAAHPGEDAVPTGPDcQAK	C1479c	1457	10.28	√	√	√	√
Q02952	A-kinase anchor protein 12	RGGGDEESGEHTQVPADSPDSQEEQKGESSASSPEEPEEITcLEK	C578c	537	12.67	√
P61160	Actin-related protein 2	VVVcDNGTGFVK	C11c	8	16.4	√	√	√	√
P61160	Actin-related protein 2	LcYVGYNIEQEQK	C221c	220	16.91	√	√	√	√
P31040	Succinate dehydrogenase [ubiquinone] flavoprotein subunit, mitochondrial	VGSVLQEGcGK	C536c	528	12.62	√	√	√	√
P31040	Succinate dehydrogenase [ubiquinone] flavoprotein subunit, mitochondrial	TLNEADcATVPPAIR	C654c	648	16.77	√	√	√	√
P31040	Succinate dehydrogenase [ubiquinone] flavoprotein subunit, mitochondrial	AAFGLSEAGFNTAcVTK	C89c	76	15.33	√	√	√	√
P09211	Glutathione S-transferase P	AScLYGQLPK	C48c	46	10.03	√	√	√	√
P09211	Glutathione S-transferase P	DQQEAALVDmVNDGVEDLRcK	C102c	83	14.55		√
P78324	Tyrosine-protein phosphatase non-rECEptor type substrate 1	LTcQVEHDGQPAVSK	C331c	329	7.09	√		√	√
P78324	Tyrosine-protein phosphatase non-rECEptor type substrate 1	IGNITPADAGTYYcVK	C121c	108	13.84	√	√	√	√
P78324	Tyrosine-protein phosphatase non-rECEptor type substrate 1	EDVHSQVIcEVAHVTLQGDPLR	C228c	220	18.52	√
Q5TFQ8	Signal-regulatory protein beta-1 isoform 3	EDVHSQVIcEVAHVTLQGDPLR	C227c	219	18.52	√
Q5TFQ8	Signal-regulatory protein beta-1 isoform 3	LTcQVEHDGQPAVSK	C330c	328	7.09	√		√	√
Q8IXJ6	NAD-dependent protein deacetylase sirtuin-2	cYTQNIDTLER	C164c	164	18.62	√	√	√	√
Q8IXJ6	NAD-dependent protein deacetylase sirtuin-2	CEDcQSLVKPDIVFFGESLPAR	C224c	221	13.48	√	√
Q8IXJ6	NAD-dependent protein deacetylase sirtuin-2	IAGLEQEDLVEAHGTFYTSHcVSASCR	C195c	175	12.14	√			√
Q9BY67	Cell adhesion molecule 1	cEASNIVGK	C313c	313	7.25	√	√	√	√
Q9BY67	Cell adhesion molecule 1	EDDGVPVIcQVEHPAVTGNLQTQR	C220c	212	14.69	√	√	√	√
Q9BY67	Cell adhesion molecule 1	EGDALELTcEAIGKPQPVMVTWVR	C267c	259	12.04	√		√	√
P54289	Voltage-dependent calcium channel subunit alpha-2/delta-1	DYcNDLK	C667c	665	5.28	√		√	√
P54289	Voltage-dependent calcium channel subunit alpha-2/delta-1	TPNNPScNADLINR	C697c	691	9.46		√	√	√
P54289	Voltage-dependent calcium channel subunit alpha-2/delta-1	SYDYQSVcEPGAAPK	C904c	897	14.68	√	√	√	√
P54289	Voltage-dependent calcium channel subunit alpha-2/delta-1	TSIRDPcAGPVCDCKR	C834c	828	8.27	√
P54289	Voltage-dependent calcium channel subunit alpha-2/delta-1	LLIQAEQTSDGPNPcDMVK	C1044c	1030	16.69	√	√	√	√
P49327	Fatty acid synthase	AALQEELQLcK	C1141c	1132	13.16	√	√		√
P49327	Fatty acid synthase	ADEASELAcPTPK	C2202c	2194	16.46		√
P49327	Fatty acid synthase	AcLDTAVENMPSLK	C1227c	1226	14.91	√	√	√	√
P49327	Fatty acid synthase	TGGAYGEDLGADYNLSQVcDGK	C2468c	2450	9.73	√	√	√	√
P06396	Gelsolin	SEDcFILDHGK	C331c	328	16.04	√	√	√	√
P07355	Annexin A2	STVHEILcK	C9c	2	17.39	√	√	√	√
P07355	Annexin A2	GLGTDEDSLIEIIcSR	C133c	120	9.19	√		√
P43121	Cell surface glycoprotein MUC18	EPEEVATcVGR	C161c	154	5.42	√	√	√	√
P43121	Cell surface glycoprotein MUC18	EDKDAQFYcELNYR	C223c	215	13.89	√	√	√	√
P21796	Voltage-dependent anion-selective channel protein 1	EHINLGcDMDFDIAGPSIR	C127c	121	19.78	√	√	√	√
P07919	Cytochrome b-c1 complex subunit 6, mitochondrial	LELcDER	C53c	50	11.18	√	√	√	√
P07919	Cytochrome b-c1 complex subunit 6, mitochondrial	EQcEQLEK	C37c	35	12.7	√	√	√	√
P07919	Cytochrome b-c1 complex subunit 6, mitochondrial	EQCEQLEKcVK	C43c	35	6.65	√			√
A0A096LP55	Cytochrome b-c1 complex subunit 6-like, mitochondrial	EQCEQLEK	C37c	35	12.7	√	√	√	√
A0A096LP55	Cytochrome b-c1 complex subunit 6-like, mitochondrial	EQCEQLEKcVK	C43c	35	6.65	√			√
P49419	Alpha-aminoadipic semialdehyde dehydrogenase	GEVITTYcPANNEPIAR	C70c	63	17.19	√	√	√	√
P49419	Alpha-aminoadipic semialdehyde dehydrogenase	GSDcGIVNVNIPTSGAEIGGAFGGEK	C478c	475	20.5	√	√	√	√
P49419	Alpha-aminoadipic semialdehyde dehydrogenase	VLEDNKLPGAcSLTCGGADIGTAmAK	C248c	237	14.8	√	√		√
O94973	AP-2 complex subunit alpha-2	LcELLSAQF	C932c	931	9.62	√	√	√	√
O94973	AP-2 complex subunit alpha-2	LTEcLETILNK	C282c	279	14	√	√	√	√
O94973	AP-2 complex subunit alpha-2	AVDLLYAMcDR	C396c	388	10.45	√	√	√	√
O94973	AP-2 complex subunit alpha-2	LLQcYPPPDPAVR	C267c	264	17.94	√	√	√
P53041	Serine/threonine-protein phosphatase 5	TEcYGYALGDATR	C77c	75	13.64	√	√	√	√
P53041	Serine/threonine-protein phosphatase 5	TEcAEPPRDEPPADGALKR	C11c	9	7.32		√
P53041	Serine/threonine-protein phosphatase 5	NRQPPDSGPmcDLLWSDPQPQNGR	C382c	372	20.97	√	√		√
P60763	Ras-related C3 botulinum toxin substrate 3	AVLcPPPVK	C178c	175	11.22		√	√
P60763	Ras-related C3 botulinum toxin substrate 3	YLEcSALTQR	C157c	154	17.3	√	√	√	√
P60763	Ras-related C3 botulinum toxin substrate 3	cVVVGDGAVGK	C6c	6	14.55	√	√	√	√
P84095	Rho-related GTP-binding protein RhoG	ScILL	C188c	187	7.14		√	√
P84095	Rho-related GTP-binding protein RhoG	cVVVGDGAVGK	C6c	6	14.55	√	√	√	√
P84095	Rho-related GTP-binding protein RhoG	YLEcSALQQDGVK	C157c	154	14.2	√	√	√	√
P60953	Cell division control protein 42 homolog	YVEcSALTQK	C157c	154	15.23	√	√	√	√
P60953	Cell division control protein 42 homolog	cVVVGDGAVGK	C6c	6	14.55	√	√	√	√
P17081	Rho-related GTP-binding protein RhoQ	cVVVGDGAVGK	C12c	12	14.55	√	√	√	√
P40939	Trifunctional enzyme subunit alpha, mitochondrial	TGIEQGSDAGYLcESQK	C322c	310	13.15	√	√	√	√
P40939	Trifunctional enzyme subunit alpha, mitochondrial	EVEAVIPDHcIFASNTSALPISEIAAVSK	C470c	461	20	√	√	√	√
Q9NQ66	1-phosphatidylinositol 4,5-bisphosphate phosphodiesterase beta-1	EVIEAIAEcAFK	C398c	390	16.41	√	√	√	√
Q9NQ66	1-phosphatidylinositol 4,5-bisphosphate phosphodiesterase beta-1	VETALEAcSLPSSR	C192c	185	17.56	√	√	√	√
Q53H12	ACYlglycerol kinase, mitochondrial	EDFLNIcIEPDTISK	C334c	328	15.22	√	√	√	√
Q53H12	ACYlglycerol kinase, mitochondrial	AAcQEAQVFGNQLIPPNAQVK	C43c	41	16.09		√	√	√
Q9Y3F4	Serine-threonine kinase rECEptor-associated protein	cVLPEEDSGELAKPK	C305c	305	14.37		√		√
Q9Y3F4	Serine-threonine kinase rECEptor-associated protein	ALWcSEDKQILSADDK	C152c	149	15.86	√	√
Q8TBG9	Synaptoporin	EVLLLMSAcK	C158c	150	13.97	√	√	√	√
Q8TBG9	Synaptoporin	LHQVTFEVPTcEGK	C61c	51	18.57	√	√	√	√
Q14203	Dynactin subunit 1	DLETScSDIR	C791c	786	11.41	√	√	√	√
Q14203	Dynactin subunit 1	FELSENcSERPGLR	C636c	630	8.68	√	√
Q14203	Dynactin subunit 1	DLETSCSDIRQFcK	C798c	786	14.54	√
Q14203	Dynactin subunit 1	FTQSALDcMSVEVGR	C759c	752	15.67	√	√	√	√
P46459	Vesicle-fusing ATPase	SQLScVVVDDIER	C599c	595	14.96	√	√	√	√
P46459	Vesicle-fusing ATPase	CPTDELSLTNcAVVNEK	C21c	11	20.5	√	√	√	√
P32119	Peroxiredoxin-2	LVQAFQYTDEHGEVcPAGWKPGSDTIKPNVDDSK	C172c	158	17.41	√	√	√	√
Q06830	Peroxiredoxin-1	HGEVcPAGWKPGSDTIKPDVQK	C173c	169	22	√	√	√	√
P08133	Annexin A6	ALLALcGGED	C669c	664	12.93	√	√	√	√
P67775	Serine/threonine-protein phosphatase 2A catalytic subunit alpha isoform	ELDQWIEQLNEcK	C20c	9	16.74	√	√	√	√
P67775	Serine/threonine-protein phosphatase 2A catalytic subunit alpha isoform	cGNQAAIMELDDTLK	C269c	269	15.44		√	√	√
P67775	Serine/threonine-protein phosphatase 2A catalytic subunit alpha isoform	LQEVPHEGPmcDLLWSDPDDR	C196c	186	17.11	√	√	√	√
P62714	Serine/threonine-protein phosphatase 2A catalytic subunit beta isoform	ELDQWVEQLNEcK	C20c	9	11.3	√	√	√	√
P62714	Serine/threonine-protein phosphatase 2A catalytic subunit beta isoform	cGNQAAIMELDDTLK	C269c	269	15.44		√	√	√
P62714	Serine/threonine-protein phosphatase 2A catalytic subunit beta isoform	LQEVPHEGPmcDLLWSDPDDR	C196c	186	17.11	√	√	√	√
P63241	Eukaryotic translation initiation factor 5A-1	YEDIcPSTHNMDVPNIK	C73c	69	16.99	√	√	√	√
P63241	Eukaryotic translation initiation factor 5A-1	ADDLDFETGDAGASATFPMQcSALR	C22c	2	14.79	√	√	√	√
Q9GZV4	Eukaryotic translation initiation factor 5A-2	YEDIcPSTHNMDVPNIK	C73c	69	16.99	√	√	√	√
P35754	Glutaredoxin-1	AQEFVNcK	C8c	2	14.55	√	√		√
P35754	Glutaredoxin-1	DcIGGCSDLVSLQQSGELLTR	C79c	78	19.67	√	√	√	√
P21291	Cysteine and glycine-rich protein 1	NLDSTTVAVHGEEIYcK	C58c	43	14.06	√	√	√	√
P21291	Cysteine and glycine-rich protein 1	KDGEIYcK	C167c	152	18.68	√	√	√	√
P63215	Guanine nucleotide-binding protein G(I)/G(S)/G(O) subunit gamma-3	IEASLcR	C30c	25	11.13	√	√	√	√
P63215	Guanine nucleotide-binding protein G(I)/G(S)/G(O) subunit gamma-3	AAADLmTYcDAHACEDPLITPVPTSENPFR	C45c	37	19.97	√	√	√	√
P63215	Guanine nucleotide-binding protein G(I)/G(S)/G(O) subunit gamma-3	AAADLmTYCDAHAcEDPLITPVPTSENPFREK	C50c	37	17.54	√	√	√	√
P13489	Ribonuclease inhibitor	LDDcGLTEAR	C38c	35	13.75	√	√		√
P13489	Ribonuclease inhibitor	ELcQGLGQPGSVLR	C362c	360	14.09	√	√	√	√
P13489	Ribonuclease inhibitor	SLDIQSLDIQcEELSDAR	C12c	2	8.78	√	√	√	√
P13489	Ribonuclease inhibitor	SNELGDVGVHCVLQGLQTPScK	C85c	65	11.94	√		√	√
P35080	Profilin-2	cSVIR	C71c	71	5.67	√	√
P35080	Profilin-2	DSLYVDGDcTMDIR	C84c	76	5.5	√	√	√	√
P35080	Profilin-2	AGWQSYVDNLmcDGCCQEAAIVGYCDAK	C13c	2	19.5	√	√	√	√
O75116	Rho-associated protein kinase 2	NcLLETAK	C607c	606	7.62		√
O75116	Rho-associated protein kinase 2	EEIIAPcK	C1315c	1309	5.35		√
O75116	Rho-associated protein kinase 2	LADFGTcmK	C236c	230	10.58	√	√
O75116	Rho-associated protein kinase 2	NSLcFPEDAEISK	C314c	311	16.32	√	√
O75116	Rho-associated protein kinase 2	mDETGmVHcDTAVGTPDYISPEVLK	C247c	239	7.5		√
P56134	ATP synthase subunit f, mitochondrial	ASVGEcPAPVPVK	C7c	2	14.45	√	√	√	√
P35611	Alpha-adducin	TAGPQSQVLcGVVMDR	C525c	516	7.67	√	√	√	√
P35611	Alpha-adducin	YSDVEVPASVTGYSFASDGDSGTcSPLR	C430c	407	20.52	√	√	√	√
P49418	Amphiphysin	cDVLWEDFHQK	C102c	102	14.4	√	√		√
P14314	Glucosidase 2 subunit beta	YEQGTGcWQGPNR	C471c	465	17.7	√	√	√	√
P14314	Glucosidase 2 subunit beta	VNDGVcDccDGTDEYNSGVIcENTcKEK	C97c, C99c, C100c, C112c, C116c	92	18.23	√		√	√
P14314	Glucosidase 2 subunit beta	ETmVTSTTEPSRCEYLmELmTPAAcPEPPPEAPTEDDHDEL	C500c	488	11		√
Q6PCE3	Glucose 1,6-bisphosphate synthase	LAAAELQENGcWK	C348c	338	8.72	√	√	√	√
Q6PCE3	Glucose 1,6-bisphosphate synthase	cPNPEEGESVLELSLR	C303c	303	17.24	√	√	√	√
P21579	Synaptotagmin-1	LGDIcFSLR	C278c	274	14.83	√	√	√	√
O00445	Synaptotagmin-5	LGDIcFSLR	C244c	240	14.83	√	√	√	√
Q8IZP0	Abl interactor 1	NDDGWYEGVcNR	C488c	479	16.11	√	√	√	√
Q8IZP0	Abl interactor 1	VADYcENNYIQATDK	C33c	29	11.32	√	√	√	√
P62258	14-3-3 protein epsilon	LIcCDILDVLDK	C97c	95	16.05	√	√	√	√
P38606	V-type proton ATPase catalytic subunit A	DIKWDFTPcK	C138c	130	15.46	√	√		√
P38606	V-type proton ATPase catalytic subunit A	YSNSDVIIYVGcGER	C277c	266	18.77	√	√	√	√
P27816	Microtubule-associated protein 4	cSLPAEEDSVLEK	C635c	635	13.95		√
P27816	Microtubule-associated protein 4	TEGGGSEAPLcPGPPAGEEPAISEAAPEAGAPTSASGLnGHPTLSGGGDQR	C1098c	1088	19.91		√
P31948	Stress-induced-phosphoprotein 1	ALDLDSScK	C461c	454	5.33	√	√	√	√
P31948	Stress-induced-phosphoprotein 1	DcEEcIQLEPTFIK	C420c	416	15.37	√	√	√	√
P31948	Stress-induced-phosphoprotein 1	ALSVGNIDDALQcYSEAIK	C26c	14	17.13	√	√	√	√
P02768	Serum albumin	AAcLLPK	C201c	199	5.33	√
P02768	Serum albumin	ETYGEMADccAK	C114c, C115c	106	15.23	√
P02768	Serum albumin	YIcENQDSISSK	C289c	287	8.66	√	√	√	√
P50440	Glycine amidinotransferase, mitochondrial	AVAEIEEMcNILK	C131c	123	12.21	√	√	√	√
P50440	Glycine amidinotransferase, mitochondrial	AENAcVPPFTIEVK	C87c	83	16.08	√	√	√	√
P50440	Glycine amidinotransferase, mitochondrial	FVTTEFEPcFDAADFIR	C252c	244	17	√	√	√	√
Q8N3J6	Cell adhesion molecule 2	SDDGVAVIcR	C203c	195	15.32	√	√	√	√
Q8N3J6	Cell adhesion molecule 2	IIPSTPFPQEGQPLILTcESK	C248c	231	17.86	√	√	√	√
P59768	Guanine nucleotide-binding protein G(I)/G(S)/G(O) subunit gamma-2	AAADLMAYcEAHAK	C41c	33	16.32	√	√	√	√
P60891	Ribose-phosphate pyrophosphokinase 1	NcTIVSPDAGGAK	C165c	164	5.75	√		√	√
P60891	Ribose-phosphate pyrophosphokinase 1	FSNQETcVEIGESVR	C41c	35	8.91	√	√	√	√
P60891	Ribose-phosphate pyrophosphokinase 1	INNAcFEAVVVTNTIPQEDK	C265c	261	20.39	√	√	√	√
P60891	Ribose-phosphate pyrophosphokinase 1	VAILVDDMADTcGTICHAADK	C226c	215	18.22			√	√
P60891	Ribose-phosphate pyrophosphokinase 1	INNAcFEAVVVTNTIPQEDKMK	C265c	261	16.4		√		√
O00429	Dynamin-1-like protein	DcLPELK	C300c	299	7.95	√	√	√	√
O00429	Dynamin-1-like protein	DcEVIER	C644c	643	9.71		√	√
O00429	Dynamin-1-like protein	YIETSELcGGAR	C361c	354	12.89	√	√
O00429	Dynamin-1-like protein	FATEYcNTIEGTAK	C345c	340	13.75	√	√	√	√
P52209	6-phosphogluconate dehydrogenase, decarboxylating	SAVENcQDSWR	C402c	397	13.7	√	√	√	√
P52209	6-phosphogluconate dehydrogenase, decarboxylating	VGTGEPCcDWVGDEGAGHFVK	C171c	164	18.35	√	√	√	√
P05165	Propionyl-CoA carboxylase alpha chain, mitochondrial	INGWAVEcR	C398c	391	11.09	√	√	√	√
P05165	Propionyl-CoA carboxylase alpha chain, mitochondrial	mADEAVcVGPAPTSK	C111c	105	15.61	√	√	√	√
P05165	Propionyl-CoA carboxylase alpha chain, mitochondrial	SVHcQAGDTVGEGDLLVELE	C712c	709	17.33	√	√	√	√
P13797	Plastin-3	AVGDGIVLcK	C167c	159	13.98	√	√	√	√
P13797	Plastin-3	KLENcNYAVELGK	C463c	459	14.03	√		√
P13797	Plastin-3	AESMLQQADKLGcR	C349c	337	15.67	√	√		√
Q14651	Plastin-1	KLENcNYAVELGK	C461c	457	14.03	√		√
P04406	Glyceraldehyde-3-phosphate dehydrogenase	VPTANVSVVDLTcR	C247c	235	18.26	√	√	√	√
P04406	Glyceraldehyde-3-phosphate dehydrogenase	IISNAScTTNCLAPLAK	C156c	146	19.65	√	√	√	√
Q9P1U1	Actin-related protein 3B	DYEEYGPSIcR	C408c	399	14.49	√	√	√	√
Q9P1U1	Actin-related protein 3B	AGSLPPcVVDCGTGYTK	C8c	2	17.43	√	√	√	√
P60201	Myelin proteolipid protein	TTIcGK	C109c	106	9.9	√	√	√	√
P60201	Myelin proteolipid protein	VCGSnLLSIcK	C220c C228c	219	5.25	√		√	√
P60201	Myelin proteolipid protein	TSASIGSLcADAR	C201c	193	17.04	√	√	√	√
Q9ULP9	TBC1 domain family member 24	ELScTELQELK	C29c	26	10.87		√		√
Q9ULP9	TBC1 domain family member 24	EVcGAYLSTDWSER	C404c	402	18.05	√
Q9ULP9	TBC1 domain family member 24	mDSPGYNcFVDKDKmDAAIQDLGPK	C8c	1	14.05		√		√
P12955	Xaa-Pro dipeptidase	TVEEIEAcMAGCDK	C478c	471	16.58	√	√	√	√
P12955	Xaa-Pro dipeptidase	FEVNNTILHPEIVEcR	C183c	169	12.08	√	√	√	√
P12955	Xaa-Pro dipeptidase	IEEDVVVTDSGIELLTcVPR	C467c	451	14.12	√	√		√
Q9UBQ7	Glyoxylate reductase/hydroxypyruvate reductase	AADcEVEQWDSDEPIPAK	C29c	26	20.17	√	√	√	√
P12814	Alpha-actinin-1	ELPPDQAEYcIAR	C860c	851	18.48	√	√	√	√
P12814	Alpha-actinin-1	mVSDINNAWGcLEQVEK	C370c	360	14.95	√	√
O43707	Alpha-actinin-4	ELPPDQAEYcIAR	C879c	869	18.48	√	√	√	√
Q9H4A4	Aminopeptidase B	cLEPEGAAELR	C69c	69	9.64		√
Q9H4A4	Aminopeptidase B	LDSHPcLEVTAAALR	C85c	80	14.21	√	√	√	√
Q9H4A4	Aminopeptidase B	VGEGPGVcWLAPEQTAGK	C151c	144	17.77	√	√	√	√
Q99962	Endophilin-A1	mSLEFPTGDSTQPnGGLSHTGTPKPSGVQmDQPcCR	C294c	261	17.01	√	√	√	√
Q99961	Endophilin-A2	NPGYPQSEGLLGEcMIR	C96c	83	9.54	√		√	√
Q99961	Endophilin-A2	EPFDLGEPEQSnGGFPcTTAPK	C277c	261	16.01	√	√		√
P14415	Sodium/potassium-transporting ATPase subunit beta-2	NDVcRPGR	C129c	126	10.77	√	√	√	√
P14415	Sodium/potassium-transporting ATPase subunit beta-2	FLNVTPNVEVNVEcR	C261c	248	17.77	√	√	√	√
O43157	Plexin-B1	EEVVAMIGDGPcVVK	C1425c	1414	12.29	√	√	√	√
O43157	Plexin-B1	DQHYYSYVELPLAcEGGR	C268c	255	10.31	√		√
O43157	Plexin-B1	VVVGDQPcHLLPEQQSEQLR	C1204c	1197	18.44	√	√	√	√
Q8TAM6	Ermin	TDVPATFTQAEcnGDKPPENGQQTITK	C13c	2	16.91	√	√	√	√
Q02252	Methylmalonate-semialdehyde dehydrogenase [ACYlating], mitochondrial	VcNLIDSGTK	C368c	367	11.93		√
Q02252	Methylmalonate-semialdehyde dehydrogenase [ACYlating], mitochondrial	AEMDAAIAScK	C86c	77	14.96	√	√	√	√
Q9NZ45	CDGSH iron-sulfur domain-containing protein 1	FPFcDGAHTK	C83c	80	13.81	√
Q9NZ45	CDGSH iron-sulfur domain-containing protein 1	IVHAFDmEDLGDKAVYcR	C72c	56	16.98	√	√	√	√
O14775	Guanine nucleotide-binding protein subunit beta-5	YYPSGDAFASGSDDATcR	C305c	289	11.75		√		√
O14775	Guanine nucleotide-binding protein subunit beta-5	VSPDGTAFcSGSWDHTLR	C383c	375	9.76		√	√	√
O14775	Guanine nucleotide-binding protein subunit beta-5	SGQcVQAFETHESDINSVR	C273c	270	19.35	√	√	√	√
Q9H2U2	Inorganic pyrophosphatase 2, mitochondrial	STNCFGDNDPIDVcEIGSK	C171c	158	17.74	√	√	√	√
Q9H2U2	Inorganic pyrophosphatase 2, mitochondrial	CnGGAINcTNVQISDSPFR	C290c	283	16.5	√	√	√	√
O14525	Astrotactin-1	TcEEQTLSIPYNDYGDSK	C1284c	1283	7.45	√	√	√	√
P27824	Calnexin	cESAPGcGVWQRPVIDNPNYK	C360c, C366c	360	12.45	√	√	√	√
P50991	T-complex protein 1 subunit delta	DIEREDIEFIcK	C337c	327	16.77	√	√	√	√
P50991	T-complex protein 1 subunit delta	AQDIEAGDGTTSVVIIAGSLLDScTK	C120c	97	11.41	√	√	√	√
P20336	Ras-related protein Rab-3A	LVDVIcEK	C184c	179	13.73	√	√	√	√
P20336	Ras-related protein Rab-3A	cDmEDERVVSSER	C137c	137	6.62	√	√		√
O95716	Ras-related protein Rab-3D	LVDVIcEK	C184c	179	13.73	√	√	√	√
Q96E17	Ras-related protein Rab-3C	LVDIIcDK	C192c	187	11.12	√	√	√	√
Q15818	Neuronal pentraxin-1	WTFEAcR	C428c	423	7.6	√		√
Q15818	Neuronal pentraxin-1	LTPGEVYNLATcSTK	C397c	386	16.64	√	√	√	√
Q15818	Neuronal pentraxin-1	FIcTSVPVDADmCAASVAAGGAEELR	C32c	30	15.33	√
O75369	Filamin-B	ANEPTHFTVDcTEAGEGDVSVGIK	C769c	759	11	√
O75369	Filamin-B	VHSPSGAVEEcHVSELEPDKYAVR	C2333c	2323	9.66	√
O75369	Filamin-B	AHIANPSGASTEcFVTDNADGTYQVEYTPFEK	C1280c	1268	13.4	√		√	√
P0C0L4	Complement C4-A	VDVQAGAcEGKLELSVDGAK	C567c	560	20.07	√		√	√
P0C0L4	Complement C4-A	LQETSNWLLSQQQADGSFQDPcPVLDR	C1121c	1100	19.18	√		√
Q99719	Septin-5	ADcLVPSEIR	C193c	191	14	√	√	√	√
Q99719	Septin-5	DVTcDVHYENYR	C300c	297	12.77	√	√	√	√
Q86VB7	Scavenger rECEptor cysteine-rich type 1 protein M130	cGVALSTPGGAR	C626c	626	5.22	√
Q86VB7	Scavenger rECEptor cysteine-rich type 1 protein M130	SSmSETTVGVVcR	C864c	853	8	√
Q86VB7	Scavenger rECEptor cysteine-rich type 1 protein M130	LASPSEETWITcDNK	C925c	914	14.67	√	√	√	√
Q9NVS9	Pyridoxine-5'-phosphate oxidase	LPEEEAEcYFHSRPK	C156c	149	19.04	√		√	√
Q9UHC6	Contactin-associated protein-like 2	cSQTWDSFK	C569c	569	5.75		√
Q9UHC6	Contactin-associated protein-like 2	YHGYScDcSNTAYDGTFcNK	C989c, C991c, C1001c	984	15.7	√	√	√	√
Q9UHC6	Contactin-associated protein-like 2	cTcDETGYSGATcHNSIYEPScEAYK	C578c, C580c, C590c, C599c	578	17.4	√	√	√	√
P62826	GTP-binding nuclear protein Ran	VCENIPIVLcGNK	C120c	111	14.62	√	√	√	√
P52306	Rap1 GTPase-GDP dissociation stimulator 1	LVEWcEAK	C454	450	14.62	√	√		√
P52306	Rap1 GTPase-GDP dissociation stimulator 1	NDANcIHMVDNGIVEK	C350c	346	12.95	√	√	√	√
O00764	Pyridoxal kinase	LVYVcDPVLGDK	C112c	108	14.97	√	√	√	√
O00764	Pyridoxal kinase	MEEEcRVLSIQSHVIR	C5c	1	18.17	√
O94811	Tubulin polymerization-promoting protein	DcQVIDGR	C83c	82	12.21	√	√	√	√
Q15365	Poly(rC)-binding protein 1	INISEGNcPER	C54c	47	14.73		√	√	√
Q15365	Poly(rC)-binding protein 1	AITIAGVPQSVTEcVK	C158c	145	14.76	√	√	√
Q15365	Poly(rC)-binding protein 1	VmTIPYQPmPASSPVIcAGGQDR	C194c	178	8.78		√
Q15366	Poly(rC)-binding protein 2	INISEGNcPER	C54c	47	14.73		√	√	√
P38117	Electron transfer flavoprotein subunit beta	HSmNPFcEIAVEEAVR	C42c	36	19.71	√	√	√	√
P38117	Electron transfer flavoprotein subunit beta	EVIAVScGPAQCQETIR	C66c	60	18.5	√	√	√	√
Q9UK22	F-box only protein 2	SDAGcLYELTVK	C215c	211	17.65	√	√	√	√
Q9UK22	F-box only protein 2	VLAALPAAELVQAcR	C71c	58	5.5	√			√
Q9UK22	F-box only protein 2	NPcGEEDLEGWCDVEHGGDGWR	C128c	126	14.87	√	√	√	√
P01023	Alpha-2-macroglobulin	VTAAPQSVcALR	C595c	587	5.73		√	√	√
P01023	Alpha-2-macroglobulin	VTGEGcVYLQTSLK	C1321c	1316	12.71	√
P01023	Alpha-2-macroglobulin	VYDYYETDEFAIAEYNAPcSK	C1467c	1449	19.44	√	√	√	√
O15394	Neural cell adhesion molecule 2	NIINSDGGPYVcR	C281c	270	13.56	√	√	√	√
O15394	Neural cell adhesion molecule 2	EVVSPQEFKQGEDAEVVcR	C136c	119	16.5	√	√	√	√
O75306	NADH dehydrogenase [ubiquinone] iron-sulfur protein 2, mitochondrial	IIAQcLNK	C347c	343	7.46		√	√
O75306	NADH dehydrogenase [ubiquinone] iron-sulfur protein 2, mitochondrial	LDYVSmmcNEQAYSLAVEK	C146c	139	15.5	√	√	√	√
Q8WUM4	Programmed cell death 6-interacting protein	YYDQIcSIEPK	C76c	71	8.07		√
Q8WUM4	Programmed cell death 6-interacting protein	FIQQTYPSGGEEQAQYcR	C40c	24	11.35		√
Q8WUM4	Programmed cell death 6-interacting protein	DTIVLLcKPEPELNAAIPSANPAK	C524c	518	18.33	√	√	√	√
Q9Y490	Talin-1	ELIEcAR	C1953c	1949	7.3	√	√	√	√
Q9Y490	Talin-1	VVAPTISSPVcQEQLVEAGR	C732c	722	16.76		√	√
Q9Y490	Talin-1	AVEGcVSASQAATEDGQLLR	C750c	746	13.66	√	√	√	√
Q9UPR5	Sodium/calcium exchanger 2	IAEmGKPVLGENcR	C657c	645	7.92		√
Q9UPR5	Sodium/calcium exchanger 2	cQPGVLLPVWEPDDPSLGDK	C49c	49	12.77	√		√
Q9UPR5	Sodium/calcium exchanger 2	GGGVHYEDAcGELEFGDDETmK	C577c	568	16.86	√	√		√
Q16134	Electron transfer flavoprotein-ubiquinone oxidoreductase, mitochondrial	ANcEPQTYGIGLK	C266c	264	15.45	√	√	√	√
Q16134	Electron transfer flavoprotein-ubiquinone oxidoreductase, mitochondrial	FcPAGVYEFVPVEQGDGFR	C561c	560	6.75	√		√
Q16134	Electron transfer flavoprotein-ubiquinone oxidoreductase, mitochondrial	TcDIKDPSQNINWVVPEGGGGPAYNGM	C592c	591	15.33	√	√	√	√
P14854	Cytochrome c oxidase subunit 6B1	GGDISVcEWYQR	C54c	48	17.79	√	√	√	√
P14854	Cytochrome c oxidase subunit 6B1	VYQSLcPTSWVTDWDEQR	C65c	60	19.56	√	√	√	√
P54920	Alpha-soluble NSF attachment protein	IEEAcEIYAR	C42c	38	13.75	√	√		√
P54920	Alpha-soluble NSF attachment protein	ADPQEAINcLmR	C103c	95	5.05	√		√	√
P54920	Alpha-soluble NSF attachment protein	HDAATcFVDAGNAFK	C84c	79	17.8	√	√	√	√
Q01518	Adenylyl cyclase-associated protein 1	cVNTTLQIK	C356c	356	10.62		√	√
Q01518	Adenylyl cyclase-associated protein 1	INSITVDNcK	C375c	367	9.71	√		√	√
Q01518	Adenylyl cyclase-associated protein 1	NSLDcEIVSAK	C427c	423	16.15	√	√	√	√
O14810	Complexin-1	AIPPGcGDEVEEEDESILDTVIK	C105c	100	16.21	√	√	√	√
P08247	Synaptophysin	LHQVYFDAPTcR	C87c	77	18.97	√	√	√	√
P08247	Synaptophysin	MATDPENIIKEMPVcR	C183c	169	17	√	√	√	√
P00734	Prothrombin	ITDNmFcAGYKPDEGK	C550c	544	10.47	√
P00734	Prothrombin	NPDSSTTGPWcYTTDPTVR	C169c	159	8.25	√		√	√
P00734	Prothrombin	SEGSSVNLSPPLEQcVPDR	C213c	199	8.5	√		√
P00734	Prothrombin	SGIEcQLWR	C129c	125	5.31			√
Q93050	V-type proton ATPase 116 kDa subunit a isoform 1	IcEGFR	C237c	236	8.04	√	√	√	√
Q93050	V-type proton ATPase 116 kDa subunit a isoform 1	ASLYPcPETPQER	C247c	242	16.87	√	√	√	√
P21912	Succinate dehydrogenase [ubiquinone] iron-sulfur subunit, mitochondrial	cGPmVLDALIK	C68c	68	16.18	√	√		√
P21912	Succinate dehydrogenase [ubiquinone] iron-sulfur subunit, mitochondrial	EGIcGScAmNINGGNTLAcTR	C98c, C101c C113c	95	19.43	√	√	√	√
Q9P2R7	Succinate--CoA ligase [ADP-forming] subunit beta, mitochondrial	ICNQVLVcER	C158c	151	10.61	√	√
Q9P2R7	Succinate--CoA ligase [ADP-forming] subunit beta, mitochondrial	ILAcDDLDEAAR	C430c	427	13.66	√	√		√
Q9P2R7	Succinate--CoA ligase [ADP-forming] subunit beta, mitochondrial	YDATmIEINPmVEDSDGAVLcmDAK	C270c	250	11.26	√	√		√
Q9UHD1	Cysteine and histidine-rich domain-containing protein 1	ALLcYNR	C5c	2	11.91	√	√	√	√
Q9UHD1	Cysteine and histidine-rich domain-containing protein 1	FDPETNSDDAcTYHPGVPVFHDALK	C24c	14	13.17	√	√	√	√
O14979	Heterogeneous nuclear ribonucleoprotein D-like	FGEVVDcTIK	C177c	171	15.72	√	√	√	√
Q14103	Heterogeneous nuclear ribonucleoprotein D0	FGEVVDcTLK	C126c	120	15.72	√	√	√	√
Q99729	Heterogeneous nuclear ribonucleoprotein A/B	FGEVVDcTLK	C98c	92	15.72	√	√	√	√
Q92520	Protein FAM3C	DNWVFcGGK	C185c	180	9.38	√	√	√
Q92520	Protein FAM3C	IcLEDNVLMSGVK	C86c	85	13.4	√	√	√	√
Q92520	Protein FAM3C	DTNKYEGWPEVVEmEGcIPQKQD	C221c	205	6.68	√
Q8WXF7	Atlastin-1	MEEIcGGDKPFLAPNDLQTK	C375c	371	17.93	√	√	√	√
P08865	40S ribosomal protein SA	YVDIAIPcNNK	C163c	156	15.65	√	√	√	√
P08865	40S ribosomal protein SA	ADHQPLTEASYVNLPTIALcNTDSPLR	C148c	129	19.23	√	√	√	√
O15540	Fatty acid-binding protein, brain	VEAFcATWK	C6c	2	18.55	√	√	√	√
O15540	Fatty acid-binding protein, brain	NTEISFQLGEEFDETTADDRNcK	C81c	60	16.23	√	√	√	√
O60313	Dynamin-like 120 kDa protein, mitochondrial	EGcTVSPETISLNVK	C375c	373	10.74	√	√	√
O60313	Dynamin-like 120 kDa protein, mitochondrial	cNEEHPAYLASDEITTVR	C801c	801	18.73	√	√	√	√
P16519	Neuroendocrine convertase 2	LVLTLTTDAcEGK	C494c	485	5.53		√	√
P16519	Neuroendocrine convertase 2	TALYDEScSSTLASTFSnGR	C347c	340	17.93	√	√	√	√
P16519	Neuroendocrine convertase 2	CAGEVSAAANNNIcGVGVAYNSK	C225c	212	11	√
Q9NS86	LanC-like protein 2	EAMEcSDVIWQR	C350c	346	14.28	√	√	√	√
Q9NS86	LanC-like protein 2	SVVcQESDLPDELLYGR	C187c	184	19.89	√	√		√
Q9HC38	Glyoxalase domain-containing protein 4	IAFScPQK	C221c	217	10.71	√	√	√	√
Q9HC38	Glyoxalase domain-containing protein 4	ALLGYADNQcK	C197c	188	14.3	√	√	√	√
O43396	Thioredoxin-like protein 1	AGCECLNESDEHGFDNcLR	C149c	133	19.06	√	√	√	√
P08708	40S ribosomal protein S17	VcEEIAIIPSK	C35c	34	15.6	√	√	√
O94985	Calsyntenin-1	VIDcLYTcK	C557c, C561c	554	11.34	√	√		√
O94985	Calsyntenin-1	LIcSELNGR	C794c	792	9.64	√	√	√	√
O94985	Calsyntenin-1	LTVTAYDcGK	C242c	235	12.95	√	√	√	√
P49588	Alanine--tRNA ligase, cytoplasmic	AVYTQDcPLAAAK	C671c	665	15.98	√	√	√	√
P49588	Alanine--tRNA ligase, cytoplasmic	TcFYAEQGGQIYDEGYLVK	C533c	532	10.22	√		√	√
P49588	Alanine--tRNA ligase, cytoplasmic	mFVEEVSTGQEcGVVLDK	C525c	512	7.63	√		√	√
O75083	WD repeat-containing protein 1	LATGSDDNcAAFFEGPPFK	C170c	162	13.77	√	√		√
O75083	WD repeat-containing protein 1	MTVDESGQLIScSMDDTVR	C382c	371	19.95	√	√	√	√
Q9UBB6	Neurochondrin	MAALEQcLSEP	C725c	719	7.61	√	√
Q9UBB6	Neurochondrin	EAPDGcPDHVLR	C98c	93	18.57		√	√	√
Q9UBB6	Neurochondrin	ASIMASDcEPALNQAEGRNPTLER	C22c	15	7.5	√
P04733	Metallothionein-1F	cTSCK	C26c	26	6.02	√	√		√
P04733	Metallothionein-1F	cAQGcVcK	C44c, C48c, C50c	44	11.87	√	√	√	√
P04733	Metallothionein-1F	mDPNcScAAGVScTcAGScK	C5c, C7c, C13c, C15c, C19c	1	15.72	√	√	√	√
P07438	Metallothionein-1B	cAQGcVcK	C44c, C48c, C50c	44	11.87	√	√	√	√
P07438	Metallothionein-1B	mDPNcScATGGScTcAGScKcKEcK	C5c, C7c, C13c, C15c, C19c, C21c, C24c	1	5.5		√		√
O43175	D-3-phosphoglycerate dehydrogenase	VLISDSLDPCcRK	C19c	9	8.66	√
O43175	D-3-phosphoglycerate dehydrogenase	EELIAELQDcEGLIVR	C48c	39	6		√
O43175	D-3-phosphoglycerate dehydrogenase	ALQSGQcAGAALDVFTEEPPR	C254c	248	18.94	√	√	√	√
Q15181	Inorganic pyrophosphatase	HTGCCGDNDPIDVcEIGSK	C123c	110	19.7	√	√	√	√
Q15181	Inorganic pyrophosphatase	GIScMNTTLSESPFK	C242c	239	15.3			√
Q15181	Inorganic pyrophosphatase	AIVDALPPPCESAcTVPTDVDK	C274c	261	13.23			√
P31146	Coronin-1A	ADQcYEDVR	C24c	21	10.67	√	√	√	√
P31146	Coronin-1A	VSQTTWDSGFcAVNPK	C40c	30	17.54	√	√	√	√
P51178	1-phosphatidylinositol 4,5-bisphosphate phosphodiesterase delta-1	LAQELSDmVIYcK	C499c	488	16.2	√	√	√	√
P51178	1-phosphatidylinositol 4,5-bisphosphate phosphodiesterase delta-1	EcDHSQTDSLEDEEIEAFYK	C188c	187	16.88	√	√	√	√
Q4J6C6	Prolyl endopeptidase-like	TEDSEASTcVIIK	C184c	176	10.65	√	√	√	√
Q9HCC0	Methylcrotonoyl-CoA carboxylase beta chain, mitochondrial	VSGVEcMIIANDATVK	C131c	126	17.37	√	√	√	√
Q9HCC0	Methylcrotonoyl-CoA carboxylase beta chain, mitochondrial	AATGEEVSAEDLGGADLHcR	C267c	249	15.54	√	√	√	√
Q9H1K1	Iron-sulfur cluster assembly enzyme ISCU, mitochondrial	ELcLPPVK	C130c	128	9.63	√	√	√
Q9H1K1	Iron-sulfur cluster assembly enzyme ISCU, mitochondrial	LHcSmLAEDAIK	C138c	136	10.36	√			√
Q9H1K1	Iron-sulfur cluster assembly enzyme ISCU, mitochondrial	NVGTGLVGAPAcGDVMK	C69c	58	12.81	√	√		√
P50148	Guanine nucleotide-binding protein G(q) subunit alpha	SLWNDPGIQEcYDR	C144c	134	17.12	√	√	√	√
P50148	Guanine nucleotide-binding protein G(q) subunit alpha	TLESImACcLSEEAK	C10c	2	15.55	√	√	√	√
Q9GZV7	Hyaluronan and proteoglycan link protein 2	cGGLPDPGVR	C311c	311	12.29	√	√	√	√
Q9GZV7	Hyaluronan and proteoglycan link protein 2	FSGLDQcDGGWLADGSVR	C290c	284	20.25	√	√	√	√
Q16653	Myelin-oligodendrocyte glycoprotein	ALVGDEVELPcR	C53c	43	15.85	√	√	√	√
Q16653	Myelin-oligodendrocyte glycoprotein	FSDEGGFTcFFR	C127c	119	16.68	√	√	√	√
Q9H4G0	Band 4.1-like protein 1	VTLLDASEYEcEVEK	C111c	101	16.85	√	√	√	√
P62760	Visinin-like protein 1	SDPSIVLLLQcDIQK	C187c	177	11.38	√			√
P63167	Dynein light chain 1, cytoplasmic	NADMSEEMQQDSVEcATQALEK	C24c	10	20.17	√	√	√	√
Q15555	Microtubule-associated protein RP/EB family member 2	EIELLcQEHGQENDDLVQR	C279c	274	19.85	√	√	√	√
P10515	Dihydrolipoyllysine-residue acetyltransferase component of pyruvate dehydrogenase complex, mitochondrial	ASALAcLK	C488c	483	9.84		√		√
P10515	Dihydrolipoyllysine-residue acetyltransferase component of pyruvate dehydrogenase complex, mitochondrial	DVPLGTPLcIIVEK	C291c	283	14.29	√	√	√	√
P28161	Glutathione S-transferase Mu 2	LcYDPDFEK	C115c	114	14.45	√	√	√	√
P28161	Glutathione S-transferase Mu 2	NQVFEPScLDAFPNLK	C174c	167	12.28	√	√	√	√
P28161	Glutathione S-transferase Mu 2	HNLcGESEKEQIREDILENQFmDSR	C87c	84	5.56	√
P46439	Glutathione S-transferase Mu 5	LcYDPDFEK	C115c	114	14.45	√	√	√	√
P31323	cAMP-dependent protein kinase type II-beta regulatory subunit	LQEAcKDILLFK	C149c	145	5.87	√			√
P31323	cAMP-dependent protein kinase type II-beta regulatory subunit	ASVcAEAYNPDEEEDDAESR	C116c	113	12.49		√	√	√
P13861	cAMP-dependent protein kinase type II-alpha regulatory subunit	LQEAcKDILLFK	C134c	130	5.87	√			√
P13861	cAMP-dependent protein kinase type II-alpha regulatory subunit	VSVcAETYNPDEEEEDTDPR	C101c	98	14.4	√	√	√	√
Q9Y2J0	Rabphilin-3A	SNDYIGGcQLGISAK	C654c	647	10.06	√	√		√
Q9Y2J0	Rabphilin-3A	ISVcDEDKFGHNEFIGETR	C483c	480	22	√	√	√	√
Q96FC7	Phytanoyl-CoA hydroxylase-interacting protein-like	ISNITcDSFK	C63c	58	9.24	√	√
Q96FC7	Phytanoyl-CoA hydroxylase-interacting protein-like	NLSLEAIQLcDR	C32c	23	6.92		√
Q96FC7	Phytanoyl-CoA hydroxylase-interacting protein-like	LDHALNSPTSPcEEVIK	C17c	6	9.45	√	√
Q96FC7	Phytanoyl-CoA hydroxylase-interacting protein-like	MEVPRLDHALNSPTSPcEEVIK	C17c	1	6.43	√
Q9NRN5	Olfactomedin-like protein 3	IQcSFDASGTLTPER	C347c	345	16.21	√	√	√
Q9NRN5	Olfactomedin-like protein 3	LDPQTLDTEQQWDTPcPR	C316c	301	15.78	√	√	√
P55809	Succinyl-CoA:3-ketoacid coenzyme A transferase 1, mitochondrial	NFNLPmcK	C235c	229	5.91	√	√	√	√
P55809	Succinyl-CoA:3-ketoacid coenzyme A transferase 1, mitochondrial	cTLPLTGK	C456c	456	12.01		√	√	√
P55809	Succinyl-CoA:3-ketoacid coenzyme A transferase 1, mitochondrial	STGcDFAVSPK	C504c	501	13.97	√	√	√	√
Q9NQW7	Xaa-Pro aminopeptidase 1	ALcADLSPR	C279c	277	6.77	√	√
Q9NQW7	Xaa-Pro aminopeptidase 1	NSEYVTEPIQAYIIPSGDAHQSEYIAPcDCR	C46c	19	19	√	√	√	√
P21283	V-type proton ATPase subunit C 1	IDcNLLEFK	C376c	374	15.53		√	√	√
P21283	V-type proton ATPase subunit C 1	SSNVLSEDQDSYLcNVTLFR	C225c	212	16.32	√	√	√	√
Q9H598	Vesicular inhibitory amino acid transporter	AFFPACYSGDGR	C421c	416	8.7	√	√	√
Q9H598	Vesicular inhibitory amino acid transporter	DSYVAIANAcCAPR	C193c	184	6.88		√
Q9H598	Vesicular inhibitory amino acid transporter	AEGEPcGDEGAEAPVEGDIHYQR	C70c	65	16.21	√	√	√	√
P62834	Ras-related protein Rap-1A	ScLLL	C181c	180	7.14		√	√
P62834	Ras-related protein Rap-1A	DTEDVPmILVGNKcDLEDER	C118c	105	6.59	√	√	√	√
Q13825	Methylglutaconyl-CoA hydratase, mitochondrial	SEVPGIFcAGADLK	C138c	131	17.32	√	√	√	√
Q99685	Monoglyceride lipase	TEVDIYNSDPLIcR	C201c	189	12.74	√	√	√	√
Q9H008	Phospholysine phosphohistidine inorganic pyrophosphate phosphatase	ALEYAcGIK	C180c	175	12.72	√	√	√	√
Q9H008	Phospholysine phosphohistidine inorganic pyrophosphate phosphatase	LGFDISEQEVTAPAPAAcQILK	C88c	71	18.66	√	√	√	√
Q96KP4	Cytosolic non-spECIfic dipeptidase	DVDYVcISDNYWLGK	C192c	187	8.51		√
Q96KP4	Cytosolic non-spECIfic dipeptidase	FcLEGMEESGSEGLDELIFAR	C161c	160	7.18	√	√		√
Q04917	14-3-3 protein eta	NcNDFQYESK	C112c	111	10.68		√
Q04917	14-3-3 protein eta	ELETVcNDVLSLLDK	C97c	92	14.15		√	√	√
P29762	Cellular retinoic acid-binding protein 1	IHcTQTLLEGDGPK	C96c	94	14.04	√		√	√
P29762	Cellular retinoic acid-binding protein 1	ELANDELILTFGADDVVcTR	C130c	113	9.29	√			√
P05166	Propionyl-CoA carboxylase beta chain, mitochondrial	IcCDLDVLASK	C516c	515	14.3	√	√	√	√
P05166	Propionyl-CoA carboxylase beta chain, mitochondrial	VASGcLDINSSVK	C365c	361	16.91	√	√	√	√
P13716	Delta-aminolevulinic acid dehydratase	AGcQVVAPSDMMDGR	C162c	160	12.2	√	√	√	√
O43426	Synaptojanin-1	LScERAGTR	C209c	207	6.06	√	√	√
O43426	Synaptojanin-1	TNcLDcLDR	C383c, C386c	381	11.14	√	√	√	√
O43426	Synaptojanin-1	YDLFSDDYDTSEKcR	C799c	786	13.95	√	√		√
P16615	Sarcoplasmic/endoplasmic reticulum calcium ATPase 2	VGEATETALTcLVEK	C447c	437	15.58	√	√	√	√
P16615	Sarcoplasmic/endoplasmic reticulum calcium ATPase 2	NYLEPGKEcVQPATK	C997c	989	15.52	√	√	√	√
Q93084	Sarcoplasmic/endoplasmic reticulum calcium ATPase 3	VGEATETALTcLVEK	C447c	437	15.58	√	√	√	√
P26641	Elongation factor 1-gamma	AVLGEVKLcEK	C210c	202	5.95	√
P26641	Elongation factor 1-gamma	AAAPAPEEEMDEcEQALAAEPK	C266c	254	15.57	√	√
P06756	Integrin alpha-V	TVEYAPcR	C172c	166	6.75		√
P06756	Integrin alpha-V	EPVGTcFLQDGTK	C158c	153	13.91	√	√	√	√
P13693	Translationally-controlled tumor protein	EIADGLcLEVEGK	C28c	22	14.49	√	√	√	√
P30405	Peptidyl-prolyl cis-trans isomerase F, mitochondrial	IVITDcGQLS	C203c	198	11.15	√	√	√	√
P30405	Peptidyl-prolyl cis-trans isomerase F, mitochondrial	VIPSFmcQAGDFTnHnGTGGK	C104c	98	14.58	√	√		√
Q96TC7	Regulator of microtubule dynamics protein 3	AYSDmcELTEEVSEK	C288c	283	13.41	√	√	√	√
Q13740	CD166 antigen	QIGDALPVScTISASR	C354c	345	11.13	√	√	√
Q13740	CD166 antigen	FVcmLVTEDNVFEAPTIVK	C113c	111	19.36	√
P46926	Glucosamine-6-phosphate isomerase 1	TVFVcDEDATLELK	C239c	235	18.77	√	√	√	√
Q8TDQ7	Glucosamine-6-phosphate isomerase 2	TIFVcDEDATLELR	C239c	235	11.58	√	√	√	√
O95757	Heat shock 70 kDa protein 4L	CTPAcISLGSR	C38c	34	8.07		√
O95757	Heat shock 70 kDa protein 4L	SIDLPIQSSLcR	C589c	579	7.88		√
O95757	Heat shock 70 kDa protein 4L	TSFEDGSGEcEVFCK	C417c	408	14.35	√	√	√	√
Q16762	Thiosulfate sulfurtransferase	VDLSQPLIATcR	C248c	238	12.13	√	√	√	√
P29144	Tripeptidyl-peptidase 2	IcEVINEAVWK	C342c	341	10.87		√		√
P29144	Tripeptidyl-peptidase 2	YEDLAPcITLK	C787c	781	11.96		√	√
P29144	Tripeptidyl-peptidase 2	AcIDSNEDGDLSK	C209c	208	7.35		√	√	√
P14550	Aldo-keto reductase family 1 member A1	AAScVLLHTGQK	C5c	2	13.39	√	√
P14550	Aldo-keto reductase family 1 member A1	HIDcAAIYGNEPEIGEALKEDVGPGK	C46c	43	16.77	√	√
P61586	Transforming protein RhoA	LVIVGDGAcGK	C16c	8	12.86	√	√	√	√
P61586	Transforming protein RhoA	IGAFGYMEcSAK	C159c	151	17.28	√	√	√	√
P08134	Rho-related GTP-binding protein RhoC	LVIVGDGAcGK	C16c	8	12.86	√	√	√	√
Q16181	Septin-7	ADTLTPEEcQQFK	C204c	196	15.16	√	√	√	√
Q02543	60S ribosomal protein L18a	DLTTAGAVTQcYR	C109c	99	13.58	√	√
Q02543	60S ribosomal protein L18a	SSGEIVYcGQVFEK	C64c	57	16.46	√	√	√	√
O75390	Citrate synthase, mitochondrial	GFSIPEcQK	C101c	95	14.49	√	√	√	√
P22695	Cytochrome b-c1 complex subunit 2, mitochondrial	ENmAYTVEcLR	C125c	117	14.24	√	√	√	√
P22695	Cytochrome b-c1 complex subunit 2, mitochondrial	NALANPLYcPDYR	C192c	184	15.54	√	√	√	√
O75439	Mitochondrial-processing peptidase subunit beta	IDAVNAETIREVcTK	C454c	442	6.05	√
O75439	Mitochondrial-processing peptidase subunit beta	TNmLLQLDGSTPIcEDIGR	C419c	406	17.11	√	√
O75439	Mitochondrial-processing peptidase subunit beta	nLLkTNMLLQLDGSTPIcEDIGR	C419c	402	6.6	√	√
Q5T848	Probable G-protein coupled rECEptor 158	VDIDQcSSDGWFSGTHK	C318c	313	16.58	√	√	√	√
Q5T848	Probable G-protein coupled rECEptor 158	LKEDSEAESTESVPLVcK	C877c	861	7.17		√
Q5T848	Probable G-protein coupled rECEptor 158	AEVcPWEFETPAQPNAGR	C1172c	1169	6		√
P53396	ATP-citrate synthase	VDATADYIcK	C229c	221	13.83	√	√	√	√
P53396	ATP-citrate synthase	PASFmTSIcDER	C845c	836	5.42		√
P53396	ATP-citrate synthase	AVQGmLDFDYVcSR	C519c	508	10.43		√		√
P15121	Aldo-keto reductase family 1 member B1	LIQYcQSK	C200c	196	8.67		√	√	√
P15121	Aldo-keto reductase family 1 member B1	HIDcAHVYQNENEVGVAIQEK	C45c	42	20.96	√		√	√
P30084	Enoyl-CoA hydratase, mitochondrial	EmQNLSFQDcYSSK	C111c	102	15.11	√	√	√	√
Q9UNF0	Protein kinase C and casein kinase substrate in neurons protein 2	MEDEDEQGWcK	C465c	449	17.32	√	√	√	√
Q9UNF0	Protein kinase C and casein kinase substrate in neurons protein 2	ELDQGTPQYmENmEQVFEQcQQFEEK	C233c	214	12.28	√
P19404	NADH dehydrogenase [ubiquinone] flavoprotein 2, mitochondrial	FScEPAGGLTSLTEPPK	C225c	223	16.56	√	√	√	√
O75110	Probable phospholipid-transporting ATPase IIA	NGScFLR	C185c	182	6.39		√	√
O75110	Probable phospholipid-transporting ATPase IIA	LTcAVGDGGNDVSmIQESDCGVGVEGK	C781c	779	5.77		√
O75110	Probable phospholipid-transporting ATPase IIA	AIALcHNVTPVYESNGVTDQAEAEKQYEDSCR	C466c	462	17.34	√	√	√	√
P00492	Hypoxanthine-guanine phosphoribosyltransferase	SYcNDQSTGDIK	C106c	104	11.45		√	√	√
P00492	Hypoxanthine-guanine phosphoribosyltransferase	DLNHVcVISETGK	C206c	201	18.03	√	√	√	√
P78357	Contactin-associated protein 1	VQGELSESNcGAMPR	C1250c	1241	15.06	√	√	√	√
P78357	Contactin-associated protein 1	ScVDPALYcNcDADQPQWR	C723c, C730c, C732c	722	14.3	√	√	√	√
P61978	Heterogeneous nuclear ribonucleoprotein K	GSDFDcELR	C145c	140	14.07	√	√	√	√
P61978	Heterogeneous nuclear ribonucleoprotein K	LFQECcPHSTDR	C185c	180	6.25	√	√	√	√
Q9C0C9	(E3-independent) E2 ubiquitin-conjugating enzyme	IAWEcPEK	C370c	366	5.92		√
Q9C0C9	(E3-independent) E2 ubiquitin-conjugating enzyme	STDSQCGTVIDVNIDcAVK	C173c	158	11.5	√		√	√
Q9C0C9	(E3-independent) E2 ubiquitin-conjugating enzyme	VQScPDPAVYGVVQSGDHIGR	C598c	595	11.67		√	√
P08574	Cytochrome c1, heme protein, mitochondrial	DVcTFLR	C271c	269	11.53	√	√	√	√
P08574	Cytochrome c1, heme protein, mitochondrial	HLVGVcYTEDEAK	C139c	134	17.36	√	√	√	√
O75899	Gamma-aminobutyric acid type B rECEptor subunit 2	NDLTGVLYGEDIEISDTESFSNDPcTSVK	C237c	213	18.32	√	√	√	√
P09622	Dihydrolipoyl dehydrogenase, mitochondrial	NETLGGTCLNVGcIPSK	C85c	73	16.96	√	√	√	√
P09622	Dihydrolipoyl dehydrogenase, mitochondrial	TVcIEKNETLGGTCLNVGCIPSK	C69c	67	11.78	√	√	√	√
Q7Z2K8	G protein-regulated inducer of neurite outgrowth 1	mDPmcSGKPELLSPGQAER	C428c	424	5.87	√	√
Q7Z2K8	G protein-regulated inducer of neurite outgrowth 1	LDPTcLGMADPASVGNVETVPATK	C349c	345	16.47	√	√	√
P61081	NEDD8-conjugating enzyme Ubc12	LVIcPDEGFYK	C65c	62	13.95	√	√	√	√
P61081	NEDD8-conjugating enzyme Ubc12	TcDISFSDPDDLLNFK	C47c	46	14.64	√	√	√	√
Q9HDC9	Adipocyte plasma membrane-associated protein	DDEPVcGRPLGIR	C149c	144	12.9	√		√	√
P35613	Basigin	SSEHINEGETAMLVcK	C242c	228	18.71	√	√	√	√
P30044	Peroxiredoxin-5, mitochondrial	ALNVEPDGTGLTcSLAPNIISQL	C204c	192	12.62	√	√	√	√
P78310	Coxsackievirus and adenovirus receptor	VGSDQcLLR	C223	218	11.91	√		√
P78310	Coxsackievirus and adenovirus receptor	cYVDGSEEIGSDFK	C146c	146	16.52	√		√
O75363	Breast carcinoma-amplified sequence 1	EPAQcTEQATVDTNSLQnGDKLQK	C525c	521	18.93	√	√	√	√
O75363	Breast carcinoma-amplified sequence 1	EDSVPTGAEENVVcESPVEIIK	C397c	381	9.46		√
Q8N335	Glycerol-3-phosphate dehydrogenase 1-like protein	ITVVDDADTVELcGALK	C202c	190	16.46	√	√	√	√
P51674	Neuronal membrane glycoprotein M6-a	IcTVSENFLR	C192c	191	12.66	√	√	√	√
P51674	Neuronal membrane glycoprotein M6-a	NTTLVEGANLcLDLR	C174c	164	15.58	√	√	√	√
P30520	Adenylosuccinate synthetase isozyme 2	VVDLLAQDADIVcR	C58c	46	13.61		√		√
P30520	Adenylosuccinate synthetase isozyme 2	AFAETYPAASSLPnGDcGRPR	C18c	2	14.4	√	√	√	√
Q13162	Peroxiredoxin-4	EEEcHFYAGGQVYPGEASR	C51c	48	8.61	√	√	√	√
P16298	Serine/threonine-protein phosphatase 2B catalytic subunit beta isoform	IcSFEEAK	C477c	476	10.17		√	√	√
P16298	Serine/threonine-protein phosphatase 2B catalytic subunit beta isoform	FKEPPAFGPmcDLLWSDPSEDFGNEK	C237c	227	17.78	√
P35813	Protein phosphatase 1A	EAELDKYLEcR	C314c	305	7.95		√
P35813	Protein phosphatase 1A	VcNEVVDTCLYK	C268c	267	11.15		√	√	√
P49591	Serine--tRNA ligase, cytoplasmic	LLIDEAILKcDAER	C117c	108	9.97	√			√
P49591	Serine--tRNA ligase, cytoplasmic	ELVScSNCTDYQAR	C395c	391	11.48	√	√	√	√
Q9Y617	Phosphoserine aminotransferase	EcPSVLEYK	C224c	223	10.28	√	√		√
Q9Y617	Phosphoserine aminotransferase	cADYVVTGAWSAK	C98c	98	17.48	√			√
Q9BUH6	Protein PAXX	FVcYCEGEESGEGDR	C22c	20	7.36	√		√
Q9BUH6	Protein PAXX	AAcEQQAVALTLQEDR	C80c	78	10.05	√		√	√
Q9BUH6	Protein PAXX	mDPLSPPLcTLPPGPEPPR	C9c	1	10.33	√		√
Q13423	NAD(P) transhydrogenase, mitochondrial	EANSIIITPGYGLcAAK	C936c	923	14.41		√	√	√
O96000	NADH dehydrogenase [ubiquinone] 1 beta subcomplex subunit 10	EGQNYQQNcIK	C119c	111	11.72	√	√	√	√
P05362	Intercellular adhesion molecule 1	DLEGTYLcR	C457c	450	13.89	√	√	√	√
P05362	Intercellular adhesion molecule 1	VYELSNVQEDSQPmcYSNCPDGQSTAK	C92c, C96c	78	13.69	√		√
O94826	Mitochondrial import rECEptor subunit TOM70	YEQAIQcYTEAISLCPTEK	C136c	130	6.79		√	√	√
O94826	Mitochondrial import rECEptor subunit TOM70	cIDLEPDNATTYVHK	C495c	495	20.48	√	√
P30050	60S ribosomal protein L12	cTGGEVGATSALAPK	C17c	17	12.05		√
P30050	60S ribosomal protein L12	EILGTAQSVGcNVDGR	C141c	131	15.2	√	√	√	√
Q15111	Inactive phospholipase C-like protein 1	VGPDAAGDcVTAASGGR	C33c	25	16.92	√	√	√
O00154	Cytosolic ACYl coenzyme A thioester hydrolase	LcEFGR	C11c	10	8.04	√	√	√	√
O00154	Cytosolic ACYl coenzyme A thioester hydrolase	ADLPPcGACITGR	C51c	46	7.17		√
P30626	Sorcin	ITFDDYIAcCVK	C162c	154	16.38	√	√	√	√
P30626	Sorcin	DTAQQGVVNFPYDDFIQcVmSV	C194c	177	10.66	√	√	√	√
P30626	Sorcin	CLTQSGIAGGYKPFNLETcR	C75c	57	20.6				√
Q16851	UTP--glucose-1-phosphate uridylyltransferase	cEFVMEVTNK	C276c	276	13.78	√	√	√	√
Q9NVA2	Septin-11	cKLEEmGFKDTDPDSKPFSLQETYEAK	C300c	300	21.38	√
Q9UNM6	26S proteasome non-ATPase regulatory subunit 13	SSDEAVILcK	C114c	106	11.05		√
Q9UNM6	26S proteasome non-ATPase regulatory subunit 13	FLGcVDIK	C182c	179	15.73	√	√
P42704	Leucine-rich PPR motif-containing protein, mitochondrial	LIASYcNVGDIEGASK	C208c	203	12.65	√	√		√
P42704	Leucine-rich PPR motif-containing protein, mitochondrial	AILQENGcLSDSDmFSQAGLR	C500c	493	13.98	√	√		√
Q96NI6	Leucine-rich repeat and fibronectin type-III domain-containing protein 5	LSREDDLETcASPPLLTGR	C263c	254	15.02	√
Q96NI6	Leucine-rich repeat and fibronectin type-III domain-containing protein 5	VSNVYSQTnGAQIQGcSVTLPQSVSK	C581c	566	11.59		√
O95197	Reticulon-3	QDDTLAELPGSPPEKcDSLGSGVATVK	C458c	443	5.1	√
O95197	Reticulon-3	AEPSAATQSHSISSSSFGAEPSAPGGGGSPGAcPALGTK	C34c	2	21.5	√	√	√	√
P16284	Platelet endothelial cell adhesion molecule	EQEGEYYcTAFNR	C572c	565	15.01	√	√	√	√
Q9Y2Q0	Phospholipid-transporting ATPase IA	VTNGEHLPADLISLSSSEPQAmcYIETSNLDGETNLK	C181c	159	13.25	√	√	√	√
P48047	ATP synthase subunit O, mitochondrial	GEVPcTVTSASPLEEATLSELK	C141c	137	16.9	√	√	√	√
P11216	Glycogen phosphorylase, brain form	TcFETFPDK	C326c	325	7.7		√	√
P11217	Glycogen phosphorylase, muscle form	TcAYTNHTVLPEALER	C373c	372	18.81	√	√	√	√
O15511	Actin-related protein 2/3 complex subunit 5	VDVDEYDENKFVDEEDGGDGQAGPDEGEVDScLR	C45c	14	6	√	√	√	√
O15511	Actin-related protein 2/3 complex subunit 5	KVDVDEYDENKFVDEEDGGDGQAGPDEGEVDScLR	C45c	13	20.41	√	√	√	√
Q9NQX3	Gephyrin	VGVLTVSDScFR	C26c	17	8.36		√		√
Q9NQX3	Gephyrin	VTTGAPIPcGADAVVQVEDTELIRESDDGTEELEVR	C419c	411	17.93		√		√
Q14CZ8	Hepatocyte cell adhesion molecule	VLmEDDDLYScmVENPISQGR	C217c	207	19.55	√	√	√	√
P62745	Rho-related GTP-binding protein RhoB	LVVVGDGAcGK	C16c	8	11.64	√	√	√	√
P62745	Rho-related GTP-binding protein RhoB	IQAYDYLEcSAK	C159c	151	14.53	√	√	√	√
P07339	Cathepsin D	AIGAVPLIQGEYMIPcEK	C329c	314	15.26	√	√	√	√
P07339	Cathepsin D	EGcEAIVDTGTSLmVGPVDEVR	C290c	288	10.73		√
Q13363	C-terminal-binding protein 1	DcTVEmPILK	C38c	37	8.31		√
Q13363	C-terminal-binding protein 1	DVATVAFcDAQSTQEIHEK	C54c	47	17.6	√	√	√	√
P02649	Apolipoprotein E	LGADMEDVcGR	C130c	122	16.12	√	√	√	√
P07737	Profilin-1	cSVIR	C71c	71	5.67	√	√
P07737	Profilin-1	AGWNAYIDNLmADGTcQDAAIVGYK	C17c	2	20.04	√	√	√	√
P0DOX5	Immunoglobulin gamma-1 heavy chain	TPEVTcVVVDVSHEDPEVK	C263c	258	19.49	√	√	√	√
P0DOX5	Immunoglobulin gamma-1 heavy chain	nTLYLnmNSLRPEDTAVYYcAR	C96c	77	6.22	√	√
Q99614	Tetratricopeptide repeat protein 1	ALEMcPSCFQK	C146c	142	14.59	√	√	√	√
Q99614	Tetratricopeptide repeat protein 1	VTDTQEAEcAGPPVPDPK	C28c	20	5.5		√	√
P35573	Glycogen debranching enzyme	ELIcWGDSVK	C486c	483	11.7		√
P35573	Glycogen debranching enzyme	NDLGHPFcNNLR	C957c	950	5.47	√
P35573	Glycogen debranching enzyme	SLDWENPTEREDDSDKYcK	C81c	64	8.49	√			√
P04632	Calpain small subunit 1	TDGFGIDTcR	C144c	136	14.09	√	√	√	√
P04632	Calpain small subunit 1	YSDESGNmDFDNFIScLVR	C232c	217	11.53	√		√	√
Q9NQR4	Omega-amidase NIT2	AcSFIR	C25c	24	8.17		√
Q9NQR4	Omega-amidase NIT2	TLSPGDSFSTFDTPYcR	C146c	131	17.39	√	√	√	√
Q9Y5J6	Mitochondrial import inner membrane translocase subunit Tim10 B	mTELcFQR	C28c	24	9.74	√	√
Q9Y5J6	Mitochondrial import inner membrane translocase subunit Tim10 B	ALDAEEEAcLHScAGK	C48c, C52c	40	15.81	√	√	√	√
P29966	Myristoylated alanine-rich C-kinase substrate	KAEEAGASAAAcEAPSAAGPGAPPEQEAAPAEEPAAAAASSACAAPSQEAQPECSPEAPPAEAAE	C279c	268	18.5	√	√		√
Q86UW8	Hyaluronan and proteoglycan link protein 4	AcAEQDGILASAEQLHAAWR	C185c	184	8.87	√			√
Q86UW8	Hyaluronan and proteoglycan link protein 4	EPcGGLGGTGSAGGGGDANGGLR	C230c	228	16.55		√	√	√
Q9NQC3	Reticulon-4	SEIANAPDGAGSLPcTELPHDLSLK	C912c	898	13.6	√	√	√	√
P10768	S-formylglutathione hydrolase	VFEHDSVELNcK	C28c	18	17.29	√	√	√	√
P12235	ADP/ATP translocase 1	GLGDcLVK	C160c	156	10.64	√	√	√	√
P12235	ADP/ATP translocase 1	GADImYTGTVDcWR	C257c	246	14.73	√	√	√	√
P30038	Delta-1-pyrroline-5-carboxylate dehydrogenase, mitochondrial	CDDSVGYFVEPcIVESK	C432c	421	11	√	√	√	√
P16112	Aggrecan core protein	YQcTEGFVQR	C2476c	2474	9.07	√	√	√	√
P16112	Aggrecan core protein	EGcYGDKDEFPGVR	C220c	218	16.15	√		√	√
Q4VC31	Coiled-coil domain-containing protein 58	NcIAQTSAVVK	C74c	73	9.68		√	√
Q4VC31	Coiled-coil domain-containing protein 58	AAPSGGVNcEEFAEFQELLK	C10c	2	15.53		√	√	√
P05408	Neuroendocrine protein 7B2	TADDGcLENTPDTAEFSR	C130c	125	13.39	√	√	√	√
P05408	Neuroendocrine protein 7B2	DFSEDQGYPDPPNPcPVGK	C120c	106	11.77	√		√	√
P11177	Pyruvate dehydrogenase E1 component subunit beta, mitochondrial	EGVEcEVINMR	C263c	259	14.63	√		√	√
P11766	Alcohol dehydrogenase class-3	ANEVIKcK	C8c	2	10.97		√		√
P11766	Alcohol dehydrogenase class-3	AGDTVIPLYIPQcGECK	C100c	85	14.08	√	√	√	√
Q96C19	EF-hand domain-containing protein D2	AAAGELQEDSGLcVLAR	C172c	160	16.05	√	√		√
Q96C19	EF-hand domain-containing protein D2	RLQmEGEGGGETPEQPGLnGAAAAAAGAPDEAAEALGSADcELSAK	C53c	13	9		√
P17677	Neuromodulin	MLCcMR	C4c	1	7.17	√
Q6UWY5	Olfactomedin-like protein 1	IEPGTLGVEHSWDTPcR	C312c	297	19.49	√		√	√
Q9H115	Beta-soluble NSF attachment protein	IEEAcEMYTR	C42c	38	13.11	√	√	√	√
P14625	Endoplasmin	LTESPcALVASQYGWSGNMER	C645c	640	5.12	√		√	√
P02679	Fibrinogen gamma chain	VAQLEAQcQEPcKDTVQIHDITGKDcQDIANK	C161c, C165c, C179c	154	18.35	√		√	√
P09960	Leukotriene A-4 hydrolase	cSVDFTR	C26c	26	7.83		√	√	√
P09960	Leukotriene A-4 hydrolase	AILPcQDTPSVK	C147c	143	16.67	√	√	√	√
Q684P5	Rap1 GTPase-activating protein 2	LEcKGEAR	C150c	148	5.94	√
P04275	von Willebrand factor	IcAENK	C2701c	2700	5.45	√		√
P17568	NADH dehydrogenase [ubiquinone] 1 beta subcomplex subunit 7	DSFPNFLAcK	C80c	72	14	√	√	√	√
O75077	Disintegrin and metalloproteinase domain-containing protein 23	DNQcQYIWGTK	C611c	608	9.06		√
O75077	Disintegrin and metalloproteinase domain-containing protein 23	VIDcSGAHVVLDDDTDVGYVEDGTPcGPSmmcLDRK	C692c, C714c, C720c	689	15.11	√
Q14974	Importin subunit beta-1	EScLEAYTGIVQGLK	C765c	763	9.3		√	√	√
Q14974	Importin subunit beta-1	ESTLEAIGYIcQDIDPEQLQDK	C158c	148	14.74		√	√	√
O00451	GDNF family rECEptor alpha-2	DFTENPcLR	C347c	341	9.15	√	√
O00451	GDNF family rECEptor alpha-2	mLFcScQDQAcAER	C222c, C224c, C229c	219	14.83	√	√	√	√
Q00577	Transcriptional activator protein Pur-alpha	AAcEQLHQQQQQQQEETAAATLLLQGEEEGEED	C292c	290	12.76	√	√		√
P49368	T-complex protein 1 subunit gamma	IPGGIIEDScVLR	C213c	204	8.25	√	√		√
P49368	T-complex protein 1 subunit gamma	HTQENcETWGVNGETGTLVDmK	C475c	470	7.5	√	√	√	√
P60660	Myosin light polypeptide 6	ILYSQcGDVMR	C32c	27	7.92	√	√	√
P60660	Myosin light polypeptide 6	cDFTEDQTAEFK	C2c	2	15.77	√	√	√	√
P14649	Myosin light chain 6B	ILYSQcGDVMR	C89c	27	6.71	√	√	√
P20073	Annexin A7	LGTDEScFNmILATR	C363c	357	6.44		√
P20073	Annexin A7	LLVSMcQGNRDENQSINHQMAQEDAQR	C327c	322	17.15	√		√	√
Q6ZMR3	L-lactate dehydrogenase A-like 6A	VIGSGcNLDSAR	163	158	15.99	√	√	√	√
Q14847	LIM and SH3 domain protein 1	AcFHcETcK	C29c, C32c, C35c	28	13.08	√	√	√
P22234	Multifunctional protein ADE2	VVVLmGSTSDLGHcEK	C281c	268	16.66	√	√	√	√
O95292	Vesicle-associated membrane protein-associated protein B/C	cVFELPAENDKPHDVEINK	C121c	121	15.61	√	√	√	√
P05141	ADP/ATP translocase 2	GLGDcLVK	C160c	156	10.64	√	√	√	√
P05141	ADP/ATP translocase 2	GTDImYTGTLDcWR	C257c	246	12.5	√	√	√	√
Q96GG9	DCN1-like protein 1	TAVScLSQNDWK	C29c	25	15.79	√	√	√
Q96GG9	DCN1-like protein 1	AATQCEFSKQEFmDGmTELGcDSIEK	C131c	111	7.29	√	√
Q9P2R3	Rabankyrin-5	AIDENNEPTAcFLIR	C742c	732	15.86	√			√
P68402	Platelet-activating factor acetylhydrolase IB subunit beta	FVLDcK	C35c	31	10.93	√	√	√	√
P11310	Medium-chain spECIfic ACYl-CoA dehydrogenase, mitochondrial	mTEEPLmcAYCVTEPGAGSDVAGIK	C156c	149	17.1	√	√	√	√
Q7L266	Isoaspartyl peptidase/L-asparaginase	VGDSPcLGAGGYADNDIGAVSTTGHGESILK	C202c	197	22.92	√	√	√	√
O75947	ATP synthase subunit d, mitochondrial	ScAEWVSLSK	C101c	100	13.68	√			√
P47755	F-actin-capping protein subunit alpha-2	EHYPNGVcTVYGK	C141c	134	11.76	√		√	√
P47755	F-actin-capping protein subunit alpha-2	EATDPRPcEVENAVESWR	C111c	104	11.06		√	√	√
Q9HB71	Calcyclin-binding protein	TDTVLILcR	C154c	147	12.34	√	√	√	√
Q99523	Sortilin	cTSNFLSPEK	C740c	740	5.31	√
Q99523	Sortilin	FSTDEGQcWQTYTFTR	C556c	549	17.26	√	√	√	√
O14936	Peripheral plasma membrane protein CASK	AQFEYDPAKDDLIPcK	C633c	619	9.96	√	√
P61421	V-type proton ATPase subunit d 1	AGVLSQADYLNLVQcETLEDLK	C39c	25	16.11	√	√	√	√
P62318	Small nuclear ribonucleoprotein Sm D3	LIEAEDNmNcQmSNITVTYR	C41c	32	9.02	√		√
P62318	Small nuclear ribonucleoprotein Sm D3	VLHEAEGHIVTcETNTGEVYR	C20c	9	13.41	√		√
P10155	60 kDa SS-A/Ro ribonucleoprotein	LIEDGRGcEVIQEIK	C71c	64	6.95	√			√
P10155	60 kDa SS-A/Ro ribonucleoprotein	LIVcGmTSNGFTIADPDDR	C499c	496	15.45	√
Q12907	Vesicular integral-membrane protein VIP36	NcIDITGVR	C239c	238	6.35		√	√	√
Q12907	Vesicular integral-membrane protein VIP36	WTELAGcTADFR	C202c	196	15.71	√	√	√	√
P55786	Puromycin-sensitive aminopeptidase	AFPcWDEPAIK	C190c	187	16.8	√	√	√	√
P55786	Puromycin-sensitive aminopeptidase	FcAGGSYVGEDCPQWmVPITISTSEDPNQAK	C527c	526	5.25		√	√
P01860	Immunoglobulin heavy constant gamma 3	ScDTPPPcPR	C120c, C126c	119	11.89		√	√	√
P01860	Immunoglobulin heavy constant gamma 3	TPEVTcVVVDVSHEDPEVQFK	C191c	186	10.11		√	√	√
O00468	Agrin	SADGLTAScLcPATcR	C270c, C272c, C276c	262	7.59	√
O00468	Agrin	VVISGFGDPLIcDNQVSTGDTR	C103c	92	14.4	√	√		√
Q15691	Microtubule-associated protein RP/EB family member 1	NIELIcQENEGENDPVLQR	C228c	223	21.96	√	√	√	√
Q9NQE9	Histidine triad nucleotide-binding protein 3	DYDSTCVFcR	C51c	43	11.38	√	√		√
Q9NQE9	Histidine triad nucleotide-binding protein 3	SAGLAPDcEASATAETTVSSVGTCEAAGK	C16c	9	10.52		√
Q9NUP9	Protein lin-7 homolog C	VLQSEFcNAVR	C47c	41	11.51	√	√
Q8NC96	Adaptin ear-binding coat-associated protein 1	ATELEYESVLcVKPDVSVYR	C12c	2	21.83	√	√	√	√
Q07021	Complement component 1 Q subcomponent-binding protein, mitochondrial	ALVLDcHYPEDEVGQEDEAESDIFSIR	C186c	181	21.75	√	√	√	√
P50895	Basal cell adhesion molecule	EGDTVQLLcR	C291c	283	8.68	√	√
P50895	Basal cell adhesion molecule	EGDEVTLIcSAR	C473c	465	13.06	√	√
Q9GZP4	PITH domain-containing protein 1	HEVTIcNYEASANPADHR	C187c	182	21.74	√	√	√	√
Q99963	Endophilin-A3	TTGYPQTEGLLGDcMLK	C96c	83	15.55	√	√	√	√
Q9UHD8	Septin-9	SQEATEAAPScVGDmADTPR	C248c	238	15.67	√	√	√	√
P01112	GTPase HRas	cDLAAR	C118c	118	5.04	√	√		√
P14866	Heterogeneous nuclear ribonucleoprotein L	ASLNGADIYSGcCTLK	C260c	249	8.09		√
P14866	Heterogeneous nuclear ribonucleoprotein L	QPAImPGQSYGLEDGScSYKDFSESR	C472c	456	13.5				√
P84157	Matrix-remodeling-associated protein 7	APPEPAPPAEATGAPAPSRPcAPEPAASPAGPEEPGEPAGLGELGEPAGPGEPEGPGDPAAAPAEAEEQAVEAR	C60c	40	21.5		√
Q96SZ5	2-aminoethanethiol dioxygenase	EASSSAcDLPR	C239c	233	8.42		√	√	√
Q96SZ5	2-aminoethanethiol dioxygenase	AEYTEASGPcILTPHR	C183c	174	13.07	√	√	√	√
Q9BR76	Coronin-1B	NDQcYEDIR	C25c	22	12.46	√	√	√	√
Q9BR76	Coronin-1B	VTWDSTFcAVNPK	C41c	34	8.98		√
P26640	Valine--tRNA ligase	GIEDNPMVVPLcNR	C663c	652	9.59	√
P26640	Valine--tRNA ligase	ADFPAGIPEcGTDALR	C917c	908	11.85	√	√
O14531	Dihydropyrimidinase-related protein 4	ADSAAcCDYSLHVDITR	C132c	127	14.39	√		√	√
O14531	Dihydropyrimidinase-related protein 4	ADSAACcDYSLHVDITR	C133c	127	16.26
P61088	Ubiquitin-conjugating enzyme E2 N	IcLDILK	C87c	86	12.11	√		√	√
P20810	Calpastatin	cGEDDETIPSEYR	C328c	328	9.31		√	√	√
P20810	Calpastatin	AAAPAPVSEAVcR	C408c	397	11.89		√	√	√
P53597	Succinate--CoA ligase [ADP/GDP-forming] subunit alpha, mitochondrial	IIcQGFTGK	C60c	58	7.94		√		√
P53597	Succinate--CoA ligase [ADP/GDP-forming] subunit alpha, mitochondrial	LIGPNCPGVINPGEcK	C181c	167	13.24	√	√		√
Q6L8Q7	2',5'-phosphodiesterase 12	ELTGYNADVIcLQEVDR	C348c	338	5.5		√	√
Q6L8Q7	2',5'-phosphodiesterase 12	ELESVCVVEAGPGTcTFDHR	C277c	263	15.64	√	√		√
Q1KMD3	Heterogeneous nuclear ribonucleoprotein U-like protein 2	LQEALDAEmLEDEAGGGGAGPGGAcK	C57c	33	21.06	√	√	√	√
P54709	Sodium/potassium-transporting ATPase subunit beta-3	IDcVSKNEDIPNVAVYPHNGMIDLK	C191c	189	21.05	√	√	√	√
O60361	Putative nucleoside diphosphate kinase	GDFcIQVGR	C94c	91	12.73	√	√	√	√
O60361	Putative nucleoside diphosphate kinase	ScAHDWVYE	C130c	129	8.28	√	√	√	√
P22392	Nucleoside diphosphate kinase B	GDFcIQVGR	C109c	106	12.73	√	√	√	√
P22392	Nucleoside diphosphate kinase B	ScAHDWVYE	C145c	144	8.28	√	√	√	√
Q13501	Sequestosome-1	FSFCCSPEPEAEAEAAAGPGPcER	C44c	23	21	√		√	√
P54764	Ephrin type-A rECEptor 4	VIGVGEFGEVcSGR	C636c	626	15.47	√	√	√	√
P21399	Cytoplasmic aconitate hydratase	NcDEFLVK	C50c	49	7.44	√		√
P21399	Cytoplasmic aconitate hydratase	DFEScLGAK	C392c	388	13.27	√	√	√	√
Q8N3F0	Maturin	WcSNTPFELIATEETER	C14c	13	20.65	√	√	√	√
Q14914	Prostaglandin reductase 1	ASPDGYDcYFDNVGGEFSNTVIGQmK	C213c	206	10.12	√	√	√	√
Q9Y2K9	Syntaxin-binding protein 5-like	VVMNSSSASQEIGDHQYTIIcSEK	C953c	933	20.62	√	√	√	√
Q15768	Ephrin-B3	LDLLcPR	C62c	58	8.11	√
Q15768	Ephrin-B3	EGLESLQGGVcLTR	C156c	146	12.43	√
A6NIZ1	Ras-related protein Rap-1b-like protein	VKDTDDVPmILVGNKcDLEDER	C118c	103	20.46	√	√	√	√
Q9Y277	Voltage-dependent anion-selective channel protein 3	cNTPTYcDLGK	C2c, C8c	2	13.19	√	√	√	√
Q9Y277	Voltage-dependent anion-selective channel protein 3	ScSGVEFSTSGHAYTDTGK	C36c	35	7.27	√		√
Q96ID5	Immunoglobulin superfamily member 21	ISDNGPYEcHVGIYDR	C116c	108	20.32	√	√	√	√
Q13491	Neuronal membrane glycoprotein M6-b	EDccTKF	C261c, C262c	259	6	√	√	√	√
Q13491	Neuronal membrane glycoprotein M6-b	SPQTnGTTGVEQIcVDIR	C186c	173	14.31	√	√	√	√
Q8N9I0	Synaptotagmin-2	LTVcILEAK	C290c	287	9.67	√			√
Q8N9I0	Synaptotagmin-2	DLQGGEKEEPEKLGDIcTSLR	C275c	259	10.62	√	√		√
P49773	Histidine triad nucleotide-binding protein 1	cAADLGLNK	C84c	84	12.04	√	√	√	√
P24821	Tenascin	EQcTAGAGccLQPATGR	C140c, C146c, C147c	138	6.16		√	√
P24821	Tenascin	SFSTFDKDTDSAITNcALSYK	C2136c	2121	14.03	√	√
Q9Y5J7	Mitochondrial import inner membrane translocase subunit Tim9	EVKPEETTcSEHcLQK	C48c, C52c	40	13.79	√		√	√
Q9NY33	Dipeptidyl peptidase 3	ADTQYILPNDIGVSSLDcR	C19c	2	19.96	√	√	√	√
O00217	NADH dehydrogenase [ubiquinone] iron-sulfur protein 8, mitochondrial	LcEAIcPAQAITIEAEPR	C117c, C121c	116	19.95	√	√	√	√
O43237	Cytoplasmic dynein 1 light intermediate chain 2	DFQDYMEPEEGcQGSPQR	C191c	180	8.45	√
Q9Y4P1	Cysteine protease ATG4B	TEDDFNDWcQQVK	C333c	325	9.81	√	√	√	√
Q9Y4P1	Cysteine protease ATG4B	TSVPcAGATAFPADSDR	C189c	185	10.09		√
P61764	Syntaxin-binding protein 1	LAEQIATLcATLK	C180c	172	5.9		√	√	√
P61764	Syntaxin-binding protein 1	YSTHLHLAEDcmK	C354c	344	7.11	√			√
P98172	Ephrin-B1	LDIIcPR	C64c	60	8.11	√	√		√
P16415	Zinc finger protein 823	IcGK	C337c	336	5.99	√	√	√	√
P16415	Zinc finger protein 823	AFScFKYLSQHkR	C482c	479	7.88	√	√	√	√
P51970	NADH dehydrogenase [ubiquinone] 1 alpha subcomplex subunit 8	EFmLcR	C46c	42	7.14	√		√
P51970	NADH dehydrogenase [ubiquinone] 1 alpha subcomplex subunit 8	FDEcVLDK	C110c	107	12.72	√	√	√	√
Q96FJ2	Dynein light chain 2, cytoplasmic	NADMSEDMQQDAVDcATQAMEK	C24c	10	19.85	√	√	√	√
P04080	Cystatin-B	mmcGAPSATQPATAETQHIADQVR	C3c	1	19.81	√	√	√	√
Q7Z3D6	D-glutamate cyclase, mitochondrial	AcCSLGGEQGQPVHMGDPELLGIK	C181c	180	19.78	√	√	√	√
Q7Z3D6	D-glutamate cyclase, mitochondrial	FcQVNTGPLPLLGQSEPEK	C56c	55	17.15				√
O75323	Protein NipSnap homolog 2	IcQEVLPK	C93c	92	13.96	√	√	√	√
Q8N8Z8	Zinc finger protein 441	IcGK	C313c	312	5.99	√	√	√	√
Q8N8Z8	Zinc finger protein 441	nLRcHMVER	C66c	63	7.67	√		√	√
Q8IV08	Phospholipase D3	DWDSPYSHDLDTSADSVGNAcR	C487c	467	19.59	√		√
Q16352	Alpha-internexin	SFGSEHYLcSSSSYR	C10c	2	12.06	√	√	√	√
O60883	G-protein coupled rECEptor 37-like 1	LLGDVScR	C203c	197	9.03	√	√	√	√
O60883	G-protein coupled rECEptor 37-like 1	ESPPLLPLGTPc	C481c	470	10.54	√	√	√	√
P13804	Electron transfer flavoprotein subunit alpha, mitochondrial	LGGEVScLVAGTK	C53c	47	19.51	√	√	√	√
Q92686	Neurogranin	MDccTENAcSKPDDDILDIPLDDPGANAAAAK	C3c, C4c, C9c	1	19.5	√	√	√	√
Q01813	ATP-dependent 6-phosphofructokinase, platelet type	FTTDDSIcVLGISK	C718c	711	13.54	√	√	√	√
Q8WYK1	Contactin-associated protein-like 5	VEVYGcSYK	C174c	169	7.05	√	√		√
O43920	NADH dehydrogenase [ubiquinone] iron-sulfur protein 5	IEYDDFVEcLLR	C66c	58	13	√	√	√	√
O43920	NADH dehydrogenase [ubiquinone] iron-sulfur protein 5	EWIEcAHGIGYTR	C43c	39	6.16	√		√	√
P02671	Fibrinogen alpha chain	EVVTSEDGSDcPEAmDLGTLSGIGTLDGFR	C491c	481	19.15	√	√	√	√
P02671	Fibrinogen alpha chain	DcDDVLQTHPSGTQSGIFNIK	C632c	631	5.71			√
O75935	Dynactin subunit 3	LAQIHIQQQDQcVEITEESK	C140c	129	19.13	√	√	√	√
Q9Y4G6	Talin-2	ELIEcAR	C1954c	1950	7.3	√	√	√	√
Q9Y4G6	Talin-2	TGDLPAFGEcVGIASK	C1427c	1418	5.94	√
Q9Y4G6	Talin-2	AHEAcGPmEIDSALNTVQTLK	C1047c	1043	5.76		√
Q8NB37	Glutamine amidotransferase-like class 1 domain-containing protein 1	DSGAcFSASEPDAVHVVLDR	C179c	175	18.95		√	√	√
O00560	Syntenin-1	FGDQVLQINGENcAGWSSDK	C166c	154	18.94	√	√	√	√
Q9HD45	Transmembrane 9 superfamily member 3	FKDDVmPATYcEIDLDK	C108c	98	13.86	√		√
Q15819	Ubiquitin-conjugating enzyme E2 variant 2	VEcGPKYPEAPPSVR	C69c	67	18.83	√	√	√	√
O00330	Pyruvate dehydrogenase protein X component, mitochondrial	STVPHAYATADcDLGAVLK	C307c	296	18.76	√	√	√	√
P10114	Ras-related protein Rap-2a	ALAEEWGcPFMETSAK	C140c	133	18.69	√	√	√	√
O75326	Semaphorin-7A	DPYcGWDQGR	C511c	508	13.11	√	√
O75326	Semaphorin-7A	SEGLLAcGTNAR	C143c	137	5.58	√
P13987	CD59 glycoprotein	ENELTYYccK	C88c, C89c	81	8.96		√	√
P13987	CD59 glycoprotein	FEHcNFNDVTTR	C70c	67	9.72		√	√	√
O43504	Ragulator complex protein LAMTOR5	LTSDPTDIPVVcLESDNGNImIQK	C66c	55	18.67	√	√	√	√
P22626	Heterogeneous nuclear ribonucleoproteins A2/B1	LTDcVVMR	C50c	47	10.01	√	√		√
P62993	Growth factor rECEptor-bound protein 2	VLNEEcDQNWYK	C32c	27	18.61	√	√	√	√
P24666	Low molecular weight phosphotyrosine protein phosphatase	VDSAATSGYEIGNPPDYRGQScMK	C63c	42	18.6	√		√	√
P08758	Annexin A5	ALLLLcGEDD	C316c	311	12.9	√	√	√	√
Q9Y5P6	Mannose-1-phosphate guanyltransferase beta	YGVVVcEADTGR	C149c	144	5.58	√	√	√	√
O60262	Guanine nucleotide-binding protein G(I)/G(S)/G(O) subunit gamma-7	AASDLMSYcEQHAR	C39c	31	18.52	√	√	√	√
Q96GD0	Pyridoxal phosphate phosphatase	AEQLFSSALcAAR	C91c	82	5.25		√	√	√
Q96GD0	Pyridoxal phosphate phosphatase	AQGVLFDcDGVLWNGER	C26c	19	13.24	√		√	√
P42765	3-ketoACYl-CoA thiolase, mitochondrial	EAEVVLcGGTESmSQAPYCVR	C116c	110	18.44	√	√	√	√
Q8WUD1	Ras-related protein Rab-2B	TAcNVEEAFINTAK	C154c	152	18.43		√	√
Q6QNY1	Biogenesis of lysosome-related organelles complex 1 subunit 2	SDEPARDDAAVETAEEAKEPAEADITELcR	C41c	13	18.41		√
Q9ULR3	Protein phosphatase 1H	STHNEDQAScEVLTVK	C98c	89	18.36	√	√	√	√
Q9BVG4	Protein PBDC1	LDcSQGYTEENTIFAPR	C125c	123	18.34	√	√	√	√
P46109	Crk-like protein	DSSTcPGDYVLSVSENSR	C44c	40	18.23	√	√
Q8NHH9	Atlastin-2	SMEQVcGGDKPYIAPSDLER	C402c	397	18.23	√
P05198	Eukaryotic translation initiation factor 2 subunit 1	ADIEVAcYGYEGIDAVK	C199c	193	18.21	√	√	√	√
Q9NYB9	Abl interactor 2	VADYcENNYIQSADK	C33c	29	8.25	√	√	√	√
P09871	Complement C1s subcomponent	VEKPTADAEAYVFTPNMIcAGGEK	C618c	600	18.19	√	√	√	√
P50135	Histamine N-methyltransferase	VQAQYPGVcINNEVVEPSAEQIAK	C82c	74	18.16	√	√	√	√
Q13613	Myotubularin-related protein 1	mDRPAAAAAAGcEGGGGPNPGPAGGR	C12c	1	18.15		√
P62072	Mitochondrial import inner membrane translocase subunit Tim10	EAELSKGESVcLDR	C50c	40	18.07	√	√	√	√
Q9C0B6	BMP/retinoic acid-inducible neural-spECIfic protein 2	TGPLGcSNYDNLDSVSSVLVQSPENK	C234c	229	18.02	√	√		√
Q16799	Reticulon-1	EAELDSELIIEScDASSASEESPKR	C471c	459	18.01		√	√	√
P31153	S-adenosylmethionine synthase isoform type-2	IcDQISDAVLDAHLQQDPDAK	C34c	33	18	√	√	√	√
P62140	Serine/threonine-protein phosphatase PP1-beta catalytic subunit	IYGFYDEcK	C139c	132	12.61	√	√	√	√
P62140	Serine/threonine-protein phosphatase PP1-beta catalytic subunit	IcGDIHGQYTDLLR	C61c	60	5.37	√		√	√
Q9UH03	Neuronal-spECIfic septin-3	LTVIDTPGFGDQINNENcWEPIEK	C138c	121	17.97	√	√	√	√
Q9P2U7	Vesicular glutamate transporter 1	DPPVVDcTcFGLPR	C54c, C56c	48	17.96	√	√	√	√
P51808	Dynein light chain Tctex-type 3	HcDEVGFNAEEAHNIVK	C8c	7	17.95	√		√
P63244	RECEptor of activated protein C kinase 1	YTVQDESHSEWVScVR	C153c	140	17.88	√	√	√	√
Q9HCH3	Copine-5	VEITVScR	C31c	25	7.53	√	√	√	√
Q9HCH3	Copine-5	SNEDGTFTIcHK	C215c	206	10.35		√		√
Q9UKU0	Long-chain-fatty-acid--CoA ligase 6	GEGEIcVR	C509c	504	6.79		√
Q9UKU0	Long-chain-fatty-acid--CoA ligase 6	SmQAVEDCGQENHQAPVPPQPDDLSIVcFTSGTTGNPK	C274c	247	11.09		√
P30153	Serine/threonine-protein phosphatase 2A 65 kDa regulatory subunit A alpha isoform	NLcSDDTPMVR	C174c	172	9.94	√	√	√	√
P30153	Serine/threonine-protein phosphatase 2A 65 kDa regulatory subunit A alpha isoform	VKEFcENLSADCR	C310c	306	7.91	√
Q9P0L0	Vesicle-associated membrane protein-associated protein A	cVFEMPNEnDKLNDMEPSK	C128c	128	17.83	√	√	√	√
Q9UBI6	Guanine nucleotide-binding protein G(I)/G(S)/G(O) subunit gamma-12	ASADLMSYcEEHAR	C43c	35	17.78	√	√	√	√
P37837	Transaldolase	ALAGcDFLTISPK	C250c	246	17.76	√	√	√	√
Q92561	Phytanoyl-CoA hydroxylase-interacting protein	FLTcSVEDGELVFR	C267c	264	17.74	√	√		√
P56277	Cx9C motif-containing protein 4	SVVcSGFEKEEEENLTR	C50c	47	17.7	√		√	√
Q99832	T-complex protein 1 subunit eta	cQVFEETQIGGER	C345c	345	11.92	√	√	√	√
Q99832	T-complex protein 1 subunit eta	QLcDNAGFDATNILNK	C450c	448	5.77		√
P46777	60S ribosomal protein L5	IEGDmIVcAAYAHELPK	C76c	69	17.66	√	√	√	√
P60983	Glia maturation factor beta	SESLVVcDVAEDLVEK	C8c	2	17.6	√	√	√	√
Q5JTJ3	Cytochrome c oxidase assembly factor 6 homolog	SSFESScPQQWIK	C90c	84	17.6	√	√	√	√
Q9Y6M9	NADH dehydrogenase [ubiquinone] 1 beta subcomplex subunit 9	VPEWcLDDWHPSEK	C103c	99	17.58	√	√	√	√
P55263	Adenosine kinase	AAEAHVDAHYYEQNEQPTGTcAAcITGDNR	C143c	120	17.56	√	√	√	√
Q9UHY7	Enolase-phosphatase E1	IADSIGcSTNNILFLTDVTR	C202c	196	17.46	√	√	√	√
Q8N5K1	CDGSH iron-sulfur domain-containing protein 2	VVNEINIEDLcLTK	C92c	82	17.37	√	√		√
Q5VTE0	Putative elongation factor 1-alpha-like 3	SGDAAIVDmVPGKPmcVESFSDYPPLGR	C411c	396	17.35	√	√
P17302	Gap junction alpha-1 protein	cNTQQPGcENVcYDK	C54c, C61c, C65c	54	17.34	√	√	√	√
Q96HE7	ERO1-like protein alpha	YSEEANNLIEEcEQAER	C131c	120	17.3	√	√	√	√
O95741	Copine-6	NDTFLGSTEcTLGQIVSQTK	C112c	103	17.25	√		√	√
P00747	Plasminogen	NPDGDVGGPWcYTTNPR	C543c	533	7.61	√		√
P00747	Plasminogen	ATTVTGTPcQDWAAQEPHR	C502c	494	9.61	√		√	√
O43148	mRNA cap guanine-N7 methyltransferase	LVcTDIADVSVK	C225c	223	11.89	√	√
O43491	Band 4.1-like protein 2	VTLLDGTEYScDLEK	C232c	222	17.17	√	√	√	√
P60981	Destrin	ASGVQVADEVcR	C12c	2	17.17	√	√	√	√
O15075	Serine/threonine-protein kinase DCLK1	ISSLDQLVEGESYVcGSIEPFK	C131c	117	5.69		√	√
O15075	Serine/threonine-protein kinase DCLK1	VcSSmDENDGPGEEVSEEGFQIPATITER	C362c	361	11.46		√
P62888	60S ribosomal protein L30	VcTLAIIDPGDSDIIR	C92c	91	17.09	√	√	√	√
P04156	Major prion protein	VVEQMcITQYER	C214c	209	17.06	√	√	√	√
P02765	Alpha-2-HS-glycoprotein	EHAVEGDcDFQLLK	C114c	107	17.02	√	√	√	√
P11717	Cation-independent mannose-6-phosphate rECEptor	LEcK	C1994c	1992	6.55	√	√	√
P11717	Cation-independent mannose-6-phosphate rECEptor	FVcNDDVYSGPLK	C1042c	1040	10.45	√	√
Q9BS26	Endoplasmic reticulum resident protein 44	TPADcPVIAIDSFR	C318c	314	16.99	√	√	√	√
P22102	Trifunctional purine biosynthetic protein adenosine-3	SAGVQcFGPTAEAAQLESSKR	C93c	88	16.91	√	√
Q8TCZ2	CD99 antigen-like protein 2	GENLEAVVcEEPQVK	C236c	228	16.83	√	√	√
P01024	Complement C3	FScQR	C707c	705	5.01		√
P01024	Complement C3	FISLGEAcK	C720c	713	11.8	√	√	√	√
P01024	Complement C3	DIcEEQVNSLPGSITK	C1158c	1156	8.2			√
Q16620	BDNF/NT-3 growth factors rECEptor	SSPDTQDLYcLNESSK	C176c	167	16.77	√	√	√	√
P16219	Short-chain spECIfic ACYl-CoA dehydrogenase, mitochondrial	IGcFALSEPGNGSDAGAASTTAR	C151c	149	16.76	√	√	√	√
Q9NZL9	Methionine adenosyltransferase 2 subunit beta	NAQLDcSKLETLGIGQR	C297c	292	16.72	√	√	√	√
O94819	Kelch repeat and BTB domain-containing protein 11	CAALDGAIYcVSR	C564c	555	7.61	√
O94819	Kelch repeat and BTB domain-containing protein 11	AcPEEPAAPSPEPR	C99c	98	9.09		√	√	√
P98160	Basement membrane-spECIfic heparan sulfate proteoglycan core protein	LPAVEPTDQAQYLcR	C1933c	1920	16.7	√		√
Q9P2B2	Prostaglandin F2 rECEptor negative regulator	VPGFADDPTELAcR	C429c	417	16.62	√	√	√
P23381	Tryptophan--tRNA ligase, cytoplasmic	DIIAcGFDINK	C225c	221	16.52	√		√	√
Q9NVH1	DnaJ homolog subfamily C member 11	AGLPGFYDPcVGEEK	C518c	509	16.5	√	√	√	√
P58546	Myotrophin	cDKEFmWALK	C2c	2	16.49	√	√	√	√
Q13938	Calcyphosin	LGLVLDQAEAEGVcR	C152c	139	16.49	√	√	√	√
Q16563	Synaptophysin-like protein 1	IATGHNIIDELPPcK	C193c	180	16.45	√		√
P35580	Myosin-10	IAEcSSQLAEEEEKAK	C1011c	1008	8.76	√	√
P35222	Catenin beta-1	AGDREDITEPAIcALR	C466c	454	16.42	√	√	√	√
Q9NZJ6	Ubiquinone biosynthesis O-methyltransferase, mitochondrial	ILDVGcGGGLLTEPLGR	C155c	150	10.6		√
Q9NZJ6	Ubiquinone biosynthesis O-methyltransferase, mitochondrial	GETEELQANAcTNPAVHEK	C358c	348	5.8		√	√
Q7Z6L0	Proline-rich transmembrane protein 2	ANcSPEDPCQETVSKPEVSK	C99c	97	16.37		√	√	√
Q9UPA5	Protein bassoon	AmSSVGIQTISDcSVQTEPDQLPR	C2672c	2660	6.25		√
Q9UPA5	Protein bassoon	SScSEYSPSPSLDSEAEALDGGPSR	C1123c	1121	10.1	√	√
Q9UJC5	SH3 domain-binding glutamic acid-rich-like protein 2	YcGDYDSFFESK	C76c	75	16.34	√	√	√	√
P18433	RECEptor-type tyrosine-protein phosphatase alpha	EEFNALPACPIQATcEAASKEENKEK	C257c	243	16.33	√	√	√	√
Q96DG6	Carboxymethylenebutenolidase homolog	ANEAYPCPcDIGHR	C10c	2	16.31	√	√	√	√
Q15334	Lethal(2) giant larvae protein homolog 1	VALcK	C523c	520	7.76	√	√	√	√
Q15334	Lethal(2) giant larvae protein homolog 1	VGcFDPYSDDPR	C505c	503	8.52	√
P27695	DNA-(apurinic or apyrimidinic site) lyase	EEAPDILcLQETK	C93c	86	16.26	√	√	√	√
Q15165	Serum paraoxonase/arylesterase 2	ALYcEL	C352c	349	6.58	√
Q15165	Serum paraoxonase/arylesterase 2	EVESVDLPHcHLIK	C42c	33	9.68	√			√
P27169	Serum paraoxonase/arylesterase 1	ALYcEL	C353c	350	6.58	√
Q9UGV2	Protein NDRG3	SVTSNQSDGTQEScESPDVLDR	C359c	346	7.49		√
Q9UGV2	Protein NDRG3	CSTLLVVGDNSPAVEAVVEcNSR	C273c	254	8.73		√		√
Q9UHX1	Poly(U)-binding-splicing factor PUF60	DIDDDLEGEVTEEcGK	C487c	474	11		√	√	√
Q15369	Elongin-C	MDGEEKTYGGcEGPDAMYVK	C11c	1	16.21	√	√
P07954	Fumarate hydratase, mitochondrial	LLGDASVSFTENcVVGIQANTER	C434c	422	16.2	√	√	√	√
Q9ULP0	Protein NDRG4	CPVmLVVGDNAPAEDGVVEcNSK	C246c	227	16.19	√	√	√	√
Q9ULA0	Aspartyl aminopeptidase	NDTPcGTTIGPILASR	C413c	409	16.17	√	√	√	√
P09497	Clathrin light chain B	VAQLcDFNPK	C199c	195	16.11	√	√	√	√
P35612	Beta-adducin	GVScSEVTASSLIK	C177c	174	16.11	√	√	√	√
Q9P0K1	Disintegrin and metalloproteinase domain-containing protein 22	mDGYScDGVQGICFGGR	C535c	530	16.08	√
Q9NQ48	Leucine zipper transcription factor-like protein 1	TVDScFQDLK	C35c	31	8.33	√	√
Q15435	Protein phosphatase 1 regulatory subunit 7	cIENLEELQSLR	C112c	112	15.93	√	√	√	√
P36969	Phospholipid hydroperoxide glutathione peroxidase	YAEcGLR	C93c	90	7.37		√	√	√
P17252	Protein kinase C alpha type	IADFGmcK	C485c	479	7.57		√
P17252	Protein kinase C alpha type	DVVIQDDDVEcTMVEKR	C383c	373	8.25	√
Q8ND24	RING finger protein 214	AASEVAGVVANAPSPPESSSLcASK	C23c	2	15.8		√
Q9NUJ1	Mycophenolic acid ACYl-glucuronide esterase, mitochondrial	ALAIEEFcK	C100c	93	15.71	√	√	√	√
Q96PE5	Opalin	SSIEAmEESDRPcEISEIDDNPK	C70c	58	15.66	√	√	√	√
Q96AQ6	Pre-B-cell leukemia transcription factor-interacting protein 1	AScPDSDnSWVLAGSESLPVETLGPASR	C4c	2	15.64	√			√
O14672	Disintegrin and metalloproteinase domain-containing protein 10	TITLQPGSPcNDFR	C632c	623	15.61	√	√	√	√
Q9H6Z4	Ran-binding protein 3	VEVITGEEAESNVLQMQcK	C406c	389	15.58	√	√	√	√
Q14019	Coactosin-like protein	YDGSTIVPGEQGAEYQHFIQQcTDDVR	C52c	31	15.57	√		√	√
P04216	Thy-1 membrane glycoprotein	VTSLTAcLVDQSLR	C28c	22	15.52	√	√	√	√
Q9NRX4	14 kDa phosphohistidine phosphatase	QGcDcEcLGGGR	C69c, C71c, C73c	67	15.51	√	√	√	√
P29120	Neuroendocrine convertase 1	ANGEVIIEIPTRAcEGQENAIK	C494c	481	15.5	√	√	√	√
P61163	Alpha-centractin	AcYLSINPQKDETLETEK	C222c	221	15.49	√	√	√	√
P00736	Complement C1r subcomponent	ESEQGVYTcTAQGIWK	C429c	421	15.46	√		√	√
Q9ULU8	Calcium-dependent secretion activator 1	IVYcTMEVEGGEK	C421c	418	15.43	√	√	√	√
Q13177	Serine/threonine-protein kinase PAK 2	LTDFGFcAQITPEQSK	C390c	384	15.4	√	√	√	√
P23142	Fibulin-1	cVDVDEcAPPAEPcGK	C354c, C360c, C367c	354	15.4	√	√	√	√
P23142	Fibulin-1	IIEVEEEQEDPYLNDRcR	C180c	164	7.61				√
P61225	Ras-related protein Rap-2b	ALAEEWScPFMETSAK	C140c	133	15.39	√	√	√	√
P61970	Nuclear transport factor 2	NINDAWVcTNDMFR	C114c	107	15.39	√		√	√
O95865	N(G),N(G)-dimethylarginine dimethylaminohydrolase 2	LSDVTLVPVScSELEK	C262c	252	15.38	√	√	√	√
O75131	Copine-3	VEcYDYDNDGSHDLIGTFQTTmTK	C214c	212	15.36	√	√	√	√
Q8N584	Tetratricopeptide repeat protein 39C	mSQAcHEVDDSSVVGLK	C475c	471	8.67		√
O14523	Phospholipid transfer protein C2CD2L	ASHLGNELEGTEELCcVAELDNPmQQK	C310c	295	15.3	√	√		√
Q9BUT1	3-hydroxybutyrate dehydrogenase type 2	cNcVcPGTVDTPSLQER	C172c, C174c, C176c	172	15.23	√	√	√	√
Q9HCG7	Non-lysosomal glucosyLCEramidase	AcGLGEGDTEVFPTQHVVR	C763c	762	15.23	√	√	√	√
O75061	Putative tyrosine-protein phosphatase auxilin	nGCRPYcDVLIGETK	C255c	249	15.21	√	√	√	√
Q6P1X6	UPF0598 protein C8orf82	LSYcGGGEALAVPFEPAR	C130c	127	15.1	√	√	√	√
O43747	AP-1 complex subunit gamma-1	ADcASGIFLAAEK	C400c	398	15.06		√	√	√
P54577	Tyrosine--tRNA ligase, cytoplasmic	ISEEcIAQWK	C501c	497	15.06	√	√	√	√
P49407	Beta-arrestin-1	CPVAMEEADDTVAPSSTFcK	C269c	251	15.05	√	√		√
P42025	Beta-centractin	AcYLSINPQKDEALETEK	C222c	221	15.03	√	√	√	√
Q92688	Acidic leucine-rich nuclear phosphoprotein 32 family member B	SLDLFNcEVTNLNDYR	C123c	117	15.01	√	√	√	√
Q9Y3I0	tRNA-splicing ligase RtcB homolog	LVmEEAPESYKNVTDVVNTcHDAGISK	C485c	466	14.99	√	√
P20916	Myelin-associated glycoprotein	DTVQcLcVVK	C430c, C432c	426	14.96	√	√	√	√
O15498	Synaptobrevin homolog YKT6	EQDYLcHVYVR	C66c	61	14.94	√	√	√	√
P46527	Cyclin-dependent kinase inhibitor 1B	TDPSDSQTGLAEQcAGIR	C148c	135	14.93		√	√	√
P11441	Ubiquitin-like protein 4A	EcSLQVPEDELVSTLK	C13c	12	14.91	√	√	√
P01034	Cystatin-C	TQPNLDNcPFHDQPHLK	C109c	102	14.9	√	√	√	√
P62633	Cellular nucleic acid-binding protein	DcDLQEDAcYNcGR	C67c, C74c, C77c	66	14.9	√	√	√	√
Q9NZJ7	Mitochondrial carrier homolog 1	VSSGScFALE	C385	380	6.6	√
Q9NZJ7	Mitochondrial carrier homolog 1	ETSYEMMMQcVSR	C206c	197	8.3	√		√	√
Q9Y3U8	60S ribosomal protein L36	EVcGFAPYER	C48c	46	14.9	√	√	√	√
P49441	Inositol polyphosphate 1-phosphatase	LcSTEEETAELLSK	C97c	96	14.84	√	√	√	√
O75380	NADH dehydrogenase [ubiquinone] iron-sulfur protein 6, mitochondrial	VIAcDGGGGALGHPK	C87c	84	14.83	√	√	√	√
Q8IXI2	Mitochondrial Rho GTPase 1	IcFNTPLAPQALEDVK	C216c	215	14.83	√	√	√	√
Q9H845	ACYl-CoA dehydrogenase family member 9, mitochondrial	LASGEHIAAFcLTEPASGSDAASIR	C179c	169	14.83		√		√
P07384	Calpain-1 catalytic subunit	LEIcNLTPDALK	C351c	348	14.8	√	√	√	√
Q8IW45	ATP-dependent (S)-NAD(P)H-hydrate dehydratase	DILSNGQQVLVcSQEGSSR	C261c	250	14.8	√	√	√	√
Q8TAF3	WD repeat-containing protein 48	DGTQcLSGSSDGTIR	C225c	221	7.73		√	√	√
Q8TAF3	WD repeat-containing protein 48	IELLcQDQVLDPNmDLR	C643c	639	7.06	√
Q9H8H3	Methyltransferase-like protein 7A	VTcIDPNPNFEK	C96c	94	14.75	√	√	√	√
Q9ULB1	Neurexin-1	EGFQGcLASVDLNGR	C1052c	1047	14.69	√		√	√
O95970	Leucine-rich glioma-inactivated protein 1	DFDcIITEFAK	C221c	218	14.68	√
Q9BUK0	Coiled-coil-helix-coiled-coil-helix domain-containing protein 7	LRDPDINPcLSESDASTR	C16c	8	14.59	√	√	√	√
Q969Q5	Ras-related protein Rab-24	AAIVcYDLTDSSSFER	C87c	83	14.54	√	√	√	√
O60939	Sodium channel subunit beta-2	NVQPEDEGIYNcYImNPPDR	C127c	116	14.53	√	√	√	√
P19022	Cadherin-2	VKVcQcDSNGDcTDVDR	C701c, C703c, C709c	698	14.5	√	√	√	√
P16070	CD44 antigen	ALSIGFETcR	C77c	69	14.48	√	√	√	√
Q5JRX3	Presequence protease, mitochondrial	EFQITcGPDSFATDPSK	C313c	308	14.45	√	√	√	√
P27797	Calreticulin	HEQNIDcGGGYVK	C105c	99	5.2	√		√
P27797	Calreticulin	LFPNSLDQTDmHGDSEYNImFGPDIcGPGTK	C137c	112	9.24	√	√		√
Q06323	Proteasome activator complex subunit 1	VDVFREDLcTK	C22c	14	14.44			√	√
A6NGB9	WAS/WASL-interacting protein family member 3	AEPASPAQDAQEPPAPPPPLPPYAScSPR	C302c	277	14.43		√
Q96FV2	SECErnin-2	LQcTYIEVEQVSK	C59c	57	14.43	√	√	√	√
Q99576	TSC22 domain family protein 3	FQScLSPEEPAPESPQVPEAPGGSAV	C112C	109	14.43		√		√
Q12904	AminoACYl tRNA synthase complex-interacting multifunctional protein 1	IWEQIQPDLHTNDEcVATYK	C284c	270	14.41	√		√	√
P16389	Potassium voltage-gated channel subfamily A member 2	ETEGEEQAQYLQVTScPK	C435c	420	14.36	√	√	√	√
Q13011	Delta(3,5)-Delta(2,4)-dienoyl-CoA isomerase, mitochondrial	YcAQDAFFQVK	C187c	186	14.33	√		√	√
Q99714	3-hydroxyACYl-CoA dehydrogenase type-2	VDVAVNcAGIAVASK	C91c	85	14.33	√	√	√	√
O15400	Syntaxin-7	ITQcSVEIQR	C28c	25	14.26	√	√	√	√
Q9H479	Fructosamine-3-kinase	AFGGPGAGcISEGR	C24c	16	14.25	√	√	√	√
O43765	Small glutamine-rich tetratricopeptide repeat-containing protein alpha	LGNYAGAVQDcER	C148c	138	14.24	√	√	√	√
Q7Z4W1	L-xylulose reductase	ECPGIEPVcVDLGDWEATER	C51c	50	14.23	√	√	√	√
P67870	Casein kinase II subunit beta	YQQGDFGYcPR	C109C	101	14.21	√	√	√	√
Q9UPQ0	LIM and calponin homology domains-containing protein 1	AcPALGLEALQPLQPEPPPEPAFSEAQK	C3c	2	14.21		√
Q8N4T8	Carbonyl reductase family member 4	AAAGDLGGDHLAFScDVAK	C55c	41	14.2	√	√	√	√
Q9H936	Mitochondrial glutamate carrier 1	GVNEDTYSGILDcAR	C271c	259	14.2	√	√	√	√
Q9Y259	Choline/ethanolamine kinase	AAEATAVAGSGAVGGcLAK	C17c	2	14.2	√	√		√
Q16531	DNA damage-binding protein 1	EVNYmcPLNSDGYPDSLALANNSTLTIGTIDEIQK	C680c	675	14.16	√
P48664	Excitatory amino acid transporter 4	nmFPPNLVEAcFK	C194c	184	5.34		√		√
Q92597	Protein NDRG1	mADcGGLPQISQPAK	C289c	286	14.12	√	√	√	√
P02730	Band 3 anion transport protein	NVELQcLDADDAK	C885c	880	14.07		√	√
Q6YP21	Kynurenine--oxoglutarate transaminase 3	mDDPEcYFNSLPK	C337c	332	14.03	√	√
Q13564	NEDD8-activating enzyme E1 regulatory subunit	DDYVHEFcR	C483c	476	13.91	√
Q15041	ADP-ribosylation factor-like protein 6-interacting protein 1	FHEIcSNLVK	C109c	105	13.9	√	√	√	√
Q9Y4C0	Neurexin-3	DGFQGcLASVDLNGR	C1018c	1013	13.85	√	√	√	√
P27635	60S ribosomal protein L10	VDEFPLcGHmVSDEYEQLSSEALEAAR	C49c	43	13.84	√
O75521	Enoyl-CoA delta isomerase 2, mitochondrial	LHAVNAEEcNVLQGR	C368c	360	13.81	√	√		√
O60220	Mitochondrial import inner membrane translocase subunit Tim8 A	AEAcFVNcVER	C62c, C66c	59	13.78	√	√	√	√
Q9BU02	Thiamine-triphosphatase	ELTAEPTIVAQLcK	C93c	81	13.78	√	√	√
A0A0B4J2D5	Glutamine amidotransferase-like class 1 domain-containing protein 3B, mitochondrial	NLSTFAVDGKDcK	C153c	142	13.77	√	√	√	√
P0DPI2	Glutamine amidotransferase-like class 1 domain-containing protein 3A, mitochondrial	NLSTFAVDGKDcK	C153c	142	13.77	√	√	√	√
P30447	HLA class I histocompatibility antigen, A-23 alpha chain	AYLEGTcVDGLR	C188c	182	13.75	√
Q96HD1	Cysteine-rich with EGF-like domain protein 1	LVEVLEGVcSK	C98c	90	13.71	√	√	√	√
P02549	Spectrin alpha chain, erythrocytic 1	mEENLSEPVHcVSLNEIR	C2072c	2062	13.69	√	√	√
P10915	Hyaluronan and proteoglycan link protein 1	LTYDEAVQAcLNDGAQIAK	C279c	270	13.68	√	√	√	√
P45954	Short/branched chain spECIfic ACYl-CoA dehydrogenase, mitochondrial	VGSFcLSEAGAGSDSFALK	C175c	171	13.65		√
Q15814	Tubulin-spECIfic chaperone C	DVLLTELSNcTVR	C214c	205	13.64	√	√	√	√
Q9NSE4	Isoleucine--tRNA ligase, mitochondrial	YTAESSDTLcPR	C1002c	993	13.64		√		√
P24592	Insulin-like growth factor-binding protein 6	EGQEcGVYTPNcAPGLQcHPPKDDEAPLR	C71c, C78c, C84c	67	13.61	√			√
Q15008	26S proteasome non-ATPase regulatory subunit 6	DNNmAPYYEALcK	C58c	47	13.59		√
Q96JE9	Microtubule-associated protein 6	AWPcITR	C5c	2	7.16	√		√	√
P48735	Isocitrate dehydrogenase [NADP], mitochondrial	VcVETVESGAMTK	C402c	401	13.52	√	√	√	√
Q96I15	Selenocysteine lyase	AAELVTQNcEAYEAHMR	C316c	308	13.52	√
P30048	Thioredoxin-dependent peroxide reductase, mitochondrial	AFQYVETHGEVcPANWTPDSPTIKPSPAASK	C229c	218	13.5	√		√	√
P01011	Alpha-1-antichymotrypsin	DEELScTVVELK	C261c	256	13.48	√	√	√	√
Q9H832	Ubiquitin-conjugating enzyme E2 Z	VAVcDMMEGK	C254c	251	13.47	√	√	√	√
Q14108	Lysosome membrane protein 2	DEVLYVFPSDFcR	C274c	263	13.44	√	√	√	√
P05937	Calbindin	TDLALILcAGDN	C257c	250	13.43	√	√	√
P43243	Matrin-3	LcSLFYTNEEVAK	C806c	805	13.43	√	√	√	√
Q14168	MAGUK p55 subfamily member 2	DLELTPNSGTLcGSLSGK	C334c	323	13.37	√			√
P00387	NADH-cytochrome b5 reductase 3	DPDDHTVcHLLFANQTEK	C204c	197	13.35	√		√
Q16643	Drebrin	EGTQASEGYFSQSQEEEFAQSEELcAK	C613c	589	13.35	√	√	√	√
P04004	Vitronectin	GQYcYELDEK	C180c	177	13.31	√	√
P49758	Regulator of G-protein signaling 6	AVGVADPEESSPNmIVYcK	C27c	10	13.31	√	√		√
P58549	FXYD domain-containing ion transport regulator 7	ScKSELPSSAPGGGGV	C66c	65	13.3		√		√
P00738	Haptoglobin	YVMLPVADQDQcIR	C309c	298	13.26	√	√	√
Q9BQA1	Methylosome protein 50	DSVFLScSEDNR	C186c	180	13.24	√		√	√
Q8N461	F-box/LRR-repeat protein 16	SSPGIDGDPKPPcLPR	C14c	2	13.23	√	√		√
Q8TAE6	Protein phosphatase 1 regulatory subunit 14C	LQEALVDcYKPTEEFIK	C136c	129	13.17	√	√	√	√
Q9C0A0	Contactin-associated protein-like 4	IEVFGcAYR	C177c	172	13.17	√	√	√	√
Q9C0E8	Endoplasmic reticulum junction formation protein lunapark	EcEPPSAGAAVTARPGQEIR	C149c	148	13.11	√	√	√
P62424	60S ribosomal protein L7a	TcTTVAFTQVNSEDKGALAK	C199c	198	13.1	√	√	√	√
Q3ZCW2	Galectin-related protein	VEILcEHPR	C130c	126	13.1	√	√	√	√
P45381	AspartoACYlase	TScHIAEEHIQK	C4c	2	13.09		√	√
P47736	Rap1 GTPase-activating protein 1	LGDPAcPEIK	C644c	639	13.05	√	√
P21695	Glycerol-3-phosphate dehydrogenase [NAD(+)], cytoplasmic	ITVVQEVDTVEIcGALK	C200c	188	12.99	√
Q15560	Transcription elongation factor A protein 2	TGGTQTDLFTcGK	C261c	251	12.99	√	√		√
Q14151	Scaffold attachment factor B2	KFDFDAcNEVPPAPK	C361c	355	12.97	√	√	√
O14841	5-oxoprolinase	LEEQcVDALQAQGFPR	C558c	554	12.96	√	√	√	√
P29323	Ephrin type-B rECEptor 2	IEQVIGAGEFGEVcSGHLK	C636c	623	12.96	√		√	√
Q13530	Serine incorporator 3	IPGFcEGGFK	C72c	68	12.96	√		√
Q13530	Serine incorporator 3	IHEADINADKDcDVLVGYK	C89c	78	7.31			√
P0DP58	Ly-6/neurotoxin-like protein 1	cFETVYDGYSK	C68c	68	12.9	√	√	√	√
Q96QE2	Proton myo-inositol cotransporter	STVIDSScVPVNK	C467c	460	12.88	√	√	√	√
Q7Z4H8	Protein O-glucosyltransferase 3	DGMELVPQPEDSTAIcQcHR	C495c, C497c	480	12.84	√
Q9Y512	Sorting and assembly machinery component 50 homolog	LELNYcVPmGVQTGDR	C445c	440	12.84	√	√	√	√
Q9HCU4	Cadherin EGF LAG seven-pass G-type rECEptor 2	LTLPEEHPcLK	C137c	129	12.83	√		√
P23229	Integrin alpha-6	IEDDmDGGDWSFcDGR	C175c	163	12.8	√	√	√
Q8NCN5	Pyruvate dehydrogenase phosphatase regulatory subunit, mitochondrial	LVNcPETFTPDMR	C357c	354	12.78	√
P00491	Purine nucleoside phosphorylase	ELQEGTYVmVAGPSFETVAEcR	C206c	186	12.77	√		√	√
O60443	Gasdermin-E	NEVLcVLTQK	C156c	152	12.75	√	√	√
Q9UMS4	Pre-mRNA-processing factor 19	VTDETSGcSLTCAQFHPDGLIFGTGTmDSQIK	C355c	344	12.68	√		√
Q9NPH2	Inositol-3-phosphate synthase 1	ScIENILR	C48c	484	5.26	√
Q9NPH2	Inositol-3-phosphate synthase 1	SNVVDDmVQSNPVLYTPGEEPDHcVVIK	C380c	357	7.39	√		√
P01111	GTPase NRas	VKDSDDVPMVLVGNKcDLPTR	C118c	103	12.61	√
P50995	Annexin A11	GFGTDEQAIIDcLGSR	C226c	215	12.6	√	√
Q8NBX0	Saccharopine dehydrogenase-like oxidoreductase	ACIENGAScIDISGEPQFLELmQLK	C120c	112	12.57	√	√
Q9Y4E8	Ubiquitin carboxyl-terminal hydrolase 15	TEDTEHVIIPVcLR	C570c	559	12.55	√	√	√	√
Q3MHD2	Protein LSM12 homolog	AAPPGEYFSVGSQVScR	C17c	2	12.48	√	√		√
Q92563	Testican-2	EKPPcLAELER	C313c	309	12.48	√		√	√
Q13228	Methanethiol oxidase	EEIVYLPcIYR	C31c	24	12.47	√	√	√
P19105	Myosin regulatory light chain 12A	NAFAcFDEEATGTIQEDYLR	C108c	104	12.46	√	√		√
P60900	Proteasome subunit alpha type-6	ITENIGcVMTGMTADSR	C78c	72	12.46	√
P00441	Superoxide dismutase [Cu-Zn]	LAcGVIGIAQ	C147c	145	12.44	√	√	√	√
Q9Y696	Chloride intracellular channel protein 4	DEFTNTcPSDKEVEIAYSDVAK	C234c	228	12.42	√	√	√	√
P26378	ELAV-like protein 4	SLFGSIGEIEScK	C75c	64	12.38	√	√	√	√
P02760	Protein AMBP	GEcVPGEQEPEPILIPR	C188c	186	12.29	√		√	√
P34913	Bifunctional epoxide hydrolase 2	VcEAGGLFVNSPEEPSLSR	C423c	422	12.26	√	√
Q05639	Elongation factor 1-alpha 2	SGDAAIVEmVPGKPmcVESFSQYPPLGR	C411c	396	12.26	√	√		√
P23526	Adenosylhomocysteinase	FDNLYGcR	C195c	189	12.17	√	√	√	√
Q96PB1	N-acetylneuraminate 9-O-acetyltransferase	ETTAMILMnVYcnK	C291c	280	5.85	√
Q96FE5	Leucine-rich repeat and immunoglobulin-like domain-containing nogo rECEptor-interacting protein 1	AQQVFVDEGHTVQFVcR	C446c	431	12.07	√	√	√	√
Q9P0R6	GSK3B-interacting protein	YcLELTEAGLK	C77c	76	12	√	√	√	√
Q15811	Intersectin-1	ELIMcNIK	C1291c	1287	6.27		√
P01876	Immunoglobulin heavy constant alpha 1	TFTcTAAYPESK	C204c	201	11.95	√		√
Q9NYU2	UDP-glucose:glycoprotein glucosyltransferase 1	TIDLcNNPMTK	C1493c	1489	11.94	√
P51884	Lumican	ISETSLPPDMYEcLR	C328c	316	11.92	√		√	√
Q9ULV4	Coronin-1C	cDLISIPK	C420c	420	5.72	√
Q9ULV4	Coronin-1C	NDQcYDDIR	C23c	20	6.2	√	√	√	√
P41222	Prostaglandin-H2 D-isomerase	AQGFTEDTIVFLPQTDKcmTEQ	C186c	169	11.86	√	√	√	√
Q08211	ATP-dependent RNA helicase A	AAEcNIVVTQPR	C438c	435	11.85		√
P09496	Clathrin light chain A	LcDFNPK	C218c	217	11.8	√	√	√	√
Q92947	Glutaryl-CoA dehydrogenase, mitochondrial	GELLGcFGLTEPNSGSDPSSmETR	C176c	171	11.8		√
Q9NUQ9	Protein FAM49B	NLPIENTTDCLSTmASVcR	C231c	214	11.79	√	√	√	√
Q9NZ32	Actin-related protein 10	ELETQLLEQcTVDTSVAK	C183c	174	11.79	√	√
Q99805	Transmembrane 9 superfamily member 2	LDSVESVLPYEYTAFDFcQASEGK	C84c	67	11.77	√			√
Q9NZZ3	Charged multivesicular body protein 5	APPPSLTDcIGTVDSR	C20c	12	11.76		√
Q93009	Ubiquitin carboxyl-terminal hydrolase 7	LSESVLSPPcFVR	C90c	81	11.75	√	√	√	√
P52758	2-iminobutanoate/2-iminopropanoate deaminase	AAGcDFTNVVK	C71c	68	11.7	√	√	√	√
Q6XYQ8	Synaptotagmin-10	IcGK	C232c	231	5.99	√	√	√	√
Q6XYQ8	Synaptotagmin-10	MSFHKEDGVNSLcQK	C13c	1	5.7		√
Q13404	Ubiquitin-conjugating enzyme E2 variant 1	IEcGPK	C71c	69	11.66	√	√	√	√
Q15075	Early endosome antigen 1	DLDcQQLQSR	C346c	343	11.63		√
P41091	Eukaryotic translation initiation factor 2 subunit 3	IVLTNPVcTEVGEK	C434c	427	11.62	√	√
O95295	SNARE-associated protein Snapin	EQIDNLATELcR	C66c	56	11.59		√	√
P49458	Signal recognition particle 9 kDa protein	VTDDLVcLVYK	C48c	42	11.59	√		√	√
Q6YN16	Hydroxysteroid dehydrogenase-like protein 2	ALPcIVDVRDEQQISAAVEK	C71c	68	11.57	√		√	√
Q8NI08	Nuclear rECEptor coactivator 7	SNScSTFNNDILSK	C917c	914	11.51	√	√
O75569	Interferon-inducible double-stranded RNA-dependent protein kinase activator A	VTVGDITcTGEGTSK	C77c	70	11.5		√
P28838	Cytosol aminopeptidase	QVVDcQLADVNNIGK	C445c	441	11.5	√	√	√
P49006	MARCKS-related protein	EGGGDSSASSPTEEEQEQGEIGAcSDEGTAQEGK	C134c	111	11.5		√	√
O76024	Wolframin	MDSNTAPLGPScPQPPPAPQPQAR	C12c	1	11.48	√
Q92859	Neogenin	cVVESGGPPKYSDEVELK	C221c	221	11.43	√	√	√	√
O95248	Myotubularin-related protein 5	AcVPGCPAAEPSPASFLR	C1371c	1370	11.42		√		√
P09488	Glutathione S-transferase Mu 1	VDILENQTmDNHmQLGmIcYNPEFEK	C115c	97	11.4	√	√
Q99442	Translocation protein SEC62	AVDcLLDSK	C55c	52	11.37	√	√	√	√
P21810	Biglycan	VVQcSDLGLK	C76c	73	11.36	√	√	√	√
P63092	Guanine nucleotide-binding protein G(s) subunit alpha isoforms short	ALWEDEGVRAcYER	C162c	152	11.36	√
Q9Y6X4	Soluble lamin-associated protein of 75 kDa	NEIPFLcHSSTDYAK	C138c	132	5.84		√
Q9Y6X4	Soluble lamin-associated protein of 75 kDa	AFPVDmLENcSHEELENSAEDYmSDLR	C11c	2	5.5		√
Q13526	Peptidyl-prolyl cis-trans isomerase NIMA-interacting 1	SGEEDFESLASQFSDcSSAK	C113c	98	11.32		√
Q14008	Cytoskeleton-associated protein 5	FQPASAPAEDcISSSTEPKPDPK	C1113c	1103	11.3		√
Q7Z4S6	Kinesin-like protein KIF21A	AVLcVDSTDDLLFTGSK	C1352c	1349	11.3	√	√	√	√
P62280	40S ribosomal protein S11	DVQIGDIVTVGEcRPLSK	C131c	119	11.28	√	√	√	√
Q86YS7	C2 domain-containing protein 5	FLQDGTVEGcLEQR	C449c	440	11.25		√
Q92736	Ryanodine rECEptor 2	VGWSRPGcQPDQELGSDER	C1122c	1115	11.25	√	√	√	√
O75475	PC4 and SFRS1-interacting protein	QPcPSESDIITEEDKSK	C204c	202	11.24		√	√
Q15831	Serine/threonine-protein kinase STK11	ISDLGVAEALHPFAADDTcR	C210c	192	11.17	√
Q8NCB2	CaM kinase-like vesicle-associated protein	TEEFcEIFR	C36c	32	5.9	√		√	√
P63151	Serine/threonine-protein phosphatase 2A 55 kDa regulatory subunit B alpha isoform	AGAGGGNDIQWcFSQVK	C13c	2	11.13	√	√
Q56NI9	N-acetyltransferase ESCO2	cLVLEEK	C263c	263	11.12		√	√
P41567	Eukaryotic translation initiation factor 1	FAcNGTVIEHPEYGEVIQLQGDQR	69	67	11.03		√		√
O75832	26S proteasome non-ATPase regulatory subunit 10	ASTNIQDTEGNTPLHLAcDEERVEEAK	C180c	163	11.01	√			√
Q9UKU7	Isobutyryl-CoA dehydrogenase, mitochondrial	AVIFEDcAVPVANR	C251c	245	11.01		√
Q9Y2B9	cAMP-dependent protein kinase inhibitor gamma	mEVESSYSDFIScDR	C14c	2	11		√
Q5U5X0	Complex III assembly factor LYRM7	KDLLVENVPYcDAPTQKQ	C97c	87	10.99	√
Q9Y5L3	Ectonucleoside triphosphate diphosphohydrolase 2	VSLSGSSDPHLcR	C310c	299	10.96	√		√
P07738	Bisphosphoglycerate mutase	VcDVPLDQLPR	C145c	144	10.94			√	√
P54760	Ephrin type-B rECEptor 4	IEEVIGAGEFGEVcR	C630c	617	12.08		√
O14910	Protein lin-7 homolog A	VLQSEFcTAIR	C62c	56	10.92	√	√		√
O15144	Actin-related protein 2/3 complex subunit 2	NcFASVFEK	C120c	119	10.92	√	√	√	√
Q9BUP0	EF-hand domain-containing protein D1	ASEELAcKLER	C8c	2	10.9	√			√
P07585	Decorin	VVQcSDLGLDKVPK	C67c	64	10.85	√	√
Q96FW1	Ubiquitin thioesterase OTUB1	AAEEPQQQKQEPLGSDSEGVNcLAYDEAImAQQDR	C23c	2	10.84		√
P27361	Mitogen-activated protein kinase 3	DLKPSNLLINTTcDLK	C178c	166	10.83	√	√	√	√
P62487	DNA-directed RNA polymerase II subunit RPB7	HSIPSEMEFDPNSNPPcYK	C127c	111	10.83	√		√
O75663	TIP41-like protein	VAcAEEWQESR	C87c	85	10.8		√	√	√
P22830	Ferrochelatase, mitochondrial	LEYcNPYR	C294c	291	10.78	√	√	√	√
P11413	Glucose-6-phosphate 1-dehydrogenase	cISEVQANNVVLGQYVGNPDGEGEATK	C294c	294	10.75	√	√	√
Q8NBS9	Thioredoxin domain-containing protein 5	IAEVDcTAER	C381c	376	10.71		√	√	√
P08559	Pyruvate dehydrogenase E1 component subunit alpha, somatic form, mitochondrial	VDGMDILcVR	C261c	254	10.63	√	√	√	√
Q9NP81	Serine--tRNA ligase, mitochondrial	FGEVTSASNcTDFQSR	C425c	416	10.6		√		√
Q96F10	Diamine acetyltransferase 2	EGDcGDILR	C14c	11	10.59	√	√	√
P07196	Neurofilament light polypeptide	TLEIEAcR	C322c	316	10.52	√	√	√	√
Q96GX9	Methylthioribulose-1-phosphate dehydratase	YLIPELcK	C32c	26	10.52	√			√
Q9NTJ4	Alpha-mannosidase 2C1	LSQEVVLDVGcPYVR	C793c	783	10.51	√			√
Q13424	Alpha-1-syntrophin	YLEIcSADGQDTLFLR	C239c	235	10.5	√	√
O43583	Density-regulated protein	AADISESSGADcKGDPR	C13c	2	10.47	√	√	√	√
O60268	Uncharacterized protein KIAA0513	FGEYcSSENGK	C125c	121	10.45		√	√
Q9UQB3	Catenin delta-2	TVENcVCILR	C764c	760	10.44	√	√	√	√
P26885	Peptidyl-prolyl cis-trans isomerase FKBP2	GWDQGLLGmcEGEK	C97c	88	10.41		√
Q9UD71	Protein phosphatase 1 regulatory subunit 1B	TTcGQGLEGPWERPPPLDESER	C155c	153	10.39	√			√
P08294	Extracellular superoxide dismutase [Cu-Zn]	RDDDGALHAAcQVQPSATLDAAQPR	C63c	53	10.36	√		√
Q9H074	Polyadenylate-binding protein-interacting protein 1	IENVVLDANcSR	C358c	349	10.36	√	√	√	√
P11215	Integrin alpha-M	LAcESASSTEVSGALK	C847c	845	10.34		√
P33176	Kinesin-1 heavy chain	mEENEKELAAcQLR	C632c	622	10.28	√	√	√	√
Q7L775	EPM2A-interacting protein 1	VASLFDSNQIcEK	C557c	547	10.25	√
Q8TCD5	5'(3')-deoxyribonucleotidase, cytosolic type	EmNDLPDTQVFIcTSPLLK	C98c	86	10.24	√	√
P33316	Deoxyuridine 5'-triphosphate nucleotidohydrolase, mitochondrial	TDIQIALPSGcYGR	C166c	156	10.2	√		√
Q9UQ80	Proliferation-associated protein 2G4	SLVEASSSGVSVLSLcEK	C49c	34	10.17	√	√	√	√
Q99572	P2X purinoceptor 7	cESIVEPKPTLK	C388c	388	10.15		√
Q9H1Y0	Autophagy protein 5	IPTcFTLYQDEITER	C19c	16	10.15	√
P49748	Very long-chain spECIfic ACYl-CoA dehydrogenase, mitochondrial	LASGETVAAFcLTEPSSGSDAASIR	C215c	205	10.12	√	√	√	√
Q68D91	Metallo-beta-lactamase domain-containing protein 2	ISDYVGTcER	C212c	205	10.12	√	√	√	√
Q9NR46	Endophilin-B2	LDLDAcK	C172c	167	10.11		√	√	√
P12036	Neurofilament heavy polypeptide	AQALQEEcGYLR	C227c	220	10.1		√	√	√
Q99426	Tubulin-folding cofactor B	LDQEDALLGSYPVDDGcR	C83c	67	10.1	√	√	√	√
Q9UIA9	Exportin-7	ADHVQSLAQLENLcK	C15c	2	10.08		√
Q9UQM7	Calcium/calmodulin-dependent protein kinase type II subunit alpha	mcDPGmTAFEPEALGNLVEGLDFHR	C373c	372	10.07	√			√
O95861	3'(2'),5'-bisphosphate nucleotidase 1	LVTDcVAAMNPDAVLR	C206c	202	10.05	√	√	√	√
Q9BRR6	ADP-dependent glucokinase	VAGTQAcATETIDTSR	C415c	409	10.03		√	√	√
P22570	NADPH:adrenodoxin oxidoreductase, mitochondrial	ALEIPGEELPGVcSAR	C152c	140	10.02	√	√		√
P39060	Collagen alpha-1(XVIII) chain	LTESYcETWR	C1706c	1701	10.01	√	√	√	√
Q9UJU6	Drebrin-like protein	AEEDVEPEcIMEK	C127c	119	10.01	√	√
P20936	Ras GTPase-activating protein 1	MMAAEAGSEEGGPVTAGAGGGGAAAGSSAYPAVcR	C34c	1	10	√	√
Q9Y646	Carboxypeptidase Q	IPTAcITVEDAEMMSR	C233c	229	9.99	√	√	√
O43678	NADH dehydrogenase [ubiquinone] 1 alpha subcomplex subunit 2	ANPDLPILIREcSDVQPK	C58c	47	9.98	√			√
Q9H0R4	Haloacid dehalogenase-like hydrolase domain-containing protein 2	GTGcEPEEAVmIGDDCRDDVGGAQDVGmLGILVK	C194c	191	9.95	√	√
Q92599	Septin-8	cKLEEmGFQDSDGDSQPFSLQETYEAK	C303c	303	9.93		√
P11498	Pyruvate carboxylase, mitochondrial	FcEVAKENGMDVFR	C663c	662	9.91	√
P18206	Vinculin	TNLLQVcER	C1053c	1047	9.91	√	√	√	√
Q9P0K9	DOMON domain-containing protein FRRS1L	MGGDDVMAcVHDDNGR	C213c	205	9.91	√
Q92796	Disks large homolog 3	LGVNDcVLR	C182c	177	9.88	√	√
Q99471	Prefoldin subunit 5	DcLNVLNK	C49c	48	9.87	√	√	√	√
P52943	Cysteine-rich protein 2	ASSVTTFTGEPNTcPR	C126c	113	9.86	√	√	√	√
O96011	Peroxisomal membrane protein 11B	NAcDLFIPLDK	C216c	214	9.73		√	√	√
Q9HCX3	Zinc finger protein 304	SYVcSK	C449c	446	9.69		√	√
Q08345	Epithelial discoidin domain-containing rECEptor 1	LPGGVEcR	C303c	297	9.68		√	√	√
Q8N987	N-terminal EF-hand calcium-binding protein 1	ETLNQLQSLQNSLEcAmETTEEQTR	C152c	138	9.6		√
Q06124	Tyrosine-protein phosphatase non-rECEptor type 11	YSLADQTSGDQSPLPPcTPTPPCAEMR	C567c	551	9.5		√
P52907	F-actin-capping protein subunit alpha-1	EASDPQPEEADGGLKSWREScDSALR	C124c	104	9.49	√			√
Q96QK1	Vacuolar protein sorting-associated protein 35	DLVEMcR	C137c	132	9.48	√	√	√	√
O95394	Phosphoacetylglucosamine mutase	VDcANGIGALK	C212c	210	9.47	√	√	√	√
Q86W24	NACHT, LRR and PYD domains-containing protein 14	HPEcK	C758c	755	9.47		√	√	√
Q13451	Peptidyl-prolyl cis-trans isomerase FKBP5	EEQcILYLGPR	C215c	212	9.46		√	√
O75051	Plexin-A2	TLILNcVNPDNENSPEIPVK	C1505c	1499	9.44		√
Q8NFT8	Delta and Notch-like epidermal growth factor-related rECEptor	VTATGFQQcSLIDGR	C250c	242	9.44	√		√	√
Q12805	EGF-containing fibulin-like extracellular matrix protein 1	NPcQDPYILTPENR	C365c	363	9.38	√		√	√
P52799	Ephrin-B2	ENTPLLNcAKPDQDIK	C101c	94	9.35	√	√	√
Q5VT66	Mitochondrial amidoxime-reducing component 1	RVMACSRcILTTVDPDTGVMSR	C273c	266	9.35		√	√
O95502	Neuronal pentraxin rECEptor	AAFDVcK	C494c	489	9.31		√	√
O95630	STAM-binding protein	LTDHGLEEISScR	C390c	379	9.28	√	√	√	√
Q9Y262	Eukaryotic translation initiation factor 3 subunit L	GDPQVYEELFSYScPK	C417c	404	9.28		√
O94772	Lymphocyte antigen 6H	QCQPSDTVcASVR	C45c C52c	44	9.26	√
Q92506	Estradiol 17-beta-dehydrogenase 8	LAGEGATVAAcDLDR	C41c	31	9.26		√	√
Q07955	Serine/arginine-rich splicing factor 1	EAGDVcYADVYR	C148c	143	9.25	√	√	√	√
P06748	Nucleophosmin	mEDSmDmDmSPLRPQNYLFGcELK	C21c	1	9.24	√	√
O95359	Transforming acidic coiled-coil-containing protein 2	IcDELIAK	2938	2937	9.16		√
Q4G0N4	NAD kinase 2, mitochondrial	SEGHLcLPVR	C193c	188	9.14	√		√	√
P42330	Aldo-keto reductase family 1 member C3	LLDFcK	206	202	9.09	√
Q9UJW0	Dynactin subunit 4	VTPQREEGEVTVcFK	C418c	406	9.09	√
P01042	Kininogen-1	EGDcPVQSGK	C83c	80	9.05		√
O95271	Poly [ADP-ribose] polymerase tankyrase-1	ELLEAcR	C190c	185	9	√	√	√	√
P11047	Laminin subunit gamma-1	ATAESASEcLPcDcNGR	C339c, C342c, C344c	331	9	√
P14207	Folate rECEptor beta	TDLLNVcMDAK	C31c	25	9		√
Q8WX93	Palladin	DLDGTcSLHTTASTLDDDGNYTIMAANPQGR	C1058c	1053	9	√		√
P55884	Eukaryotic translation initiation factor 3 subunit B	NLFNVVDcK	C515c	508	8.92	√	√	√	√
P62316	Small nuclear ribonucleoprotein Sm D2	NNTQVLINcR	C46c	38	8.88	√		√	√
Q9NQW6	Anillin	ETLVSQcR	C1076c	1070	8.88	√	√	√	√
O94822	E3 ubiquitin-protein ligase listerin	LSLnYEcFK	C981c	975	8.81	√
Q6F5E8	Capping protein, Arp2/3 and myosin-I linker protein 2	TSPSPDSLGLPEDPcLGPR	C1339c	1325	8.81		√		√
P10909	Clusterin	EILSVDcSTNNPSQAK	C313c	307	8.75	√	√	√	√
Q9NZD2	Glycolipid transfer protein	GQNVTEEEcLEK	C176c	168	8.75		√	√	√
O94910	Adhesion G protein-coupled rECEptor L1	VLEPTSTHESEHQSGAWcKDPLQAGDR	C164c	147	8.71	√
Q6XQN6	Nicotinate phosphoribosyltransferase	ALDcSEVTVR	C101c	98	8.71		√
P61086	Ubiquitin-conjugating enzyme E2 K	IENLcAmGFDR	C170c	166	8.66	√	√	√	√
P29992	Guanine nucleotide-binding protein subunit alpha-11	TLWEDPGIQEcYDR	C144c	134	8.64	√
P37235	Hippocalcin-like protein 1	LLQcDPSSASQF	C185c	182	8.64	√	√
P84074	Neuron-spECIfic calcium-binding protein hippocalcin	LLQcDPSSASQF	C185c	182	8.64	√	√
P40855	Peroxisomal biogenesis factor 19	IcEQFEAETPTDSETTQK	C229c	228	8.64	√
P09110	3-ketoACYl-CoA thiolase, peroxisomal	DcLIPmGITSENVAER	C177c	176	8.62		√	√	√
Q5FWE3	Proline-rich transmembrane protein 3	SEVPERPNNcYAGPSNVGAGSLDISK	C736c	727	8.61		√	√
P54819	Adenylate kinase 2, mitochondrial	NLETPLcK	C92c	86	8.6	√	√	√	√
P84090	Enhancer of rudimentary homolog	TYADYESVNEcMEGVCK	C28c	18	8.6	√	√	√	√
P05060	Secretogranin-1	SSAPPITPEcR	C57c	48	8.58		√	√	√
Q06828	Fibromodulin	SAmPADAPLcLR	C567c	358	8.55		√
Q96RU3	Formin-binding protein 1	VLATDFDDEFDDEEPLPAIGTcK	C555c	534	8.51	√		√	√
Q86XT4	E3 ubiquitin-protein ligase TRIM50	EPLMLQCGHSYcK	C31c C36c	25	8.48	√
Q9BQT9	Calsyntenin-3	YAGEIcGFR	C66c	61	8.48		√
P04181	Ornithine aminotransferase, mitochondrial	VLPmNTGVEAGETAcK	C150c	136	8.47		√	√	√
O00519	Fatty-acid amide hydrolase 1	DVESLALcLR	C293c	286	8.34		√	√	√
Q9C0B1	Alpha-ketoglutarate-dependent dioxygenase FTO	HTEAEIAAAcETFLK	C136c	127	8.3		√		√
Q52LJ0	Protein FAM98B	INDALSCEYEcR	C220c	210	8.28	√		√	√
Q9HCR9	Dual 3',5'-cyclic-AMP and -GMP phosphodiesterase 11A	FKIDYETLcR	C648c	640	8.28	√	√
P17301	Integrin alpha-2	AVIDQcNHDNILR	C299c	294	8.26	√
Q96CW1	AP-2 complex subunit mu	SYLSGMPEcK	C212c	204	8.23	√	√	√	√
Q03154	AminoACYlase-1	VCKDmNLTLEPEImPAATDNR	C331c	330	8.2		√		√
P08582	Melanotransferrin	SEDYELLcPNGAR	C603c	596	8.19	√		√	√
Q9BW62	Katanin p60 ATPase-containing subunit A-like 1	IEGYSGADITNVcR	C424c	412	8.19	√	√	√
Q6DD88	Atlastin-3	DIYYNNmEEVcGGEKPYLSPDILEEK	C371c	361	8.18	√
P78417	Glutathione S-transferase omega-1	FcPFAER	C32c	31	8.17	√			√
Q13315	Serine-protein kinase ATM	IIDcVGSDGKER	C2704c	2701	8.14	√	√	√	√
Q92747	Actin-related protein 2/3 complex subunit 1A	ATTEDRNTALETLHQNSITQVSIYEVDKQDcR	C340c	310	8	√		√
P16157	Ankyrin-1	LLcSVIGGTDQAQWEDITGTTK	C1174c	1172	7.98	√
P78367	Homeobox protein Nkx-3.2	cADAR	C107c	107	7.97	√	√	√	√
Q9BQI9	Nuclear rECEptor-interacting protein 2	TEIPALLVNcK	C164c	155	7.96	√	√	√
P08519	Apolipoprotein(a)	NPDAVAAPYcYTR	C88c	79	7.93	√		√
O14639	Actin-binding LIM protein 1	DGAPYcEKDYQGLFGVK	C273c	268	7.91		√
Q96RP9	Elongation factor G, mitochondrial	YQPcLPSTQEDVINK	C723c	720	7.9		√		√
Q07866	Kinesin light chain 1	EAEPLcK	C320c	315	7.86	√	√	√	√
Q9H0B6	Kinesin light chain 2	EAEPLcK	C305	300	6.71	√	√	√	√
A1Z1Q3	ADP-ribose glycohydrolase MACROD2	ITcGYDLPAK	C132c	130	7.81	√	√	√
Q5BKY1	Leucine-rich repeat-containing protein 10	LVIYDHNPcR	C224c	216	7.81	√	√	√
P60866	40S ribosomal protein S20	VcADLIR	C36c	35	7.78		√
O15031	Plexin-B2	LVEcGSLFK	C112c	109	7.75		√
Q96AM1	Mas-related G-protein coupled rECEptor member F	mcPGLSEAPELYSR	C18c	17	7.71	√	√	√
Q9NR48	Histone-lysine N-methyltransferase ASH1L	SVGHSISIEcK	C626c	617	7.7	√	√	√
Q9BQ69	ADP-ribose glycohydrolase MACROD1	AAGPLLTDEcR	C199c	190	7.58		√
Q7Z3T8	Zinc finger FYVE domain-containing protein 16	ITcGK	C1370c	1368	7.57	√	√	√	√
P00751	Complement factor B	LEDSVTYHcSR	C191c	183	7.52	√	√	√	√
Q9Y2D4	Exocyst complex component 6B	EIESTDTAcIGPTLR	C32c	24	7.52		√
P06870	Kallikrein-1	ILPnDEcK	C185c	179	7.51	√	√
Q9NW38	E3 ubiquitin-protein ligase FANCL	LVYADTcFSTIKLKAEDASGR	C132c	126	7.51	√	√	√	√
Q08257	Quinone oxidoreductase	VHAcGVNPVETYIR	C45c	42	7.5	√	√	√	√
Q9UM54	Unconventional myosin-VI	DTINTSCDIELLAAcR	C1110c	1096	7.5		√
P01266	Thyroglobulin	LPTcPGSCEEAK	C921c	918	7.48		√
P47813	Eukaryotic translation initiation factor 1A, X-chromosomal	LEAmcFDGVKR	C51c	47	7.48		√
Q96AX1	Vacuolar protein sorting-associated protein 33A	GEcAR	C198c	196	7.46		√
Q9UKG1	DCC-interacting protein 13-alpha	GDVAGGLAMDIDNcSVMAVDCEDRR	C328c	315	7.46	√
Q96F07	Cytoplasmic FMR1-interacting protein 2	cNEQPNRVEIYEK	C98c	98	7.37	√		√
O43390	Heterogeneous nuclear ribonucleoprotein R	LcDSYEIRPGK	C226c	225	7.28		√
P49589	Cysteine--tRNA ligase, cytoplasmic	ALcDNVDTR	C506c	504	7.26		√	√	√
Q6NUJ1	Proactivator polypeptide-like 1	LcGNRRR	C366c	365	7.26	√		√
O94903	Pyridoxal phosphate homeostasis protein	ILSLcPEIK	C86c	82	7.25		√
Q15493	Regucalcin	NYSEMYVTcAR	C262c	254	7.25		√
Q92496	Complement factor H-related protein 4	VEYQcQSYYELQGSK	C240c	236	7.25	√
Q9Y3B3	Transmembrane emp24 domain-containing protein 7	QcFYEDIAQGTK	C48c	47	7.25		√
P62333	26S proteasome regulatory subunit 10B	NVcTEAGMFAIR	C347c	345	7.24	√
Q6ZUG5	Uncharacterized protein FLJ43738	PVYcK	C5c	2	7.24		√		√
O75478	Transcriptional adapter 2-alpha	TkEEcEkHYMK	C110c	106	7.23	√	√
Q9H2G2	STE20-like serine/threonine-protein kinase	DLQLQcEANVR	C1138c	1133	7.23		√
Q9NUB1	Acetyl-coenzyme A synthetase 2-like, mitochondrial	ELLETTcR	C151c	145	7.18		√
Q14831	Metabotropic glutamate rECEptor 7	EAGGLcIAQSVR	C249c	244	7.17		√
Q92613	Protein Jade-3	FkSYcLK	C362c	358	7.17	√	√	√	√
Q8WWV3	Reticulon-4-interacting protein 1, mitochondrial	DVSGVVMEcGLDVK	C130c	122	7.14		√	√	√
Q9P2E9	Ribosome-binding protein 1	LREAEETQSTLQAEcDQYR	C1128c	1114	7.12	√
Q6NVY1	3-hydroxyisobutyryl-CoA hydrolase, mitochondrial	AFcAGGDIR	C95c	93	7.11		√	√
Q99075	Proheparin-binding EGF-like growth factor	DPcLR	C108c	106	7.11	√	√	√	√
P04040	Catalase	DGPmcmQDNQGGAPNYYPNSFGAPEQQPSALEHSIQYSGEVR	C393c	389	7.05	√
Q05193	Dynamin-1	ENcLILAVSPANSDLANSDALK	C169c	167	7.03	√			√
Q13217	DnaJ homolog subfamily C member 3	VcSEVLQmEPDNVNALKDR	C329c	328	7.03		√		√
O95336	6-phosphogluconolactonase	WTLGFcDER	C78c	73	7	√	√		√
Q13586	Stromal interaction molecule 1	ATGTSSGANSEESTAAEFcR	C49c	31	7		√	√	√
Q9H1E5	Thioredoxin-related transmembrane protein 4	EEVEPEEAEEGISEQPcPADTEVVEDSLR	C326c	310	7		√
Q9NWN3	F-box only protein 34	LESEcLkR	C290c	286	7	√	√	√	√
Q9NZL4	Hsp70-binding protein 1	LLQTcFSSPADDSMDR	C348c	344	7	√		√
Q709C8	Vacuolar protein sorting-associated protein 13C	TcTLDDLREGIER	C1998c	1997	6.98	√
Q12959	Disks large homolog 1	VNDcILR	C275c	272	6.97	√	√	√	√
Q15700	Disks large homolog 2	VNDcILR	C149c	146	6.97	√	√	√	√
P78410	Butyrophilin subfamily 3 member A2	GYEDGGIHLEcR	C166c	156	6.95	√			√
Q8NG11	Tetraspanin-14	VVNTQcGYDVR	C200c	195	6.95	√	√	√	√
Q9P021	Cysteine-rich PDZ-binding protein	mVcEK	C3c	1	6.93		√	√	√
Q96Q11	CCA tRNA nucleotidyltransferase 1, mitochondrial	VcELLK	C363c	362	6.92		√
Q9GZS3	WD repeat-containing protein 61	IVSVGDDQEIHIYDcPI	C303c	289	6.92	√			√
P05230	Fibroblast growth factor 1	STETGQYLAmDTDGLLYGSQTPNEEcLFLER	C98c	73	6.89	√		√
O15455	Toll-like rECEptor 3	DPLcK	C827c	824	6.88	√	√	√	√
Q6UXD5	Seizure 6-like protein 2	ImTcADPGEIANGHR	C705c	702	6.87	√	√	√
O94759	Transient rECEptor potential cation channel subfamily M member 2	EcVYFVESSK	C72c	71	6.83		√
Q06210	Glutamine--fructose-6-phosphate aminotransferase [isomerizing] 1	VDSTTcLFPVEEK	C264c	259	6.82	√	√
Q96MN2	NACHT, LRR and PYD domains-containing protein 4	SLcDALnYPAGnVK	C715c	713	6.81	√			√
P04049	RAF proto-oncogene serine/threonine-protein kinase	LVADcVK	C588c	584	6.8	√	√	√	√
Q16543	Hsp90 co-chaperone Cdc37	cIDSGLWVPNSK	C336c	336	6.79	√	√
Q01968	Inositol polyphosphate 5-phosphatase OCRL-1	FEIPDEEHcLK	C104c	96	6.77		√
Q99873	Protein arginine N-methyltransferase 1	VEDLTFTSPFcLQVK	C272c	262	6.77		√
P48509	CD151 antigen	TVVALcGQR	C192c	187	6.71	√
P78333	Glypican-5	AGPDLQVcISK	C61c	54	6.7		√
Q13155	AminoACYl tRNA synthase complex-interacting multifunctional protein 2	ScENLAPFNTALK	C306c	305	6.7	√	√
P32418	Sodium/calcium exchanger 1	GGGEDFEDTcGELEFQNDEIVK	C592c	583	6.69		√		√
P48147	Prolyl endopeptidase	YScHFkKGK	C78c	76	6.69		√
A2RTX5	Threonine--tRNA ligase 2, cytoplasmic	AVSSTELSALENIcK	C285c	272	6.67	√	√
P46782	40S ribosomal protein S5	TIAEcLADELINAAK	C172c	168	6.66	√
Q12888	TP53-binding protein 1	KNGSTAVAESVASPQkTMSVLSCIcEAR	C1040c	1016	6.64	√
Q12888	TP53-binding protein 1	LLFDDGYEcDVLGK	C1525c	1517	5.52
Q14289	Protein-tyrosine kinase 2-beta	LAEcYGLR	C89c	86	6.64		√	√	√
Q86SF2	N-acetylgalactosaminyltransferase 7	FREDHNcK	C507c	501	6.64		√
Q9BT09	Protein canopy homolog 3	LIEVTETIcK	C104c	96	6.61		√		√
Q7Z6Z7	E3 ubiquitin-protein ligase HUWE1	LLEEIcNLcR	C689c	684	6.59		√
P06702	Protein S100-A9	MTcKMSQLER	C3c	1	6.58		√
P49915	GMP synthase [glutamine-hydrolyzing]	VIcAEEPYICKDFPETNNILK	C449c	447	6.58	√
Q9BPY8	Homeodomain-only protein	SEGLPSEcR	C68c	61	6.56		√
Q9HCB6	Spondin-1	LcGGGIQER	C770c	769	6.56	√		√	√
O60927	E3 ubiquitin-protein ligase PPP1R11	AFGESSTESDEEEEEGCGHTHcVR	C90c	69	6.5	√
P26440	Isovaleryl-CoA dehydrogenase, mitochondrial	GSNTCELIFEDcK	C261c	250	6.5	√	√
Q9BVK6	Transmembrane emp24 domain-containing protein 9	cFIEEIPDETmVIGNYR	49	41	6.5		√
Q92499	ATP-dependent RNA helicase DDX1	GSAFAIGSDGLCcQSR	C111c	99	6.5		√
P19320	Vascular cell adhesion protein 1	mEDSGVYLcEGINQAGR	C579c	571	6.49	√		√
O60936	Nucleolar protein 3	GEAAcQELLR	C73c	69	6.47		√
P49354	Protein farnesyltransferase/geranylgeranyltransferase type-1 subunit alpha	ALELcEILAK	C341c	337	6.47		√	√	√
Q69YU3	Ankyrin repeat domain-containing protein 34A	LLLEGGAYVNEGDAQGETALMAAcR	C46c	23	6.47	√		√
P35606	Coatomer subunit beta'	TFEVcDLPVR	C56c	52	6.45	√
Q5VWI1	Transcription elongation regulator 1-like protein	IPncK	C162c	159	6.45		√
P53794	Sodium/myo-inositol cotransporter	AGcSNIAYPR	C346c	344	6.41	√		√
Q9UKT8	F-box/WD repeat-containing protein 2	EIncKcLK	C312c, C314c	309	6.4		√
P47870	Gamma-aminobutyric acid rECEptor subunit beta-2	ITTTAAcMMDLR	C160c	154	6.39	√			√
Q96PE2	Rho guanine nucleotide exchange factor 17	cVAcMVDSSLGVWVTLK	C1862c, C1865c	1862	6.39	√	√
P17405	Sphingomyelin phosphodiesterase	LcNLLK	C122c	121	6.38	√		√	√
P14543	Nidogen-1	cVPGEVEK	C839c	839	6.34		√	√	√
Q9UPN3	Microtubule-actin cross-linking factor 1, isoforms 1/2/3/5	LDIEASEAEcR	C5188c	5179	6.34	√		√	√
P07814	Bifunctional glutamate/proline--tRNA ligase	ERPTPSLNNNcTTSEDSLVLYNR	C744c	734	6.33		√
Q8TD30	Alanine aminotransferase 2	LLEETGIcVVPGSGFGQR	C477c	470	6.32	√		√
Q00013	55 kDa erythrocyte membrane protein	VASmAQSAPSEAPScSPFGK	C242c	228	6.32		√
O60603	Toll-like rECEptor 2	IHSVTGcIPK	C454c	448	6.29	√	√	√	√
O95299	NADH dehydrogenase [ubiquinone] 1 alpha subcomplex subunit 10, mitochondrial	VITVDGNIcTGK	C67c	59	6.27		√
Q15046	Lysine--tRNA ligase	ILDDIcVAK	C427c	422	6.27		√
O14638	Ectonucleotide pyrophosphatase/phosphodiesterase family member 3	IWMcnK	C98c	95	6.25	√	√	√	√
P12931	Proto-oncogene tyrosine-protein kinase Src	AANILVGENLVcK	C403c	392	6.25		√
P30043	Flavin reductase (NADPH)	cLTTDEYDGHSTYPSHQYQ	C188c	188	6.25	√		√
Q8IYB7	DIS3-like exonuclease 2	DLDDALScKPLADGNFK	C396c	389	6.25	√
Q9P258	Protein RCC2	IEYDcELVPR	C305c	301	6.25		√
P51149	Ras-related protein Rab-7a	GADCcVLVFDVTAPNTFK	C84c	80	6.24		√	√	√
P00540	Proto-oncogene serine/threonine-protein kinase mos	ISDFGcSEK	C202c	217	6.23		√
P42262	Glutamate rECEptor 2	YEGYcVDLAAEIAK	C446c	442	6.22		√	√	√
P01718	Immunoglobulin lambda variable 3-27	ITcSGDVLAk	C41c	39	6.21	√	√	√	√
Q969E4	Transcription elongation factor A protein-like 3	TEcEGKREDEGEPGDEGQLEDEGSQEK	C44c	42	6.21		√	√
O75746	Calcium-binding mitochondrial carrier protein Aralar1	AGQTTYSGVIDcFR	C563c	552	6.2		√	√	√
Q8NCD3	Holliday junction recognition protein	mNkTYckGAR	C310c	305	6.2	√	√	√
P04626	RECEptor tyrosine-protein kinase erbB-2	cPSGVKPDLSYmPIWK	C600c	600	6.19	√
P42681	Tyrosine-protein kinase TXK	EPcNLALR	C99c	97	6.19	√	√
Q9HA64	Ketosamine-3-kinase	ELGcSSVR	C11c	8	6.19		√
Q13232	Nucleoside diphosphate kinase 3	GDFcIEVGK	C126c	123	6.18	√
P51693	Amyloid-like protein 1	VLEYcR	C95c	91	6.17		√	√	√
Q969M7	NEDD8-conjugating enzyme UBE2F	EVAELEANLPCTcK	C52c	40	6.17	√
Q6T423	Solute carrier family 22 member 25	IPnIcK	C347c	343	6.16	√	√	√
Q12929	Epidermal growth factor rECEptor kinase substrate 8	AkPPPPDEFLDcFQK	C331c	320	6.11		√		√
Q5VT25	Serine/threonine-protein kinase MRCK alpha	KKGcPGSTGFPPK	C1000c	997	6.11	√
Q9UKQ2	Disintegrin and metalloproteinase domain-containing protein 28	VcInAECVDIEK	C612	611	6.11	√	√
Q9Y6Y8	SEC23-interacting protein	IDENYSLPTcK	C814c	805	6.11		√
Q8NEK5	Zinc finger protein 548	TYEcREcGkSFmYnYR	C255c, C258c	252	6.09	√
Q9H3Q1	Cdc42 effector protein 4	DSSSLSScTSGILEER	C313c	306	6.08		√
Q7Z7E8	Ubiquitin-conjugating enzyme E2 Q1	IISDLcK	C157c	152	6.07		√
Q9BQY6	WAP four-disulfide core domain protein 6	cLDFRKIYAVcHR	C69c, C79c	69	6.07	√
P48163	NADP-dependent malic enzyme	SQmYSTDYDQILPDcYSWPEEVQK	C556c	542	6.05		√
Q9HBH5	Retinol dehydrogenase 14	AFcQEmLQEEPR	C126c	124	6.04		√	√
Q9NVV2	Putative uncharacterized protein C19orf73	DALcLEGGVSAR	C19c	16	6.04		√
Q05084	Islet cell autoantigen 1	nPLcR	C135c	132	6.03	√	√	√	√
Q8TCT1	Phosphoethanolamine/phosphocholine phosphatase	cPAnMckHK	C171c, C176c	171	6.03	√	√	√	√
Q15417	Calponin-3	DGIILcELINK	C59c	54	6.02		√	√
Q92667	A-kinase anchor protein 1, mitochondrial	EPLPVEDVcPK	C64c	56	6.02		√
Q9BY44	Eukaryotic translation initiation factor 2A	ESGknckVCIFSK	C42c	34	6.02	√		√
B4DXR9	Zinc finger protein 732	YEEcGKAFNR	C255c	252	6.01	√	√
Q13882	Protein-tyrosine kinase 6	NILVGENTLcK	C326c	317	6.01		√
P06730	Eukaryotic translation initiation factor 4E	IAIWTTEcENR	C170c	163	6	√	√
Q14765	Signal transducer and activator of transcription 4	FHGnPMHVAVVISNcLR	C108c	94	6		√
Q32MQ0	Zinc finger protein 750	YkcFQcPFTcNEk	C27c, C30c, C34c	25	6	√
Q6UXM1	Leucine-rich repeats and immunoglobulin-like domains protein 3	YTcEmSNTLGTER	C767c	765	6		√	√
Q8IYQ7	Threonine synthase-like 1	mEYQVcAADmNVLK	C723c	718	6		√
Q8IZ83	Aldehyde dehydrogenase family 16 member A1	VAFcGAPEEGR	C249c	246	6	√
Q9BX67	Junctional adhesion molecule C	DDSGQYYcIASNDAGSAR	C219c	212	6	√	√	√	√
Q9UQR0	Sex comb on midleg-like protein 2	LcYYIEK	C688c	687	6	√
Q9C0F0	Putative Polycomb group protein ASXL3	AMIVcK	C2223c	2219	5.99	√
Q5TZF3	Ankyrin repeat domain-containing protein 45	EDknTILSAcR	C204c	195	5.95	√
O95749	Geranylgeranyl pyrophosphate synthase	DNYTcPTEEEYK	C138c	134	5.93		√
P13671	Complement component C6	cTTnkLSEK	C420c	420	5.92	√	√		√
P24539	ATP synthase F(0) complex subunit B1, mitochondrial	cIADLK	C239c	239	5.92		√	√
Q5VTL7	Fibronectin type III domain-containing protein 7	LTFcPK	C707c	704	5.92	√		√
Q8TBF8	Protein FAM81A	cDASIAR	C139c	139	5.92	√	√	√
O15118	NPC intracellular cholesterol transporter 1	GAEDGTSVQASEScLFR	C816c	803	5.91	√		√
P45985	Dual spECIficity mitogen-activated protein kinase kinase 4	AVEVACYVcK	C382c	374	5.9		√
Q7Z403	Transmembrane channel-like protein 6	VGVLQGQcWEDFVGQELYR	C540c	533	5.88	√
Q8IW35	Centrosomal protein of 97 kDa	LEnLEkcK	C57c	51	5.88	√	√	√
P0CB33	Putative zinc finger protein 735	TFncSSTVKAHK	C364c	361	5.84	√
Q9BSA9	Endosomal/lysosomal potassium channel TMEM175	VTGWcRDR	C230c	226	5.82	√
A0JNW5	UHRF1-binding protein 1-like	SMIccNK	C485c, C486c	482	5.81		√	√
P31751	RAC-beta serine/threonine-protein kinase	ITDFGLcK	C297c	291	5.8		√
B7Z6K7	Zinc finger protein 814	KHYECGEcGKSFSQK	C413c	406	5.78	√
Q06587	E3 ubiquitin-protein ligase RING1	EcLHRFcSDcIVTALRSGnk	C64c, C69c, C72c	63	5.78	√
Q9NSB4	Keratin, type II cuticular Hb2	SLcnVGFGRPR	C58c	56	5.77	√
Q9NZB2	Constitutive coactivator of PPAR-gamma-like protein 1	APSHSESALnNDSKTcnTnPHLnALSTDSACRR	C1088c	1073	5.77		√	√	√
O60271	C-Jun-amino-terminal kinase-interacting protein 4	VDELTcEKDVLQGELEAVK	C443	438	5.75		√
Q16822	Phosphoenolpyruvate carboxykinase [GTP], mitochondrial	LPkYNncWLAR	C92c	86	5.75		√		√
Q6P4E1	Protein CASC4	LEYESFQcGQQMK	C165c	158	5.75		√	√
Q76LX8	A disintegrin and metalloproteinase with thrombospondin motifs 13	GPCSVScGAGLRWVnYScLDQAR	C699c, C710c	693	5.75	√
Q8IU85	Calcium/calmodulin-dependent protein kinase type 1D	DPNkRYTcEQAAR	C270c	263	5.73		√
Q8IYD8	Fanconi anemia group M protein	KEIWcSk	C182c	178	5.72	√
Q8N6C5	Immunoglobulin superfamily member 1	DITLQcR	C1183c	1178	5.72	√
Q9HB29	Interleukin-1 rECEptor-like 2	GnYAcQAILTHSGK	C195c	191	5.72		√
Q15527	Surfeit locus protein 2	NPHQLFcK	C83c	77	5.71	√			√
O95863	Zinc finger protein SNAI1	KAFNcKYcnK	C156c, C159c	152	5.7		√
Q13642	Four and a half LIM domains protein 1	FTAVEDQYYCVDcYK	C212c	200	5.7	√		√
Q53S33	BolA-like protein 3	VTDISGGcGAMYEIK	C59c	52	5.7	√
Q8N6M5	Probable allantoicase	YFEGnAPDScK	C290c	281	5.7	√
Q9Y4C1	Lysine-spECIfic demethylase 3A	LLcLQDPnnK	C953c	951	5.7		√
Q8TCS8	Polyribonucleotide nucleotidyltransferase 1, mitochondrial	NVScEVDMFK	C372c	369	5.69	√
Q9Y5W7	Sorting nexin-14	IPVFcIDVERNDR	C593c	589	5.69		√
P55064	Aquaporin-5	KEVcSVAFLK	C6c	3	5.68	√
O14512	Suppressor of cytokine signaling 7	cQSVVEFIK	C468c	468	5.67		√
Q7Z602	Probable G-protein coupled rECEptor 141	KTWmFGLPFcK	C88c	79	5.67	√	√
Q8IYW2	Cilia- and flagella-associated protein 46	LcTTLYQAPERAEDK	C475c	474	5.67	√
Q8NFW8	N-ACYlneuraminate cytidylyltransferase	VGLSGAPADAcSTAQK	C394c	384	5.67		√
O60486	Plexin-C1	VQDTYLDcGTLQYR	C835c	828	5.66	√
P42677	40S ribosomal protein S27	LTEGcSFRR	C77c	73	5.66		√
O14745	Na(+)/H(+) exchange regulatory cofactor NHE-RF1	IVEVNGVcMEGK	C206c	199	5.65	√
Q8TEQ6	Gem-associated protein 5	TLPPSPNWYcAR	C16c	7	5.64	√
Q9HCJ6	Synaptic vesicle membrane protein VAT-1 homolog-like	TPLVPGFEcSGIVEALGDSVK	C106c	98	5.64	√		√
P0CI00	Putative zinc finger protein 705B	GKSYQcNLcEk	C174c, C177c	169	5.63	√
P48643	T-complex protein 1 subunit epsilon	EmNPALGIDcLHK	C493c	484	5.63		√
Q9P126	C-type lectin domain family 1 member B	GNMncAYFHnGK	C195c	191	5.62		√
O60241	Adhesion G protein-coupled rECEptor B2	ADASSGDWDTENcQTLETQAAHTR	C894c	882	5.6	√
[truncated: 811 more rows]

## Sheet: non-specific SNO-proteins
Total non-specific SNO-proteins (33)				Replicate 1 (22)					Replicate 2 (25)					Replicate 3 (24)					Replicate 4 (21)
P00558	Phosphoglycerate kinase 1			P00558	Phosphoglycerate kinase 1				Q86VH2	Kinesin-like protein KIF27				Q86UP9	LHFPL tetraspan subfamily member 3 protein				P15104	Glutamine synthetase
Q16555	Dihydropyrimidinase-related protein 2			Q16555	Dihydropyrimidinase-related protein 2				P00558	Phosphoglycerate kinase 1				P00558	Phosphoglycerate kinase 1				P62873	Guanine nucleotide-binding protein G(I)/G(S)/G(T) subunit beta-1
P15104	Glutamine synthetase			P15104	Glutamine synthetase				P18669	Phosphoglycerate mutase 1				P05165	Propionyl-CoA carboxylase alpha chain, mitochondrial				Q16555	Dihydropyrimidinase-related protein 2
Q7L266	Isoaspartyl peptidase/L-asparaginase			Q7L266	Isoaspartyl peptidase/L-asparaginase				P05165	Propionyl-CoA carboxylase alpha chain, mitochondrial				P49448	Glutamate dehydrogenase 2, mitochondrial				P00558	Phosphoglycerate kinase 1
O94856	Neurofascin			O94856	Neurofascin				P49448	Glutamate dehydrogenase 2, mitochondrial				P15104	Glutamine synthetase				P05165	Propionyl-CoA carboxylase alpha chain, mitochondrial
P62873	Guanine nucleotide-binding protein G(I)/G(S)/G(T) subunit beta-1			P62873	Guanine nucleotide-binding protein G(I)/G(S)/G(T) subunit beta-1				Q7L266	Isoaspartyl peptidase/L-asparaginase				P05026	Sodium/potassium-transporting ATPase subunit beta-1				P49448	Glutamate dehydrogenase 2, mitochondrial
P05026	Sodium/potassium-transporting ATPase subunit beta-1			P05026	Sodium/potassium-transporting ATPase subunit beta-1				P15104	Glutamine synthetase				P63261	Actin, cytoplasmic 2				Q99798	Aconitate hydratase, mitochondrial
P05165	Propionyl-CoA carboxylase alpha chain, mitochondrial			P05165	Propionyl-CoA carboxylase alpha chain, mitochondrial				Q16555	Dihydropyrimidinase-related protein 2				P09104	Gamma-enolase				P31150	Rab GDP dissociation inhibitor alpha
P31150	Rab GDP dissociation inhibitor alpha			P31150	Rab GDP dissociation inhibitor alpha				P05026	Sodium/potassium-transporting ATPase subunit beta-1				P30086	Phosphatidylethanolamine-binding protein 1				O94856	Neurofascin
P30086	Phosphatidylethanolamine-binding protein 1			P30086	Phosphatidylethanolamine-binding protein 1				P30086	Phosphatidylethanolamine-binding protein 1				P31150	Rab GDP dissociation inhibitor alpha				P60709	Actin, cytoplasmic 1
Q99798	Aconitate hydratase, mitochondrial			Q99798	Aconitate hydratase, mitochondrial				P62873	Guanine nucleotide-binding protein G(I)/G(S)/G(T) subunit beta-1				Q12765	Secernin-1				Q12860	Contactin-1
P09417	Dihydropteridine reductase			P09417	Dihydropteridine reductase				P31150	Rab GDP dissociation inhibitor alpha				P40926	Malate dehydrogenase, mitochondrial				P63261	Actin, cytoplasmic 2
P60709	Actin, cytoplasmic 1			P60709	Actin, cytoplasmic 1				P08247	Synaptophysin				P60709	Actin, cytoplasmic 1				Q12765	Secernin-1
P40926	Malate dehydrogenase, mitochondrial			P40926	Malate dehydrogenase, mitochondrial				P40926	Malate dehydrogenase, mitochondrial				P60201	Myelin proteolipid protein				P13637	Sodium/potassium-transporting ATPase subunit alpha-3
Q12765	Secernin-1			Q12765	Secernin-1				P60709	Actin, cytoplasmic 1				P05023	Sodium/potassium-transporting ATPase subunit alpha-1				Q9BY11	Protein kinase C and casein kinase substrate in neurons protein 1
P49448	Glutamate dehydrogenase 2, mitochondrial			P49448	Glutamate dehydrogenase 2, mitochondrial				Q99798	Aconitate hydratase, mitochondrial				P62873	Guanine nucleotide-binding protein G(I)/G(S)/G(T) subunit beta-1				P18669	Phosphoglycerate mutase 1
P60201	Myelin proteolipid protein			P60201	Myelin proteolipid protein				P60201	Myelin proteolipid protein				Q16555	Dihydropyrimidinase-related protein 2				P60201	Myelin proteolipid protein
P50395	Rab GDP dissociation inhibitor beta			P50395	Rab GDP dissociation inhibitor beta				P62937	Peptidyl-prolyl cis-trans isomerase A				Q99798	Aconitate hydratase, mitochondrial				P50395	Rab GDP dissociation inhibitor beta
P18669	Phosphoglycerate mutase 1			P18669	Phosphoglycerate mutase 1				P63261	Actin, cytoplasmic 2				Q96GW7	Brevican core protein				P13929	Beta-enolase
Q01082	Spectrin beta chain, non-erythrocytic 1			Q01082	Spectrin beta chain, non-erythrocytic 1				Q12765	Secernin-1				P50395	Rab GDP dissociation inhibitor beta				P09104	Gamma-enolase
P13929	Beta-enolase			P13929	Beta-enolase				P09104	Gamma-enolase				P62937	Peptidyl-prolyl cis-trans isomerase A				P30086	Phosphatidylethanolamine-binding protein 1
Q12860	Contactin-1			Q12860	Contactin-1				O94856	Neurofascin				P18669	Phosphoglycerate mutase 1
Q86VH2	Kinesin-like protein KIF27								Q96GW7	Brevican core protein				P13929	Beta-enolase
P08247	Synaptophysin								Q12860	Contactin-1				O94760	N(G),N(G)-dimethylarginine dimethylaminohydrolase 1
P62937	Peptidyl-prolyl cis-trans isomerase A								P13929	Beta-enolase
P63261	Actin, cytoplasmic 2
P09104	Gamma-enolase
Q96GW7	Brevican core protein
Q86UP9	LHFPL tetraspan subfamily member 3 protein
P05023	Sodium/potassium-transporting ATPase subunit alpha-1
O94760	N(G),N(G)-dimethylarginine dimethylaminohydrolase 1
P13637	Sodium/potassium-transporting ATPase subunit alpha-3
Q9BY11	Protein kinase C and casein kinase substrate in neurons protein 1
