# Supplementary material for: Mechanistic insight into female predominance in Alzheimer’s disease based on aberrant protein S-nitrosylation of C3
Source: Sci Adv. 2022 Dec 14;8(50):eade0764. doi: 10.1126/sciadv.ade0764 (PMC9750152; doi:10.1126/sciadv.ade0764)
Supplement: Supplementary file 2 — Tables S3 to S14 [file sciadv.ade0764_tables_s3_to_s14.zip › sciadv.ade0764_table_s5.xlsx]

## Sheet: Male AD
Male AD
Sample #1 (524)					Sample #2 (580)					Sample #3 (259)					Sample #4 (332)					Sample #5 (381)					Sample #6 (409)					Sample #7 (319)					Sample #8 (507)					Sample #9 (444)					Sample #10 (539)
P09104	Gamma-enolase				P06748	Nucleophosmin				P09104	Gamma-enolase				O75478	Transcriptional adapter 2-alpha				Q9P2U7	Vesicular glutamate transporter 1				O75478	Transcriptional adapter 2-alpha				P16415	Zinc finger protein 823				Q8NEK5	Zinc finger protein 548				Q8IUR5	Protein O-mannosyl-transferase TMTC1				P09488	Glutathione S-transferase Mu 1
P20916	Myelin-associated glycoprotein				P43304	Glycerol-3-phosphate dehydrogenase, mitochondrial				P20916	Myelin-associated glycoprotein				P21796	Voltage-dependent anion-selective channel protein 1				P20916	Myelin-associated glycoprotein				P16415	Zinc finger protein 823				Q9BTE3	Mini-chromosome maintenance complex-binding protein				Q96FJ2	Dynein light chain 2, cytoplasmic				Q92686	Neurogranin				Q96FJ2	Dynein light chain 2, cytoplasmic
P27824	Calnexin				Q9P2R7	Succinate--CoA ligase [ADP-forming] subunit beta, mitochondrial				Q96GW7	Brevican core protein				Q6S8J3	POTE ankyrin domain family member E				P63261	Actin, cytoplasmic 2				Q9Y2I7	1-phosphatidylinositol 3-phosphate 5-kinase				P51649	Succinate-semialdehyde dehydrogenase, mitochondrial				P09488	Glutathione S-transferase Mu 1				O43805	Sjoegren syndrome nuclear autoantigen 1				Q8TCT1	Phosphoethanolamine/phosphocholine phosphatase
P16415	Zinc finger protein 823				Q96FJ2	Dynein light chain 2, cytoplasmic				P21796	Voltage-dependent anion-selective channel protein 1				P09972	Fructose-bisphosphate aldolase C				Q8NFZ8	Cell adhesion molecule 4				Q92686	Neurogranin				P63261	Actin, cytoplasmic 2				P51530	DNA replication ATP-dependent helicase/nuclease DNA2				Q9P2U7	Vesicular glutamate transporter 1				P16415	Zinc finger protein 823
P62879	Guanine nucleotide-binding protein G(I)/G(S)/G(T) subunit beta-2				P13671	Complement component C6				O75061	Putative tyrosine-protein phosphatase auxilin				P50993	Sodium/potassium-transporting ATPase subunit alpha-2				O75061	Putative tyrosine-protein phosphatase auxilin				P63261	Actin, cytoplasmic 2				P62714	Serine/threonine-protein phosphatase 2A catalytic subunit beta isoform				P16415	Zinc finger protein 823				Q9Y5J7	Mitochondrial import inner membrane translocase subunit Tim9				Q92613	Protein Jade-3
Q15149	Plectin				P16415	Zinc finger protein 823				P14415	Sodium/potassium-transporting ATPase subunit beta-2				P35611	Alpha-adducin				P62873	Guanine nucleotide-binding protein G(I)/G(S)/G(T) subunit beta-1				Q8TAM6	Ermin				Q01814	Plasma membrane calcium-transporting ATPase 2				Q92613	Protein Jade-3				P20916	Myelin-associated glycoprotein				P01718	Immunoglobulin lambda variable 3-27
P35080	Profilin-2				Q9NWN3	F-box only protein 34				P62873	Guanine nucleotide-binding protein G(I)/G(S)/G(T) subunit beta-1				P14618	Pyruvate kinase PKM				P51674	Neuronal membrane glycoprotein M6-a				Q96AQ6	Pre-B-cell leukemia transcription factor-interacting protein 1				Q8NFZ8	Cell adhesion molecule 4				P27797	Calreticulin				P25713	Metallothionein-3				Q9NWN3	F-box only protein 34
P21796	Voltage-dependent anion-selective channel protein 1				Q08380	Galectin-3-binding protein				P30520	Adenylosuccinate synthetase isozyme 2				Q9UMF0	Intercellular adhesion molecule 5				Q16555	Dihydropyrimidinase-related protein 2				P30520	Adenylosuccinate synthetase isozyme 2				P42681	Tyrosine-protein kinase TXK				P62318	Small nuclear ribonucleoprotein Sm D3				P43004	Excitatory amino acid transporter 2				P0CI00	Putative zinc finger protein 705B
P07900	Heat shock protein HSP 90-alpha				P63167	Dynein light chain 1, cytoplasmic				P43004	Excitatory amino acid transporter 2				O00499	Myc box-dependent-interacting protein 1				P14618	Pyruvate kinase PKM				Q9NV96	Cell cycle control protein 50A				P18669	Phosphoglycerate mutase 1				O94856	Neurofascin				O60220	Mitochondrial import inner membrane translocase subunit Tim8 A				O75077	Disintegrin and metalloproteinase domain-containing protein 23
P01023	Alpha-2-macroglobulin				Q05639	Elongation factor 1-alpha 2				P09382	Galectin-1				Q1KMD3	Heterogeneous nuclear ribonucleoprotein U-like protein 2				Q14CZ8	Hepatocyte cell adhesion molecule				Q16658	Fascin				O00499	Myc box-dependent-interacting protein 1				Q9UNF0	Protein kinase C and casein kinase substrate in neurons protein 2				Q96FJ2	Dynein light chain 2, cytoplasmic				Q92777	Synapsin-2
P16519	Neuroendocrine convertase 2				Q5VTE0	Putative elongation factor 1-alpha-like 3				O94856	Neurofascin				P50135	Histamine N-methyltransferase				P09972	Fructose-bisphosphate aldolase C				P42681	Tyrosine-protein kinase TXK				Q9UMF0	Intercellular adhesion molecule 5				Q9P0L0	Vesicle-associated membrane protein-associated protein A				P19367	Hexokinase-1				P62318	Small nuclear ribonucleoprotein Sm D3
Q8NFZ8	Cell adhesion molecule 4				Q92777	Synapsin-2				O43707	Alpha-actinin-4				Q8N3J6	Cell adhesion molecule 2				P63167	Dynein light chain 1, cytoplasmic				Q05084	Islet cell autoantigen 1				P05091	Aldehyde dehydrogenase, mitochondrial				Q9BY11	Protein kinase C and casein kinase substrate in neurons protein 1				P09488	Glutathione S-transferase Mu 1				O75306	NADH dehydrogenase [ubiquinone] iron-sulfur protein 2, mitochondrial
P62873	Guanine nucleotide-binding protein G(I)/G(S)/G(T) subunit beta-1				Q9BY11	Protein kinase C and casein kinase substrate in neurons protein 1				P14618	Pyruvate kinase PKM				Q9Y2T3	Guanine deaminase				Q7L266	Isoaspartyl peptidase/L-asparaginase				P40925	Malate dehydrogenase, cytoplasmic				O14979	Heterogeneous nuclear ribonucleoprotein D-like				Q92777	Synapsin-2				Q9ULT0	Tetratricopeptide repeat protein 7A				O94856	Neurofascin
O75061	Putative tyrosine-protein phosphatase auxilin				P04080	Cystatin-B				P31930	Cytochrome b-c1 complex subunit 1, mitochondrial				P05026	Sodium/potassium-transporting ATPase subunit beta-1				P13639	Elongation factor 2				P29966	Myristoylated alanine-rich C-kinase substrate				Q7L266	Isoaspartyl peptidase/L-asparaginase				P04080	Cystatin-B				Q99962	Endophilin-A1				Q14CZ8	Hepatocyte cell adhesion molecule
Q99962	Endophilin-A1				O94856	Neurofascin				Q9NY33	Dipeptidyl peptidase 3				P60891	Ribose-phosphate pyrophosphokinase 1				P18669	Phosphoglycerate mutase 1				Q9BY11	Protein kinase C and casein kinase substrate in neurons protein 1				P05026	Sodium/potassium-transporting ATPase subunit beta-1				Q14CZ8	Hepatocyte cell adhesion molecule				P04080	Cystatin-B				Q9BY11	Protein kinase C and casein kinase substrate in neurons protein 1
P13591	Neural cell adhesion molecule 1				Q9P0L0	Vesicle-associated membrane protein-associated protein A				Q9Y3F4	Serine-threonine kinase receptor-associated protein				Q9UBQ7	Glyoxylate reductase/hydroxypyruvate reductase				P19367	Hexokinase-1				Q7Z3B1	Neuronal growth regulator 1				P05408	Neuroendocrine protein 7B2				O75306	NADH dehydrogenase [ubiquinone] iron-sulfur protein 2, mitochondrial				Q92777	Synapsin-2				P04080	Cystatin-B
P14618	Pyruvate kinase PKM				Q9UQM7	Calcium/calmodulin-dependent protein kinase type II subunit alpha				Q9UN36	Protein NDRG2				P15121	Aldo-keto reductase family 1 member B1				P49189	4-trimethylaminobutyraldehyde dehydrogenase				P46926	Glucosamine-6-phosphate isomerase 1				Q8N3J6	Cell adhesion molecule 2				P62873	Guanine nucleotide-binding protein G(I)/G(S)/G(T) subunit beta-1				Q9BY11	Protein kinase C and casein kinase substrate in neurons protein 1				Q9BUH6	Protein PAXX
Q9H4A4	Aminopeptidase B				P30405	Peptidyl-prolyl cis-trans isomerase F, mitochondrial				P38646	Stress-70 protein, mitochondrial				Q7L266	Isoaspartyl peptidase/L-asparaginase				O00217	NADH dehydrogenase [ubiquinone] iron-sulfur protein 8, mitochondrial				P05026	Sodium/potassium-transporting ATPase subunit beta-1				Q00610	Clathrin heavy chain 1				P23229	Integrin alpha-6				O94856	Neurofascin				P00491	Purine nucleoside phosphorylase
P31948	Stress-induced-phosphoprotein 1				P62873	Guanine nucleotide-binding protein G(I)/G(S)/G(T) subunit beta-1				P13637	Sodium/potassium-transporting ATPase subunit alpha-3				P09104	Gamma-enolase				O00499	Myc box-dependent-interacting protein 1				P13637	Sodium/potassium-transporting ATPase subunit alpha-3				P32119	Peroxiredoxin-2				Q08209	Serine/threonine-protein phosphatase 2B catalytic subunit alpha isoform				Q9P0L0	Vesicle-associated membrane protein-associated protein A				O43157	Plexin-B1
P13489	Ribonuclease inhibitor				P13591	Neural cell adhesion molecule 1				Q6PUV4	Complexin-2				Q7Z3B1	Neuronal growth regulator 1				P08238	Heat shock protein HSP 90-beta				Q9HCC0	Methylcrotonoyl-CoA carboxylase beta chain, mitochondrial				P62937	Peptidyl-prolyl cis-trans isomerase A				Q92686	Neurogranin				O75306	NADH dehydrogenase [ubiquinone] iron-sulfur protein 2, mitochondrial				P25713	Metallothionein-3
P28331	NADH-ubiquinone oxidoreductase 75 kDa subunit, mitochondrial				P59768	Guanine nucleotide-binding protein G(I)/G(S)/G(O) subunit gamma-2				Q9P0L0	Vesicle-associated membrane protein-associated protein A				P63167	Dynein light chain 1, cytoplasmic				P05026	Sodium/potassium-transporting ATPase subunit beta-1				Q53H12	Acylglycerol kinase, mitochondrial				O00533	Neural cell adhesion molecule L1-like protein				P00491	Purine nucleoside phosphorylase				Q92598	Heat shock protein 105 kDa				Q13740	CD166 antigen
P26232	Catenin alpha-2				P62714	Serine/threonine-protein phosphatase 2A catalytic subunit beta isoform				Q96FC7	Phytanoyl-CoA hydroxylase-interacting protein-like				P18669	Phosphoglycerate mutase 1				Q8TBG9	Synaptoporin				P08670	Vimentin				P62873	Guanine nucleotide-binding protein G(I)/G(S)/G(T) subunit beta-1				A6NIZ1	Ras-related protein Rap-1b-like protein				P62873	Guanine nucleotide-binding protein G(I)/G(S)/G(T) subunit beta-1				O60939	Sodium channel subunit beta-2
Q00610	Clathrin heavy chain 1				A6NIZ1	Ras-related protein Rap-1b-like protein				Q92520	Protein FAM3C				P26232	Catenin alpha-2				P00558	Phosphoglycerate kinase 1				P26232	Catenin alpha-2				Q96TC7	Regulator of microtubule dynamics protein 3				P53041	Serine/threonine-protein phosphatase 5				P13591	Neural cell adhesion molecule 1				P62873	Guanine nucleotide-binding protein G(I)/G(S)/G(T) subunit beta-1
P30044	Peroxiredoxin-5, mitochondrial				P31939	Bifunctional purine biosynthesis protein PURH				Q9UBQ7	Glyoxylate reductase/hydroxypyruvate reductase				P62873	Guanine nucleotide-binding protein G(I)/G(S)/G(T) subunit beta-1				O43157	Plexin-B1				Q8NFZ8	Cell adhesion molecule 4				P50993	Sodium/potassium-transporting ATPase subunit alpha-2				P22695	Cytochrome b-c1 complex subunit 2, mitochondrial				Q6S8J3	POTE ankyrin domain family member E				P46777	60S ribosomal protein L5
P29120	Neuroendocrine convertase 1				P08238	Heat shock protein HSP 90-beta				Q9Y2T3	Guanine deaminase				P28331	NADH-ubiquinone oxidoreductase 75 kDa subunit, mitochondrial				P31930	Cytochrome b-c1 complex subunit 1, mitochondrial				P09417	Dihydropteridine reductase				P35222	Catenin beta-1				Q9UN36	Protein NDRG2				A6NIZ1	Ras-related protein Rap-1b-like protein				P02671	Fibrinogen alpha chain
P31930	Cytochrome b-c1 complex subunit 1, mitochondrial				O75131	Copine-3				P08247	Synaptophysin				O95197	Reticulon-3				Q92896	Golgi apparatus protein 1				Q8N3J6	Cell adhesion molecule 2				P32004	Neural cell adhesion molecule L1				P25713	Metallothionein-3				P30084	Enoyl-CoA hydratase, mitochondrial				P10155	60 kDa SS-A/Ro ribonucleoprotein
P53041	Serine/threonine-protein phosphatase 5				Q92686	Neurogranin				P21912	Succinate dehydrogenase [ubiquinone] iron-sulfur subunit, mitochondrial				Q13315	Serine-protein kinase ATM				Q92688	Acidic leucine-rich nuclear phosphoprotein 32 family member B				P31939	Bifunctional purine biosynthesis protein PURH				Q9Y2T3	Guanine deaminase				P07737	Profilin-1				Q08209	Serine/threonine-protein phosphatase 2B catalytic subunit alpha isoform				P62714	Serine/threonine-protein phosphatase 2A catalytic subunit beta isoform
Q9UH03	Neuronal-specific septin-3				P63261	Actin, cytoplasmic 2				O14936	Peripheral plasma membrane protein CASK				P30041	Peroxiredoxin-6				P31939	Bifunctional purine biosynthesis protein PURH				P35612	Beta-adducin				Q7Z3B1	Neuronal growth regulator 1				P62714	Serine/threonine-protein phosphatase 2A catalytic subunit beta isoform				Q9Y2T3	Guanine deaminase				P19367	Hexokinase-1
P18669	Phosphoglycerate mutase 1				P00558	Phosphoglycerate kinase 1				O00533	Neural cell adhesion molecule L1-like protein				P50440	Glycine amidinotransferase, mitochondrial				P15104	Glutamine synthetase				P16219	Short-chain specific acyl-CoA dehydrogenase, mitochondrial				P55072	Transitional endoplasmic reticulum ATPase				O95861	3'(2'),5'-bisphosphate nucleotidase 1				P62834	Ras-related protein Rap-1A				P13591	Neural cell adhesion molecule 1
Q969P0	Immunoglobulin superfamily member 8				P21912	Succinate dehydrogenase [ubiquinone] iron-sulfur subunit, mitochondrial				P52907	F-actin-capping protein subunit alpha-1				P09417	Dihydropteridine reductase				Q01469	Fatty acid-binding protein 5				Q00610	Clathrin heavy chain 1				P31930	Cytochrome b-c1 complex subunit 1, mitochondrial				P51649	Succinate-semialdehyde dehydrogenase, mitochondrial				P02549	Spectrin alpha chain, erythrocytic 1				P51649	Succinate-semialdehyde dehydrogenase, mitochondrial
Q92686	Neurogranin				P25713	Metallothionein-3				Q00610	Clathrin heavy chain 1				Q16555	Dihydropyrimidinase-related protein 2				Q7Z3B1	Neuronal growth regulator 1				Q9H4G0	Band 4.1-like protein 1				Q01082	Spectrin beta chain, non-erythrocytic 1				P02671	Fibrinogen alpha chain				Q6UXD5	Seizure 6-like protein 2				P27338	Amine oxidase [flavin-containing] B
Q9Y646	Carboxypeptidase Q				Q16134	Electron transfer flavoprotein-ubiquinone oxidoreductase, mitochondrial				P27338	Amine oxidase [flavin-containing] B				Q9Y2J2	Band 4.1-like protein 3				Q9HCC0	Methylcrotonoyl-CoA carboxylase beta chain, mitochondrial				Q15111	Inactive phospholipase C-like protein 1				O95197	Reticulon-3				O14594	Neurocan core protein				P22695	Cytochrome b-c1 complex subunit 2, mitochondrial				P00558	Phosphoglycerate kinase 1
Q9H1Y0	Autophagy protein 5				Q9HC38	Glyoxalase domain-containing protein 4				Q04760	Lactoylglutathione lyase				P32004	Neural cell adhesion molecule L1				Q9NY33	Dipeptidyl peptidase 3				P18669	Phosphoglycerate mutase 1				P50395	Rab GDP dissociation inhibitor beta				P21912	Succinate dehydrogenase [ubiquinone] iron-sulfur subunit, mitochondrial				P47756	F-actin-capping protein subunit beta				P59768	Guanine nucleotide-binding protein G(I)/G(S)/G(O) subunit gamma-2
Q9Y4E8	Ubiquitin carboxyl-terminal hydrolase 15				P68363	Tubulin alpha-1B chain				P55072	Transitional endoplasmic reticulum ATPase				P30520	Adenylosuccinate synthetase isozyme 2				Q9UH03	Neuronal-specific septin-3				P28331	NADH-ubiquinone oxidoreductase 75 kDa subunit, mitochondrial				O15540	Fatty acid-binding protein, brain				Q969P0	Immunoglobulin superfamily member 8				P68363	Tubulin alpha-1B chain				P53041	Serine/threonine-protein phosphatase 5
Q6S8J3	POTE ankyrin domain family member E				Q8WX93	Palladin				P14136	Glial fibrillary acidic protein				P04156	Major prion protein				O60262	Guanine nucleotide-binding protein G(I)/G(S)/G(O) subunit gamma-7				Q15149	Plectin				O94856	Neurofascin				P07339	Cathepsin D				Q02218	2-oxoglutarate dehydrogenase, mitochondrial				P05026	Sodium/potassium-transporting ATPase subunit beta-1
P31939	Bifunctional purine biosynthesis protein PURH				P01112	GTPase HRas				P62879	Guanine nucleotide-binding protein G(I)/G(S)/G(T) subunit beta-2				P02675	Fibrinogen beta chain				Q9UBI6	Guanine nucleotide-binding protein G(I)/G(S)/G(O) subunit gamma-12				O94856	Neurofascin				P09972	Fructose-bisphosphate aldolase C				P46777	60S ribosomal protein L5				P07900	Heat shock protein HSP 90-alpha				P23229	Integrin alpha-6
Q04760	Lactoylglutathione lyase				P51649	Succinate-semialdehyde dehydrogenase, mitochondrial				P43304	Glycerol-3-phosphate dehydrogenase, mitochondrial				O94856	Neurofascin				Q99497	Protein/nucleic acid deglycase DJ-1				Q14203	Dynactin subunit 1				Q12860	Contactin-1				P63261	Actin, cytoplasmic 2				P63215	Guanine nucleotide-binding protein G(I)/G(S)/G(O) subunit gamma-3				A6NIZ1	Ras-related protein Rap-1b-like protein
Q12860	Contactin-1				P05230	Fibroblast growth factor 1				Q8NFZ8	Cell adhesion molecule 4				Q13449	Limbic system-associated membrane protein				O15540	Fatty acid-binding protein, brain				Q7L266	Isoaspartyl peptidase/L-asparaginase				P21579	Synaptotagmin-1				P19367	Hexokinase-1				P38646	Stress-70 protein, mitochondrial				P55072	Transitional endoplasmic reticulum ATPase
O14810	Complexin-1				P07339	Cathepsin D				Q9H4G0	Band 4.1-like protein 1				P20916	Myelin-associated glycoprotein				P63241	Eukaryotic translation initiation factor 5A-1				P63167	Dynein light chain 1, cytoplasmic				Q9P121	Neurotrimin				P13591	Neural cell adhesion molecule 1				Q9HAV0	Guanine nucleotide-binding protein subunit beta-4				Q9UBI6	Guanine nucleotide-binding protein G(I)/G(S)/G(O) subunit gamma-12
Q14982	Opioid-binding protein/cell adhesion molecule				P53041	Serine/threonine-protein phosphatase 5				P00558	Phosphoglycerate kinase 1				Q92520	Protein FAM3C				Q04760	Lactoylglutathione lyase				Q9Y2J2	Band 4.1-like protein 3				P28331	NADH-ubiquinone oxidoreductase 75 kDa subunit, mitochondrial				P00558	Phosphoglycerate kinase 1				O60262	Guanine nucleotide-binding protein G(I)/G(S)/G(O) subunit gamma-7				Q9Y2T3	Guanine deaminase
Q9UN36	Protein NDRG2				P46777	60S ribosomal protein L5				O14979	Heterogeneous nuclear ribonucleoprotein D-like				P14550	Aldo-keto reductase family 1 member A1				Q9H6Z4	Ran-binding protein 3				Q96C19	EF-hand domain-containing protein D2				P07900	Heat shock protein HSP 90-alpha				P05026	Sodium/potassium-transporting ATPase subunit beta-1				Q9NVA2	Septin-11				P22695	Cytochrome b-c1 complex subunit 2, mitochondrial
P63215	Guanine nucleotide-binding protein G(I)/G(S)/G(O) subunit gamma-3				Q969P0	Immunoglobulin superfamily member 8				P60981	Destrin				Q96FJ2	Dynein light chain 2, cytoplasmic				P09543	2',3'-cyclic-nucleotide 3'-phosphodiesterase				Q14982	Opioid-binding protein/cell adhesion molecule				O75935	Dynactin subunit 3				P07900	Heat shock protein HSP 90-alpha				Q13740	CD166 antigen				P60709	Actin, cytoplasmic 1
P21281	V-type proton ATPase subunit B, brain isoform				P62834	Ras-related protein Rap-1A				Q14982	Opioid-binding protein/cell adhesion molecule				Q9P2B2	Prostaglandin F2 receptor negative regulator				P49821	NADH dehydrogenase [ubiquinone] flavoprotein 1, mitochondrial				P28838	Cytosol aminopeptidase				P62834	Ras-related protein Rap-1A				P27338	Amine oxidase [flavin-containing] B				P07339	Cathepsin D				P30084	Enoyl-CoA hydratase, mitochondrial
Q9NX14	NADH dehydrogenase [ubiquinone] 1 beta subcomplex subunit 11, mitochondrial				O14594	Neurocan core protein				Q9Y639	Neuroplastin				Q14982	Opioid-binding protein/cell adhesion molecule				Q12860	Contactin-1				P02787	Serotransferrin				P31150	Rab GDP dissociation inhibitor alpha				P62834	Ras-related protein Rap-1A				Q9UBI6	Guanine nucleotide-binding protein G(I)/G(S)/G(O) subunit gamma-12				P21912	Succinate dehydrogenase [ubiquinone] iron-sulfur subunit, mitochondrial
Q9GZS3	WD repeat-containing protein 61				P30626	Sorcin				Q01814	Plasma membrane calcium-transporting ATPase 2				O14594	Neurocan core protein				Q07021	Complement component 1 Q subcomponent-binding protein, mitochondrial				P78357	Contactin-associated protein 1				P14415	Sodium/potassium-transporting ATPase subunit beta-2				P30084	Enoyl-CoA hydratase, mitochondrial				P35613	Basigin				P02649	Apolipoprotein E
Q8NHH9	Atlastin-2				Q16555	Dihydropyrimidinase-related protein 2				P07858	Cathepsin B				P50395	Rab GDP dissociation inhibitor beta				P50993	Sodium/potassium-transporting ATPase subunit alpha-2				P05023	Sodium/potassium-transporting ATPase subunit alpha-1				P47870	Gamma-aminobutyric acid receptor subunit beta-2				P02795	Metallothionein-2				P59768	Guanine nucleotide-binding protein G(I)/G(S)/G(O) subunit gamma-2				P02675	Fibrinogen beta chain
O94760	N(G),N(G)-dimethylarginine dimethylaminohydrolase 1				Q9NX14	NADH dehydrogenase [ubiquinone] 1 beta subcomplex subunit 11, mitochondrial				P50148	Guanine nucleotide-binding protein G(q) subunit alpha				P21281	V-type proton ATPase subunit B, brain isoform				Q9NX14	NADH dehydrogenase [ubiquinone] 1 beta subcomplex subunit 11, mitochondrial				P35613	Basigin				Q14982	Opioid-binding protein/cell adhesion molecule				P38646	Stress-70 protein, mitochondrial				P51649	Succinate-semialdehyde dehydrogenase, mitochondrial				P07339	Cathepsin D
Q14203	Dynactin subunit 1				Q96E17	Ras-related protein Rab-3C				P31150	Rab GDP dissociation inhibitor alpha				P38606	V-type proton ATPase catalytic subunit A				P07339	Cathepsin D				P32004	Neural cell adhesion molecule L1				P00367	Glutamate dehydrogenase 1, mitochondrial				Q00610	Clathrin heavy chain 1				Q9UN36	Protein NDRG2				Q6S8J3	POTE ankyrin domain family member E
O43865	S-adenosylhomocysteine hydrolase-like protein 1				P21281	V-type proton ATPase subunit B, brain isoform				P09960	Leukotriene A-4 hydrolase				P43304	Glycerol-3-phosphate dehydrogenase, mitochondrial				P48741	Putative heat shock 70 kDa protein 7				P50395	Rab GDP dissociation inhibitor beta				Q14203	Dynactin subunit 1				O43157	Plexin-B1				P58546	Myotrophin				Q9Y5J6	Mitochondrial import inner membrane translocase subunit Tim10 B
Q9UHY7	Enolase-phosphatase E1				P41222	Prostaglandin-H2 D-isomerase				P63261	Actin, cytoplasmic 2				P22695	Cytochrome b-c1 complex subunit 2, mitochondrial				P04216	Thy-1 membrane glycoprotein				Q9GZV4	Eukaryotic translation initiation factor 5A-2				Q12765	Secernin-1				O43865	S-adenosylhomocysteine hydrolase-like protein 1				P05165	Propionyl-CoA carboxylase alpha chain, mitochondrial				P05362	Intercellular adhesion molecule 1
Q13162	Peroxiredoxin-4				Q9HAV0	Guanine nucleotide-binding protein subunit beta-4				P09936	Ubiquitin carboxyl-terminal hydrolase isozyme L1				Q15691	Microtubule-associated protein RP/EB family member 1				O95197	Reticulon-3				Q9NX14	NADH dehydrogenase [ubiquinone] 1 beta subcomplex subunit 11, mitochondrial				Q9BY11	Protein kinase C and casein kinase substrate in neurons protein 1				P49368	T-complex protein 1 subunit gamma				P55072	Transitional endoplasmic reticulum ATPase				Q96GW7	Brevican core protein
O75891	Cytosolic 10-formyltetrahydrofolate dehydrogenase				Q14203	Dynactin subunit 1				P21291	Cysteine and glycine-rich protein 1				P31040	Succinate dehydrogenase [ubiquinone] flavoprotein subunit, mitochondrial				Q8NC96	Adaptin ear-binding coat-associated protein 1				P13640	Metallothionein-1G				Q13449	Limbic system-associated membrane protein				Q6S8J3	POTE ankyrin domain family member E				P33176	Kinesin-1 heavy chain				Q92686	Neurogranin
Q969Q5	Ras-related protein Rab-24				Q58FF6	Putative heat shock protein HSP 90-beta 4				Q92896	Golgi apparatus protein 1				Q14203	Dynactin subunit 1				P60709	Actin, cytoplasmic 1				Q99714	3-hydroxyacyl-CoA dehydrogenase type-2				P61421	V-type proton ATPase subunit d 1				P02675	Fibrinogen beta chain				P12814	Alpha-actinin-1				Q8TCD5	5'(3')-deoxyribonucleotidase, cytosolic type
P05023	Sodium/potassium-transporting ATPase subunit alpha-1				Q02218	2-oxoglutarate dehydrogenase, mitochondrial				P47756	F-actin-capping protein subunit beta				Q4J6C6	Prolyl endopeptidase-like				Q14108	Lysosome membrane protein 2				P07900	Heat shock protein HSP 90-alpha				Q9Y2J0	Rabphilin-3A				P21796	Voltage-dependent anion-selective channel protein 1				P14618	Pyruvate kinase PKM				O94760	N(G),N(G)-dimethylarginine dimethylaminohydrolase 1
Q9UMF0	Intercellular adhesion molecule 5				Q00610	Clathrin heavy chain 1				Q14203	Dynactin subunit 1				P08865	40S ribosomal protein SA				P21281	V-type proton ATPase subunit B, brain isoform				P50135	Histamine N-methyltransferase				P02787	Serotransferrin				O60939	Sodium channel subunit beta-2				Q99963	Endophilin-A3				P35613	Basigin
Q9HCG7	Non-lysosomal glucosylceramidase				Q6DD88	Atlastin-3				Q9NQE9	Histidine triad nucleotide-binding protein 3				P56134	ATP synthase subunit f, mitochondrial				P63215	Guanine nucleotide-binding protein G(I)/G(S)/G(O) subunit gamma-3				P35611	Alpha-adducin				Q9Y2J2	Band 4.1-like protein 3				Q13740	CD166 antigen				P05026	Sodium/potassium-transporting ATPase subunit beta-1				P07900	Heat shock protein HSP 90-alpha
Q8IXJ6	NAD-dependent protein deacetylase sirtuin-2				O60262	Guanine nucleotide-binding protein G(I)/G(S)/G(O) subunit gamma-7				P32004	Neural cell adhesion molecule L1				Q8N335	Glycerol-3-phosphate dehydrogenase 1-like protein				P50395	Rab GDP dissociation inhibitor beta				P62879	Guanine nucleotide-binding protein G(I)/G(S)/G(T) subunit beta-2				P21333	Filamin-A				P55072	Transitional endoplasmic reticulum ATPase				O14594	Neurocan core protein				Q02246	Contactin-2
P15104	Glutamine synthetase				P05023	Sodium/potassium-transporting ATPase subunit alpha-1				P50993	Sodium/potassium-transporting ATPase subunit alpha-2				P55072	Transitional endoplasmic reticulum ATPase				Q9H4G0	Band 4.1-like protein 1				Q9HAV0	Guanine nucleotide-binding protein subunit beta-4				P08247	Synaptophysin				P21281	V-type proton ATPase subunit B, brain isoform				P02675	Fibrinogen beta chain				Q01814	Plasma membrane calcium-transporting ATPase 2
P02787	Serotransferrin				P49189	4-trimethylaminobutyraldehyde dehydrogenase				O43175	D-3-phosphoglycerate dehydrogenase				Q00610	Clathrin heavy chain 1				P62826	GTP-binding nuclear protein Ran				Q15691	Microtubule-associated protein RP/EB family member 1				P21796	Voltage-dependent anion-selective channel protein 1				O60262	Guanine nucleotide-binding protein G(I)/G(S)/G(O) subunit gamma-7				P28331	NADH-ubiquinone oxidoreductase 75 kDa subunit, mitochondrial				P51970	NADH dehydrogenase [ubiquinone] 1 alpha subcomplex subunit 8
Q8WXF7	Atlastin-1				Q15149	Plectin				Q9BY11	Protein kinase C and casein kinase substrate in neurons protein 1				P31150	Rab GDP dissociation inhibitor alpha				P35222	Catenin beta-1				P27338	Amine oxidase [flavin-containing] B				Q13315	Serine-protein kinase ATM				P38117	Electron transfer flavoprotein subunit beta				Q00610	Clathrin heavy chain 1				O60262	Guanine nucleotide-binding protein G(I)/G(S)/G(O) subunit gamma-7
O75369	Filamin-B				P14618	Pyruvate kinase PKM				Q8NC96	Adaptin ear-binding coat-associated protein 1				P63104	14-3-3 protein zeta/delta				P22314	Ubiquitin-like modifier-activating enzyme 1				Q8WUM4	Programmed cell death 6-interacting protein				Q8NC96	Adaptin ear-binding coat-associated protein 1				Q13813	Spectrin alpha chain, non-erythrocytic 1				Q8N126	Cell adhesion molecule 3				P62879	Guanine nucleotide-binding protein G(I)/G(S)/G(T) subunit beta-2
Q9NQW7	Xaa-Pro aminopeptidase 1				P60709	Actin, cytoplasmic 1				P13639	Elongation factor 2				Q8TBG9	Synaptoporin				Q14203	Dynactin subunit 1				Q9Y536	Peptidyl-prolyl cis-trans isomerase A-like 4A				O14594	Neurocan core protein				P35613	Basigin				P00558	Phosphoglycerate kinase 1				Q9BPU6	Dihydropyrimidinase-related protein 5
Q8NC96	Adaptin ear-binding coat-associated protein 1				O43504	Ragulator complex protein LAMTOR5				Q9UBI6	Guanine nucleotide-binding protein G(I)/G(S)/G(O) subunit gamma-12				P08247	Synaptophysin				P07900	Heat shock protein HSP 90-alpha				P15104	Glutamine synthetase				P30084	Enoyl-CoA hydratase, mitochondrial				P10155	60 kDa SS-A/Ro ribonucleoprotein				P05023	Sodium/potassium-transporting ATPase subunit alpha-1				Q9HCC0	Methylcrotonoyl-CoA carboxylase beta chain, mitochondrial
O95292	Vesicle-associated membrane protein-associated protein B/C				P05026	Sodium/potassium-transporting ATPase subunit beta-1				P30041	Peroxiredoxin-6				P49419	Alpha-aminoadipic semialdehyde dehydrogenase				O14810	Complexin-1				P05091	Aldehyde dehydrogenase, mitochondrial				O14841	5-oxoprolinase				Q92597	Protein NDRG1				Q9NZ45	CDGSH iron-sulfur domain-containing protein 1				P62834	Ras-related protein Rap-1A
P68366	Tubulin alpha-4A chain				P19367	Hexokinase-1				Q9UH03	Neuronal-specific septin-3				P25713	Metallothionein-3				P38606	V-type proton ATPase catalytic subunit A				P04075	Fructose-bisphosphate aldolase A				Q14CZ8	Hepatocyte cell adhesion molecule				P04156	Major prion protein				P21281	V-type proton ATPase subunit B, brain isoform				Q9NZ45	CDGSH iron-sulfur domain-containing protein 1
P42025	Beta-centractin				Q8NHH9	Atlastin-2				P52209	6-phosphogluconate dehydrogenase, decarboxylating				O14979	Heterogeneous nuclear ribonucleoprotein D-like				P62879	Guanine nucleotide-binding protein G(I)/G(S)/G(T) subunit beta-2				Q9Y639	Neuroplastin				Q15691	Microtubule-associated protein RP/EB family member 1				Q8WXF7	Atlastin-1				P02671	Fibrinogen alpha chain				Q96PE5	Opalin
P61421	V-type proton ATPase subunit d 1				P62937	Peptidyl-prolyl cis-trans isomerase A				P07900	Heat shock protein HSP 90-alpha				P52306	Rap1 GTPase-GDP dissociation stimulator 1				P49448	Glutamate dehydrogenase 2, mitochondrial				Q16720	Plasma membrane calcium-transporting ATPase 3				Q9NUJ1	Mycophenolic acid acyl-glucuronide esterase, mitochondrial				Q96GW7	Brevican core protein				P12235	ADP/ATP translocase 1				P38117	Electron transfer flavoprotein subunit beta
P19367	Hexokinase-1				P38646	Stress-70 protein, mitochondrial				Q12765	Secernin-1				Q9P1U1	Actin-related protein 3B				Q01082	Spectrin beta chain, non-erythrocytic 1				P04732	Metallothionein-1E				Q9NX14	NADH dehydrogenase [ubiquinone] 1 beta subcomplex subunit 11, mitochondrial				Q02252	Methylmalonate-semialdehyde dehydrogenase [acylating], mitochondrial				P62714	Serine/threonine-protein phosphatase 2A catalytic subunit beta isoform				P14618	Pyruvate kinase PKM
Q02246	Contactin-2				P63241	Eukaryotic translation initiation factor 5A-1				P22314	Ubiquitin-like modifier-activating enzyme 1				Q8NFZ8	Cell adhesion molecule 4				O75935	Dynactin subunit 3				P05408	Neuroendocrine protein 7B2				Q9NZ45	CDGSH iron-sulfur domain-containing protein 1				Q9HCC0	Methylcrotonoyl-CoA carboxylase beta chain, mitochondrial				P41222	Prostaglandin-H2 D-isomerase				P21281	V-type proton ATPase subunit B, brain isoform
Q9HCC0	Methylcrotonoyl-CoA carboxylase beta chain, mitochondrial				P49588	Alanine--tRNA ligase, cytoplasmic				P84090	Enhancer of rudimentary homolog				P51649	Succinate-semialdehyde dehydrogenase, mitochondrial				P13804	Electron transfer flavoprotein subunit alpha, mitochondrial				Q8TCZ2	CD99 antigen-like protein 2				P62879	Guanine nucleotide-binding protein G(I)/G(S)/G(T) subunit beta-2				P22234	Multifunctional protein ADE2				P49189	4-trimethylaminobutyraldehyde dehydrogenase				P49189	4-trimethylaminobutyraldehyde dehydrogenase
P49448	Glutamate dehydrogenase 2, mitochondrial				Q8WXF7	Atlastin-1				P18669	Phosphoglycerate mutase 1				P78357	Contactin-associated protein 1				P13591	Neural cell adhesion molecule 1				O76024	Wolframin				P19367	Hexokinase-1				Q9NX14	NADH dehydrogenase [ubiquinone] 1 beta subcomplex subunit 11, mitochondrial				P63261	Actin, cytoplasmic 2				Q9NS86	LanC-like protein 2
O95782	AP-2 complex subunit alpha-1				Q01814	Plasma membrane calcium-transporting ATPase 2				P09471	Guanine nucleotide-binding protein G(o) subunit alpha				P04216	Thy-1 membrane glycoprotein				Q02246	Contactin-2				Q13363	C-terminal-binding protein 1				Q9HAV0	Guanine nucleotide-binding protein subunit beta-4				P14618	Pyruvate kinase PKM				P43034	Platelet-activating factor acetylhydrolase IB subunit alpha				O14594	Neurocan core protein
Q96RU3	Formin-binding protein 1				Q9H6Z4	Ran-binding protein 3				P63215	Guanine nucleotide-binding protein G(I)/G(S)/G(O) subunit gamma-3				Q9NS86	LanC-like protein 2				Q6S8J3	POTE ankyrin domain family member E				P20020	Plasma membrane calcium-transporting ATPase 1				Q96HD1	Cysteine-rich with EGF-like domain protein 1				Q9NS86	LanC-like protein 2				P04156	Major prion protein				P21796	Voltage-dependent anion-selective channel protein 1
P49189	4-trimethylaminobutyraldehyde dehydrogenase				P27338	Amine oxidase [flavin-containing] B				Q99719	Septin-5				P50895	Basal cell adhesion molecule				Q92686	Neurogranin				P62873	Guanine nucleotide-binding protein G(I)/G(S)/G(T) subunit beta-1				Q92752	Tenascin-R				Q9BPU6	Dihydropyrimidinase-related protein 5				Q96PE5	Opalin				P02795	Metallothionein-2
P07339	Cathepsin D				P62879	Guanine nucleotide-binding protein G(I)/G(S)/G(T) subunit beta-2				P50395	Rab GDP dissociation inhibitor beta				Q92686	Neurogranin				Q15691	Microtubule-associated protein RP/EB family member 1				O14672	Disintegrin and metalloproteinase domain-containing protein 10				P60981	Destrin				P62879	Guanine nucleotide-binding protein G(I)/G(S)/G(T) subunit beta-2				P48735	Isocitrate dehydrogenase [NADP], mitochondrial				Q08209	Serine/threonine-protein phosphatase 2B catalytic subunit alpha isoform
Q07021	Complement component 1 Q subcomponent-binding protein, mitochondrial				Q9Y2T3	Guanine deaminase				Q16555	Dihydropyrimidinase-related protein 2				P13637	Sodium/potassium-transporting ATPase subunit alpha-3				P50995	Annexin A11				Q13449	Limbic system-associated membrane protein				P26232	Catenin alpha-2				P51970	NADH dehydrogenase [ubiquinone] 1 alpha subcomplex subunit 8				P38117	Electron transfer flavoprotein subunit beta				Q00610	Clathrin heavy chain 1
P67775	Serine/threonine-protein phosphatase 2A catalytic subunit alpha isoform				P38117	Electron transfer flavoprotein subunit beta				P13929	Beta-enolase				Q9HCC0	Methylcrotonoyl-CoA carboxylase beta chain, mitochondrial				P30405	Peptidyl-prolyl cis-trans isomerase F, mitochondrial				O95865	N(G),N(G)-dimethylarginine dimethylaminohydrolase 2				P13804	Electron transfer flavoprotein subunit alpha, mitochondrial				Q86VB7	Scavenger receptor cysteine-rich type 1 protein M130				P07737	Profilin-1				Q9HD45	Transmembrane 9 superfamily member 3
P60174	Triosephosphate isomerase				Q9UNF0	Protein kinase C and casein kinase substrate in neurons protein 2				P13797	Plastin-3				Q92823	Neuronal cell adhesion molecule				P62937	Peptidyl-prolyl cis-trans isomerase A				P10809	60 kDa heat shock protein, mitochondrial				Q96GW7	Brevican core protein				Q07954	Prolow-density lipoprotein receptor-related protein 1				P23528	Cofilin-1				P63261	Actin, cytoplasmic 2
Q8N3F0	Maturin				P54709	Sodium/potassium-transporting ATPase subunit beta-3				P08758	Annexin A5				Q13813	Spectrin alpha chain, non-erythrocytic 1				Q9HB71	Calcyclin-binding protein				Q9P121	Neurotrimin				Q15149	Plectin				P49189	4-trimethylaminobutyraldehyde dehydrogenase				Q92823	Neuronal cell adhesion molecule				O00451	GDNF family receptor alpha-2
Q92896	Golgi apparatus protein 1				Q6S8J3	POTE ankyrin domain family member E				P40926	Malate dehydrogenase, mitochondrial				Q92752	Tenascin-R				O14594	Neurocan core protein				P63104	14-3-3 protein zeta/delta				P21281	V-type proton ATPase subunit B, brain isoform				O00451	GDNF family receptor alpha-2				Q16658	Fascin				P22234	Multifunctional protein ADE2
O94856	Neurofascin				O60939	Sodium channel subunit beta-2				P23634	Plasma membrane calcium-transporting ATPase 4				Q9P121	Neurotrimin				Q53H12	Acylglycerol kinase, mitochondrial				P49441	Inositol polyphosphate 1-phosphatase				P49821	NADH dehydrogenase [ubiquinone] flavoprotein 1, mitochondrial				Q02246	Contactin-2				O75363	Breast carcinoma-amplified sequence 1				P38646	Stress-70 protein, mitochondrial
P11137	Microtubule-associated protein 2				Q9Y2K9	Syntaxin-binding protein 5-like				P30086	Phosphatidylethanolamine-binding protein 1				P02768	Serum albumin				Q9NQR4	Omega-amidase NIT2				Q9NY33	Dipeptidyl peptidase 3				Q07021	Complement component 1 Q subcomponent-binding protein, mitochondrial				Q6UXD5	Seizure 6-like protein 2				P34932	Heat shock 70 kDa protein 4				P04156	Major prion protein
P46777	60S ribosomal protein L5				Q9NZ45	CDGSH iron-sulfur domain-containing protein 1				P61160	Actin-related protein 2				Q99729	Heterogeneous nuclear ribonucleoprotein A/B				Q00610	Clathrin heavy chain 1				O95782	AP-2 complex subunit alpha-1				O75891	Cytosolic 10-formyltetrahydrofolate dehydrogenase				P16298	Serine/threonine-protein phosphatase 2B catalytic subunit beta isoform				O43157	Plexin-B1				Q9HAV0	Guanine nucleotide-binding protein subunit beta-4
Q8N3J6	Cell adhesion molecule 2				P22695	Cytochrome b-c1 complex subunit 2, mitochondrial				P05023	Sodium/potassium-transporting ATPase subunit alpha-1				P35613	Basigin				Q13449	Limbic system-associated membrane protein				Q9NUJ1	Mycophenolic acid acyl-glucuronide esterase, mitochondrial				Q8TBG9	Synaptoporin				P48735	Isocitrate dehydrogenase [NADP], mitochondrial				Q8NFZ8	Cell adhesion molecule 4				Q9Y512	Sorting and assembly machinery component 50 homolog
Q96FJ2	Dynein light chain 2, cytoplasmic				Q96TC7	Regulator of microtubule dynamics protein 3				Q9Y2J2	Band 4.1-like protein 3				P30084	Enoyl-CoA hydratase, mitochondrial				Q15814	Tubulin-specific chaperone C				P08865	40S ribosomal protein SA				P36871	Phosphoglucomutase-1				O94822	E3 ubiquitin-protein ligase listerin				O43175	D-3-phosphoglycerate dehydrogenase				Q07954	Prolow-density lipoprotein receptor-related protein 1
P08758	Annexin A5				P55072	Transitional endoplasmic reticulum ATPase				Q7L266	Isoaspartyl peptidase/L-asparaginase				P54289	Voltage-dependent calcium channel subunit alpha-2/delta-1				P32004	Neural cell adhesion molecule L1				P21281	V-type proton ATPase subunit B, brain isoform				P14618	Pyruvate kinase PKM				P16519	Neuroendocrine convertase 2				P32119	Peroxiredoxin-2				Q9NX14	NADH dehydrogenase [ubiquinone] 1 beta subcomplex subunit 11, mitochondrial
P50993	Sodium/potassium-transporting ATPase subunit alpha-2				Q9UBI6	Guanine nucleotide-binding protein G(I)/G(S)/G(O) subunit gamma-12				O95336	6-phosphogluconolactonase				P05023	Sodium/potassium-transporting ATPase subunit alpha-1				O15498	Synaptobrevin homolog YKT6				P49419	Alpha-aminoadipic semialdehyde dehydrogenase				P13693	Translationally-controlled tumor protein				P60891	Ribose-phosphate pyrophosphokinase 1				P09543	2',3'-cyclic-nucleotide 3'-phosphodiesterase				P00734	Prothrombin
P60709	Actin, cytoplasmic 1				P16298	Serine/threonine-protein phosphatase 2B catalytic subunit beta isoform				P63092	Guanine nucleotide-binding protein G(s) subunit alpha isoforms short				O00429	Dynamin-1-like protein				P20020	Plasma membrane calcium-transporting ATPase 1				Q16555	Dihydropyrimidinase-related protein 2				P54289	Voltage-dependent calcium channel subunit alpha-2/delta-1				P09622	Dihydrolipoyl dehydrogenase, mitochondrial				P60891	Ribose-phosphate pyrophosphokinase 1				P41222	Prostaglandin-H2 D-isomerase
Q8N4T8	Carbonyl reductase family member 4				P61225	Ras-related protein Rap-2b				P22392	Nucleoside diphosphate kinase B				P04080	Cystatin-B				P08247	Synaptophysin				P0DOX5	Immunoglobulin gamma-1 heavy chain				P04216	Thy-1 membrane glycoprotein				Q9UMF0	Intercellular adhesion molecule 5				P04406	Glyceraldehyde-3-phosphate dehydrogenase				Q96PB1	N-acetylneuraminate 9-O-acetyltransferase
Q99963	Endophilin-A3				P43034	Platelet-activating factor acetylhydrolase IB subunit alpha				Q9HCC0	Methylcrotonoyl-CoA carboxylase beta chain, mitochondrial				P02787	Serotransferrin				Q7Z3D6	D-glutamate cyclase, mitochondrial				Q3MHD2	Protein LSM12 homolog				O60262	Guanine nucleotide-binding protein G(I)/G(S)/G(O) subunit gamma-7				Q9NZL9	Methionine adenosyltransferase 2 subunit beta				O14810	Complexin-1				Q13491	Neuronal membrane glycoprotein M6-b
Q9H4G0	Band 4.1-like protein 1				Q02246	Contactin-2				P35222	Catenin beta-1				Q8NC96	Adaptin ear-binding coat-associated protein 1				O75369	Filamin-B				Q10567	AP-1 complex subunit beta-1				Q92520	Protein FAM3C				Q16720	Plasma membrane calcium-transporting ATPase 3				P31150	Rab GDP dissociation inhibitor alpha				P60201	Myelin proteolipid protein
Q9Y3I0	tRNA-splicing ligase RtcB homolog				P30084	Enoyl-CoA hydratase, mitochondrial				P38117	Electron transfer flavoprotein subunit beta				P15104	Glutamine synthetase				O94856	Neurofascin				P54289	Voltage-dependent calcium channel subunit alpha-2/delta-1				P60709	Actin, cytoplasmic 1				Q9BSA9	Endosomal/lysosomal potassium channel TMEM175				P30153	Serine/threonine-protein phosphatase 2A 65 kDa regulatory subunit A alpha isoform				P43004	Excitatory amino acid transporter 2
O00533	Neural cell adhesion molecule L1-like protein				Q9Y2Q0	Phospholipid-transporting ATPase IA				P84074	Neuron-specific calcium-binding protein hippocalcin				Q9NQR4	Omega-amidase NIT2				Q99729	Heterogeneous nuclear ribonucleoprotein A/B				P50440	Glycine amidinotransferase, mitochondrial				Q8N335	Glycerol-3-phosphate dehydrogenase 1-like protein				P05091	Aldehyde dehydrogenase, mitochondrial				P31930	Cytochrome b-c1 complex subunit 1, mitochondrial				P06870	Kallikrein-1
P04080	Cystatin-B				Q16851	UTP--glucose-1-phosphate uridylyltransferase				P49448	Glutamate dehydrogenase 2, mitochondrial				P23634	Plasma membrane calcium-transporting ATPase 4				O43920	NADH dehydrogenase [ubiquinone] iron-sulfur protein 5				Q9NRX4	14 kDa phosphohistidine phosphatase				P13637	Sodium/potassium-transporting ATPase subunit alpha-3				P0DOX5	Immunoglobulin gamma-1 heavy chain				P14136	Glial fibrillary acidic protein				P16519	Neuroendocrine convertase 2
Q99961	Endophilin-A2				P21796	Voltage-dependent anion-selective channel protein 1				P62937	Peptidyl-prolyl cis-trans isomerase A				P17302	Gap junction alpha-1 protein				O95782	AP-2 complex subunit alpha-1				P46821	Microtubule-associated protein 1B				P15104	Glutamine synthetase				Q9NW38	E3 ubiquitin-protein ligase FANCL				Q8N5K1	CDGSH iron-sulfur domain-containing protein 2				P45880	Voltage-dependent anion-selective channel protein 2
P49588	Alanine--tRNA ligase, cytoplasmic				Q02252	Methylmalonate-semialdehyde dehydrogenase [acylating], mitochondrial				O00217	NADH dehydrogenase [ubiquinone] iron-sulfur protein 8, mitochondrial				Q12765	Secernin-1				P63092	Guanine nucleotide-binding protein G(s) subunit alpha isoforms short				P19367	Hexokinase-1				P50440	Glycine amidinotransferase, mitochondrial				Q8N126	Cell adhesion molecule 3				P43304	Glycerol-3-phosphate dehydrogenase, mitochondrial				Q9BSA9	Endosomal/lysosomal potassium channel TMEM175
P09622	Dihydrolipoyl dehydrogenase, mitochondrial				Q9Y5J6	Mitochondrial import inner membrane translocase subunit Tim10 B				O60313	Dynamin-like 120 kDa protein, mitochondrial				P21291	Cysteine and glycine-rich protein 1				P02675	Fibrinogen beta chain				P14618	Pyruvate kinase PKM				O95782	AP-2 complex subunit alpha-1				Q01469	Fatty acid-binding protein 5				P21333	Filamin-A				O00468	Agrin
Q02218	2-oxoglutarate dehydrogenase, mitochondrial				P02675	Fibrinogen beta chain				Q13162	Peroxiredoxin-4				P40926	Malate dehydrogenase, mitochondrial				O43175	D-3-phosphoglycerate dehydrogenase				P00367	Glutamate dehydrogenase 1, mitochondrial				P04156	Major prion protein				Q96GD0	Pyridoxal phosphate phosphatase				P18669	Phosphoglycerate mutase 1				P28331	NADH-ubiquinone oxidoreductase 75 kDa subunit, mitochondrial
P05091	Aldehyde dehydrogenase, mitochondrial				Q08209	Serine/threonine-protein phosphatase 2B catalytic subunit alpha isoform				Q99614	Tetratricopeptide repeat protein 1				P13804	Electron transfer flavoprotein subunit alpha, mitochondrial				O00445	Synaptotagmin-5				P08574	Cytochrome c1, heme protein, mitochondrial				P50895	Basal cell adhesion molecule				O00217	NADH dehydrogenase [ubiquinone] iron-sulfur protein 8, mitochondrial				P32004	Neural cell adhesion molecule L1				P09417	Dihydropteridine reductase
P49327	Fatty acid synthase				Q96GW7	Brevican core protein				P60709	Actin, cytoplasmic 1				Q9BY11	Protein kinase C and casein kinase substrate in neurons protein 1				Q9NZJ7	Mitochondrial carrier homolog 1				Q92823	Neuronal cell adhesion molecule				P09936	Ubiquitin carboxyl-terminal hydrolase isozyme L1				P49821	NADH dehydrogenase [ubiquinone] flavoprotein 1, mitochondrial				P49419	Alpha-aminoadipic semialdehyde dehydrogenase				P02760	Protein AMBP
P61158	Actin-related protein 3				P08559	Pyruvate dehydrogenase E1 component subunit alpha, somatic form, mitochondrial				P09543	2',3'-cyclic-nucleotide 3'-phosphodiesterase				Q01082	Spectrin beta chain, non-erythrocytic 1				Q9HAV0	Guanine nucleotide-binding protein subunit beta-4				P55072	Transitional endoplasmic reticulum ATPase				Q96KP4	Cytosolic non-specific dipeptidase				O00499	Myc box-dependent-interacting protein 1				P12955	Xaa-Pro dipeptidase				Q9NV96	Cell cycle control protein 50A
O00330	Pyruvate dehydrogenase protein X component, mitochondrial				Q9BPU6	Dihydropyrimidinase-related protein 5				Q92686	Neurogranin				O43707	Alpha-actinin-4				O95865	N(G),N(G)-dimethylarginine dimethylaminohydrolase 2				Q8TBG9	Synaptoporin				P63104	14-3-3 protein zeta/delta				Q9P2B2	Prostaglandin F2 receptor negative regulator				Q7Z3B1	Neuronal growth regulator 1				O00533	Neural cell adhesion molecule L1-like protein
Q01469	Fatty acid-binding protein 5				Q96PE5	Opalin				Q16653	Myelin-oligodendrocyte glycoprotein				P51178	1-phosphatidylinositol 4,5-bisphosphate phosphodiesterase delta-1				P0DOX5	Immunoglobulin gamma-1 heavy chain				O14810	Complexin-1				Q6S8J3	POTE ankyrin domain family member E				P40939	Trifunctional enzyme subunit alpha, mitochondrial				P15121	Aldo-keto reductase family 1 member B1				P30044	Peroxiredoxin-5, mitochondrial
O14594	Neurocan core protein				P28331	NADH-ubiquinone oxidoreductase 75 kDa subunit, mitochondrial				P04406	Glyceraldehyde-3-phosphate dehydrogenase				P09543	2',3'-cyclic-nucleotide 3'-phosphodiesterase				P31150	Rab GDP dissociation inhibitor alpha				O00499	Myc box-dependent-interacting protein 1				P35613	Basigin				Q7Z3B1	Neuronal growth regulator 1				Q9NS86	LanC-like protein 2				O75899	Gamma-aminobutyric acid type B receptor subunit 2
P00558	Phosphoglycerate kinase 1				P07737	Profilin-1				P09972	Fructose-bisphosphate aldolase C				P01011	Alpha-1-antichymotrypsin				P80404	4-aminobutyrate aminotransferase, mitochondrial				Q9H1K1	Iron-sulfur cluster assembly enzyme ISCU, mitochondrial				O00217	NADH dehydrogenase [ubiquinone] iron-sulfur protein 8, mitochondrial				Q9UH03	Neuronal-specific septin-3				O15394	Neural cell adhesion molecule 2				P62888	60S ribosomal protein L30
A2RTX5	Threonine--tRNA ligase 2, cytoplasmic				P04156	Major prion protein				Q7Z3B1	Neuronal growth regulator 1				Q96GW7	Brevican core protein				P31153	S-adenosylmethionine synthase isoform type-2				P59768	Guanine nucleotide-binding protein G(I)/G(S)/G(O) subunit gamma-2				O00330	Pyruvate dehydrogenase protein X component, mitochondrial				P50440	Glycine amidinotransferase, mitochondrial				P13929	Beta-enolase				Q9P1U1	Actin-related protein 3B
Q9H6Z4	Ran-binding protein 3				Q9NS86	LanC-like protein 2				P10809	60 kDa heat shock protein, mitochondrial				P30405	Peptidyl-prolyl cis-trans isomerase F, mitochondrial				P05091	Aldehyde dehydrogenase, mitochondrial				P09382	Galectin-1				P00505	Aspartate aminotransferase, mitochondrial				O43920	NADH dehydrogenase [ubiquinone] iron-sulfur protein 5				P62993	Growth factor receptor-bound protein 2				Q9NZL9	Methionine adenosyltransferase 2 subunit beta
O60486	Plexin-C1				P07900	Heat shock protein HSP 90-alpha				O96000	NADH dehydrogenase [ubiquinone] 1 beta subcomplex subunit 10				O15394	Neural cell adhesion molecule 2				Q9BY11	Protein kinase C and casein kinase substrate in neurons protein 1				P62937	Peptidyl-prolyl cis-trans isomerase A				Q92686	Neurogranin				P60174	Triosephosphate isomerase				Q8N9I0	Synaptotagmin-2				P49821	NADH dehydrogenase [ubiquinone] flavoprotein 1, mitochondrial
Q96TC7	Regulator of microtubule dynamics protein 3				Q9H115	Beta-soluble NSF attachment protein				Q96TC7	Regulator of microtubule dynamics protein 3				P63096	Guanine nucleotide-binding protein G(i) subunit alpha-1				P09960	Leukotriene A-4 hydrolase				P04733	Metallothionein-1F				P30086	Phosphatidylethanolamine-binding protein 1				P26232	Catenin alpha-2				P36871	Phosphoglucomutase-1				P78310	Coxsackievirus and adenovirus receptor
P31150	Rab GDP dissociation inhibitor alpha				Q13491	Neuronal membrane glycoprotein M6-b				Q13363	C-terminal-binding protein 1				P27338	Amine oxidase [flavin-containing] B				P43304	Glycerol-3-phosphate dehydrogenase, mitochondrial				Q9Y2T3	Guanine deaminase				Q13363	C-terminal-binding protein 1				Q8TD30	Alanine aminotransferase 2				P31948	Stress-induced-phosphoprotein 1				P04406	Glyceraldehyde-3-phosphate dehydrogenase
Q6PUV4	Complexin-2				P13637	Sodium/potassium-transporting ATPase subunit alpha-3				P45880	Voltage-dependent anion-selective channel protein 2				O14672	Disintegrin and metalloproteinase domain-containing protein 10				P13693	Translationally-controlled tumor protein				P22314	Ubiquitin-like modifier-activating enzyme 1				Q12907	Vesicular integral-membrane protein VIP36				O94760	N(G),N(G)-dimethylarginine dimethylaminohydrolase 1				P09622	Dihydrolipoyl dehydrogenase, mitochondrial				O43396	Thioredoxin-like protein 1
O14841	5-oxoprolinase				P32119	Peroxiredoxin-2				Q9Y2J0	Rabphilin-3A				P13929	Beta-enolase				P61163	Alpha-centractin				P14625	Endoplasmin				P20020	Plasma membrane calcium-transporting ATPase 1				Q13315	Serine-protein kinase ATM				P16112	Aggrecan core protein				P0C0L4	Complement C4-A
P54764	Ephrin type-A receptor 4				O75891	Cytosolic 10-formyltetrahydrofolate dehydrogenase				P23528	Cofilin-1				Q9NUJ1	Mycophenolic acid acyl-glucuronide esterase, mitochondrial				O00533	Neural cell adhesion molecule L1-like protein				Q9UPA5	Protein bassoon				O15394	Neural cell adhesion molecule 2				Q9HCM2	Plexin-A4				Q96DG6	Carboxymethylenebutenolidase homolog				Q01469	Fatty acid-binding protein 5
Q9NY33	Dipeptidyl peptidase 3				P08865	40S ribosomal protein SA				Q99497	Protein/nucleic acid deglycase DJ-1				P07858	Cathepsin B				P30626	Sorcin				Q9UBI6	Guanine nucleotide-binding protein G(I)/G(S)/G(O) subunit gamma-12				Q8WXF7	Atlastin-1				Q13825	Methylglutaconyl-CoA hydratase, mitochondrial				P21291	Cysteine and glycine-rich protein 1				Q07021	Complement component 1 Q subcomponent-binding protein, mitochondrial
Q16555	Dihydropyrimidinase-related protein 2				Q9BQY6	WAP four-disulfide core domain protein 6				P61158	Actin-related protein 3				P49821	NADH dehydrogenase [ubiquinone] flavoprotein 1, mitochondrial				P21695	Glycerol-3-phosphate dehydrogenase [NAD(+)], cytoplasmic				P00492	Hypoxanthine-guanine phosphoribosyltransferase				Q9NQ66	1-phosphatidylinositol 4,5-bisphosphate phosphodiesterase beta-1				Q14982	Opioid-binding protein/cell adhesion molecule				O75390	Citrate synthase, mitochondrial				P31150	Rab GDP dissociation inhibitor alpha
Q6DD88	Atlastin-3				P45880	Voltage-dependent anion-selective channel protein 2				P09496	Clathrin light chain A				O43148	mRNA cap guanine-N7 methyltransferase				P55072	Transitional endoplasmic reticulum ATPase				P02768	Serum albumin				P21399	Cytoplasmic aconitate hydratase				O00533	Neural cell adhesion molecule L1-like protein				O00217	NADH dehydrogenase [ubiquinone] iron-sulfur protein 8, mitochondrial				Q6P1X6	UPF0598 protein C8orf82
O96000	NADH dehydrogenase [ubiquinone] 1 beta subcomplex subunit 10				Q15555	Microtubule-associated protein RP/EB family member 2				P60763	Ras-related C3 botulinum toxin substrate 3				P13797	Plastin-3				P09871	Complement C1s subcomponent				P61163	Alpha-centractin				P49189	4-trimethylaminobutyraldehyde dehydrogenase				O95782	AP-2 complex subunit alpha-1				P09960	Leukotriene A-4 hydrolase				P61163	Alpha-centractin
O00560	Syntenin-1				Q9UHC6	Contactin-associated protein-like 2				P30626	Sorcin				P22314	Ubiquitin-like modifier-activating enzyme 1				Q9Y2J2	Band 4.1-like protein 3				O95197	Reticulon-3				Q15819	Ubiquitin-conjugating enzyme E2 variant 2				P45880	Voltage-dependent anion-selective channel protein 2				P16219	Short-chain specific acyl-CoA dehydrogenase, mitochondrial				P50440	Glycine amidinotransferase, mitochondrial
P61978	Heterogeneous nuclear ribonucleoprotein K				Q9C0B6	BMP/retinoic acid-inducible neural-specific protein 2				P20020	Plasma membrane calcium-transporting ATPase 1				Q9ULU8	Calcium-dependent secretion activator 1				Q9NUJ1	Mycophenolic acid acyl-glucuronide esterase, mitochondrial				P02795	Metallothionein-2				P60763	Ras-related C3 botulinum toxin substrate 3				P34932	Heat shock 70 kDa protein 4				Q07866	Kinesin light chain 1				P50213	Isocitrate dehydrogenase [NAD] subunit alpha, mitochondrial
O94826	Mitochondrial import receptor subunit TOM70				Q9UMF0	Intercellular adhesion molecule 5				Q969P0	Immunoglobulin superfamily member 8				P62879	Guanine nucleotide-binding protein G(I)/G(S)/G(T) subunit beta-2				P30086	Phosphatidylethanolamine-binding protein 1				P63096	Guanine nucleotide-binding protein G(i) subunit alpha-1				P09960	Leukotriene A-4 hydrolase				Q99497	Protein/nucleic acid deglycase DJ-1				P48047	ATP synthase subunit O, mitochondrial				P62280	40S ribosomal protein S11
P23634	Plasma membrane calcium-transporting ATPase 4				P22570	NADPH:adrenodoxin oxidoreductase, mitochondrial				P48741	Putative heat shock 70 kDa protein 7				P63010	AP-2 complex subunit beta				O75891	Cytosolic 10-formyltetrahydrofolate dehydrogenase				Q9NQ48	Leucine zipper transcription factor-like protein 1				P13797	Plastin-3				P14415	Sodium/potassium-transporting ATPase subunit beta-2				P06753	Tropomyosin alpha-3 chain				P21283	V-type proton ATPase subunit C 1
P51649	Succinate-semialdehyde dehydrogenase, mitochondrial				Q9HCJ6	Synaptic vesicle membrane protein VAT-1 homolog-like				P63104	14-3-3 protein zeta/delta				P29762	Cellular retinoic acid-binding protein 1				P40926	Malate dehydrogenase, mitochondrial				P49327	Fatty acid synthase				P00492	Hypoxanthine-guanine phosphoribosyltransferase				Q969Q5	Ras-related protein Rab-24				P62937	Peptidyl-prolyl cis-trans isomerase A				P02787	Serotransferrin
P40926	Malate dehydrogenase, mitochondrial				Q9NY33	Dipeptidyl peptidase 3				Q01082	Spectrin beta chain, non-erythrocytic 1				P62937	Peptidyl-prolyl cis-trans isomerase A				Q8N3F0	Maturin				P60709	Actin, cytoplasmic 1				Q99729	Heterogeneous nuclear ribonucleoprotein A/B				P21579	Synaptotagmin-1				Q13162	Peroxiredoxin-4				P54920	Alpha-soluble NSF attachment protein
Q9UBQ7	Glyoxylate reductase/hydroxypyruvate reductase				Q7Z3B1	Neuronal growth regulator 1				Q96FJ2	Dynein light chain 2, cytoplasmic				Q99798	Aconitate hydratase, mitochondrial				P61225	Ras-related protein Rap-2b				P49189	4-trimethylaminobutyraldehyde dehydrogenase				P14854	Cytochrome c oxidase subunit 6B1				P11441	Ubiquitin-like protein 4A				P40926	Malate dehydrogenase, mitochondrial				P20020	Plasma membrane calcium-transporting ATPase 1
Q7Z3D6	D-glutamate cyclase, mitochondrial				P29762	Cellular retinoic acid-binding protein 1				P15104	Glutamine synthetase				Q15149	Plectin				P62258	14-3-3 protein epsilon				P26641	Elongation factor 1-gamma				P30041	Peroxiredoxin-6				P15104	Glutamine synthetase				P26232	Catenin alpha-2				Q969Q5	Ras-related protein Rab-24
P54709	Sodium/potassium-transporting ATPase subunit beta-3				Q07021	Complement component 1 Q subcomponent-binding protein, mitochondrial				O14594	Neurocan core protein				O43491	Band 4.1-like protein 2				Q96TC7	Regulator of microtubule dynamics protein 3				Q99497	Protein/nucleic acid deglycase DJ-1				Q92598	Heat shock protein 105 kDa				P50213	Isocitrate dehydrogenase [NAD] subunit alpha, mitochondrial				P13797	Plastin-3				Q9ULP9	TBC1 domain family member 24
P60763	Ras-related C3 botulinum toxin substrate 3				Q01484	Ankyrin-2				P60201	Myelin proteolipid protein				Q9NY33	Dipeptidyl peptidase 3				P10515	Dihydrolipoyllysine-residue acetyltransferase component of pyruvate dehydrogenase complex, mitochondrial				P43304	Glycerol-3-phosphate dehydrogenase, mitochondrial				P60174	Triosephosphate isomerase				Q6P1X6	UPF0598 protein C8orf82				P30041	Peroxiredoxin-6				P26232	Catenin alpha-2
P32004	Neural cell adhesion molecule L1				O75899	Gamma-aminobutyric acid type B receptor subunit 2				P58546	Myotrophin				P09497	Clathrin light chain B				Q9Y639	Neuroplastin				P05141	ADP/ATP translocase 2				P05023	Sodium/potassium-transporting ATPase subunit alpha-1				Q99729	Heterogeneous nuclear ribonucleoprotein A/B				P35222	Catenin beta-1				Q93084	Sarcoplasmic/endoplasmic reticulum calcium ATPase 3
P30626	Sorcin				Q9BY67	Cell adhesion molecule 1				P21281	V-type proton ATPase subunit B, brain isoform				Q9H008	Phospholysine phosphohistidine inorganic pyrophosphate phosphatase				Q12907	Vesicular integral-membrane protein VIP36				A6NNZ2	Tubulin beta-8 chain-like protein LOC260334				P38606	V-type proton ATPase catalytic subunit A				Q14019	Coactosin-like protein				P60709	Actin, cytoplasmic 1				Q9H4A4	Aminopeptidase B
P05026	Sodium/potassium-transporting ATPase subunit beta-1				P40926	Malate dehydrogenase, mitochondrial				P35611	Alpha-adducin				P60981	Destrin				Q9NVH1	DnaJ homolog subfamily C member 11				Q12765	Secernin-1				Q9NVH1	DnaJ homolog subfamily C member 11				Q9NY33	Dipeptidyl peptidase 3				Q6PUV4	Complexin-2				P57087	Junctional adhesion molecule B
O15498	Synaptobrevin homolog YKT6				Q99497	Protein/nucleic acid deglycase DJ-1				O75083	WD repeat-containing protein 1				Q9H115	Beta-soluble NSF attachment protein				P22695	Cytochrome b-c1 complex subunit 2, mitochondrial				Q9NVH1	DnaJ homolog subfamily C member 11				P63010	AP-2 complex subunit beta				Q8TBG9	Synaptoporin				Q8N335	Glycerol-3-phosphate dehydrogenase 1-like protein				P68871	Hemoglobin subunit beta
Q92561	Phytanoyl-CoA hydroxylase-interacting protein				P05198	Eukaryotic translation initiation factor 2 subunit 1				P04156	Major prion protein				O95782	AP-2 complex subunit alpha-1				Q01518	Adenylyl cyclase-associated protein 1				Q92752	Tenascin-R				O00445	Synaptotagmin-5				Q9ULA0	Aspartyl aminopeptidase				P15104	Glutamine synthetase				O43865	S-adenosylhomocysteine hydrolase-like protein 1
Q9HCM2	Plexin-A4				O15511	Actin-related protein 2/3 complex subunit 5				Q92823	Neuronal cell adhesion molecule				O94973	AP-2 complex subunit alpha-2				Q12765	Secernin-1				P11177	Pyruvate dehydrogenase E1 component subunit beta, mitochondrial				P49448	Glutamate dehydrogenase 2, mitochondrial				O15394	Neural cell adhesion molecule 2				Q53H12	Acylglycerol kinase, mitochondrial				Q7L266	Isoaspartyl peptidase/L-asparaginase
O00217	NADH dehydrogenase [ubiquinone] iron-sulfur protein 8, mitochondrial				Q96RU3	Formin-binding protein 1				P49821	NADH dehydrogenase [ubiquinone] flavoprotein 1, mitochondrial				P49189	4-trimethylaminobutyraldehyde dehydrogenase				P05362	Intercellular adhesion molecule 1				O75390	Citrate synthase, mitochondrial				Q99497	Protein/nucleic acid deglycase DJ-1				Q8NFZ8	Cell adhesion molecule 4				P04350	Tubulin beta-4A chain				P61421	V-type proton ATPase subunit d 1
Q5T848	Probable G-protein coupled receptor 158				P43121	Cell surface glycoprotein MUC18				P50440	Glycine amidinotransferase, mitochondrial				P59768	Guanine nucleotide-binding protein G(I)/G(S)/G(O) subunit gamma-2				Q14982	Opioid-binding protein/cell adhesion molecule				Q01814	Plasma membrane calcium-transporting ATPase 2				Q9Y617	Phosphoserine aminotransferase				Q9NQR4	Omega-amidase NIT2				Q12860	Contactin-1				P60174	Triosephosphate isomerase
Q99798	Aconitate hydratase, mitochondrial				Q9Y2J0	Rabphilin-3A				Q12907	Vesicular integral-membrane protein VIP36				Q9NVH1	DnaJ homolog subfamily C member 11				P08574	Cytochrome c1, heme protein, mitochondrial				O15394	Neural cell adhesion molecule 2				P04080	Cystatin-B				P47755	F-actin-capping protein subunit alpha-2				P45880	Voltage-dependent anion-selective channel protein 2				Q15691	Microtubule-associated protein RP/EB family member 1
P61225	Ras-related protein Rap-2b				P09972	Fructose-bisphosphate aldolase C				Q99798	Aconitate hydratase, mitochondrial				P43004	Excitatory amino acid transporter 2				P51649	Succinate-semialdehyde dehydrogenase, mitochondrial				P31930	Cytochrome b-c1 complex subunit 1, mitochondrial				P62888	60S ribosomal protein L30				P31040	Succinate dehydrogenase [ubiquinone] flavoprotein subunit, mitochondrial				Q13449	Limbic system-associated membrane protein				P17301	Integrin alpha-2
P62937	Peptidyl-prolyl cis-trans isomerase A				P78357	Contactin-associated protein 1				O75390	Citrate synthase, mitochondrial				Q99497	Protein/nucleic acid deglycase DJ-1				P28331	NADH-ubiquinone oxidoreductase 75 kDa subunit, mitochondrial				Q9ULV4	Coronin-1C				P55786	Puromycin-sensitive aminopeptidase				P49448	Glutamate dehydrogenase 2, mitochondrial				Q99798	Aconitate hydratase, mitochondrial				P21399	Cytoplasmic aconitate hydratase
Q9Y2T3	Guanine deaminase				Q92823	Neuronal cell adhesion molecule				O95197	Reticulon-3				P04406	Glyceraldehyde-3-phosphate dehydrogenase				P49327	Fatty acid synthase				P50213	Isocitrate dehydrogenase [NAD] subunit alpha, mitochondrial				P08758	Annexin A5				Q92823	Neuronal cell adhesion molecule				Q8WUM4	Programmed cell death 6-interacting protein				Q16653	Myelin-oligodendrocyte glycoprotein
Q9Y617	Phosphoserine aminotransferase				P26232	Catenin alpha-2				Q8IXJ6	NAD-dependent protein deacetylase sirtuin-2				Q9H479	Fructosamine-3-kinase				P46459	Vesicle-fusing ATPase				Q16620	BDNF/NT-3 growth factors receptor				Q16555	Dihydropyrimidinase-related protein 2				P05165	Propionyl-CoA carboxylase alpha chain, mitochondrial				P62318	Small nuclear ribonucleoprotein Sm D3				P31040	Succinate dehydrogenase [ubiquinone] flavoprotein subunit, mitochondrial
P63010	AP-2 complex subunit beta				P00367	Glutamate dehydrogenase 1, mitochondrial				O75439	Mitochondrial-processing peptidase subunit beta				Q96QE2	Proton myo-inositol cotransporter				Q96GW7	Brevican core protein				Q01469	Fatty acid-binding protein 5				Q9H4G0	Band 4.1-like protein 1				Q07021	Complement component 1 Q subcomponent-binding protein, mitochondrial				Q14982	Opioid-binding protein/cell adhesion molecule				Q99497	Protein/nucleic acid deglycase DJ-1
P55072	Transitional endoplasmic reticulum ATPase				Q6PUV4	Complexin-2				Q13449	Limbic system-associated membrane protein				P09936	Ubiquitin carboxyl-terminal hydrolase isozyme L1				O75390	Citrate synthase, mitochondrial				Q01484	Ankyrin-2				P23634	Plasma membrane calcium-transporting ATPase 4				P51674	Neuronal membrane glycoprotein M6-a				P09382	Galectin-1				P43121	Cell surface glycoprotein MUC18
Q9UNM6	26S proteasome non-ATPase regulatory subunit 13				O95741	Copine-6				Q15691	Microtubule-associated protein RP/EB family member 1				Q13363	C-terminal-binding protein 1				O94973	AP-2 complex subunit alpha-2				Q96GW7	Brevican core protein				P13639	Elongation factor 2				P31930	Cytochrome b-c1 complex subunit 1, mitochondrial				Q9NVS9	Pyridoxine-5'-phosphate oxidase				Q16555	Dihydropyrimidinase-related protein 2
Q01082	Spectrin beta chain, non-erythrocytic 1				O95197	Reticulon-3				P54764	Ephrin type-A receptor 4				P13591	Neural cell adhesion molecule 1				P13797	Plastin-3				P30405	Peptidyl-prolyl cis-trans isomerase F, mitochondrial				Q9ULU8	Calcium-dependent secretion activator 1				P51178	1-phosphatidylinositol 4,5-bisphosphate phosphodiesterase delta-1				P00441	Superoxide dismutase [Cu-Zn]				O15394	Neural cell adhesion molecule 2
P35222	Catenin beta-1				P21333	Filamin-A				Q9UK22	F-box only protein 2				P60174	Triosephosphate isomerase				O14979	Heterogeneous nuclear ribonucleoprotein D-like				O00217	NADH dehydrogenase [ubiquinone] iron-sulfur protein 8, mitochondrial				P43004	Excitatory amino acid transporter 2				P32119	Peroxiredoxin-2				Q8N3J6	Cell adhesion molecule 2				Q16352	Alpha-internexin
P30086	Phosphatidylethanolamine-binding protein 1				P21291	Cysteine and glycine-rich protein 1				Q8WXF7	Atlastin-1				P31948	Stress-induced-phosphoprotein 1				P14415	Sodium/potassium-transporting ATPase subunit beta-2				P22626	Heterogeneous nuclear ribonucleoproteins A2/B1				O15498	Synaptobrevin homolog YKT6				Q53H12	Acylglycerol kinase, mitochondrial				Q02952	A-kinase anchor protein 12				Q16658	Fascin
P00492	Hypoxanthine-guanine phosphoribosyltransferase				P50993	Sodium/potassium-transporting ATPase subunit alpha-2				P35613	Basigin				Q9BUP0	EF-hand domain-containing protein D1				P36871	Phosphoglucomutase-1				P21399	Cytoplasmic aconitate hydratase				P40926	Malate dehydrogenase, mitochondrial				Q9BY67	Cell adhesion molecule 1				O43707	Alpha-actinin-4				P09104	Gamma-enolase
P30084	Enoyl-CoA hydratase, mitochondrial				Q92598	Heat shock protein 105 kDa				P00367	Glutamate dehydrogenase 1, mitochondrial				Q9GZV7	Hyaluronan and proteoglycan link protein 2				P60763	Ras-related C3 botulinum toxin substrate 3				P23634	Plasma membrane calcium-transporting ATPase 4				O75390	Citrate synthase, mitochondrial				Q9Y2J0	Rabphilin-3A				Q96GW7	Brevican core protein				P49588	Alanine--tRNA ligase, cytoplasmic
Q16653	Myelin-oligodendrocyte glycoprotein				Q92747	Actin-related protein 2/3 complex subunit 1A				Q9P1U1	Actin-related protein 3B				P00441	Superoxide dismutase [Cu-Zn]				O43396	Thioredoxin-like protein 1				O14594	Neurocan core protein				Q9UK22	F-box only protein 2				P46926	Glucosamine-6-phosphate isomerase 1				P08247	Synaptophysin				P09382	Galectin-1
Q16620	BDNF/NT-3 growth factors receptor				P05091	Aldehyde dehydrogenase, mitochondrial				Q99963	Endophilin-A3				O95716	Ras-related protein Rab-3D				P00492	Hypoxanthine-guanine phosphoribosyltransferase				P0DP58	Ly-6/neurotoxin-like protein 1				P61081	NEDD8-conjugating enzyme Ubc12				P05198	Eukaryotic translation initiation factor 2 subunit 1				Q00577	Transcriptional activator protein Pur-alpha				Q14195	Dihydropyrimidinase-related protein 3
P09543	2',3'-cyclic-nucleotide 3'-phosphodiesterase				Q9P121	Neurotrimin				O75110	Probable phospholipid-transporting ATPase IIA				P49448	Glutamate dehydrogenase 2, mitochondrial				P12955	Xaa-Pro dipeptidase				P13489	Ribonuclease inhibitor				Q99798	Aconitate hydratase, mitochondrial				O00560	Syntenin-1				O15540	Fatty acid-binding protein, brain				Q9Y2J0	Rabphilin-3A
P27338	Amine oxidase [flavin-containing] B				Q9UH03	Neuronal-specific septin-3				P27348	14-3-3 protein theta				P00492	Hypoxanthine-guanine phosphoribosyltransferase				P46926	Glucosamine-6-phosphate isomerase 1				P51649	Succinate-semialdehyde dehydrogenase, mitochondrial				P09543	2',3'-cyclic-nucleotide 3'-phosphodiesterase				P57087	Junctional adhesion molecule B				Q9UHD1	Cysteine and histidine-rich domain-containing protein 1				Q9NY33	Dipeptidyl peptidase 3
Q9Y2K9	Syntaxin-binding protein 5-like				Q12860	Contactin-1				O95292	Vesicle-associated membrane protein-associated protein B/C				P10515	Dihydrolipoyllysine-residue acetyltransferase component of pyruvate dehydrogenase complex, mitochondrial				P08559	Pyruvate dehydrogenase E1 component subunit alpha, somatic form, mitochondrial				P25713	Metallothionein-3				P00441	Superoxide dismutase [Cu-Zn]				P05452	Tetranectin				P49591	Serine--tRNA ligase, cytoplasmic				P14854	Cytochrome c oxidase subunit 6B1
P14854	Cytochrome c oxidase subunit 6B1				P13639	Elongation factor 2				P63167	Dynein light chain 1, cytoplasmic				P05141	ADP/ATP translocase 2				Q9BPU6	Dihydropyrimidinase-related protein 5				P40926	Malate dehydrogenase, mitochondrial				P54764	Ephrin type-A receptor 4				Q9H074	Polyadenylate-binding protein-interacting protein 1				Q9Y2J0	Rabphilin-3A				P04899	Guanine nucleotide-binding protein G(i) subunit alpha-2
P62258	14-3-3 protein epsilon				Q8N3F0	Maturin				P16415	Zinc finger protein 823				P30153	Serine/threonine-protein phosphatase 2A 65 kDa regulatory subunit A alpha isoform				P47756	F-actin-capping protein subunit beta				P43004	Excitatory amino acid transporter 2				Q9C040	Tripartite motif-containing protein 2				Q92688	Acidic leucine-rich nuclear phosphoprotein 32 family member B				Q9NQR4	Omega-amidase NIT2				P60981	Destrin
O00499	Myc box-dependent-interacting protein 1				Q14195	Dihydropyrimidinase-related protein 3				Q96MN2	NACHT, LRR and PYD domains-containing protein 4				P31146	Coronin-1A				P05141	ADP/ATP translocase 2				P35754	Glutaredoxin-1				Q9HCC0	Methylcrotonoyl-CoA carboxylase beta chain, mitochondrial				P17081	Rho-related GTP-binding protein RhoQ				O95782	AP-2 complex subunit alpha-1				Q92823	Neuronal cell adhesion molecule
P47756	F-actin-capping protein subunit beta				Q9UNM6	26S proteasome non-ATPase regulatory subunit 13				P68366	Tubulin alpha-4A chain				Q9NV96	Cell cycle control protein 50A				Q92520	Protein FAM3C				P60981	Destrin				Q13813	Spectrin alpha chain, non-erythrocytic 1				Q9NQ66	1-phosphatidylinositol 4,5-bisphosphate phosphodiesterase beta-1				P09417	Dihydropteridine reductase				Q7Z3B1	Neuronal growth regulator 1
P62826	GTP-binding nuclear protein Ran				P13693	Translationally-controlled tumor protein				P09417	Dihydropteridine reductase				Q12860	Contactin-1				Q15149	Plectin				Q01082	Spectrin beta chain, non-erythrocytic 1				Q15555	Microtubule-associated protein RP/EB family member 2				P28331	NADH-ubiquinone oxidoreductase 75 kDa subunit, mitochondrial				Q16181	Septin-7				P08603	Complement factor H
P09972	Fructose-bisphosphate aldolase C				P17655	Calpain-2 catalytic subunit				Q9Y277	Voltage-dependent anion-selective channel protein 3				P30086	Phosphatidylethanolamine-binding protein 1				P09471	Guanine nucleotide-binding protein G(o) subunit alpha				O43707	Alpha-actinin-4				P09497	Clathrin light chain B				P18669	Phosphoglycerate mutase 1				Q5JTJ3	Cytochrome c oxidase assembly factor 6 homolog				O75891	Cytosolic 10-formyltetrahydrofolate dehydrogenase
P31040	Succinate dehydrogenase [ubiquinone] flavoprotein subunit, mitochondrial				P18669	Phosphoglycerate mutase 1				P25713	Metallothionein-3				O95865	N(G),N(G)-dimethylarginine dimethylaminohydrolase 2				Q9Y2T3	Guanine deaminase				P31150	Rab GDP dissociation inhibitor alpha				Q01518	Adenylyl cyclase-associated protein 1				P15121	Aldo-keto reductase family 1 member B1				P62424	60S ribosomal protein L7a				P13804	Electron transfer flavoprotein subunit alpha, mitochondrial
P54289	Voltage-dependent calcium channel subunit alpha-2/delta-1				P31948	Stress-induced-phosphoprotein 1				Q9P121	Neurotrimin				P61586	Transforming protein RhoA				P61158	Actin-related protein 3				P13929	Beta-enolase				P23528	Cofilin-1				Q8N3J6	Cell adhesion molecule 2				Q06323	Proteasome activator complex subunit 1				Q06323	Proteasome activator complex subunit 1
P01112	GTPase HRas				P21283	V-type proton ATPase subunit C 1				P14854	Cytochrome c oxidase subunit 6B1				Q15560	Transcription elongation factor A protein 2				P57087	Junctional adhesion molecule B				P62745	Rho-related GTP-binding protein RhoB				P57087	Junctional adhesion molecule B				P05023	Sodium/potassium-transporting ATPase subunit alpha-1				P38606	V-type proton ATPase catalytic subunit A				P17081	Rho-related GTP-binding protein RhoQ
P38606	V-type proton ATPase catalytic subunit A				P31040	Succinate dehydrogenase [ubiquinone] flavoprotein subunit, mitochondrial				Q9BTE3	Mini-chromosome maintenance complex-binding protein				P36871	Phosphoglucomutase-1				P23634	Plasma membrane calcium-transporting ATPase 4				Q8N461	F-box/LRR-repeat protein 16				O94973	AP-2 complex subunit alpha-2				P43121	Cell surface glycoprotein MUC18				P21266	Glutathione S-transferase Mu 3				P49419	Alpha-aminoadipic semialdehyde dehydrogenase
P13693	Translationally-controlled tumor protein				P07355	Annexin A2				Q6S8J3	POTE ankyrin domain family member E				P49588	Alanine--tRNA ligase, cytoplasmic				Q9H008	Phospholysine phosphohistidine inorganic pyrophosphate phosphatase				Q8NC96	Adaptin ear-binding coat-associated protein 1				P09104	Gamma-enolase				P50993	Sodium/potassium-transporting ATPase subunit alpha-2				P63010	AP-2 complex subunit beta				Q8TBG9	Synaptoporin
Q15369	Elongin-C				P61163	Alpha-centractin				O14638	Ectonucleotide pyrophosphatase/phosphodiesterase family member 3				P08574	Cytochrome c1, heme protein, mitochondrial				P07954	Fumarate hydratase, mitochondrial				Q99729	Heterogeneous nuclear ribonucleoprotein A/B				P22314	Ubiquitin-like modifier-activating enzyme 1				P06733	Alpha-enolase				Q99497	Protein/nucleic acid deglycase DJ-1				P05198	Eukaryotic translation initiation factor 2 subunit 1
Q16658	Fascin				P50440	Glycine amidinotransferase, mitochondrial				Q53H12	Acylglycerol kinase, mitochondrial				Q6PUV4	Complexin-2				P09497	Clathrin light chain B				P13611	Versican core protein				P40925	Malate dehydrogenase, cytoplasmic				P50395	Rab GDP dissociation inhibitor beta				P17081	Rho-related GTP-binding protein RhoQ				P15104	Glutamine synthetase
P36871	Phosphoglucomutase-1				Q53H12	Acylglycerol kinase, mitochondrial				Q99685	Monoglyceride lipase				Q9NRX4	14 kDa phosphohistidine phosphatase				P38646	Stress-70 protein, mitochondrial				Q9ULU8	Calcium-dependent secretion activator 1				O43920	NADH dehydrogenase [ubiquinone] iron-sulfur protein 5				P21333	Filamin-A				Q9HDC9	Adipocyte plasma membrane-associated protein				P08758	Annexin A5
O14672	Disintegrin and metalloproteinase domain-containing protein 10				P34932	Heat shock 70 kDa protein 4				P10155	60 kDa SS-A/Ro ribonucleoprotein				Q9H4G0	Band 4.1-like protein 1				P62140	Serine/threonine-protein phosphatase PP1-beta catalytic subunit				P47736	Rap1 GTPase-activating protein 1				Q9Y639	Neuroplastin				P30626	Sorcin				Q9P1U1	Actin-related protein 3B				P13797	Plastin-3
Q8NFT8	Delta and Notch-like epidermal growth factor-related receptor				P32004	Neural cell adhesion molecule L1				P49591	Serine--tRNA ligase, cytoplasmic				P48735	Isocitrate dehydrogenase [NADP], mitochondrial				Q96GG9	DCN1-like protein 1				P13804	Electron transfer flavoprotein subunit alpha, mitochondrial				O75083	WD repeat-containing protein 1				P13804	Electron transfer flavoprotein subunit alpha, mitochondrial				P00505	Aspartate aminotransferase, mitochondrial				P18669	Phosphoglycerate mutase 1
P02675	Fibrinogen beta chain				Q9H008	Phospholysine phosphohistidine inorganic pyrophosphate phosphatase				Q9UBB6	Neurochondrin				P09960	Leukotriene A-4 hydrolase				P05165	Propionyl-CoA carboxylase alpha chain, mitochondrial				P49821	NADH dehydrogenase [ubiquinone] flavoprotein 1, mitochondrial				P06396	Gelsolin				P09417	Dihydropteridine reductase				P11137	Microtubule-associated protein 2				P63010	AP-2 complex subunit beta
P49418	Amphiphysin				Q9Y639	Neuroplastin				P61586	Transforming protein RhoA				P63261	Actin, cytoplasmic 2				P55786	Puromycin-sensitive aminopeptidase				P04080	Cystatin-B				Q99719	Septin-5				P09972	Fructose-bisphosphate aldolase C				O15498	Synaptobrevin homolog YKT6				Q8N3J6	Cell adhesion molecule 2
P04406	Glyceraldehyde-3-phosphate dehydrogenase				Q8TBG9	Synaptoporin				P13693	Translationally-controlled tumor protein				Q9Y639	Neuroplastin				P13611	Versican core protein				P61160	Actin-related protein 2				P63096	Guanine nucleotide-binding protein G(i) subunit alpha-1				P30050	60S ribosomal protein L12				P28161	Glutathione S-transferase Mu 2				Q9H008	Phospholysine phosphohistidine inorganic pyrophosphate phosphatase
P51178	1-phosphatidylinositol 4,5-bisphosphate phosphodiesterase delta-1				Q8N126	Cell adhesion molecule 3				Q9UMF0	Intercellular adhesion molecule 5				Q01814	Plasma membrane calcium-transporting ATPase 2				P60201	Myelin proteolipid protein				P49588	Alanine--tRNA ligase, cytoplasmic				P48741	Putative heat shock 70 kDa protein 7				P84095	Rho-related GTP-binding protein RhoG				P08758	Annexin A5				Q13825	Methylglutaconyl-CoA hydratase, mitochondrial
P11217	Glycogen phosphorylase, muscle form				P40939	Trifunctional enzyme subunit alpha, mitochondrial				O43678	NADH dehydrogenase [ubiquinone] 1 alpha subcomplex subunit 2				Q15819	Ubiquitin-conjugating enzyme E2 variant 2				Q99798	Aconitate hydratase, mitochondrial				Q9GZV7	Hyaluronan and proteoglycan link protein 2				P60900	Proteasome subunit alpha type-6				P78559	Microtubule-associated protein 1A				P09936	Ubiquitin carboxyl-terminal hydrolase isozyme L1				P0DOX5	Immunoglobulin gamma-1 heavy chain
P49419	Alpha-aminoadipic semialdehyde dehydrogenase				O00560	Syntenin-1				Q15814	Tubulin-specific chaperone C				Q16181	Septin-7				P52209	6-phosphogluconate dehydrogenase, decarboxylating				Q6S8J3	POTE ankyrin domain family member E				P00738	Haptoglobin				P13611	Versican core protein				P50213	Isocitrate dehydrogenase [NAD] subunit alpha, mitochondrial				P09497	Clathrin light chain B
P29323	Ephrin type-B receptor 2				Q9NRN5	Olfactomedin-like protein 3				Q9NUJ1	Mycophenolic acid acyl-glucuronide esterase, mitochondrial				Q14108	Lysosome membrane protein 2				P11177	Pyruvate dehydrogenase E1 component subunit beta, mitochondrial				Q01518	Adenylyl cyclase-associated protein 1				P61978	Heterogeneous nuclear ribonucleoprotein K				P06756	Integrin alpha-V				Q7L266	Isoaspartyl peptidase/L-asparaginase				P47756	F-actin-capping protein subunit beta
P62745	Rho-related GTP-binding protein RhoB				Q9HCG7	Non-lysosomal glucosylceramidase				Q07021	Complement component 1 Q subcomponent-binding protein, mitochondrial				P05362	Intercellular adhesion molecule 1				P26232	Catenin alpha-2				Q9H008	Phospholysine phosphohistidine inorganic pyrophosphate phosphatase				P13929	Beta-enolase				P00505	Aspartate aminotransferase, mitochondrial				Q9H2U2	Inorganic pyrophosphatase 2, mitochondrial				P10909	Clusterin
Q12907	Vesicular integral-membrane protein VIP36				P80404	4-aminobutyrate aminotransferase, mitochondrial				P35754	Glutaredoxin-1				P61158	Actin-related protein 3				Q15555	Microtubule-associated protein RP/EB family member 2				Q9BUP0	EF-hand domain-containing protein D1				Q93050	V-type proton ATPase 116 kDa subunit a isoform 1				O75390	Citrate synthase, mitochondrial				P0DOX5	Immunoglobulin gamma-1 heavy chain				O75323	Protein NipSnap homolog 2
O94973	AP-2 complex subunit alpha-2				P11137	Microtubule-associated protein 2				P19367	Hexokinase-1				Q13509	Tubulin beta-3 chain				P54920	Alpha-soluble NSF attachment protein				Q96QK1	Vacuolar protein sorting-associated protein 35				P38646	Stress-70 protein, mitochondrial				P62937	Peptidyl-prolyl cis-trans isomerase A				P0DMV9	Heat shock 70 kDa protein 1B				O00445	Synaptotagmin-5
P55884	Eukaryotic translation initiation factor 3 subunit B				P13611	Versican core protein				P15121	Aldo-keto reductase family 1 member B1				P60709	Actin, cytoplasmic 1				P09936	Ubiquitin carboxyl-terminal hydrolase isozyme L1				P10515	Dihydrolipoyllysine-residue acetyltransferase component of pyruvate dehydrogenase complex, mitochondrial				Q92823	Neuronal cell adhesion molecule				O75323	Protein NipSnap homolog 2				O75323	Protein NipSnap homolog 2				P51674	Neuronal membrane glycoprotein M6-a
P50395	Rab GDP dissociation inhibitor beta				Q01469	Fatty acid-binding protein 5				Q15555	Microtubule-associated protein RP/EB family member 2				P09382	Galectin-1				P09104	Gamma-enolase				O95716	Ras-related protein Rab-3D				O14672	Disintegrin and metalloproteinase domain-containing protein 10				P40926	Malate dehydrogenase, mitochondrial				Q12765	Secernin-1				P08294	Extracellular superoxide dismutase [Cu-Zn]
Q15818	Neuronal pentraxin-1				Q9H4A4	Aminopeptidase B				Q15149	Plectin				P10809	60 kDa heat shock protein, mitochondrial				P63096	Guanine nucleotide-binding protein G(i) subunit alpha-1				P68366	Tubulin alpha-4A chain				O75323	Protein NipSnap homolog 2				Q99798	Aconitate hydratase, mitochondrial				P05091	Aldehyde dehydrogenase, mitochondrial				Q15818	Neuronal pentraxin-1
Q9NUJ1	Mycophenolic acid acyl-glucuronide esterase, mitochondrial				Q16181	Septin-7				P55809	Succinyl-CoA:3-ketoacid coenzyme A transferase 1, mitochondrial				Q01518	Adenylyl cyclase-associated protein 1				P00441	Superoxide dismutase [Cu-Zn]				P05362	Intercellular adhesion molecule 1				P51674	Neuronal membrane glycoprotein M6-a				P49773	Histidine triad nucleotide-binding protein 1				P13804	Electron transfer flavoprotein subunit alpha, mitochondrial				P31948	Stress-induced-phosphoprotein 1
P63092	Guanine nucleotide-binding protein G(s) subunit alpha isoforms short				O00533	Neural cell adhesion molecule L1-like protein				P13591	Neural cell adhesion molecule 1				P60953	Cell division control protein 42 homolog				P27338	Amine oxidase [flavin-containing] B				Q9H0B6	Kinesin light chain 2				P00558	Phosphoglycerate kinase 1				P17302	Gap junction alpha-1 protein				P07355	Annexin A2				P49448	Glutamate dehydrogenase 2, mitochondrial
P43304	Glycerol-3-phosphate dehydrogenase, mitochondrial				P40925	Malate dehydrogenase, cytoplasmic				P04899	Guanine nucleotide-binding protein G(i) subunit alpha-2				Q07954	Prolow-density lipoprotein receptor-related protein 1				Q9UNF0	Protein kinase C and casein kinase substrate in neurons protein 2				Q9Y2J0	Rabphilin-3A				P80404	4-aminobutyrate aminotransferase, mitochondrial				Q99832	T-complex protein 1 subunit eta				P57087	Junctional adhesion molecule B				O15498	Synaptobrevin homolog YKT6
P80404	4-aminobutyrate aminotransferase, mitochondrial				Q12765	Secernin-1				P04080	Cystatin-B				P08758	Annexin A5				Q58FG0	Putative heat shock protein HSP 90-alpha A5				P60201	Myelin proteolipid protein				P59768	Guanine nucleotide-binding protein G(I)/G(S)/G(O) subunit gamma-2				P63010	AP-2 complex subunit beta				Q8IXJ6	NAD-dependent protein deacetylase sirtuin-2				Q6NUJ1	Proactivator polypeptide-like 1
P51674	Neuronal membrane glycoprotein M6-a				Q01082	Spectrin beta chain, non-erythrocytic 1				P31939	Bifunctional purine biosynthesis protein PURH				P35612	Beta-adducin				P13637	Sodium/potassium-transporting ATPase subunit alpha-3				P09497	Clathrin light chain B				Q13825	Methylglutaconyl-CoA hydratase, mitochondrial				Q01082	Spectrin beta chain, non-erythrocytic 1				P60174	Triosephosphate isomerase				Q9Y2J2	Band 4.1-like protein 3
P09417	Dihydropteridine reductase				Q8N3J6	Cell adhesion molecule 2				P38606	V-type proton ATPase catalytic subunit A				P07355	Annexin A2				P07858	Cathepsin B				P30050	60S ribosomal protein L12				P61160	Actin-related protein 2				P13637	Sodium/potassium-transporting ATPase subunit alpha-3				O00445	Synaptotagmin-5				Q16181	Septin-7
P24821	Tenascin				P35611	Alpha-adducin				P50213	Isocitrate dehydrogenase [NAD] subunit alpha, mitochondrial				P21810	Biglycan				P09417	Dihydropteridine reductase				P30084	Enoyl-CoA hydratase, mitochondrial				P05165	Propionyl-CoA carboxylase alpha chain, mitochondrial				P49419	Alpha-aminoadipic semialdehyde dehydrogenase				Q9BY67	Cell adhesion molecule 1				P62937	Peptidyl-prolyl cis-trans isomerase A
P30041	Peroxiredoxin-6				P10909	Clusterin				P09497	Clathrin light chain B				P61160	Actin-related protein 2				P10114	Ras-related protein Rap-2a				A1Z1Q3	ADP-ribose glycohydrolase MACROD2				Q9P2U7	Vesicular glutamate transporter 1				P80404	4-aminobutyrate aminotransferase, mitochondrial				Q01082	Spectrin beta chain, non-erythrocytic 1				Q9UMF0	Intercellular adhesion molecule 5
P61586	Transforming protein RhoA				O14979	Heterogeneous nuclear ribonucleoprotein D-like				P05362	Intercellular adhesion molecule 1				P14314	Glucosidase 2 subunit beta				P21796	Voltage-dependent anion-selective channel protein 1				Q92598	Heat shock protein 105 kDa				P61158	Actin-related protein 3				P20020	Plasma membrane calcium-transporting ATPase 1				P51674	Neuronal membrane glycoprotein M6-a				O00499	Myc box-dependent-interacting protein 1
P63167	Dynein light chain 1, cytoplasmic				P49821	NADH dehydrogenase [ubiquinone] flavoprotein 1, mitochondrial				P55786	Puromycin-sensitive aminopeptidase				P19367	Hexokinase-1				P63104	14-3-3 protein zeta/delta				P31948	Stress-induced-phosphoprotein 1				P47756	F-actin-capping protein subunit beta				Q15691	Microtubule-associated protein RP/EB family member 1				P08133	Annexin A6				P28161	Glutathione S-transferase Mu 2
P84090	Enhancer of rudimentary homolog				P27824	Calnexin				P49189	4-trimethylaminobutyraldehyde dehydrogenase				Q9UK22	F-box only protein 2				P59768	Guanine nucleotide-binding protein G(I)/G(S)/G(O) subunit gamma-2				P49758	Regulator of G-protein signaling 6				P08133	Annexin A6				P09497	Clathrin light chain B				Q99719	Septin-5				Q6ZMR3	L-lactate dehydrogenase A-like 6A
P09382	Galectin-1				Q13404	Ubiquitin-conjugating enzyme E2 variant 1				P51649	Succinate-semialdehyde dehydrogenase, mitochondrial				P46459	Vesicle-fusing ATPase				Q9NS86	LanC-like protein 2				P46109	Crk-like protein				P01011	Alpha-1-antichymotrypsin				P14314	Glucosidase 2 subunit beta				Q01469	Fatty acid-binding protein 5				Q9NUJ1	Mycophenolic acid acyl-glucuronide esterase, mitochondrial
Q7Z3B1	Neuronal growth regulator 1				P05452	Tetranectin				P49419	Alpha-aminoadipic semialdehyde dehydrogenase				Q93050	V-type proton ATPase 116 kDa subunit a isoform 1				P14854	Cytochrome c oxidase subunit 6B1				P21810	Biglycan				P13611	Versican core protein				P04216	Thy-1 membrane glycoprotein				P07858	Cathepsin B				Q9BY67	Cell adhesion molecule 1
Q13501	Sequestosome-1				P24821	Tenascin				P60174	Triosephosphate isomerase				P62072	Mitochondrial import inner membrane translocase subunit Tim10				Q96ID5	Immunoglobulin superfamily member 21				P17302	Gap junction alpha-1 protein				Q15814	Tubulin-specific chaperone C				P00367	Glutamate dehydrogenase 1, mitochondrial				P60201	Myelin proteolipid protein				P00505	Aspartate aminotransferase, mitochondrial
P08559	Pyruvate dehydrogenase E1 component subunit alpha, somatic form, mitochondrial				P60981	Destrin				P00441	Superoxide dismutase [Cu-Zn]				Q16653	Myelin-oligodendrocyte glycoprotein				P05023	Sodium/potassium-transporting ATPase subunit alpha-1				Q13813	Spectrin alpha chain, non-erythrocytic 1				P27338	Amine oxidase [flavin-containing] B				P23634	Plasma membrane calcium-transporting ATPase 4				P10809	60 kDa heat shock protein, mitochondrial				O15540	Fatty acid-binding protein, brain
Q12765	Secernin-1				P09543	2',3'-cyclic-nucleotide 3'-phosphodiesterase				P80404	4-aminobutyrate aminotransferase, mitochondrial				P51970	NADH dehydrogenase [ubiquinone] 1 alpha subcomplex subunit 8				P04632	Calpain small subunit 1				Q13491	Neuronal membrane glycoprotein M6-b				Q9UBI6	Guanine nucleotide-binding protein G(I)/G(S)/G(O) subunit gamma-12				P61586	Transforming protein RhoA				P68871	Hemoglobin subunit beta				P34932	Heat shock 70 kDa protein 4
Q8NCB2	CaM kinase-like vesicle-associated protein				P50148	Guanine nucleotide-binding protein G(q) subunit alpha				O14810	Complexin-1				P04899	Guanine nucleotide-binding protein G(i) subunit alpha-2				P31146	Coronin-1A				P46459	Vesicle-fusing ATPase				P46439	Glutathione S-transferase Mu 5				Q12907	Vesicular integral-membrane protein VIP36				Q9Y639	Neuroplastin				Q16563	Synaptophysin-like protein 1
Q13449	Limbic system-associated membrane protein				P11217	Glycogen phosphorylase, muscle form				P08133	Annexin A6				Q969P0	Immunoglobulin superfamily member 8				Q99963	Endophilin-A3				P09104	Gamma-enolase				P09471	Guanine nucleotide-binding protein G(o) subunit alpha				P62072	Mitochondrial import inner membrane translocase subunit Tim10				P06396	Gelsolin				P09496	Clathrin light chain A
P09471	Guanine nucleotide-binding protein G(o) subunit alpha				P04216	Thy-1 membrane glycoprotein				Q7Z2K8	G protein-regulated inducer of neurite outgrowth 1				P02649	Apolipoprotein E				P04156	Major prion protein				P60763	Ras-related C3 botulinum toxin substrate 3				P22392	Nucleoside diphosphate kinase B				P04899	Guanine nucleotide-binding protein G(i) subunit alpha-2				Q07021	Complement component 1 Q subcomponent-binding protein, mitochondrial				P35222	Catenin beta-1
P61970	Nuclear transport factor 2				Q8NC96	Adaptin ear-binding coat-associated protein 1				P26641	Elongation factor 1-gamma				P05091	Aldehyde dehydrogenase, mitochondrial				P30041	Peroxiredoxin-6				P20916	Myelin-associated glycoprotein				P13591	Neural cell adhesion molecule 1				Q13938	Calcyphosin				P49448	Glutamate dehydrogenase 2, mitochondrial				P05141	ADP/ATP translocase 2
Q9C0C9	(E3-independent) E2 ubiquitin-conjugating enzyme				P49448	Glutamate dehydrogenase 2, mitochondrial				P63241	Eukaryotic translation initiation factor 5A-1				Q9NQ66	1-phosphatidylinositol 4,5-bisphosphate phosphodiesterase beta-1				P61160	Actin-related protein 2				P02649	Apolipoprotein E				P62072	Mitochondrial import inner membrane translocase subunit Tim10				P28161	Glutathione S-transferase Mu 2				P40925	Malate dehydrogenase, cytoplasmic				P98172	Ephrin-B1
Q9BY11	Protein kinase C and casein kinase substrate in neurons protein 1				P51178	1-phosphatidylinositol 4,5-bisphosphate phosphodiesterase delta-1				Q16851	UTP--glucose-1-phosphate uridylyltransferase				P31930	Cytochrome b-c1 complex subunit 1, mitochondrial				Q16653	Myelin-oligodendrocyte glycoprotein				P07355	Annexin A2				O95716	Ras-related protein Rab-3D				P08758	Annexin A5				P61088	Ubiquitin-conjugating enzyme E2 N				P50993	Sodium/potassium-transporting ATPase subunit alpha-2
P38646	Stress-70 protein, mitochondrial				P19022	Cadherin-2				P35080	Profilin-2				P09496	Clathrin light chain A				P02787	Serotransferrin				O94973	AP-2 complex subunit alpha-2				P04406	Glyceraldehyde-3-phosphate dehydrogenase				P13797	Plastin-3				P16615	Sarcoplasmic/endoplasmic reticulum calcium ATPase 2				P46926	Glucosamine-6-phosphate isomerase 1
P20020	Plasma membrane calcium-transporting ATPase 1				P10809	60 kDa heat shock protein, mitochondrial				Q1KMD3	Heterogeneous nuclear ribonucleoprotein U-like protein 2				P09471	Guanine nucleotide-binding protein G(o) subunit alpha				P04406	Glyceraldehyde-3-phosphate dehydrogenase				O43865	S-adenosylhomocysteine hydrolase-like protein 1				O43707	Alpha-actinin-4				Q9UJC5	SH3 domain-binding glutamic acid-rich-like protein 2				P54652	Heat shock-related 70 kDa protein 2				Q14019	Coactosin-like protein
O75935	Dynactin subunit 3				P46782	40S ribosomal protein S5				O14525	Astrotactin-1				P10768	S-formylglutathione hydrolase				P51178	1-phosphatidylinositol 4,5-bisphosphate phosphodiesterase delta-1				P47756	F-actin-capping protein subunit beta				P07858	Cathepsin B				P10809	60 kDa heat shock protein, mitochondrial				Q01814	Plasma membrane calcium-transporting ATPase 2				Q6PUV4	Complexin-2
O75083	WD repeat-containing protein 1				P02765	Alpha-2-HS-glycoprotein				P20936	Ras GTPase-activating protein 1				O75390	Citrate synthase, mitochondrial				Q9BS26	Endoplasmic reticulum resident protein 44				O15540	Fatty acid-binding protein, brain				Q96ID5	Immunoglobulin superfamily member 21				Q9BU02	Thiamine-triphosphatase				P62258	14-3-3 protein epsilon				Q92896	Golgi apparatus protein 1
P59768	Guanine nucleotide-binding protein G(I)/G(S)/G(O) subunit gamma-2				Q8N335	Glycerol-3-phosphate dehydrogenase 1-like protein				P31146	Coronin-1A				O75323	Protein NipSnap homolog 2				Q92823	Neuronal cell adhesion molecule				P51970	NADH dehydrogenase [ubiquinone] 1 alpha subcomplex subunit 8				P10768	S-formylglutathione hydrolase				O00445	Synaptotagmin-5				P60763	Ras-related C3 botulinum toxin substrate 3				Q01082	Spectrin beta chain, non-erythrocytic 1
Q5JTJ3	Cytochrome c oxidase assembly factor 6 homolog				Q9H4G0	Band 4.1-like protein 1				Q8N335	Glycerol-3-phosphate dehydrogenase 1-like protein				P47756	F-actin-capping protein subunit beta				Q96HD1	Cysteine-rich with EGF-like domain protein 1				Q02246	Contactin-2				Q16653	Myelin-oligodendrocyte glycoprotein				Q5T848	Probable G-protein coupled receptor 158				P37837	Transaldolase				P61160	Actin-related protein 2
O43157	Plexin-B1				O43491	Band 4.1-like protein 2				P08670	Vimentin				Q99719	Septin-5				Q9UK22	F-box only protein 2				P52306	Rap1 GTPase-GDP dissociation stimulator 1				P17302	Gap junction alpha-1 protein				P37837	Transaldolase				P00492	Hypoxanthine-guanine phosphoribosyltransferase				Q9ULA0	Aspartyl aminopeptidase
O43175	D-3-phosphoglycerate dehydrogenase				Q969Q5	Ras-related protein Rab-24				P54289	Voltage-dependent calcium channel subunit alpha-2/delta-1				P14854	Cytochrome c oxidase subunit 6B1				P08133	Annexin A6				P09936	Ubiquitin carboxyl-terminal hydrolase isozyme L1				Q99075	Proheparin-binding EGF-like growth factor				Q9NUJ1	Mycophenolic acid acyl-glucuronide esterase, mitochondrial				Q15041	ADP-ribosylation factor-like protein 6-interacting protein 1				P07355	Annexin A2
Q9ULU8	Calcium-dependent secretion activator 1				P46821	Microtubule-associated protein 1B				Q9H4A4	Aminopeptidase B				Q9HCH3	Copine-5				Q99614	Tetratricopeptide repeat protein 1				Q99798	Aconitate hydratase, mitochondrial				P08574	Cytochrome c1, heme protein, mitochondrial				P31948	Stress-induced-phosphoprotein 1				Q4G0N4	NAD kinase 2, mitochondrial				Q8IXJ6	NAD-dependent protein deacetylase sirtuin-2
P49821	NADH dehydrogenase [ubiquinone] flavoprotein 1, mitochondrial				Q8WUM4	Programmed cell death 6-interacting protein				Q5U5X0	Complex III assembly factor LYRM7				O60883	G-protein coupled receptor 37-like 1				P13929	Beta-enolase				P04156	Major prion protein				P60953	Cell division control protein 42 homolog				Q99075	Proheparin-binding EGF-like growth factor				O94760	N(G),N(G)-dimethylarginine dimethylaminohydrolase 1				P08574	Cytochrome c1, heme protein, mitochondrial
P10114	Ras-related protein Rap-2a				O14841	5-oxoprolinase				Q9NP72	Ras-related protein Rab-18				P04075	Fructose-bisphosphate aldolase A				P54577	Tyrosine--tRNA ligase, cytoplasmic				Q07954	Prolow-density lipoprotein receptor-related protein 1				P30153	Serine/threonine-protein phosphatase 2A 65 kDa regulatory subunit A alpha isoform				Q9H008	Phospholysine phosphohistidine inorganic pyrophosphate phosphatase				Q15435	Protein phosphatase 1 regulatory subunit 7				Q9Y3U8	60S ribosomal protein L36
Q9NS86	LanC-like protein 2				Q9P1U1	Actin-related protein 3B				Q9BPU6	Dihydropyrimidinase-related protein 5				P40925	Malate dehydrogenase, cytoplasmic				P54289	Voltage-dependent calcium channel subunit alpha-2/delta-1				P22695	Cytochrome b-c1 complex subunit 2, mitochondrial				P60201	Myelin proteolipid protein				Q16658	Fascin				P17987	T-complex protein 1 subunit alpha				P09936	Ubiquitin carboxyl-terminal hydrolase isozyme L1
P62140	Serine/threonine-protein phosphatase PP1-beta catalytic subunit				P41091	Eukaryotic translation initiation factor 2 subunit 3				O43157	Plexin-B1				P06396	Gelsolin				P09382	Galectin-1				P60174	Triosephosphate isomerase				P04075	Fructose-bisphosphate aldolase A				Q92598	Heat shock protein 105 kDa				P20020	Plasma membrane calcium-transporting ATPase 1				P05023	Sodium/potassium-transporting ATPase subunit alpha-1
Q15691	Microtubule-associated protein RP/EB family member 1				Q9BS26	Endoplasmic reticulum resident protein 44				O95782	AP-2 complex subunit alpha-1				P17081	Rho-related GTP-binding protein RhoQ				P49419	Alpha-aminoadipic semialdehyde dehydrogenase				O75116	Rho-associated protein kinase 2				Q16658	Fascin				P33316	Deoxyuridine 5'-triphosphate nucleotidohydrolase, mitochondrial				Q8TBG9	Synaptoporin				P06733	Alpha-enolase
P46459	Vesicle-fusing ATPase				Q92736	Ryanodine receptor 2				P09871	Complement C1s subcomponent				P22392	Nucleoside diphosphate kinase B				P84090	Enhancer of rudimentary homolog				P09543	2',3'-cyclic-nucleotide 3'-phosphodiesterase				P63167	Dynein light chain 1, cytoplasmic				P38606	V-type proton ATPase catalytic subunit A				P60983	Glia maturation factor beta				P04075	Fructose-bisphosphate aldolase A
O95757	Heat shock 70 kDa protein 4L				P57087	Junctional adhesion molecule B				P29120	Neuroendocrine convertase 1				P80404	4-aminobutyrate aminotransferase, mitochondrial				P35613	Basigin				Q96HD1	Cysteine-rich with EGF-like domain protein 1				P09496	Clathrin light chain A				O95197	Reticulon-3				P60660	Myosin light polypeptide 6				P51178	1-phosphatidylinositol 4,5-bisphosphate phosphodiesterase delta-1
P50440	Glycine amidinotransferase, mitochondrial				P0DOX5	Immunoglobulin gamma-1 heavy chain				Q9H008	Phospholysine phosphohistidine inorganic pyrophosphate phosphatase				Q9H832	Ubiquitin-conjugating enzyme E2 Z				Q92561	Phytanoyl-CoA hydroxylase-interacting protein				P11137	Microtubule-associated protein 2				P22695	Cytochrome b-c1 complex subunit 2, mitochondrial				P43304	Glycerol-3-phosphate dehydrogenase, mitochondrial				P08574	Cytochrome c1, heme protein, mitochondrial				P21291	Cysteine and glycine-rich protein 1
P48741	Putative heat shock 70 kDa protein 7				P67775	Serine/threonine-protein phosphatase 2A catalytic subunit alpha isoform				P12235	ADP/ATP translocase 1				P46439	Glutathione S-transferase Mu 5				Q9UBQ7	Glyoxylate reductase/hydroxypyruvate reductase				Q9UMF0	Intercellular adhesion molecule 5				P48735	Isocitrate dehydrogenase [NADP], mitochondrial				P09382	Galectin-1				P09496	Clathrin light chain A				P05091	Aldehyde dehydrogenase, mitochondrial
P08238	Heat shock protein HSP 90-beta				Q13449	Limbic system-associated membrane protein				Q9HAV0	Guanine nucleotide-binding protein subunit beta-4				Q01469	Fatty acid-binding protein 5				P09496	Clathrin light chain A				P04216	Thy-1 membrane glycoprotein				Q969P0	Immunoglobulin superfamily member 8				Q16653	Myelin-oligodendrocyte glycoprotein				P05141	ADP/ATP translocase 2				P09543	2',3'-cyclic-nucleotide 3'-phosphodiesterase
P61086	Ubiquitin-conjugating enzyme E2 K				Q14108	Lysosome membrane protein 2				Q16620	BDNF/NT-3 growth factors receptor				P05166	Propionyl-CoA carboxylase beta chain, mitochondrial				P61970	Nuclear transport factor 2				Q9Y490	Talin-1				Q16181	Septin-7				P78324	Tyrosine-protein phosphatase non-receptor type substrate 1				P80404	4-aminobutyrate aminotransferase, mitochondrial				Q99075	Proheparin-binding EGF-like growth factor
O14531	Dihydropyrimidinase-related protein 4				Q93009	Ubiquitin carboxyl-terminal hydrolase 7				O00451	GDNF family receptor alpha-2				P04632	Calpain small subunit 1				Q9UN36	Protein NDRG2				P49448	Glutamate dehydrogenase 2, mitochondrial				Q9UH03	Neuronal-specific septin-3				O15511	Actin-related protein 2/3 complex subunit 5				P30626	Sorcin				P20916	Myelin-associated glycoprotein
P57087	Junctional adhesion molecule B				P09936	Ubiquitin carboxyl-terminal hydrolase isozyme L1				P02795	Metallothionein-2				P13489	Ribonuclease inhibitor				Q9UMF0	Intercellular adhesion molecule 5				P60953	Cell division control protein 42 homolog				O43491	Band 4.1-like protein 2				P61158	Actin-related protein 3				P62072	Mitochondrial import inner membrane translocase subunit Tim10				P02765	Alpha-2-HS-glycoprotein
Q9P121	Neurotrimin				Q92896	Golgi apparatus protein 1				P53041	Serine/threonine-protein phosphatase 5				P68402	Platelet-activating factor acetylhydrolase IB subunit beta				P43004	Excitatory amino acid transporter 2				O14745	Na(+)/H(+) exchange regulatory cofactor NHE-RF1				P52209	6-phosphogluconate dehydrogenase, decarboxylating				P30086	Phosphatidylethanolamine-binding protein 1				Q9HCU4	Cadherin EGF LAG seven-pass G-type receptor 2				Q9NQ66	1-phosphatidylinositol 4,5-bisphosphate phosphodiesterase beta-1
P61163	Alpha-centractin				Q92859	Neogenin				Q7Z4H8	Protein O-glucosyltransferase 3				P50213	Isocitrate dehydrogenase [NAD] subunit alpha, mitochondrial				Q9P1U1	Actin-related protein 3B				P00558	Phosphoglycerate kinase 1				P30626	Sorcin				O15118	NPC intracellular cholesterol transporter 1				P49821	NADH dehydrogenase [ubiquinone] flavoprotein 1, mitochondrial				Q68D91	Metallo-beta-lactamase domain-containing protein 2
Q99614	Tetratricopeptide repeat protein 1				Q12805	EGF-containing fibulin-like extracellular matrix protein 1				P20073	Annexin A7				Q58FG0	Putative heat shock protein HSP 90-alpha A5				P00367	Glutamate dehydrogenase 1, mitochondrial				Q9NYU2	UDP-glucose:glycoprotein glucosyltransferase 1				P62826	GTP-binding nuclear protein Ran				P14854	Cytochrome c oxidase subunit 6B1				P78559	Microtubule-associated protein 1A				Q86WB0	Nuclear-interacting partner of ALK
P23528	Cofilin-1				P36871	Phosphoglucomutase-1				P55263	Adenosine kinase				P04350	Tubulin beta-4A chain				P25713	Metallothionein-3				P00441	Superoxide dismutase [Cu-Zn]				P38117	Electron transfer flavoprotein subunit beta				O43396	Thioredoxin-like protein 1				Q9NUJ1	Mycophenolic acid acyl-glucuronide esterase, mitochondrial				P06396	Gelsolin
Q9P0L0	Vesicle-associated membrane protein-associated protein A				Q9UBQ7	Glyoxylate reductase/hydroxypyruvate reductase				Q9NV96	Cell cycle control protein 50A				P13611	Versican core protein				Q9GZV7	Hyaluronan and proteoglycan link protein 2				Q9H832	Ubiquitin-conjugating enzyme E2 Z				Q9NQE9	Histidine triad nucleotide-binding protein 3				P06753	Tropomyosin alpha-3 chain				P60953	Cell division control protein 42 homolog				P16070	CD44 antigen
O14525	Astrotactin-1				Q96SZ5	2-aminoethanethiol dioxygenase				Q86VB7	Scavenger receptor cysteine-rich type 1 protein M130				Q7Z3T8	Zinc finger FYVE domain-containing protein 16				Q8WXF7	Atlastin-1				P30086	Phosphatidylethanolamine-binding protein 1				P12955	Xaa-Pro dipeptidase				Q14108	Lysosome membrane protein 2				Q13509	Tubulin beta-3 chain				P16284	Platelet endothelial cell adhesion molecule
Q01814	Plasma membrane calcium-transporting ATPase 2				Q8NFZ8	Cell adhesion molecule 4				Q9Y259	Choline/ethanolamine kinase				P00367	Glutamate dehydrogenase 1, mitochondrial				P04899	Guanine nucleotide-binding protein G(i) subunit alpha-2				P14854	Cytochrome c oxidase subunit 6B1				P63215	Guanine nucleotide-binding protein G(I)/G(S)/G(O) subunit gamma-3				P17568	NADH dehydrogenase [ubiquinone] 1 beta subcomplex subunit 7				P13637	Sodium/potassium-transporting ATPase subunit alpha-3				P43304	Glycerol-3-phosphate dehydrogenase, mitochondrial
P13929	Beta-enolase				P16219	Short-chain specific acyl-CoA dehydrogenase, mitochondrial				Q02252	Methylmalonate-semialdehyde dehydrogenase [acylating], mitochondrial				Q8N126	Cell adhesion molecule 3				P60953	Cell division control protein 42 homolog				P05937	Calbindin				Q99614	Tetratricopeptide repeat protein 1				Q7L266	Isoaspartyl peptidase/L-asparaginase				P04899	Guanine nucleotide-binding protein G(i) subunit alpha-2				Q8IW45	ATP-dependent (S)-NAD(P)H-hydrate dehydratase
P63241	Eukaryotic translation initiation factor 5A-1				Q14651	Plastin-1				O43396	Thioredoxin-like protein 1				O43765	Small glutamine-rich tetratricopeptide repeat-containing protein alpha				Q9H115	Beta-soluble NSF attachment protein				Q9UJU6	Drebrin-like protein				Q96DG6	Carboxymethylenebutenolidase homolog				Q13449	Limbic system-associated membrane protein				P09104	Gamma-enolase				Q14982	Opioid-binding protein/cell adhesion molecule
O95865	N(G),N(G)-dimethylarginine dimethylaminohydrolase 2				P61081	NEDD8-conjugating enzyme Ubc12				P11766	Alcohol dehydrogenase class-3				P60201	Myelin proteolipid protein				Q01814	Plasma membrane calcium-transporting ATPase 2				P68402	Platelet-activating factor acetylhydrolase IB subunit beta				P46459	Vesicle-fusing ATPase				P01011	Alpha-1-antichymotrypsin				P14854	Cytochrome c oxidase subunit 6B1				P49441	Inositol polyphosphate 1-phosphatase
P12955	Xaa-Pro dipeptidase				P09382	Galectin-1				Q13813	Spectrin alpha chain, non-erythrocytic 1				Q99075	Proheparin-binding EGF-like growth factor				Q969P0	Immunoglobulin superfamily member 8				P04632	Calpain small subunit 1				P62258	14-3-3 protein epsilon				P09543	2',3'-cyclic-nucleotide 3'-phosphodiesterase				Q9HC38	Glyoxalase domain-containing protein 4				P37837	Transaldolase
O14979	Heterogeneous nuclear ribonucleoprotein D-like				Q9NQR4	Omega-amidase NIT2				Q9NRN5	Olfactomedin-like protein 3				Q16134	Electron transfer flavoprotein-ubiquinone oxidoreductase, mitochondrial				P60174	Triosephosphate isomerase				Q9H479	Fructosamine-3-kinase				Q9P1U1	Actin-related protein 3B				P56277	Cx9C motif-containing protein 4				P27361	Mitogen-activated protein kinase 3				P11142	Heat shock cognate 71 kDa protein
P05165	Propionyl-CoA carboxylase alpha chain, mitochondrial				Q99798	Aconitate hydratase, mitochondrial				Q9NZL4	Hsp70-binding protein 1				Q8IXJ6	NAD-dependent protein deacetylase sirtuin-2				P06396	Gelsolin				P35222	Catenin beta-1				Q9Y490	Talin-1				O95394	Phosphoacetylglucosamine mutase				P11277	Spectrin beta chain, erythrocytic				P40926	Malate dehydrogenase, mitochondrial
Q9UK22	F-box only protein 2				P60174	Triosephosphate isomerase				Q15819	Ubiquitin-conjugating enzyme E2 variant 2				P04731	Metallothionein-1A				P14314	Glucosidase 2 subunit beta				P61158	Actin-related protein 3				P09622	Dihydrolipoyl dehydrogenase, mitochondrial				P32004	Neural cell adhesion molecule L1				Q96SZ5	2-aminoethanethiol dioxygenase				P21397	Amine oxidase [flavin-containing] A
Q7L266	Isoaspartyl peptidase/L-asparaginase				P30041	Peroxiredoxin-6				P07585	Decorin				Q5VT25	Serine/threonine-protein kinase MRCK alpha				P16415	Zinc finger protein 823				P08754	Guanine nucleotide-binding protein G(k) subunit alpha				Q9UN36	Protein NDRG2				Q16181	Septin-7				P09972	Fructose-bisphosphate aldolase C				P55064	Aquaporin-5
O60262	Guanine nucleotide-binding protein G(I)/G(S)/G(O) subunit gamma-7				Q14982	Opioid-binding protein/cell adhesion molecule				P07919	Cytochrome b-c1 complex subunit 6, mitochondrial				P49407	Beta-arrestin-1				P01718	Immunoglobulin lambda variable 3-27				P07858	Cathepsin B				P25713	Metallothionein-3				P35222	Catenin beta-1				Q14108	Lysosome membrane protein 2				P31930	Cytochrome b-c1 complex subunit 1, mitochondrial
Q8TBG9	Synaptoporin				O00499	Myc box-dependent-interacting protein 1				Q16658	Fascin				P63215	Guanine nucleotide-binding protein G(I)/G(S)/G(O) subunit gamma-3				Q9P225	Dynein heavy chain 2, axonemal				P13591	Neural cell adhesion molecule 1				Q9ULP0	Protein NDRG4				P09960	Leukotriene A-4 hydrolase				O95716	Ras-related protein Rab-3D				P46439	Glutathione S-transferase Mu 5
Q9Y2J2	Band 4.1-like protein 3				P04632	Calpain small subunit 1				P51884	Lumican				P02795	Metallothionein-2				O75131	Copine-3				Q12860	Contactin-1				Q8IW45	ATP-dependent (S)-NAD(P)H-hydrate dehydratase				P02787	Serotransferrin				P09493	Tropomyosin alpha-1 chain				P07919	Cytochrome b-c1 complex subunit 6, mitochondrial
P02765	Alpha-2-HS-glycoprotein				Q9H936	Mitochondrial glutamate carrier 1				P07355	Annexin A2				P09622	Dihydrolipoyl dehydrogenase, mitochondrial				Q9Y6M9	NADH dehydrogenase [ubiquinone] 1 beta subcomplex subunit 9				Q5JTJ3	Cytochrome c oxidase assembly factor 6 homolog				Q7Z3D6	D-glutamate cyclase, mitochondrial				P09104	Gamma-enolase				Q13938	Calcyphosin				O95630	STAM-binding protein
P08247	Synaptophysin				Q9NRX4	14 kDa phosphohistidine phosphatase				P62888	60S ribosomal protein L30				O43175	D-3-phosphoglycerate dehydrogenase				Q9Y2J0	Rabphilin-3A				Q9BUF5	Tubulin beta-6 chain				Q9NRN5	Olfactomedin-like protein 3				O14672	Disintegrin and metalloproteinase domain-containing protein 10				Q6ZMR3	L-lactate dehydrogenase A-like 6A				Q9Y639	Neuroplastin
Q96FV2	Secernin-2				O00330	Pyruvate dehydrogenase protein X component, mitochondrial				A0A096LP55	Cytochrome b-c1 complex subunit 6-like, mitochondrial				P04732	Metallothionein-1E				Q9H4A4	Aminopeptidase B				Q12907	Vesicular integral-membrane protein VIP36				Q9H4A4	Aminopeptidase B				P60763	Ras-related C3 botulinum toxin substrate 3				Q562R1	Beta-actin-like protein 2				P36871	Phosphoglucomutase-1
Q15555	Microtubule-associated protein RP/EB family member 2				P09417	Dihydropteridine reductase				P13804	Electron transfer flavoprotein subunit alpha, mitochondrial				P45880	Voltage-dependent anion-selective channel protein 2				P50213	Isocitrate dehydrogenase [NAD] subunit alpha, mitochondrial				Q99075	Proheparin-binding EGF-like growth factor				Q8WUM4	Programmed cell death 6-interacting protein				O75891	Cytosolic 10-formyltetrahydrofolate dehydrogenase				O00499	Myc box-dependent-interacting protein 1				P07738	Bisphosphoglycerate mutase
Q9Y639	Neuroplastin				Q15819	Ubiquitin-conjugating enzyme E2 variant 2				P60953	Cell division control protein 42 homolog				P12955	Xaa-Pro dipeptidase				P13716	Delta-aminolevulinic acid dehydratase				P00505	Aspartate aminotransferase, mitochondrial				P46926	Glucosamine-6-phosphate isomerase 1				P78417	Glutathione S-transferase omega-1				P00751	Complement factor B				P04216	Thy-1 membrane glycoprotein
P13611	Versican core protein				P07858	Cathepsin B				Q8IUX7	Adipocyte enhancer-binding protein 1				Q9UN36	Protein NDRG2				P02765	Alpha-2-HS-glycoprotein				P80404	4-aminobutyrate aminotransferase, mitochondrial				P49748	Very long-chain specific acyl-CoA dehydrogenase, mitochondrial				P09471	Guanine nucleotide-binding protein G(o) subunit alpha				P14314	Glucosidase 2 subunit beta				P10809	60 kDa heat shock protein, mitochondrial
P13637	Sodium/potassium-transporting ATPase subunit alpha-3				P78324	Tyrosine-protein phosphatase non-receptor type substrate 1				P08603	Complement factor H				P30626	Sorcin				P46439	Glutathione S-transferase Mu 5				Q9UK22	F-box only protein 2				Q96FJ2	Dynein light chain 2, cytoplasmic				P00492	Hypoxanthine-guanine phosphoribosyltransferase				P50993	Sodium/potassium-transporting ATPase subunit alpha-2				P21333	Filamin-A
Q96GW7	Brevican core protein				O75935	Dynactin subunit 3				P68402	Platelet-activating factor acetylhydrolase IB subunit beta				P62826	GTP-binding nuclear protein Ran				P13489	Ribonuclease inhibitor				Q99719	Septin-5				P0DOX5	Immunoglobulin gamma-1 heavy chain				P16112	Aggrecan core protein				P21579	Synaptotagmin-1				P23381	Tryptophan--tRNA ligase, cytoplasmic
P07858	Cathepsin B				P13804	Electron transfer flavoprotein subunit alpha, mitochondrial				P51178	1-phosphatidylinositol 4,5-bisphosphate phosphodiesterase delta-1				P62258	14-3-3 protein epsilon				Q92598	Heat shock protein 105 kDa				Q7Z3T8	Zinc finger FYVE domain-containing protein 16				P01023	Alpha-2-macroglobulin				P36871	Phosphoglucomutase-1				P54920	Alpha-soluble NSF attachment protein				P06756	Integrin alpha-V
Q9NVH1	DnaJ homolog subfamily C member 11				O95782	AP-2 complex subunit alpha-1				P21810	Biglycan				Q96DG6	Carboxymethylenebutenolidase homolog				Q8TDQ7	Glucosamine-6-phosphate isomerase 2				P78559	Microtubule-associated protein 1A				Q01484	Ankyrin-2				Q12860	Contactin-1				P08603	Complement factor H				P68402	Platelet-activating factor acetylhydrolase IB subunit beta
Q9P1U1	Actin-related protein 3B				P50395	Rab GDP dissociation inhibitor beta				O95271	Poly [ADP-ribose] polymerase tankyrase-1				P80297	Metallothionein-1X				P01011	Alpha-1-antichymotrypsin				P62993	Growth factor receptor-bound protein 2				P30405	Peptidyl-prolyl cis-trans isomerase F, mitochondrial				P78310	Coxsackievirus and adenovirus receptor				Q9GZV7	Hyaluronan and proteoglycan link protein 2				Q16762	Thiosulfate sulfurtransferase
P31153	S-adenosylmethionine synthase isoform type-2				P31930	Cytochrome b-c1 complex subunit 1, mitochondrial				P16284	Platelet endothelial cell adhesion molecule				Q99614	Tetratricopeptide repeat protein 1				P43121	Cell surface glycoprotein MUC18				P04406	Glyceraldehyde-3-phosphate dehydrogenase				Q14108	Lysosome membrane protein 2				Q92896	Golgi apparatus protein 1				Q9GZP4	PITH domain-containing protein 1				P40925	Malate dehydrogenase, cytoplasmic
P31146	Coronin-1A				P30050	60S ribosomal protein L12				P23560	Brain-derived neurotrophic factor				P00558	Phosphoglycerate kinase 1				P16519	Neuroendocrine convertase 2				P08133	Annexin A6				P45880	Voltage-dependent anion-selective channel protein 2				Q8IXJ6	NAD-dependent protein deacetylase sirtuin-2				P52209	6-phosphogluconate dehydrogenase, decarboxylating				Q14108	Lysosome membrane protein 2
P67870	Casein kinase II subunit beta				Q99729	Heterogeneous nuclear ribonucleoprotein A/B				Q12860	Contactin-1				P17677	Neuromodulin				P54709	Sodium/potassium-transporting ATPase subunit beta-3				Q16653	Myelin-oligodendrocyte glycoprotein				P43034	Platelet-activating factor acetylhydrolase IB subunit alpha				P23381	Tryptophan--tRNA ligase, cytoplasmic				Q9NY33	Dipeptidyl peptidase 3				P61158	Actin-related protein 3
Q9UBI6	Guanine nucleotide-binding protein G(I)/G(S)/G(O) subunit gamma-12				O94973	AP-2 complex subunit alpha-2				Q9NQ48	Leucine zipper transcription factor-like protein 1				P38117	Electron transfer flavoprotein subunit beta				Q8N3J6	Cell adhesion molecule 2				P30041	Peroxiredoxin-6				P49419	Alpha-aminoadipic semialdehyde dehydrogenase				Q9Y639	Neuroplastin				P10515	Dihydrolipoyllysine-residue acetyltransferase component of pyruvate dehydrogenase complex, mitochondrial				Q92563	Testican-2
Q92823	Neuronal cell adhesion molecule				Q15691	Microtubule-associated protein RP/EB family member 1									O75891	Cytosolic 10-formyltetrahydrofolate dehydrogenase				P35080	Profilin-2				P19404	NADH dehydrogenase [ubiquinone] flavoprotein 2, mitochondrial				P52306	Rap1 GTPase-GDP dissociation stimulator 1				P52209	6-phosphogluconate dehydrogenase, decarboxylating				O94973	AP-2 complex subunit alpha-2				Q8NFZ8	Cell adhesion molecule 4
Q9H008	Phospholysine phosphohistidine inorganic pyrophosphate phosphatase				P31150	Rab GDP dissociation inhibitor alpha									Q9UHD8	Septin-9				O75431	Metaxin-2				Q6PUV4	Complexin-2				P22234	Multifunctional protein ADE2				P10768	S-formylglutathione hydrolase				Q99685	Monoglyceride lipase				P01024	Complement C3
P13861	cAMP-dependent protein kinase type II-alpha regulatory subunit				Q7L266	Isoaspartyl peptidase/L-asparaginase									P05408	Neuroendocrine protein 7B2				P07355	Annexin A2				Q58FF8	Putative heat shock protein HSP 90-beta 2				Q9Y2Q0	Phospholipid-transporting ATPase IA				P05362	Intercellular adhesion molecule 1				O43865	S-adenosylhomocysteine hydrolase-like protein 1				P14415	Sodium/potassium-transporting ATPase subunit beta-2
Q9P2R3	Rabankyrin-5				Q9Y2J2	Band 4.1-like protein 3									P51674	Neuronal membrane glycoprotein M6-a				P04080	Cystatin-B				O75891	Cytosolic 10-formyltetrahydrofolate dehydrogenase				Q9NS86	LanC-like protein 2				P63096	Guanine nucleotide-binding protein G(i) subunit alpha-1				P10768	S-formylglutathione hydrolase				P07384	Calpain-1 catalytic subunit
Q9NZJ7	Mitochondrial carrier homolog 1				P12955	Xaa-Pro dipeptidase									P20020	Plasma membrane calcium-transporting ATPase 1				P00491	Purine nucleoside phosphorylase				Q9UBQ7	Glyoxylate reductase/hydroxypyruvate reductase				P13489	Ribonuclease inhibitor				P47756	F-actin-capping protein subunit beta				P30050	60S ribosomal protein L12				Q8IZ83	Aldehyde dehydrogenase family 16 member A1
P04632	Calpain small subunit 1				P14415	Sodium/potassium-transporting ATPase subunit beta-2									Q9NUP9	Protein lin-7 homolog C				A6NIZ1	Ras-related protein Rap-1b-like protein				Q969P0	Immunoglobulin superfamily member 8				Q9UBQ7	Glyoxylate reductase/hydroxypyruvate reductase				P68871	Hemoglobin subunit beta				Q9UMF0	Intercellular adhesion molecule 5				O95197	Reticulon-3
P04156	Major prion protein				P08247	Synaptophysin									P49327	Fatty acid synthase				Q96HE7	ERO1-like protein alpha				Q16181	Septin-7				Q07866	Kinesin light chain 1				Q01814	Plasma membrane calcium-transporting ATPase 2				P13611	Versican core protein				P30041	Peroxiredoxin-6
P13797	Plastin-3				P09104	Gamma-enolase									O60313	Dynamin-like 120 kDa protein, mitochondrial				Q5T848	Probable G-protein coupled receptor 158				Q8WXF7	Atlastin-1				P10515	Dihydrolipoyllysine-residue acetyltransferase component of pyruvate dehydrogenase complex, mitochondrial				P09496	Clathrin light chain A				P46926	Glucosamine-6-phosphate isomerase 1				Q8N126	Cell adhesion molecule 3
Q9NQR4	Omega-amidase NIT2				P06730	Eukaryotic translation initiation factor 4E									P62745	Rho-related GTP-binding protein RhoB				P50148	Guanine nucleotide-binding protein G(q) subunit alpha				P09496	Clathrin light chain A				Q8N126	Cell adhesion molecule 3				Q9ULR3	Protein phosphatase 1H				P63244	Receptor of activated protein C kinase 1				O60883	G-protein coupled receptor 37-like 1
Q8WUM4	Programmed cell death 6-interacting protein				Q96QE2	Proton myo-inositol cotransporter									Q9ULR3	Protein phosphatase 1H				P30084	Enoyl-CoA hydratase, mitochondrial				Q7Z2K8	G protein-regulated inducer of neurite outgrowth 1				Q9HB71	Calcyclin-binding protein				Q9H4A4	Aminopeptidase B				P17568	NADH dehydrogenase [ubiquinone] 1 beta subcomplex subunit 7				P13637	Sodium/potassium-transporting ATPase subunit alpha-3
O43707	Alpha-actinin-4				Q9P2U7	Vesicular glutamate transporter 1									Q9H8H3	Methyltransferase-like protein 7A				Q6L8Q7	2',5'-phosphodiesterase 12				Q8IXJ6	NAD-dependent protein deacetylase sirtuin-2				Q96E17	Ras-related protein Rab-3C				P07858	Cathepsin B				P40939	Trifunctional enzyme subunit alpha, mitochondrial				O95782	AP-2 complex subunit alpha-1
P61160	Actin-related protein 2				P14854	Cytochrome c oxidase subunit 6B1									P78559	Microtubule-associated protein 1A				Q9Y646	Carboxypeptidase Q				P48735	Isocitrate dehydrogenase [NADP], mitochondrial				Q9H008	Phospholysine phosphohistidine inorganic pyrophosphate phosphatase				P31150	Rab GDP dissociation inhibitor alpha				P62826	GTP-binding nuclear protein Ran				P21266	Glutathione S-transferase Mu 3
Q8N126	Cell adhesion molecule 3				P46439	Glutathione S-transferase Mu 5									Q8NI08	Nuclear receptor coactivator 7				P08758	Annexin A5				O75323	Protein NipSnap homolog 2				Q04760	Lactoylglutathione lyase				P60983	Glia maturation factor beta				Q96HE7	ERO1-like protein alpha				Q12860	Contactin-1
Q96PE5	Opalin				Q13938	Calcyphosin									O00445	Synaptotagmin-5				P31948	Stress-induced-phosphoprotein 1				P08247	Synaptophysin				Q15768	Ephrin-B3				O43491	Band 4.1-like protein 2				P13639	Elongation factor 2				Q9HDC9	Adipocyte plasma membrane-associated protein
P0DOX5	Immunoglobulin gamma-1 heavy chain				P23528	Cofilin-1									Q99442	Translocation protein SEC62				Q13363	C-terminal-binding protein 1				P31146	Coronin-1A				Q16620	BDNF/NT-3 growth factors receptor				P19404	NADH dehydrogenase [ubiquinone] flavoprotein 2, mitochondrial				O75891	Cytosolic 10-formyltetrahydrofolate dehydrogenase				P23526	Adenosylhomocysteinase
P60201	Myelin proteolipid protein				Q13228	Methanethiol oxidase									P35580	Myosin-10				Q9H2U2	Inorganic pyrophosphatase 2, mitochondrial				O43765	Small glutamine-rich tetratricopeptide repeat-containing protein alpha				P14314	Glucosidase 2 subunit beta				Q96QE2	Proton myo-inositol cotransporter				Q92688	Acidic leucine-rich nuclear phosphoprotein 32 family member B				Q13938	Calcyphosin
Q9UNF0	Protein kinase C and casein kinase substrate in neurons protein 2				P16112	Aggrecan core protein									O75116	Rho-associated protein kinase 2				P56277	Cx9C motif-containing protein 4				Q9P2U7	Vesicular glutamate transporter 1				O60883	G-protein coupled receptor 37-like 1				P00736	Complement C1r subcomponent				P51808	Dynein light chain Tctex-type 3				P61586	Transforming protein RhoA
P63261	Actin, cytoplasmic 2				P04899	Guanine nucleotide-binding protein G(i) subunit alpha-2									Q8N461	F-box/LRR-repeat protein 16				P22234	Multifunctional protein ADE2				Q9BVA1	Tubulin beta-2B chain				P31146	Coronin-1A				P35612	Beta-adducin				P61160	Actin-related protein 2				P32004	Neural cell adhesion molecule L1
P43121	Cell surface glycoprotein MUC18				Q9UHY7	Enolase-phosphatase E1									P0DPI2	Glutamine amidotransferase-like class 1 domain-containing protein 3A, mitochondrial				Q96FJ2	Dynein light chain 2, cytoplasmic				P38646	Stress-70 protein, mitochondrial				P67775	Serine/threonine-protein phosphatase 2A catalytic subunit alpha isoform				P17655	Calpain-2 catalytic subunit				P05362	Intercellular adhesion molecule 1				Q9H8H3	Methyltransferase-like protein 7A
Q01518	Adenylyl cyclase-associated protein 1				P20020	Plasma membrane calcium-transporting ATPase 1									P52943	Cysteine-rich protein 2				Q9HCM2	Plexin-A4				P54764	Ephrin type-A receptor 4				Q9P2B2	Prostaglandin F2 receptor negative regulator				Q96HE7	ERO1-like protein alpha				P61158	Actin-related protein 3				Q96HE7	ERO1-like protein alpha
P63244	Receptor of activated protein C kinase 1				O14810	Complexin-1									Q16620	BDNF/NT-3 growth factors receptor				Q8N4T8	Carbonyl reductase family member 4				A0A0B4J2D5	Glutamine amidotransferase-like class 1 domain-containing protein 3B, mitochondrial				Q9NV96	Cell cycle control protein 50A				P60709	Actin, cytoplasmic 1				P48741	Putative heat shock 70 kDa protein 7				Q9GZV7	Hyaluronan and proteoglycan link protein 2
P00367	Glutamate dehydrogenase 1, mitochondrial				Q02543	60S ribosomal protein L18a									P60763	Ras-related C3 botulinum toxin substrate 3				Q02218	2-oxoglutarate dehydrogenase, mitochondrial				P53041	Serine/threonine-protein phosphatase 5				P50213	Isocitrate dehydrogenase [NAD] subunit alpha, mitochondrial				P11142	Heat shock cognate 71 kDa protein				Q9C0A0	Contactin-associated protein-like 4				Q9BU02	Thiamine-triphosphatase
O15394	Neural cell adhesion molecule 2				P60201	Myelin proteolipid protein									Q16658	Fascin				P58546	Myotrophin				P14314	Glucosidase 2 subunit beta				Q684P5	Rap1 GTPase-activating protein 2				P43243	Matrin-3				Q9Y2J2	Band 4.1-like protein 3				P80404	4-aminobutyrate aminotransferase, mitochondrial
Q53H12	Acylglycerol kinase, mitochondrial				P54764	Ephrin type-A receptor 4									Q14194	Dihydropyrimidinase-related protein 1				O14672	Disintegrin and metalloproteinase domain-containing protein 10				P27695	DNA-(apurinic or apyrimidinic site) lyase				O43175	D-3-phosphoglycerate dehydrogenase				Q5JTJ3	Cytochrome c oxidase assembly factor 6 homolog				Q02543	60S ribosomal protein L18a				Q9C0A0	Contactin-associated protein-like 4
P55809	Succinyl-CoA:3-ketoacid coenzyme A transferase 1, mitochondrial				P35222	Catenin beta-1									P16070	CD44 antigen				P45880	Voltage-dependent anion-selective channel protein 2				P14415	Sodium/potassium-transporting ATPase subunit beta-2				Q9UBB6	Neurochondrin				P08133	Annexin A6				Q92896	Golgi apparatus protein 1				Q13530	Serine incorporator 3
Q969M7	NEDD8-conjugating enzyme UBE2F				Q9BUT1	3-hydroxybutyrate dehydrogenase type 2									P52209	6-phosphogluconate dehydrogenase, decarboxylating				P40925	Malate dehydrogenase, cytoplasmic				Q02252	Methylmalonate-semialdehyde dehydrogenase [acylating], mitochondrial				A2RRP1	Neuroblastoma-amplified sequence				P0DMV9	Heat shock 70 kDa protein 1B				P30086	Phosphatidylethanolamine-binding protein 1				P35573	Glycogen debranching enzyme
P11498	Pyruvate carboxylase, mitochondrial				P22314	Ubiquitin-like modifier-activating enzyme 1									P13716	Delta-aminolevulinic acid dehydratase				P09622	Dihydrolipoyl dehydrogenase, mitochondrial				O60603	Toll-like receptor 2				P16070	CD44 antigen				P30041	Peroxiredoxin-6				O00330	Pyruvate dehydrogenase protein X component, mitochondrial				Q02543	60S ribosomal protein L18a
P08670	Vimentin				P61978	Heterogeneous nuclear ribonucleoprotein K									Q9HC38	Glyoxalase domain-containing protein 4				P38117	Electron transfer flavoprotein subunit beta				P63241	Eukaryotic translation initiation factor 5A-1				Q96CW1	AP-2 complex subunit mu				P08574	Cytochrome c1, heme protein, mitochondrial				Q6PCE3	Glucose 1,6-bisphosphate synthase				Q16620	BDNF/NT-3 growth factors receptor
Q15819	Ubiquitin-conjugating enzyme E2 variant 2				P07384	Calpain-1 catalytic subunit									Q5T4S7	E3 ubiquitin-protein ligase UBR4				Q16134	Electron transfer flavoprotein-ubiquinone oxidoreductase, mitochondrial				P43034	Platelet-activating factor acetylhydrolase IB subunit alpha				O95865	N(G),N(G)-dimethylarginine dimethylaminohydrolase 2				Q8IV08	Phospholipase D3				P04075	Fructose-bisphosphate aldolase A				Q13162	Peroxiredoxin-4
P21266	Glutathione S-transferase Mu 3				O14672	Disintegrin and metalloproteinase domain-containing protein 10									P22626	Heterogeneous nuclear ribonucleoproteins A2/B1				Q13813	Spectrin alpha chain, non-erythrocytic 1				P80297	Metallothionein-1X				Q9BUK0	Coiled-coil-helix-coiled-coil-helix domain-containing protein 7				P48741	Putative heat shock 70 kDa protein 7				P49418	Amphiphysin				P60763	Ras-related C3 botulinum toxin substrate 3
Q9GZV7	Hyaluronan and proteoglycan link protein 2				P30086	Phosphatidylethanolamine-binding protein 1									P07196	Neurofilament light polypeptide				Q9Y3F4	Serine-threonine kinase receptor-associated protein				Q15181	Inorganic pyrophosphatase				Q92796	Disks large homolog 3				P05141	ADP/ATP translocase 2				P63096	Guanine nucleotide-binding protein G(i) subunit alpha-1				P08865	40S ribosomal protein SA
Q9Y3F4	Serine-threonine kinase receptor-associated protein				P11717	Cation-independent mannose-6-phosphate receptor									Q9H4A4	Aminopeptidase B				Q15181	Inorganic pyrophosphatase				P21912	Succinate dehydrogenase [ubiquinone] iron-sulfur subunit, mitochondrial				P14649	Myosin light chain 6B				Q6ZMR3	L-lactate dehydrogenase A-like 6A				P46821	Microtubule-associated protein 1B				Q9BQA1	Methylosome protein 50
P22695	Cytochrome b-c1 complex subunit 2, mitochondrial				P50995	Annexin A11									Q6ZMR3	L-lactate dehydrogenase A-like 6A				P00505	Aspartate aminotransferase, mitochondrial				P52209	6-phosphogluconate dehydrogenase, decarboxylating				P21810	Biglycan				P21810	Biglycan				Q9P121	Neurotrimin				P60983	Glia maturation factor beta
Q9BPU6	Dihydropyrimidinase-related protein 5				P62888	60S ribosomal protein L30									O00217	NADH dehydrogenase [ubiquinone] iron-sulfur protein 8, mitochondrial				P50440	Glycine amidinotransferase, mitochondrial				Q04760	Lactoylglutathione lyase				P09382	Galectin-1				P60953	Cell division control protein 42 homolog				P50395	Rab GDP dissociation inhibitor beta				Q12765	Secernin-1
P48735	Isocitrate dehydrogenase [NADP], mitochondrial				Q9BVG4	Protein PBDC1									P49591	Serine--tRNA ligase, cytoplasmic				P62834	Ras-related protein Rap-1A				P62826	GTP-binding nuclear protein Ran				P30050	60S ribosomal protein L12				P20916	Myelin-associated glycoprotein				Q16555	Dihydropyrimidinase-related protein 2				P09972	Fructose-bisphosphate aldolase C
Q9Y2J0	Rabphilin-3A				Q16658	Fascin									Q562R1	Beta-actin-like protein 2				Q969Q5	Ras-related protein Rab-24				Q9P1U1	Actin-related protein 3B				P63208	S-phase kinase-associated protein 1				Q14118	Dystroglycan				O95970	Leucine-rich glioma-inactivated protein 1				P53794	Sodium/myo-inositol cotransporter
O00764	Pyridoxal kinase				P38606	V-type proton ATPase catalytic subunit A									P42681	Tyrosine-protein kinase TXK				P61978	Heterogeneous nuclear ribonucleoprotein K				Q99614	Tetratricopeptide repeat protein 1				P08865	40S ribosomal protein SA				P27695	DNA-(apurinic or apyrimidinic site) lyase				Q5JRX3	Presequence protease, mitochondrial				Q13228	Methanethiol oxidase
P43004	Excitatory amino acid transporter 2				P37837	Transaldolase									P13639	Elongation factor 2				P21399	Cytoplasmic aconitate hydratase				P12955	Xaa-Pro dipeptidase				Q9H115	Beta-soluble NSF attachment protein				Q9C0A0	Contactin-associated protein-like 4				O00560	Syntenin-1				Q96F10	Diamine acetyltransferase 2
O43491	Band 4.1-like protein 2				P17081	Rho-related GTP-binding protein RhoQ									P30050	60S ribosomal protein L12				O75083	WD repeat-containing protein 1				P50993	Sodium/potassium-transporting ATPase subunit alpha-2				O15400	Syntaxin-7				Q16620	BDNF/NT-3 growth factors receptor				Q16653	Myelin-oligodendrocyte glycoprotein				P04004	Vitronectin
Q6L8Q7	2',5'-phosphodiesterase 12				P55884	Eukaryotic translation initiation factor 3 subunit B									O75083	WD repeat-containing protein 1				P78357	Contactin-associated protein 1				P62258	14-3-3 protein epsilon				Q16720	Plasma membrane calcium-transporting ATPase 3				O75380	NADH dehydrogenase [ubiquinone] iron-sulfur protein 6, mitochondrial				O43491	Band 4.1-like protein 2				O14672	Disintegrin and metalloproteinase domain-containing protein 10
P35613	Basigin				Q12907	Vesicular integral-membrane protein VIP36									O00764	Pyridoxal kinase				Q99719	Septin-5				P09622	Dihydrolipoyl dehydrogenase, mitochondrial				P04899	Guanine nucleotide-binding protein G(i) subunit alpha-2				P40925	Malate dehydrogenase, cytoplasmic				P09471	Guanine nucleotide-binding protein G(o) subunit alpha				Q15700	Disks large homolog 2
P09871	Complement C1s subcomponent				P60763	Ras-related C3 botulinum toxin substrate 3									Q9NYU2	UDP-glucose:glycoprotein glucosyltransferase 1				O43707	Alpha-actinin-4				P49407	Beta-arrestin-1				P17655	Calpain-2 catalytic subunit				Q6PUV4	Complexin-2				Q8NC96	Adaptin ear-binding coat-associated protein 1				Q13449	Limbic system-associated membrane protein
P09936	Ubiquitin carboxyl-terminal hydrolase isozyme L1				P63010	AP-2 complex subunit beta									Q9UBB6	Neurochondrin				Q8N335	Glycerol-3-phosphate dehydrogenase 1-like protein				P14649	Myosin light chain 6B				Q15181	Inorganic pyrophosphatase				Q5JRX3	Presequence protease, mitochondrial				P16070	CD44 antigen				P23142	Fibulin-1
P45880	Voltage-dependent anion-selective channel protein 2				P48047	ATP synthase subunit O, mitochondrial									Q9Y5P6	Mannose-1-phosphate guanyltransferase beta				P04075	Fructose-bisphosphate aldolase A				P16519	Neuroendocrine convertase 2				Q9NRX4	14 kDa phosphohistidine phosphatase				Q58FG0	Putative heat shock protein HSP 90-alpha A5				P35754	Glutaredoxin-1				O75390	Citrate synthase, mitochondrial
P10768	S-formylglutathione hydrolase				Q8IZP0	Abl interactor 1									P63241	Eukaryotic translation initiation factor 5A-1				Q16658	Fascin				P45880	Voltage-dependent anion-selective channel protein 2				O60220	Mitochondrial import inner membrane translocase subunit Tim8 A				P48047	ATP synthase subunit O, mitochondrial				Q969P0	Immunoglobulin superfamily member 8				O94985	Calsyntenin-1
P52209	6-phosphogluconate dehydrogenase, decarboxylating				P06396	Gelsolin									Q9P2R7	Succinate--CoA ligase [ADP-forming] subunit beta, mitochondrial				O75947	ATP synthase subunit d, mitochondrial				Q9UN36	Protein NDRG2				Q5TZF3	Ankyrin repeat domain-containing protein 45				O15455	Toll-like receptor 3				Q14203	Dynactin subunit 1				Q9HCU4	Cadherin EGF LAG seven-pass G-type receptor 2
P63104	14-3-3 protein zeta/delta				P42025	Beta-centractin									P21399	Cytoplasmic aconitate hydratase				P68402	Platelet-activating factor acetylhydrolase IB subunit beta				Q96DG6	Carboxymethylenebutenolidase homolog				Q02543	60S ribosomal protein L18a				Q9HB71	Calcyclin-binding protein				Q3ZCW2	Galectin-related protein				Q53H12	Acylglycerol kinase, mitochondrial
P09496	Clathrin light chain A				Q9HB71	Calcyclin-binding protein									P57087	Junctional adhesion molecule B				Q99961	Endophilin-A2				Q9Y277	Voltage-dependent anion-selective channel protein 3				P31040	Succinate dehydrogenase [ubiquinone] flavoprotein subunit, mitochondrial				O60220	Mitochondrial import inner membrane translocase subunit Tim8 A				O95197	Reticulon-3				P11217	Glycogen phosphorylase, muscle form
Q12904	Aminoacyl tRNA synthase complex-interacting multifunctional protein 1				P13929	Beta-enolase									Q16775	Hydroxyacylglutathione hydrolase, mitochondrial				P24043	Laminin subunit alpha-2				O14979	Heterogeneous nuclear ribonucleoprotein D-like				P05362	Intercellular adhesion molecule 1				O95865	N(G),N(G)-dimethylarginine dimethylaminohydrolase 2				Q8IV08	Phospholipase D3				P11413	Glucose-6-phosphate 1-dehydrogenase
P16157	Ankyrin-1				P04406	Glyceraldehyde-3-phosphate dehydrogenase									P55786	Puromycin-sensitive aminopeptidase				P46777	60S ribosomal protein L5				Q1KMD3	Heterogeneous nuclear ribonucleoprotein U-like protein 2				P07919	Cytochrome b-c1 complex subunit 6, mitochondrial				P43004	Excitatory amino acid transporter 2				Q15181	Inorganic pyrophosphatase				P62633	Cellular nucleic acid-binding protein
P05166	Propionyl-CoA carboxylase beta chain, mitochondrial				O43426	Synaptojanin-1									P27348	14-3-3 protein theta				P61081	NEDD8-conjugating enzyme Ubc12				P60891	Ribose-phosphate pyrophosphokinase 1				P68402	Platelet-activating factor acetylhydrolase IB subunit beta				Q12765	Secernin-1				O60313	Dynamin-like 120 kDa protein, mitochondrial				Q15819	Ubiquitin-conjugating enzyme E2 variant 2
O75110	Probable phospholipid-transporting ATPase IIA				Q13509	Tubulin beta-3 chain									O60262	Guanine nucleotide-binding protein G(I)/G(S)/G(O) subunit gamma-7				Q07954	Prolow-density lipoprotein receptor-related protein 1				Q96TC7	Regulator of microtubule dynamics protein 3				Q9HCH3	Copine-5				P61160	Actin-related protein 2				Q9HCM2	Plexin-A4				P52758	2-iminobutanoate/2-iminopropanoate deaminase
P50148	Guanine nucleotide-binding protein G(q) subunit alpha				Q9H8H3	Methyltransferase-like protein 7A									P35222	Catenin beta-1				P07384	Calpain-1 catalytic subunit				Q09666	Neuroblast differentiation-associated protein AHNAK				Q02252	Methylmalonate-semialdehyde dehydrogenase [acylating], mitochondrial				P07919	Cytochrome b-c1 complex subunit 6, mitochondrial				P00367	Glutamate dehydrogenase 1, mitochondrial				P16112	Aggrecan core protein
P78357	Contactin-associated protein 1				P00492	Hypoxanthine-guanine phosphoribosyltransferase									P08133	Annexin A6				O00451	GDNF family receptor alpha-2				P49748	Very long-chain specific acyl-CoA dehydrogenase, mitochondrial				Q9NYU2	UDP-glucose:glycoprotein glucosyltransferase 1				Q01518	Adenylyl cyclase-associated protein 1				Q15691	Microtubule-associated protein RP/EB family member 1				P30626	Sorcin
P60953	Cell division control protein 42 homolog				P61158	Actin-related protein 3									P54764	Ephrin type-A receptor 4				P23528	Cofilin-1				P27348	14-3-3 protein theta				O14775	Guanine nucleotide-binding protein subunit beta-5				O14810	Complexin-1				Q9UHY7	Enolase-phosphatase E1				P98160	Basement membrane-specific heparan sulfate proteoglycan core protein
Q96FE5	Leucine-rich repeat and immunoglobulin-like domain-containing nogo receptor-interacting protein 1				Q9GZV7	Hyaluronan and proteoglycan link protein 2									P07919	Cytochrome b-c1 complex subunit 6, mitochondrial				P60981	Destrin				P42704	Leucine-rich PPR motif-containing protein, mitochondrial				Q9NWN3	F-box only protein 34				Q9BVG4	Protein PBDC1				Q06830	Peroxiredoxin-1				Q5JTJ3	Cytochrome c oxidase assembly factor 6 homolog
Q9H2U2	Inorganic pyrophosphatase 2, mitochondrial				Q07954	Prolow-density lipoprotein receptor-related protein 1									Q96QK1	Vacuolar protein sorting-associated protein 35				P05166	Propionyl-CoA carboxylase beta chain, mitochondrial				P07339	Cathepsin D				P05141	ADP/ATP translocase 2				P10515	Dihydrolipoyllysine-residue acetyltransferase component of pyruvate dehydrogenase complex, mitochondrial				P21283	V-type proton ATPase subunit C 1				P05165	Propionyl-CoA carboxylase alpha chain, mitochondrial
Q16134	Electron transfer flavoprotein-ubiquinone oxidoreductase, mitochondrial				P26378	ELAV-like protein 4									O15540	Fatty acid-binding protein, brain				P50991	T-complex protein 1 subunit delta				Q96E17	Ras-related protein Rab-3C				Q13509	Tubulin beta-3 chain				Q8N4T8	Carbonyl reductase family member 4				Q9UBQ7	Glyoxylate reductase/hydroxypyruvate reductase				Q99719	Septin-5
P04899	Guanine nucleotide-binding protein G(i) subunit alpha-2				O15394	Neural cell adhesion molecule 2									P46821	Microtubule-associated protein 1B				O15144	Actin-related protein 2/3 complex subunit 2				P21291	Cysteine and glycine-rich protein 1				Q9H832	Ubiquitin-conjugating enzyme E2 Z				Q15555	Microtubule-associated protein RP/EB family member 2				P16415	Zinc finger protein 823				O60220	Mitochondrial import inner membrane translocase subunit Tim8 A
P43034	Platelet-activating factor acetylhydrolase IB subunit alpha				Q16620	BDNF/NT-3 growth factors receptor									Q9HAV0	Guanine nucleotide-binding protein subunit beta-4				Q9P0L0	Vesicle-associated membrane protein-associated protein A				Q96PE5	Opalin				P20336	Ras-related protein Rab-3A				P07384	Calpain-1 catalytic subunit				Q92613	Protein Jade-3				Q562R1	Beta-actin-like protein 2
Q15831	Serine/threonine-protein kinase STK11				Q99719	Septin-5									P10909	Clusterin				O60603	Toll-like receptor 2				P14550	Alcohol dehydrogenase [NADP(+)]									Q9GZV7	Hyaluronan and proteoglycan link protein 2				P02795	Metallothionein-2				P19404	NADH dehydrogenase [ubiquinone] flavoprotein 2, mitochondrial
P19105	Myosin regulatory light chain 12A				O43765	Small glutamine-rich tetratricopeptide repeat-containing protein alpha									P22234	Multifunctional protein ADE2				P62714	Serine/threonine-protein phosphatase 2A catalytic subunit beta isoform				P09960	Leukotriene A-4 hydrolase									P31153	S-adenosylmethionine synthase isoform type-2				P00734	Prothrombin				Q14651	Plastin-1
Q96ID5	Immunoglobulin superfamily member 21				Q15814	Tubulin-specific chaperone C									Q02246	Contactin-2				O14638	Ectonucleotide pyrophosphatase/phosphodiesterase family member 3				O75083	WD repeat-containing protein 1									P06396	Gelsolin				Q13813	Spectrin alpha chain, non-erythrocytic 1				P11766	Alcohol dehydrogenase class-3
P14314	Glucosidase 2 subunit beta				O43707	Alpha-actinin-4									Q02543	60S ribosomal protein L18a				Q9NSB4	Keratin, type II cuticular Hb2				Q15369	Elongin-C									Q9UD71	Protein phosphatase 1 regulatory subunit 1B				P04732	Metallothionein-1E				P17302	Gap junction alpha-1 protein
Q13509	Tubulin beta-3 chain				Q4J6C6	Prolyl endopeptidase-like									Q99471	Prefoldin subunit 5				Q14103	Heterogeneous nuclear ribonucleoprotein D0				P60900	Proteasome subunit alpha type-6									P04406	Glyceraldehyde-3-phosphate dehydrogenase				P21912	Succinate dehydrogenase [ubiquinone] iron-sulfur subunit, mitochondrial				P62072	Mitochondrial import inner membrane translocase subunit Tim10
P62487	DNA-directed RNA polymerase II subunit RPB7				O95716	Ras-related protein Rab-3D									Q8WUM4	Programmed cell death 6-interacting protein				P12235	ADP/ATP translocase 1				P13797	Plastin-3									Q9HC38	Glyoxalase domain-containing protein 4				P80297	Metallothionein-1X				Q9P121	Neurotrimin
O43396	Thioredoxin-like protein 1				Q8IXJ6	NAD-dependent protein deacetylase sirtuin-2									P00738	Haptoglobin				P21291	Cysteine and glycine-rich protein 1				Q9NQ66	1-phosphatidylinositol 4,5-bisphosphate phosphodiesterase beta-1									P21266	Glutathione S-transferase Mu 3				Q9Y277	Voltage-dependent anion-selective channel protein 3				P07858	Cathepsin B
P18433	Receptor-type tyrosine-protein phosphatase alpha				O96000	NADH dehydrogenase [ubiquinone] 1 beta subcomplex subunit 10									Q8WXF7	Atlastin-1				P10809	60 kDa heat shock protein, mitochondrial				O00429	Dynamin-1-like protein									P08865	40S ribosomal protein SA				P02679	Fibrinogen gamma chain				Q8N6C5	Immunoglobulin superfamily member 1
Q06587	E3 ubiquitin-protein ligase RING1				P13797	Plastin-3									Q9UPN3	Microtubule-actin cross-linking factor 1, isoforms 1/2/3/5				Q13228	Methanethiol oxidase				Q96FV2	Secernin-2									P16070	CD44 antigen				P62633	Cellular nucleic acid-binding protein				P08708	40S ribosomal protein S17
Q07954	Prolow-density lipoprotein receptor-related protein 1				P04731	Metallothionein-1A									Q96E17	Ras-related protein Rab-3C				P63010	AP-2 complex subunit beta				Q9NZJ7	Mitochondrial carrier homolog 1									Q9NV96	Cell cycle control protein 50A				P11142	Heat shock cognate 71 kDa protein				P22392	Nucleoside diphosphate kinase B
O00451	GDNF family receptor alpha-2				P63096	Guanine nucleotide-binding protein G(i) subunit alpha-1									Q9NQE9	Histidine triad nucleotide-binding protein 3				P21333	Filamin-A				Q99426	Tubulin-folding cofactor B									O94985	Calsyntenin-1				O43396	Thioredoxin-like protein 1				Q5TFQ8	Signal-regulatory protein beta-1 isoform 3
Q709C8	Vacuolar protein sorting-associated protein 13C				O75390	Citrate synthase, mitochondrial									Q9H4B7	Tubulin beta-1 chain				O14841	5-oxoprolinase				P54707	Potassium-transporting ATPase alpha chain 2									P67775	Serine/threonine-protein phosphatase 2A catalytic subunit alpha isoform				Q07954	Prolow-density lipoprotein receptor-related protein 1				Q01518	Adenylyl cyclase-associated protein 1
P08133	Annexin A6				P43004	Excitatory amino acid transporter 2									Q15181	Inorganic pyrophosphatase				O15259	Nephrocystin-1				Q8N335	Glycerol-3-phosphate dehydrogenase 1-like protein									P55809	Succinyl-CoA:3-ketoacid coenzyme A transferase 1, mitochondrial				Q58FG0	Putative heat shock protein HSP 90-alpha A5				P01876	Immunoglobulin heavy constant alpha 1
P46439	Glutathione S-transferase Mu 5				Q9NV96	Cell cycle control protein 50A														Q9UHC6	Contactin-associated protein-like 2				P53396	ATP-citrate synthase									Q9Y490	Talin-1				P30043	Flavin reductase (NADPH)				Q58FG0	Putative heat shock protein HSP 90-alpha A5
Q9NRX4	14 kDa phosphohistidine phosphatase				O60220	Mitochondrial import inner membrane translocase subunit Tim8 A														Q9NQ88	Fructose-2,6-bisphosphatase TIGAR				P36871	Phosphoglucomutase-1									Q9UBQ7	Glyoxylate reductase/hydroxypyruvate reductase				P05937	Calbindin				P17405	Sphingomyelin phosphodiesterase
Q01813	ATP-dependent 6-phosphofructokinase, platelet type				Q96HD1	Cysteine-rich with EGF-like domain protein 1														P17302	Gap junction alpha-1 protein				Q53S33	BolA-like protein 3									P62633	Cellular nucleic acid-binding protein				P04731	Metallothionein-1A				O95865	N(G),N(G)-dimethylarginine dimethylaminohydrolase 2
P54577	Tyrosine--tRNA ligase, cytoplasmic				P68366	Tubulin alpha-4A chain														Q9NV96	Cell cycle control protein 50A				Q9P2B2	Prostaglandin F2 receptor negative regulator									Q16555	Dihydropyrimidinase-related protein 2				Q9UHC6	Contactin-associated protein-like 2				P56277	Cx9C motif-containing protein 4
O15144	Actin-related protein 2/3 complex subunit 2				Q9NVH1	DnaJ homolog subfamily C member 11														Q9P2B2	Prostaglandin F2 receptor negative regulator				Q07955	Serine/arginine-rich splicing factor 1									P08708	40S ribosomal protein S17				P19404	NADH dehydrogenase [ubiquinone] flavoprotein 2, mitochondrial				P38606	V-type proton ATPase catalytic subunit A
P22392	Nucleoside diphosphate kinase B				P62072	Mitochondrial import inner membrane translocase subunit Tim10														P0DP58	Ly-6/neurotoxin-like protein 1				O60313	Dynamin-like 120 kDa protein, mitochondrial									P13929	Beta-enolase				P01718	Immunoglobulin lambda variable 3-27				Q9HCM2	Plexin-A4
P50213	Isocitrate dehydrogenase [NAD] subunit alpha, mitochondrial				O75083	WD repeat-containing protein 1														Q96NI6	Leucine-rich repeat and fibronectin type-III domain-containing protein 5				P37235	Hippocalcin-like protein 1									Q8NC96	Adaptin ear-binding coat-associated protein 1				Q02246	Contactin-2				Q15041	ADP-ribosylation factor-like protein 6-interacting protein 1
P23142	Fibulin-1				Q99714	3-hydroxyacyl-CoA dehydrogenase type-2														O15394	Neural cell adhesion molecule 2				P21579	Synaptotagmin-1									P60201	Myelin proteolipid protein				P27635	60S ribosomal protein L10				P13611	Versican core protein
P21291	Cysteine and glycine-rich protein 1				P21266	Glutathione S-transferase Mu 3														O00560	Syntenin-1				P16070	CD44 antigen									Q9H4G0	Band 4.1-like protein 1				Q9UPR5	Sodium/calcium exchanger 2				P00747	Plasminogen
P25713	Metallothionein-3				P08758	Annexin A5														O14775	Guanine nucleotide-binding protein subunit beta-5				P38117	Electron transfer flavoprotein subunit beta									P16284	Platelet endothelial cell adhesion molecule				P31040	Succinate dehydrogenase [ubiquinone] flavoprotein subunit, mitochondrial				O75380	NADH dehydrogenase [ubiquinone] iron-sulfur protein 6, mitochondrial
Q9NZ45	CDGSH iron-sulfur domain-containing protein 1				P13489	Ribonuclease inhibitor														P20073	Annexin A7				Q9Y4G6	Talin-2									Q9NVH1	DnaJ homolog subfamily C member 11				O95292	Vesicle-associated membrane protein-associated protein B/C				Q9UJC5	SH3 domain-binding glutamic acid-rich-like protein 2
P40939	Trifunctional enzyme subunit alpha, mitochondrial				P09497	Clathrin light chain B														Q9HCG7	Non-lysosomal glucosylceramidase				P63151	Serine/threonine-protein phosphatase 2A 55 kDa regulatory subunit B alpha isoform									P04075	Fructose-bisphosphate aldolase A				Q9HCR9	Dual 3',5'-cyclic-AMP and -GMP phosphodiesterase 11A				Q96SZ5	2-aminoethanethiol dioxygenase
Q8WTU0	Protein DDI1 homolog 1				P49419	Alpha-aminoadipic semialdehyde dehydrogenase														Q8IXJ6	NAD-dependent protein deacetylase sirtuin-2				P11142	Heat shock cognate 71 kDa protein									Q562R1	Beta-actin-like protein 2				Q9NW38	E3 ubiquitin-protein ligase FANCL				P29762	Cellular retinoic acid-binding protein 1
P14550	Aldo-keto reductase family 1 member A1				P04350	Tubulin beta-4A chain														P67775	Serine/threonine-protein phosphatase 2A catalytic subunit alpha isoform				Q12959	Disks large homolog 1									P11766	Alcohol dehydrogenase class-3				P09497	Clathrin light chain B				P62745	Rho-related GTP-binding protein RhoB
P21695	Glycerol-3-phosphate dehydrogenase [NAD(+)], cytoplasmic				P15104	Glutamine synthetase														Q9P121	Neurotrimin				P22830	Ferrochelatase, mitochondrial									Q9P121	Neurotrimin				P01023	Alpha-2-macroglobulin				P00492	Hypoxanthine-guanine phosphoribosyltransferase
P49915	GMP synthase [glutamine-hydrolyzing]				P21810	Biglycan														P22392	Nucleoside diphosphate kinase B				Q9UBB6	Neurochondrin									P78357	Contactin-associated protein 1				Q9C0E8	Endoplasmic reticulum junction formation protein lunapark				P32119	Peroxiredoxin-2
P08865	40S ribosomal protein SA				P10515	Dihydrolipoyllysine-residue acetyltransferase component of pyruvate dehydrogenase complex, mitochondrial														P54764	Ephrin type-A receptor 4				P00738	Haptoglobin									Q96NL3	Zinc finger protein 599				P01034	Cystatin-C				P50395	Rab GDP dissociation inhibitor beta
Q15527	Surfeit locus protein 2				Q9BUK0	Coiled-coil-helix-coiled-coil-helix domain-containing protein 7														Q5BKY1	Leucine-rich repeat-containing protein 10				P28161	Glutathione S-transferase Mu 2									Q9P2U7	Vesicular glutamate transporter 1				P01024	Complement C3				P01023	Alpha-2-macroglobulin
P10515	Dihydrolipoyllysine-residue acetyltransferase component of pyruvate dehydrogenase complex, mitochondrial				O95865	N(G),N(G)-dimethylarginine dimethylaminohydrolase 2														Q9UKG1	DCC-interacting protein 13-alpha				P09471	Guanine nucleotide-binding protein G(o) subunit alpha									O43707	Alpha-actinin-4				P50135	Histamine N-methyltransferase				Q15555	Microtubule-associated protein RP/EB family member 2
P48047	ATP synthase subunit O, mitochondrial				Q8NI08	Nuclear receptor coactivator 7														O14523	Phospholipid transfer protein C2CD2L				Q8N126	Cell adhesion molecule 3									P23142	Fibulin-1				Q96JE9	Microtubule-associated protein 6				Q9Y490	Talin-1
P13639	Elongation factor 2				Q9NUJ1	Mycophenolic acid acyl-glucuronide esterase, mitochondrial														P21579	Synaptotagmin-1				P07196	Neurofilament light polypeptide									Q9Y4C0	Neurexin-3				Q9H008	Phospholysine phosphohistidine inorganic pyrophosphate phosphatase				Q4G0N4	NAD kinase 2, mitochondrial
P27348	14-3-3 protein theta				O95336	6-phosphogluconolactonase														Q8WUM4	Programmed cell death 6-interacting protein				Q14108	Lysosome membrane protein 2									O14775	Guanine nucleotide-binding protein subunit beta-5				O60883	G-protein coupled receptor 37-like 1				P13929	Beta-enolase
P13804	Electron transfer flavoprotein subunit alpha, mitochondrial				Q93050	V-type proton ATPase 116 kDa subunit a isoform 1														Q9Y4E8	Ubiquitin carboxyl-terminal hydrolase 15				Q6ZMR3	L-lactate dehydrogenase A-like 6A									Q9Y5J7	Mitochondrial import inner membrane translocase subunit Tim9				Q14847	LIM and SH3 domain protein 1				Q9HC38	Glyoxalase domain-containing protein 4
P01111	GTPase NRas				O95271	Poly [ADP-ribose] polymerase tankyrase-1														O95741	Copine-6				P55786	Puromycin-sensitive aminopeptidase									Q15818	Neuronal pentraxin-1				O43426	Synaptojanin-1				P48741	Putative heat shock 70 kDa protein 7
P19404	NADH dehydrogenase [ubiquinone] flavoprotein 2, mitochondrial				P07919	Cytochrome b-c1 complex subunit 6, mitochondrial														Q5JTJ3	Cytochrome c oxidase assembly factor 6 homolog				O43237	Cytoplasmic dynein 1 light intermediate chain 2									Q04760	Lactoylglutathione lyase				P27348	14-3-3 protein theta				P60953	Cell division control protein 42 homolog
Q6YN16	Hydroxysteroid dehydrogenase-like protein 2				O75380	NADH dehydrogenase [ubiquinone] iron-sulfur protein 6, mitochondrial														O75521	Enoyl-CoA delta isomerase 2, mitochondrial				Q9BW62	Katanin p60 ATPase-containing subunit A-like 1									P30038	Delta-1-pyrroline-5-carboxylate dehydrogenase, mitochondrial				Q13315	Serine-protein kinase ATM				O14525	Astrotactin-1
P53677	AP-3 complex subunit mu-2				P84095	Rho-related GTP-binding protein RhoG														Q16720	Plasma membrane calcium-transporting ATPase 3				Q9HCH3	Copine-5									Q8NBX0	Saccharopine dehydrogenase-like oxidoreductase				P50991	T-complex protein 1 subunit delta				P52209	6-phosphogluconate dehydrogenase, decarboxylating
Q13363	C-terminal-binding protein 1				Q16653	Myelin-oligodendrocyte glycoprotein														P11137	Microtubule-associated protein 2				Q6PCE3	Glucose 1,6-bisphosphate synthase									Q9NUQ9	Protein FAM49B				P62760	Visinin-like protein 1				Q9ULB1	Neurexin-1
Q92520	Protein FAM3C				Q01518	Adenylyl cyclase-associated protein 1														P08865	40S ribosomal protein SA				O95861	3'(2'),5'-bisphosphate nucleotidase 1									P35080	Profilin-2				P30044	Peroxiredoxin-5, mitochondrial				Q99523	Sortilin
P14415	Sodium/potassium-transporting ATPase subunit beta-2				Q9ULR3	Protein phosphatase 1H														P35611	Alpha-adducin				Q9ULP0	Protein NDRG4									P63215	Guanine nucleotide-binding protein G(I)/G(S)/G(O) subunit gamma-3				P49458	Signal recognition particle 9 kDa protein				P63244	Receptor of activated protein C kinase 1
P17655	Calpain-2 catalytic subunit				P05166	Propionyl-CoA carboxylase beta chain, mitochondrial														P26640	Valine--tRNA ligase				Q7Z3D6	D-glutamate cyclase, mitochondrial									Q9H2U2	Inorganic pyrophosphatase 2, mitochondrial				P50440	Glycine amidinotransferase, mitochondrial				Q15768	Ephrin-B3
Q9HAV0	Guanine nucleotide-binding protein subunit beta-4				Q99832	T-complex protein 1 subunit eta														Q15768	Ephrin-B3				Q9H6Z4	Ran-binding protein 3									Q5BKY1	Leucine-rich repeat-containing protein 10				O95865	N(G),N(G)-dimethylarginine dimethylaminohydrolase 2				P13639	Elongation factor 2
P35221	Catenin alpha-1				P20916	Myelin-associated glycoprotein														Q9H832	Ubiquitin-conjugating enzyme E2 Z				P51178	1-phosphatidylinositol 4,5-bisphosphate phosphodiesterase delta-1									P62280	40S ribosomal protein S11				P07384	Calpain-1 catalytic subunit				P54289	Voltage-dependent calcium channel subunit alpha-2/delta-1
Q9Y6M9	NADH dehydrogenase [ubiquinone] 1 beta subcomplex subunit 9				P22392	Nucleoside diphosphate kinase B														P16070	CD44 antigen				P30626	Sorcin									Q9NQW7	Xaa-Pro aminopeptidase 1				Q9ULR3	Protein phosphatase 1H				P05166	Propionyl-CoA carboxylase beta chain, mitochondrial
O00429	Dynamin-1-like protein				P30044	Peroxiredoxin-5, mitochondrial														P67936	Tropomyosin alpha-4 chain				P50895	Basal cell adhesion molecule									Q7Z4W1	L-xylulose reductase				P46459	Vesicle-fusing ATPase				P10768	S-formylglutathione hydrolase
Q8IYB7	DIS3-like exonuclease 2				O00445	Synaptotagmin-5														Q13501	Sequestosome-1				O00764	Pyridoxal kinase									P35754	Glutaredoxin-1				P34913	Bifunctional epoxide hydrolase 2				Q9P2U7	Vesicular glutamate transporter 1
P55786	Puromycin-sensitive aminopeptidase				O75947	ATP synthase subunit d, mitochondrial														Q9BY67	Cell adhesion molecule 1				Q9H4A4	Aminopeptidase B									P49418	Amphiphysin				P60981	Destrin				O15400	Syntaxin-7
P35606	Coatomer subunit beta'				P61160	Actin-related protein 2														P63244	Receptor of activated protein C kinase 1				Q9Y259	Choline/ethanolamine kinase									P49591	Serine--tRNA ligase, cytoplasmic				Q9P2B2	Prostaglandin F2 receptor negative regulator				Q13363	C-terminal-binding protein 1
Q96DG6	Carboxymethylenebutenolidase homolog				Q96HE7	ERO1-like protein alpha														P24666	Low molecular weight phosphotyrosine protein phosphatase				P13693	Translationally-controlled tumor protein									Q13501	Sequestosome-1				Q9UH03	Neuronal-specific septin-3				Q9H4G0	Band 4.1-like protein 1
P62888	60S ribosomal protein L30				P60953	Cell division control protein 42 homolog														P55263	Adenosine kinase				Q9UHD8	Septin-9									P62258	14-3-3 protein epsilon				Q9H4G0	Band 4.1-like protein 1				P14314	Glucosidase 2 subunit beta
Q05193	Dynamin-1				P47756	F-actin-capping protein subunit beta														Q32MQ0	Zinc finger protein 750				Q9H115	Beta-soluble NSF attachment protein									Q15181	Inorganic pyrophosphatase				Q8NBX0	Saccharopine dehydrogenase-like oxidoreductase				Q96FE5	Leucine-rich repeat and immunoglobulin-like domain-containing nogo receptor-interacting protein 1
Q07866	Kinesin light chain 1				P09496	Clathrin light chain A														P52272	Heterogeneous nuclear ribonucleoprotein M				Q9HC38	Glyoxalase domain-containing protein 4									P12955	Xaa-Pro dipeptidase				O14531	Dihydropyrimidinase-related protein 4				P30086	Phosphatidylethanolamine-binding protein 1
P46926	Glucosamine-6-phosphate isomerase 1				P46926	Glucosamine-6-phosphate isomerase 1														Q9BTE3	Mini-chromosome maintenance complex-binding protein				P08758	Annexin A5									Q9P1U1	Actin-related protein 3B				Q7Z4W1	L-xylulose reductase				P63096	Guanine nucleotide-binding protein G(i) subunit alpha-1
P34932	Heat shock 70 kDa protein 4				P10768	S-formylglutathione hydrolase														Q7Z602	Probable G-protein coupled receptor 141				P61978	Heterogeneous nuclear ribonucleoprotein K									Q96DG6	Carboxymethylenebutenolidase homolog				Q9P0R6	GSK3B-interacting protein				P08519	Apolipoprotein(a)
O75947	ATP synthase subunit d, mitochondrial				P55786	Puromycin-sensitive aminopeptidase														Q13155	Aminoacyl tRNA synthase complex-interacting multifunctional protein 2				P16389	Potassium voltage-gated channel subfamily A member 2									P62826	GTP-binding nuclear protein Ran				P11766	Alcohol dehydrogenase class-3				P09493	Tropomyosin alpha-1 chain
Q14108	Lysosome membrane protein 2				Q9Y490	Talin-1														Q15369	Elongin-C				P08134	Rho-related GTP-binding protein RhoC									P27824	Calnexin				O75439	Mitochondrial-processing peptidase subunit beta				Q06830	Peroxiredoxin-1
P16070	CD44 antigen				Q9UK22	F-box only protein 2														P09211	Glutathione S-transferase P				Q14194	Dihydropyrimidinase-related protein 1									P46459	Vesicle-fusing ATPase				P27797	Calreticulin				Q6P9A2	Polypeptide N-acetylgalactosaminyltransferase 18
Q99497	Protein/nucleic acid deglycase DJ-1				P48741	Putative heat shock 70 kDa protein 7														Q8IV08	Phospholipase D3				O94819	Kelch repeat and BTB domain-containing protein 11									P01718	Immunoglobulin lambda variable 3-27				P21796	Voltage-dependent anion-selective channel protein 1				Q8NC96	Adaptin ear-binding coat-associated protein 1
O75390	Citrate synthase, mitochondrial				Q6ZMR3	L-lactate dehydrogenase A-like 6A														P00734	Prothrombin				P06396	Gelsolin									Q9BY44	Eukaryotic translation initiation factor 2A				P53041	Serine/threonine-protein phosphatase 5				O43491	Band 4.1-like protein 2
P22234	Multifunctional protein ADE2				P31146	Coronin-1A																			O60883	G-protein coupled receptor 37-like 1									Q16134	Electron transfer flavoprotein-ubiquinone oxidoreductase, mitochondrial				Q8WXF7	Atlastin-1				Q9UBQ7	Glyoxylate reductase/hydroxypyruvate reductase
P09497	Clathrin light chain B				P78367	Homeobox protein Nkx-3.2																			P07919	Cytochrome b-c1 complex subunit 6, mitochondrial									Q92520	Protein FAM3C				Q9H1K1	Iron-sulfur cluster assembly enzyme ISCU, mitochondrial				P04731	Metallothionein-1A
Q9NV96	Cell cycle control protein 50A				Q9NR48	Histone-lysine N-methyltransferase ASH1L																			P31040	Succinate dehydrogenase [ubiquinone] flavoprotein subunit, mitochondrial									Q9Y2T3	Guanine deaminase				P54709	Sodium/potassium-transporting ATPase subunit beta-3				Q9GZP4	PITH domain-containing protein 1
P54920	Alpha-soluble NSF attachment protein				O15400	Syntaxin-7																			Q9H598	Vesicular inhibitory amino acid transporter									Q9Y5J6	Mitochondrial import inner membrane translocase subunit Tim10 B				P61764	Syntaxin-binding protein 1				P43243	Matrin-3
P08603	Complement factor H				Q5JRX3	Presequence protease, mitochondrial																			P09493	Tropomyosin alpha-1 chain									Q9NZ45	CDGSH iron-sulfur domain-containing protein 1				P22234	Multifunctional protein ADE2				Q13509	Tubulin beta-3 chain
O75326	Semaphorin-7A				P14314	Glucosidase 2 subunit beta																			Q99961	Endophilin-A2									O75131	Copine-3				P04626	Receptor tyrosine-protein kinase erbB-2				P48047	ATP synthase subunit O, mitochondrial
Q9H832	Ubiquitin-conjugating enzyme E2 Z				Q96ID5	Immunoglobulin superfamily member 21																			Q13315	Serine-protein kinase ATM									Q9HCR9	Dual 3',5'-cyclic-AMP and -GMP phosphodiesterase 11A				O75131	Copine-3				O43175	D-3-phosphoglycerate dehydrogenase
Q8TCS8	Polyribonucleotide nucleotidyltransferase 1, mitochondrial				P62745	Rho-related GTP-binding protein RhoB																			Q96FJ2	Dynein light chain 2, cytoplasmic									Q8TAE6	Protein phosphatase 1 regulatory subunit 14C				O15511	Actin-related protein 2/3 complex subunit 5				P31153	S-adenosylmethionine synthase isoform type-2
Q8TAM6	Ermin				P54289	Voltage-dependent calcium channel subunit alpha-2/delta-1																			P13716	Delta-aminolevulinic acid dehydratase									Q02543	60S ribosomal protein L18a				Q96AG3	Solute carrier family 25 member 46				Q8IV08	Phospholipase D3
P62834	Ras-related protein Rap-1A				P35613	Basigin																			Q15819	Ubiquitin-conjugating enzyme E2 variant 2									Q9HCB6	Spondin-1				Q99424	Peroxisomal acyl-coenzyme A oxidase 2				Q9NRN5	Olfactomedin-like protein 3
Q9BY67	Cell adhesion molecule 1				Q5JTJ3	Cytochrome c oxidase assembly factor 6 homolog																			Q16851	UTP--glucose-1-phosphate uridylyltransferase									O60443	Gasdermin-E				Q16643	Drebrin				P17655	Calpain-2 catalytic subunit
P67936	Tropomyosin alpha-4 chain				P31153	S-adenosylmethionine synthase isoform type-2																			Q9BPU6	Dihydropyrimidinase-related protein 5									Q15819	Ubiquitin-conjugating enzyme E2 variant 2				Q05086	Ubiquitin-protein ligase E3A				Q969P0	Immunoglobulin superfamily member 8
P46821	Microtubule-associated protein 1B				Q8TBF8	Protein FAM81A																			Q96FC7	Phytanoyl-CoA hydroxylase-interacting protein-like									O14525	Astrotactin-1				P04216	Thy-1 membrane glycoprotein				Q5JRX3	Presequence protease, mitochondrial
O43765	Small glutamine-rich tetratricopeptide repeat-containing protein alpha				P50213	Isocitrate dehydrogenase [NAD] subunit alpha, mitochondrial																			P13639	Elongation factor 2									Q93084	Sarcoplasmic/endoplasmic reticulum calcium ATPase 3				P17302	Gap junction alpha-1 protein				Q96NL3	Zinc finger protein 599
Q9Y696	Chloride intracellular channel protein 4				P18206	Vinculin																			P16615	Sarcoplasmic/endoplasmic reticulum calcium ATPase 2									P60981	Destrin				P62879	Guanine nucleotide-binding protein G(I)/G(S)/G(T) subunit beta-2				Q96ID5	Immunoglobulin superfamily member 21
Q9Y4P1	Cysteine protease ATG4B				Q9HCM2	Plexin-A4																			P10768	S-formylglutathione hydrolase									Q8N335	Glycerol-3-phosphate dehydrogenase 1-like protein				Q14151	Scaffold attachment factor B2				P00367	Glutamate dehydrogenase 1, mitochondrial
O60241	Adhesion G protein-coupled receptor B2				P17302	Gap junction alpha-1 protein																			Q15334	Lethal(2) giant larvae protein homolog 1									Q14168	MAGUK p55 subfamily member 2				P31153	S-adenosylmethionine synthase isoform type-2				Q3ZCW2	Galectin-related protein
Q96GG9	DCN1-like protein 1				P04075	Fructose-bisphosphate aldolase A																			Q9NQR4	Omega-amidase NIT2									Q16762	Thiosulfate sulfurtransferase				P08865	40S ribosomal protein SA				Q6YHU6	Thyroid adenoma-associated protein
P17252	Protein kinase C alpha type				Q9Y5P6	Mannose-1-phosphate guanyltransferase beta																			O60361	Putative nucleoside diphosphate kinase									O94811	Tubulin polymerization-promoting protein				O94910	Adhesion G protein-coupled receptor L1				O94772	Lymphocyte antigen 6H
Q9P2R7	Succinate--CoA ligase [ADP-forming] subunit beta, mitochondrial				Q8TD30	Alanine aminotransferase 2																			O75380	NADH dehydrogenase [ubiquinone] iron-sulfur protein 6, mitochondrial									O75326	Semaphorin-7A				Q9HB71	Calcyclin-binding protein				Q9BUK0	Coiled-coil-helix-coiled-coil-helix domain-containing protein 7
Q92598	Heat shock protein 105 kDa				Q3ZCW2	Galectin-related protein																			Q8TBF8	Protein FAM81A									Q9BUK0	Coiled-coil-helix-coiled-coil-helix domain-containing protein 7				Q93084	Sarcoplasmic/endoplasmic reticulum calcium ATPase 3				O43707	Alpha-actinin-4
A6NIZ1	Ras-related protein Rap-1b-like protein				Q96NL3	Zinc finger protein 599																			O94985	Calsyntenin-1									P08603	Complement factor H				Q9NQ66	1-phosphatidylinositol 4,5-bisphosphate phosphodiesterase beta-1				P01011	Alpha-1-antichymotrypsin
P09960	Leukotriene A-4 hydrolase				P15924	Desmoplakin																			P30153	Serine/threonine-protein phosphatase 2A 65 kDa regulatory subunit A alpha isoform									P67936	Tropomyosin alpha-4 chain				P62888	60S ribosomal protein L30				Q93050	V-type proton ATPase 116 kDa subunit a isoform 1
Q92688	Acidic leucine-rich nuclear phosphoprotein 32 family member B				Q8TEQ6	Gem-associated protein 5																			Q16134	Electron transfer flavoprotein-ubiquinone oxidoreductase, mitochondrial									P62140	Serine/threonine-protein phosphatase PP1-beta catalytic subunit				Q96C19	EF-hand domain-containing protein D2				Q8N3P4	Vacuolar protein sorting-associated protein 8 homolog
P24666	Low molecular weight phosphotyrosine protein phosphatase				Q99962	Endophilin-A1																			Q9NQE9	Histidine triad nucleotide-binding protein 3									O15540	Fatty acid-binding protein, brain				Q9BQI9	Nuclear receptor-interacting protein 2				Q8NBX0	Saccharopine dehydrogenase-like oxidoreductase
P04075	Fructose-bisphosphate aldolase A				P11310	Medium-chain specific acyl-CoA dehydrogenase, mitochondrial																			P53597	Succinate--CoA ligase [ADP/GDP-forming] subunit alpha, mitochondrial									Q9UHD1	Cysteine and histidine-rich domain-containing protein 1				Q5VTL7	Fibronectin type III domain-containing protein 7				O14523	Phospholipid transfer protein C2CD2L
O14775	Guanine nucleotide-binding protein subunit beta-5				O00232	26S proteasome non-ATPase regulatory subunit 12																			Q8NCD3	Holliday junction recognition protein									P68402	Platelet-activating factor acetylhydrolase IB subunit beta				Q86XT4	E3 ubiquitin-protein ligase TRIM50				Q04760	Lactoylglutathione lyase
Q15181	Inorganic pyrophosphatase				P35080	Profilin-2																			Q16543	Hsp90 co-chaperone Cdc37									P61163	Alpha-centractin				Q99523	Sortilin				Q9UN36	Protein NDRG2
O75832	26S proteasome non-ATPase regulatory subunit 10				P63215	Guanine nucleotide-binding protein G(I)/G(S)/G(O) subunit gamma-3																													P00387	NADH-cytochrome b5 reductase 3				P68402	Platelet-activating factor acetylhydrolase IB subunit beta				P63215	Guanine nucleotide-binding protein G(I)/G(S)/G(O) subunit gamma-3
Q7L775	EPM2A-interacting protein 1				Q8TCD5	5'(3')-deoxyribonucleotidase, cytosolic type																													P54819	Adenylate kinase 2, mitochondrial				Q96F07	Cytoplasmic FMR1-interacting protein 2				Q9H2U2	Inorganic pyrophosphatase 2, mitochondrial
P22314	Ubiquitin-like modifier-activating enzyme 1				Q9UMS4	Pre-mRNA-processing factor 19																													P11217	Glycogen phosphorylase, muscle form				O00533	Neural cell adhesion molecule L1-like protein				Q5BKY1	Leucine-rich repeat-containing protein 10
P21579	Synaptotagmin-1				P01111	GTPase NRas																													P04731	Metallothionein-1A				P61163	Alpha-centractin				P35754	Glutaredoxin-1
P32119	Peroxiredoxin-2				Q7Z3D6	D-glutamate cyclase, mitochondrial																													P21397	Amine oxidase [flavin-containing] A				Q9BPU6	Dihydropyrimidinase-related protein 5				Q9NQW7	Xaa-Pro aminopeptidase 1
Q96NI6	Leucine-rich repeat and fibronectin type-III domain-containing protein 5				P42765	3-ketoacyl-CoA thiolase, mitochondrial																													P52758	2-iminobutanoate/2-iminopropanoate deaminase				Q9NQW6	Anillin				O00217	NADH dehydrogenase [ubiquinone] iron-sulfur protein 8, mitochondrial
Q9NWN3	F-box only protein 34				Q04760	Lactoylglutathione lyase																													P98172	Ephrin-B1				P08670	Vimentin				P09622	Dihydrolipoyl dehydrogenase, mitochondrial
Q13813	Spectrin alpha chain, non-erythrocytic 1				O43865	S-adenosylhomocysteine hydrolase-like protein 1																													P18206	Vinculin				Q15165	Serum paraoxonase/arylesterase 2				Q13501	Sequestosome-1
P61081	NEDD8-conjugating enzyme Ubc12				O00217	NADH dehydrogenase [ubiquinone] iron-sulfur protein 8, mitochondrial																													O60883	G-protein coupled receptor 37-like 1				Q96ID5	Immunoglobulin superfamily member 21				Q9UQB3	Catenin delta-2
P78417	Glutathione S-transferase omega-1				P46459	Vesicle-fusing ATPase																													P00441	Superoxide dismutase [Cu-Zn]				P14550	Aldo-keto reductase family 1 member A1				P62258	14-3-3 protein epsilon
P17302	Gap junction alpha-1 protein				Q7Z4W1	L-xylulose reductase																													P13639	Elongation factor 2				Q8IW45	ATP-dependent (S)-NAD(P)H-hydrate dehydratase				P62316	Small nuclear ribonucleoprotein Sm D2
P62333	26S proteasome regulatory subunit 10B				P53597	Succinate--CoA ligase [ADP/GDP-forming] subunit alpha, mitochondrial																													Q9H8H3	Methyltransferase-like protein 7A				Q8IYW2	Cilia- and flagella-associated protein 46				Q96DG6	Carboxymethylenebutenolidase homolog
P19022	Cadherin-2				P62258	14-3-3 protein epsilon																													Q9P0R6	GSK3B-interacting protein				Q76LX8	A disintegrin and metalloproteinase with thrombospondin motifs 13				P06753	Tropomyosin alpha-3 chain
P38117	Electron transfer flavoprotein subunit beta				P63244	Receptor of activated protein C kinase 1																													P01024	Complement C3				Q96HN2	Adenosylhomocysteinase 3				P46459	Vesicle-fusing ATPase
Q13424	Alpha-1-syntrophin				P55263	Adenosine kinase																													P07738	Bisphosphoglycerate mutase				Q04760	Lactoylglutathione lyase				P55263	Adenosine kinase
Q9NQC3	Reticulon-4				O95757	Heat shock 70 kDa protein 4L																													O95970	Leucine-rich glioma-inactivated protein 1				Q9NX14	NADH dehydrogenase [ubiquinone] 1 beta subcomplex subunit 11, mitochondrial				Q15181	Inorganic pyrophosphatase
P41222	Prostaglandin-H2 D-isomerase				O75061	Putative tyrosine-protein phosphatase auxilin																													P09936	Ubiquitin carboxyl-terminal hydrolase isozyme L1				P06870	Kallikrein-1				Q8N9V7	Protein TOPAZ1
Q8WX93	Palladin				O94760	N(G),N(G)-dimethylarginine dimethylaminohydrolase 1																													Q99523	Sortilin				Q9UQR0	Sex comb on midleg-like protein 2				Q9UNF0	Protein kinase C and casein kinase substrate in neurons protein 2
P0C0L4	Complement C4-A				O94985	Calsyntenin-1																													O15400	Syntaxin-7				Q01484	Ankyrin-2				Q9P0L0	Vesicle-associated membrane protein-associated protein A
Q16720	Plasma membrane calcium-transporting ATPase 3				P62826	GTP-binding nuclear protein Ran																													Q9UHC6	Contactin-associated protein-like 2				P05198	Eukaryotic translation initiation factor 2 subunit 1				Q15149	Plectin
P42765	3-ketoacyl-CoA thiolase, mitochondrial				Q9UQB3	Catenin delta-2																													Q86VP6	Cullin-associated NEDD8-dissociated protein 1				P98172	Ephrin-B1				Q6YP21	Kynurenine--oxoglutarate transaminase 3
Q9NZL4	Hsp70-binding protein 1				P09493	Tropomyosin alpha-1 chain																													P11137	Microtubule-associated protein 2				Q9H598	Vesicular inhibitory amino acid transporter				P54709	Sodium/potassium-transporting ATPase subunit beta-3
Q9NZ32	Actin-related protein 10				P09622	Dihydrolipoyl dehydrogenase, mitochondrial																													P55786	Puromycin-sensitive aminopeptidase				O43583	Density-regulated protein				Q96AM1	Mas-related G-protein coupled receptor member F
Q9UQ80	Proliferation-associated protein 2G4				Q96DG6	Carboxymethylenebutenolidase homolog																													Q8WYK1	Contactin-associated protein-like 5				P14415	Sodium/potassium-transporting ATPase subunit beta-2				Q9P0K1	Disintegrin and metalloproteinase domain-containing protein 22
Q7Z4W1	L-xylulose reductase				Q15181	Inorganic pyrophosphatase																													P54289	Voltage-dependent calcium channel subunit alpha-2/delta-1				P17405	Sphingomyelin phosphodiesterase				P07737	Profilin-1
P13716	Delta-aminolevulinic acid dehydratase				P52209	6-phosphogluconate dehydrogenase, decarboxylating																													P05166	Propionyl-CoA carboxylase beta chain, mitochondrial				P13693	Translationally-controlled tumor protein				O94822	E3 ubiquitin-protein ligase listerin
P84095	Rho-related GTP-binding protein RhoG				O75110	Probable phospholipid-transporting ATPase IIA																													Q13363	C-terminal-binding protein 1				P07919	Cytochrome b-c1 complex subunit 6, mitochondrial				O15511	Actin-related protein 2/3 complex subunit 5
P21333	Filamin-A				Q14914	Prostaglandin reductase 1																													P02765	Alpha-2-HS-glycoprotein				Q13564	NEDD8-activating enzyme E1 regulatory subunit				Q16720	Plasma membrane calcium-transporting ATPase 3
P14136	Glial fibrillary acidic protein				P06756	Integrin alpha-V																													Q9ULB1	Neurexin-1				O14936	Peripheral plasma membrane protein CASK				P78559	Microtubule-associated protein 1A
P05198	Eukaryotic translation initiation factor 2 subunit 1				P23229	Integrin alpha-6																													Q3ZCW2	Galectin-related protein				P54764	Ephrin type-A receptor 4				Q9NQR4	Omega-amidase NIT2
O00445	Synaptotagmin-5				P23634	Plasma membrane calcium-transporting ATPase 4																													Q13509	Tubulin beta-3 chain				Q7Z403	Transmembrane channel-like protein 6				P40939	Trifunctional enzyme subunit alpha, mitochondrial
Q01484	Ankyrin-2				P10114	Ras-related protein Rap-2a																													Q96SZ5	2-aminoethanethiol dioxygenase				Q9Y490	Talin-1				P27824	Calnexin
Q12805	EGF-containing fibulin-like extracellular matrix protein 1				Q9Y512	Sorting and assembly machinery component 50 homolog																													Q06830	Peroxiredoxin-1				B7Z6K7	Zinc finger protein 814				Q9Y5P6	Mannose-1-phosphate guanyltransferase beta
Q15814	Tubulin-specific chaperone C				Q96AM1	Mas-related G-protein coupled receptor member F																													Q12888	TP53-binding protein 1				O60927	E3 ubiquitin-protein ligase PPP1R11				P21579	Synaptotagmin-1
Q3MHD2	Protein LSM12 homolog				Q9HCC0	Methylcrotonoyl-CoA carboxylase beta chain, mitochondrial																													P11310	Medium-chain specific acyl-CoA dehydrogenase, mitochondrial				P20336	Ras-related protein Rab-3A				P35612	Beta-adducin
Q99719	Septin-5				Q99963	Endophilin-A3																													Q8N3P4	Vacuolar protein sorting-associated protein 8 homolog									O60443	Gasdermin-E
P60981	Destrin				P16519	Neuroendocrine convertase 2																													O14523	Phospholipid transfer protein C2CD2L									P10915	Hyaluronan and proteoglycan link protein 1
P30447	HLA class I histocompatibility antigen, A-23 alpha chain				O75369	Filamin-B																													Q16851	UTP--glucose-1-phosphate uridylyltransferase									Q5T848	Probable G-protein coupled receptor 158
Q99729	Heterogeneous nuclear ribonucleoprotein A/B				Q12904	Aminoacyl tRNA synthase complex-interacting multifunctional protein 1																													P04632	Calpain small subunit 1									Q86VP6	Cullin-associated NEDD8-dissociated protein 1
Q92796	Disks large homolog 3				Q96FC7	Phytanoyl-CoA hydroxylase-interacting protein-like																													Q9NRN5	Olfactomedin-like protein 3									P28907	ADP-ribosyl cyclase/cyclic ADP-ribose hydrolase 1
P29992	Guanine nucleotide-binding protein subunit alpha-11				P10911	Proto-oncogene DBL																													P06748	Nucleophosmin									Q96GX9	Methylthioribulose-1-phosphate dehydratase
P22102	Trifunctional purine biosynthetic protein adenosine-3				P21579	Synaptotagmin-1																													Q9H6Z4	Ran-binding protein 3									P23528	Cofilin-1
Q9UBB6	Neurochondrin				Q3MHD2	Protein LSM12 homolog																													P54709	Sodium/potassium-transporting ATPase subunit beta-3									Q99832	T-complex protein 1 subunit eta
Q8N335	Glycerol-3-phosphate dehydrogenase 1-like protein				Q8IW45	ATP-dependent (S)-NAD(P)H-hydrate dehydratase																													Q99963	Endophilin-A3									P09960	Leukotriene A-4 hydrolase
Q16851	UTP--glucose-1-phosphate uridylyltransferase				Q9HCR9	Dual 3',5'-cyclic-AMP and -GMP phosphodiesterase 11A																													P84090	Enhancer of rudimentary homolog									P55786	Puromycin-sensitive aminopeptidase
Q96HD1	Cysteine-rich with EGF-like domain protein 1				Q5T848	Probable G-protein coupled receptor 158																													P59768	Guanine nucleotide-binding protein G(I)/G(S)/G(O) subunit gamma-2									Q12907	Vesicular integral-membrane protein VIP36
P52306	Rap1 GTPase-GDP dissociation stimulator 1				O43157	Plexin-B1																													Q9P0K1	Disintegrin and metalloproteinase domain-containing protein 22									P17568	NADH dehydrogenase [ubiquinone] 1 beta subcomplex subunit 7
O75521	Enoyl-CoA delta isomerase 2, mitochondrial				P0DMV9	Heat shock 70 kDa protein 1B																													Q96PE5	Opalin									P00736	Complement C1r subcomponent
P11766	Alcohol dehydrogenase class-3				P08670	Vimentin																													P58546	Myotrophin									P18065	Insulin-like growth factor-binding protein 2
Q8NI08	Nuclear receptor coactivator 7				Q16720	Plasma membrane calcium-transporting ATPase 3																													P41222	Prostaglandin-H2 D-isomerase									P04049	RAF proto-oncogene serine/threonine-protein kinase
Q96I15	Selenocysteine lyase				O95292	Vesicle-associated membrane protein-associated protein B/C																													Q6T423	Solute carrier family 22 member 25									Q8NG11	Tetraspanin-14
Q16181	Septin-7				Q8IXI2	Mitochondrial Rho GTPase 1																													P06870	Kallikrein-1									O94973	AP-2 complex subunit alpha-2
P06396	Gelsolin				P19404	NADH dehydrogenase [ubiquinone] flavoprotein 2, mitochondrial																													Q06265	Exosome complex component RRP45									Q99798	Aconitate hydratase, mitochondrial
O95716	Ras-related protein Rab-3D				A4D1B5	Gamma-secretase-activating protein																													Q8IW45	ATP-dependent (S)-NAD(P)H-hydrate dehydratase									P46821	Microtubule-associated protein 1B
P63096	Guanine nucleotide-binding protein G(i) subunit alpha-1				Q9Y3F4	Serine-threonine kinase receptor-associated protein																													Q16352	Alpha-internexin									P60891	Ribose-phosphate pyrophosphokinase 1
Q13404	Ubiquitin-conjugating enzyme E2 variant 1				Q13315	Serine-protein kinase ATM																													P21399	Cytoplasmic aconitate hydratase									P49773	Histidine triad nucleotide-binding protein 1
Q92859	Neogenin				Q96PE2	Rho guanine nucleotide exchange factor 17																													P23526	Adenosylhomocysteinase									O95271	Poly [ADP-ribose] polymerase tankyrase-1
Q9C0F0	Putative Polycomb group protein ASXL3				P26640	Valine--tRNA ligase																													P28907	ADP-ribosyl cyclase/cyclic ADP-ribose hydrolase 1									P21810	Biglycan
P26640	Valine--tRNA ligase				P62140	Serine/threonine-protein phosphatase PP1-beta catalytic subunit																													P61978	Heterogeneous nuclear ribonucleoprotein K									Q8WYK1	Contactin-associated protein-like 5
Q9UJW0	Dynactin subunit 4				Q9UJC5	SH3 domain-binding glutamic acid-rich-like protein 2																													P30044	Peroxiredoxin-5, mitochondrial									O00560	Syntenin-1
Q96HE7	ERO1-like protein alpha				Q08257	Quinone oxidoreductase																													O15144	Actin-related protein 2/3 complex subunit 2									P30050	60S ribosomal protein L12
Q9UKG1	DCC-interacting protein 13-alpha				P49773	Histidine triad nucleotide-binding protein 1																													P17405	Sphingomyelin phosphodiesterase									P0DOX7	Immunoglobulin kappa light chain
Q8NCN5	Pyruvate dehydrogenase phosphatase regulatory subunit, mitochondrial				P49441	Inositol polyphosphate 1-phosphatase																													Q96F10	Diamine acetyltransferase 2									Q99747	Gamma-soluble NSF attachment protein
P00505	Aspartate aminotransferase, mitochondrial				Q9NZL9	Methionine adenosyltransferase 2 subunit beta																													Q14195	Dihydropyrimidinase-related protein 3									Q92496	Complement factor H-related protein 4
Q9Y5P6	Mannose-1-phosphate guanyltransferase beta				Q9NQ66	1-phosphatidylinositol 4,5-bisphosphate phosphodiesterase beta-1																													Q99719	Septin-5									P24592	Insulin-like growth factor-binding protein 6
P04275	von Willebrand factor				P08574	Cytochrome c1, heme protein, mitochondrial																													Q9NR48	Histone-lysine N-methyltransferase ASH1L									P49748	Very long-chain specific acyl-CoA dehydrogenase, mitochondrial
P78410	Butyrophilin subfamily 3 member A2				P09471	Guanine nucleotide-binding protein G(o) subunit alpha																													P11413	Glucose-6-phosphate 1-dehydrogenase									P05408	Neuroendocrine protein 7B2
Q92736	Ryanodine receptor 2				O43175	D-3-phosphoglycerate dehydrogenase																													P50895	Basal cell adhesion molecule									Q7Z4W1	L-xylulose reductase
P33176	Kinesin-1 heavy chain				P0DP58	Ly-6/neurotoxin-like protein 1																													Q12906	Interleukin enhancer-binding factor 3									Q9Y277	Voltage-dependent anion-selective channel protein 3
Q9P0K9	DOMON domain-containing protein FRRS1L				O75521	Enoyl-CoA delta isomerase 2, mitochondrial																													Q9BUT1	3-hydroxybutyrate dehydrogenase type 2									P17010	Zinc finger X-chromosomal protein
P04350	Tubulin beta-4A chain				Q9P2B2	Prostaglandin F2 receptor negative regulator																													P26440	Isovaleryl-CoA dehydrogenase, mitochondrial									P62826	GTP-binding nuclear protein Ran
P35573	Glycogen debranching enzyme				Q9Y617	Phosphoserine aminotransferase																													Q6P1N9	Putative deoxyribonuclease TATDN1									O15118	NPC intracellular cholesterol transporter 1
Q9BVG4	Protein PBDC1				Q6P1X6	UPF0598 protein C8orf82																													Q8IYD8	Fanconi anemia group M protein									P27797	Calreticulin
P02549	Spectrin alpha chain, erythrocytic 1				O00429	Dynamin-1-like protein																													O60293	Zinc finger C3H1 domain-containing protein									Q9BY44	Eukaryotic translation initiation factor 2A
P15121	Aldo-keto reductase family 1 member B1				O75323	Protein NipSnap homolog 2																													P54920	Alpha-soluble NSF attachment protein									P58546	Myotrophin
Q9NYB9	Abl interactor 2				P16070	CD44 antigen																													Q9UBI6	Guanine nucleotide-binding protein G(I)/G(S)/G(O) subunit gamma-12									P04732	Metallothionein-1E
Q4J6C6	Prolyl endopeptidase-like				P02787	Serotransferrin																													P08559	Pyruvate dehydrogenase E1 component subunit alpha, somatic form, mitochondrial									Q02218	2-oxoglutarate dehydrogenase, mitochondrial
P20073	Annexin A7				Q86VB7	Scavenger receptor cysteine-rich type 1 protein M130																													P61225	Ras-related protein Rap-2b									Q8WXF7	Atlastin-1
P55263	Adenosine kinase				P54577	Tyrosine--tRNA ligase, cytoplasmic																													Q13491	Neuronal membrane glycoprotein M6-b									P04632	Calpain small subunit 1
Q9P2E9	Ribosome-binding protein 1				Q684P5	Rap1 GTPase-activating protein 2																													P29120	Neuroendocrine convertase 1									Q9UKQ2	Disintegrin and metalloproteinase domain-containing protein 28
Q69YU3	Ankyrin repeat domain-containing protein 34A				P06733	Alpha-enolase																													P21291	Cysteine and glycine-rich protein 1									Q8N6M5	Probable allantoicase
Q8N8Z8	Zinc finger protein 441				O15144	Actin-related protein 2/3 complex subunit 2																													Q9NQ88	Fructose-2,6-bisphosphatase TIGAR									Q63HN8	E3 ubiquitin-protein ligase RNF213
Q13232	Nucleoside diphosphate kinase 3				P05165	Propionyl-CoA carboxylase alpha chain, mitochondrial																													P27169	Serum paraoxonase/arylesterase 1									Q96GD0	Pyridoxal phosphate phosphatase
P40925	Malate dehydrogenase, cytoplasmic				P49327	Fatty acid synthase																													Q96HD1	Cysteine-rich with EGF-like domain protein 1									Q14168	MAGUK p55 subfamily member 2
O60939	Sodium channel subunit beta-2				Q06210	Glutamine--fructose-6-phosphate aminotransferase [isomerizing] 1																													O95716	Ras-related protein Rab-3D									Q13315	Serine-protein kinase ATM
Q9H115	Beta-soluble NSF attachment protein				P50895	Basal cell adhesion molecule																													Q13530	Serine incorporator 3									Q9NW38	E3 ubiquitin-protein ligase FANCL
P06756	Integrin alpha-V				P51674	Neuronal membrane glycoprotein M6-a																													A0A096LP55	Cytochrome b-c1 complex subunit 6-like, mitochondrial									P08582	Melanotransferrin
Q8IZP0	Abl interactor 1				P08133	Annexin A6																													P22830	Ferrochelatase, mitochondrial									O14810	Complexin-1
Q14204	Cytoplasmic dynein 1 heavy chain 1				P22830	Ferrochelatase, mitochondrial																													P09493	Tropomyosin alpha-1 chain									Q99805	Transmembrane 9 superfamily member 2
P52740	Zinc finger protein 132				Q06830	Peroxiredoxin-1																													Q10567	AP-1 complex subunit beta-1									P08133	Annexin A6
Q14103	Heterogeneous nuclear ribonucleoprotein D0				P13861	cAMP-dependent protein kinase type II-alpha regulatory subunit																													Q9UK22	F-box only protein 2									O43920	NADH dehydrogenase [ubiquinone] iron-sulfur protein 5
O43148	mRNA cap guanine-N7 methyltransferase				Q96GG9	DCN1-like protein 1																													O43175	D-3-phosphoglycerate dehydrogenase									P00441	Superoxide dismutase [Cu-Zn]
P30405	Peptidyl-prolyl cis-trans isomerase F, mitochondrial				Q9BVA1	Tubulin beta-2B chain																													Q96ID5	Immunoglobulin superfamily member 21									Q9UH03	Neuronal-specific septin-3
Q5JV73	FERM and PDZ domain-containing protein 3				P30038	Delta-1-pyrroline-5-carboxylate dehydrogenase, mitochondrial																													Q9BX67	Junctional adhesion molecule C									P48509	CD151 antigen
P0DP58	Ly-6/neurotoxin-like protein 1				Q6L8Q7	2',5'-phosphodiesterase 12																													Q6ZNA1	Zinc finger protein 836									P11047	Laminin subunit gamma-1
P08574	Cytochrome c1, heme protein, mitochondrial				Q9H2U2	Inorganic pyrophosphatase 2, mitochondrial																													O94973	AP-2 complex subunit alpha-2									P67936	Tropomyosin alpha-4 chain
Q9HB71	Calcyclin-binding protein				P49418	Amphiphysin																													P11216	Glycogen phosphorylase, brain form									Q6UWY5	Olfactomedin-like protein 1
P30153	Serine/threonine-protein phosphatase 2A 65 kDa regulatory subunit A alpha isoform				O94819	Kelch repeat and BTB domain-containing protein 11																													P20336	Ras-related protein Rab-3A									P54819	Adenylate kinase 2, mitochondrial
Q99714	3-hydroxyacyl-CoA dehydrogenase type-2				P27797	Calreticulin																																							Q9Y5L3	Ectonucleoside triphosphate diphosphohydrolase 2
P00441	Superoxide dismutase [Cu-Zn]				P55809	Succinyl-CoA:3-ketoacid coenzyme A transferase 1, mitochondrial																																							Q9ULR3	Protein phosphatase 1H
Q9HC38	Glyoxalase domain-containing protein 4				O00764	Pyridoxal kinase																																							P09471	Guanine nucleotide-binding protein G(o) subunit alpha
P58546	Myotrophin				Q9Y3I0	tRNA-splicing ligase RtcB homolog																																							P54764	Ephrin type-A receptor 4
Q58FG0	Putative heat shock protein HSP 90-alpha A5				O14523	Phospholipid transfer protein C2CD2L																																							Q9Y4C0	Neurexin-3
O15540	Fatty acid-binding protein, brain				Q8TAF3	WD repeat-containing protein 48																																							P35080	Profilin-2
Q15560	Transcription elongation factor A protein 2				Q9NPH2	Inositol-3-phosphate synthase 1																																							Q13642	Four and a half LIM domains protein 1
O14910	Protein lin-7 homolog A				Q9ULU8	Calcium-dependent secretion activator 1																																							P0DMV9	Heat shock 70 kDa protein 1B
P05141	ADP/ATP translocase 2				O43396	Thioredoxin-like protein 1																																							P49591	Serine--tRNA ligase, cytoplasmic
P42330	Aldo-keto reductase family 1 member C3				Q9UQ80	Proliferation-associated protein 2G4																																							P04040	Catalase
P68402	Platelet-activating factor acetylhydrolase IB subunit beta				P30048	Thioredoxin-dependent peroxide reductase, mitochondrial																																							Q13813	Spectrin alpha chain, non-erythrocytic 1
Q9NYU2	UDP-glucose:glycoprotein glucosyltransferase 1				P62424	60S ribosomal protein L7a																																							Q16531	DNA damage-binding protein 1
B4DXR9	Zinc finger protein 732				Q15818	Neuronal pentraxin-1																																							Q16851	UTP--glucose-1-phosphate uridylyltransferase
P15924	Desmoplakin				Q13177	Serine/threonine-protein kinase PAK 2																																							P16298	Serine/threonine-protein phosphatase 2B catalytic subunit beta isoform
O94985	Calsyntenin-1				Q9BR76	Coronin-1B																																							P80297	Metallothionein-1X
P11216	Glycogen phosphorylase, brain form				O14910	Protein lin-7 homolog A																																							Q9UPR5	Sodium/calcium exchanger 2
P31323	cAMP-dependent protein kinase type II-beta regulatory subunit				Q9ULV4	Coronin-1C																																							Q8N335	Glycerol-3-phosphate dehydrogenase 1-like protein
					P27695	DNA-(apurinic or apyrimidinic site) lyase																																							Q9UHC6	Contactin-associated protein-like 2
					P52306	Rap1 GTPase-GDP dissociation stimulator 1																																							P23634	Plasma membrane calcium-transporting ATPase 4
					Q13363	C-terminal-binding protein 1																																							Q86UW8	Hyaluronan and proteoglycan link protein 4
					Q13825	Methylglutaconyl-CoA hydratase, mitochondrial																																							O95970	Leucine-rich glioma-inactivated protein 1
					Q9H598	Vesicular inhibitory amino acid transporter																																							Q9Y5J7	Mitochondrial import inner membrane translocase subunit Tim9
					P08754	Guanine nucleotide-binding protein G(k) subunit alpha																																							P00387	NADH-cytochrome b5 reductase 3
					O43920	NADH dehydrogenase [ubiquinone] iron-sulfur protein 5																																							O15144	Actin-related protein 2/3 complex subunit 2
					Q9BY44	Eukaryotic translation initiation factor 2A																																							P50991	T-complex protein 1 subunit delta
					P58546	Myotrophin																																							Q9H074	Polyadenylate-binding protein-interacting protein 1
					Q92688	Acidic leucine-rich nuclear phosphoprotein 32 family member B																																							P15121	Aldo-keto reductase family 1 member B1
					Q7Z4S6	Kinesin-like protein KIF21A																																							Q13011	Delta(3,5)-Delta(2,4)-dienoyl-CoA isomerase, mitochondrial
					P16284	Platelet endothelial cell adhesion molecule																																							Q9NTJ4	Alpha-mannosidase 2C1
					Q16762	Thiosulfate sulfurtransferase																																							P11310	Medium-chain specific acyl-CoA dehydrogenase, mitochondrial
					Q8N9N7	Leucine-rich repeat-containing protein 57																																							P11216	Glycogen phosphorylase, brain form
					P54920	Alpha-soluble NSF attachment protein																																							P30531	Sodium- and chloride-dependent GABA transporter 1
					O43148	mRNA cap guanine-N7 methyltransferase
					P11142	Heat shock cognate 71 kDa protein
					Q9Y4P1	Cysteine protease ATG4B
					P61586	Transforming protein RhoA
					P63208	S-phase kinase-associated protein 1
					A1Z1Q3	ADP-ribose glycohydrolase MACROD2
					Q04756	Hepatocyte growth factor activator
					Q8IW35	Centrosomal protein of 97 kDa
					P19320	Vascular cell adhesion protein 1
					P33176	Kinesin-1 heavy chain
					Q96CW1	AP-2 complex subunit mu
					P00505	Aspartate aminotransferase, mitochondrial
					O00451	GDNF family receptor alpha-2
					P22234	Multifunctional protein ADE2
					P49368	T-complex protein 1 subunit gamma
					P48735	Isocitrate dehydrogenase [NADP], mitochondrial
					P0CB33	Putative zinc finger protein 735
					Q9GZS3	WD repeat-containing protein 61
					P35606	Coatomer subunit beta'
					Q8NFT8	Delta and Notch-like epidermal growth factor-related receptor
					P52799	Ephrin-B2
					Q9P0R6	GSK3B-interacting protein
					O15498	Synaptobrevin homolog YKT6
					Q13530	Serine incorporator 3
					P40855	Peroxisomal biogenesis factor 19
					P09211	Glutathione S-transferase P
					Q15365	Poly(rC)-binding protein 1
					P39060	Collagen alpha-1(XVIII) chain
					P56277	Cx9C motif-containing protein 4
					O15455	Toll-like receptor 3
					Q96HA7	Tonsoku-like protein
					Q9H0R4	Haloacid dehalogenase-like hydrolase domain-containing protein 2
					P17252	Protein kinase C alpha type
					P11766	Alcohol dehydrogenase class-3
					P05362	Intercellular adhesion molecule 1
					Q13033	Striatin-3
					P35754	Glutaredoxin-1
					Q52LJ0	Protein FAM98B
					P11216	Glycogen phosphorylase, brain form
					Q8NCD3	Holliday junction recognition protein

## Sheet: Male non-AD 
Male non-AD
Sample #1 (287)					Sample #2 (340)					Sample #3 (316)					Sample #4 (397)				Sample #5 (475)					Sample #6 (260)				Sample #7 (547)					Sample #8 (636)					Sample #9 (507)					Sample #10 (371)
P48147	Prolyl endopeptidase				Q9NWN3	F-box only protein 34				Q92772	Cyclin-dependent kinase-like 2				P06702	Protein S100-A9			P43304	Glycerol-3-phosphate dehydrogenase, mitochondrial				Q96FJ2	Dynein light chain 2, cytoplasmic			Q96FJ2	Dynein light chain 2, cytoplasmic				P06748	Nucleophosmin				Q92686	Neurogranin				P06748	Nucleophosmin
Q13491	Neuronal membrane glycoprotein M6-b				P63261	Actin, cytoplasmic 2				O75478	Transcriptional adapter 2-alpha				Q9NWN3	F-box only protein 34			Q9P2R7	Succinate--CoA ligase [ADP-forming] subunit beta, mitochondrial				P16415	Zinc finger protein 823			Q9NWN3	F-box only protein 34				O75509	Tumor necrosis factor receptor superfamily member 21				Q9BY11	Protein kinase C and casein kinase substrate in neurons protein 1				Q9NWN3	F-box only protein 34
P16519	Neuroendocrine convertase 2				P07900	Heat shock protein HSP 90-alpha				P63261	Actin, cytoplasmic 2				P04080	Cystatin-B			Q96FJ2	Dynein light chain 2, cytoplasmic				Q9BY11	Protein kinase C and casein kinase substrate in neurons protein 1			Q9BY11	Protein kinase C and casein kinase substrate in neurons protein 1				Q9P2R7	Succinate--CoA ligase [ADP-forming] subunit beta, mitochondrial				P38117	Electron transfer flavoprotein subunit beta				Q12929	Epidermal growth factor receptor kinase substrate 8
Q99576	TSC22 domain family protein 3				Q7Z602	Probable G-protein coupled receptor 141				O95197	Reticulon-3				Q14CZ8	Hepatocyte cell adhesion molecule			Q8TCT1	Phosphoethanolamine/phosphocholine phosphatase				P04080	Cystatin-B			P04080	Cystatin-B				P14314	Glucosidase 2 subunit beta				P06733	Alpha-enolase				Q05639	Elongation factor 1-alpha 2
P05026	Sodium/potassium-transporting ATPase subunit beta-1				P09972	Fructose-bisphosphate aldolase C				Q92686	Neurogranin				O94856	Neurofascin			Q9NWN3	F-box only protein 34				Q14CZ8	Hepatocyte cell adhesion molecule			P63167	Dynein light chain 1, cytoplasmic				Q96FJ2	Dynein light chain 2, cytoplasmic				P25713	Metallothionein-3				Q14CZ8	Hepatocyte cell adhesion molecule
Q13155	Aminoacyl tRNA synthase complex-interacting multifunctional protein 2				Q16658	Fascin				O14979	Heterogeneous nuclear ribonucleoprotein D-like				P22314	Ubiquitin-like modifier-activating enzyme 1			Q05639	Elongation factor 1-alpha 2				P14618	Pyruvate kinase PKM			P80297	Metallothionein-1X				Q8TCT1	Phosphoethanolamine/phosphocholine phosphatase				Q92896	Golgi apparatus protein 1				Q9P0L0	Vesicle-associated membrane protein-associated protein A
Q9H6Z4	Ran-binding protein 3				Q8NFZ8	Cell adhesion molecule 4				P31939	Bifunctional purine biosynthesis protein PURH				Q9BY11	Protein kinase C and casein kinase substrate in neurons protein 1			P63167	Dynein light chain 1, cytoplasmic				P63261	Actin, cytoplasmic 2			P25713	Metallothionein-3				P16415	Zinc finger protein 823				Q9P2U7	Vesicular glutamate transporter 1				Q9BY11	Protein kinase C and casein kinase substrate in neurons protein 1
Q6PUV4	Complexin-2				O14638	Ectonucleotide pyrophosphatase/phosphodiesterase family member 3				P04080	Cystatin-B				P30405	Peptidyl-prolyl cis-trans isomerase F, mitochondrial			Q9BY11	Protein kinase C and casein kinase substrate in neurons protein 1				Q92686	Neurogranin			Q92686	Neurogranin				P41235	Hepatocyte nuclear factor 4-alpha				Q96FJ2	Dynein light chain 2, cytoplasmic				O94856	Neurofascin
P30520	Adenylosuccinate synthetase isozyme 2				P30520	Adenylosuccinate synthetase isozyme 2				P49419	Alpha-aminoadipic semialdehyde dehydrogenase				P62873	Guanine nucleotide-binding protein G(I)/G(S)/G(T) subunit beta-1			P04080	Cystatin-B				P51649	Succinate-semialdehyde dehydrogenase, mitochondrial			P00558	Phosphoglycerate kinase 1				P27797	Calreticulin				Q99962	Endophilin-A1				P04080	Cystatin-B
P04080	Cystatin-B				P21796	Voltage-dependent anion-selective channel protein 1				Q7Z3B1	Neuronal growth regulator 1				Q9NX14	NADH dehydrogenase [ubiquinone] 1 beta subcomplex subunit 11, mitochondrial			P22314	Ubiquitin-like modifier-activating enzyme 1				P80297	Metallothionein-1X			P04733	Metallothionein-1F				O94856	Neurofascin				O94856	Neurofascin				P30405	Peptidyl-prolyl cis-trans isomerase F, mitochondrial
P0DOX5	Immunoglobulin gamma-1 heavy chain				Q01469	Fatty acid-binding protein 5				P62873	Guanine nucleotide-binding protein G(I)/G(S)/G(T) subunit beta-1				P21912	Succinate dehydrogenase [ubiquinone] iron-sulfur subunit, mitochondrial			O94856	Neurofascin				P00558	Phosphoglycerate kinase 1			P35613	Basigin				P04080	Cystatin-B				P04080	Cystatin-B				P02671	Fibrinogen alpha chain
Q8TCZ2	CD99 antigen-like protein 2				Q9Y696	Chloride intracellular channel protein 4				P50993	Sodium/potassium-transporting ATPase subunit alpha-2				P00558	Phosphoglycerate kinase 1			P62873	Guanine nucleotide-binding protein G(I)/G(S)/G(T) subunit beta-1				P04732	Metallothionein-1E			P13640	Metallothionein-1G				P15104	Glutamine synthetase				Q5VTE0	Putative elongation factor 1-alpha-like 3				P63261	Actin, cytoplasmic 2
Q9NQR4	Omega-amidase NIT2				Q7Z3B1	Neuronal growth regulator 1				P31150	Rab GDP dissociation inhibitor alpha				Q6S8J3	POTE ankyrin domain family member E			P02671	Fibrinogen alpha chain				P19367	Hexokinase-1			P84090	Enhancer of rudimentary homolog				P22314	Ubiquitin-like modifier-activating enzyme 1				Q96GG9	DCN1-like protein 1				P25713	Metallothionein-3
P19404	NADH dehydrogenase [ubiquinone] flavoprotein 2, mitochondrial				Q09666	Neuroblast differentiation-associated protein AHNAK				P42704	Leucine-rich PPR motif-containing protein, mitochondrial				P68363	Tubulin alpha-1B chain			P21281	V-type proton ATPase subunit B, brain isoform				P05026	Sodium/potassium-transporting ATPase subunit beta-1			P05026	Sodium/potassium-transporting ATPase subunit beta-1				Q9BY11	Protein kinase C and casein kinase substrate in neurons protein 1				P63167	Dynein light chain 1, cytoplasmic				P53041	Serine/threonine-protein phosphatase 5
Q8IW45	ATP-dependent (S)-NAD(P)H-hydrate dehydratase				O14672	Disintegrin and metalloproteinase domain-containing protein 10				P28331	NADH-ubiquinone oxidoreductase 75 kDa subunit, mitochondrial				Q02246	Contactin-2			P00558	Phosphoglycerate kinase 1				P02671	Fibrinogen alpha chain			P02795	Metallothionein-2				Q92777	Synapsin-2				P30405	Peptidyl-prolyl cis-trans isomerase F, mitochondrial				P14618	Pyruvate kinase PKM
Q969P0	Immunoglobulin superfamily member 8				O00499	Myc box-dependent-interacting protein 1				Q9UBQ7	Glyoxylate reductase/hydroxypyruvate reductase				P62937	Peptidyl-prolyl cis-trans isomerase A			P13591	Neural cell adhesion molecule 1				Q6S8J3	POTE ankyrin domain family member E			Q92597	Protein NDRG1				P63167	Dynein light chain 1, cytoplasmic				P49368	T-complex protein 1 subunit gamma				Q92686	Neurogranin
P18669	Phosphoglycerate mutase 1				Q8IW45	ATP-dependent (S)-NAD(P)H-hydrate dehydratase				P27338	Amine oxidase [flavin-containing] B				Q969P0	Immunoglobulin superfamily member 8			Q92686	Neurogranin				P04156	Major prion protein			Q9HCC0	Methylcrotonoyl-CoA carboxylase beta chain, mitochondrial				O75306	NADH dehydrogenase [ubiquinone] iron-sulfur protein 2, mitochondrial				P21281	V-type proton ATPase subunit B, brain isoform				P51649	Succinate-semialdehyde dehydrogenase, mitochondrial
P13716	Delta-aminolevulinic acid dehydratase				P05091	Aldehyde dehydrogenase, mitochondrial				P32004	Neural cell adhesion molecule L1				P31939	Bifunctional purine biosynthesis protein PURH			Q9Y2T3	Guanine deaminase				P13640	Metallothionein-1G			P60709	Actin, cytoplasmic 1				Q92598	Heat shock protein 105 kDa				Q01814	Plasma membrane calcium-transporting ATPase 2				Q9Y2T3	Guanine deaminase
Q13449	Limbic system-associated membrane protein				P21579	Synaptotagmin-1				P05026	Sodium/potassium-transporting ATPase subunit beta-1				P63261	Actin, cytoplasmic 2			Q15149	Plectin				P04733	Metallothionein-1F			P63261	Actin, cytoplasmic 2				Q5VTE0	Putative elongation factor 1-alpha-like 3				P62879	Guanine nucleotide-binding protein G(I)/G(S)/G(T) subunit beta-2				P00558	Phosphoglycerate kinase 1
Q16720	Plasma membrane calcium-transporting ATPase 3				P63167	Dynein light chain 1, cytoplasmic				P63167	Dynein light chain 1, cytoplasmic				Q14203	Dynactin subunit 1			P07339	Cathepsin D				P60709	Actin, cytoplasmic 1			Q99963	Endophilin-A3				P30405	Peptidyl-prolyl cis-trans isomerase F, mitochondrial				O94760	N(G),N(G)-dimethylarginine dimethylaminohydrolase 1				Q969P0	Immunoglobulin superfamily member 8
Q8N335	Glycerol-3-phosphate dehydrogenase 1-like protein				Q00610	Clathrin heavy chain 1				P0DOX5	Immunoglobulin gamma-1 heavy chain				P62714	Serine/threonine-protein phosphatase 2A catalytic subunit beta isoform			P05023	Sodium/potassium-transporting ATPase subunit alpha-1				P30084	Enoyl-CoA hydratase, mitochondrial			P22695	Cytochrome b-c1 complex subunit 2, mitochondrial				Q96C19	EF-hand domain-containing protein D2				Q96E17	Ras-related protein Rab-3C				P21281	V-type proton ATPase subunit B, brain isoform
Q99798	Aconitate hydratase, mitochondrial				Q9Y2T3	Guanine deaminase				Q15691	Microtubule-associated protein RP/EB family member 1				P13591	Neural cell adhesion molecule 1			P42704	Leucine-rich PPR motif-containing protein, mitochondrial				P02795	Metallothionein-2			Q9Y2T3	Guanine deaminase				P07339	Cathepsin D				P14618	Pyruvate kinase PKM				O75131	Copine-3
P62714	Serine/threonine-protein phosphatase 2A catalytic subunit beta isoform				P05026	Sodium/potassium-transporting ATPase subunit beta-1				P11137	Microtubule-associated protein 2				Q9Y2T3	Guanine deaminase			P62714	Serine/threonine-protein phosphatase 2A catalytic subunit beta isoform				P55072	Transitional endoplasmic reticulum ATPase			P49189	4-trimethylaminobutyraldehyde dehydrogenase				P13591	Neural cell adhesion molecule 1				P62714	Serine/threonine-protein phosphatase 2A catalytic subunit beta isoform				O14594	Neurocan core protein
Q14982	Opioid-binding protein/cell adhesion molecule				P50440	Glycine amidinotransferase, mitochondrial				P50395	Rab GDP dissociation inhibitor beta				Q92686	Neurogranin			P21912	Succinate dehydrogenase [ubiquinone] iron-sulfur subunit, mitochondrial				Q96GW7	Brevican core protein			P27338	Amine oxidase [flavin-containing] B				P04732	Metallothionein-1E				A6NIZ1	Ras-related protein Rap-1b-like protein				Q8WXF7	Atlastin-1
Q9UMF0	Intercellular adhesion molecule 5				Q92686	Neurogranin				Q16555	Dihydropyrimidinase-related protein 2				P51649	Succinate-semialdehyde dehydrogenase, mitochondrial			P63241	Eukaryotic translation initiation factor 5A-1				P38646	Stress-70 protein, mitochondrial			Q13363	C-terminal-binding protein 1				P51649	Succinate-semialdehyde dehydrogenase, mitochondrial				Q9Y2T3	Guanine deaminase				P09871	Complement C1s subcomponent
P09382	Galectin-1				P09417	Dihydropteridine reductase				Q9NV96	Cell cycle control protein 50A				P14618	Pyruvate kinase PKM			P07900	Heat shock protein HSP 90-alpha				P25713	Metallothionein-3			P30084	Enoyl-CoA hydratase, mitochondrial				P68363	Tubulin alpha-1B chain				P60709	Actin, cytoplasmic 1				Q9NX14	NADH dehydrogenase [ubiquinone] 1 beta subcomplex subunit 11, mitochondrial
Q14203	Dynactin subunit 1				P50993	Sodium/potassium-transporting ATPase subunit alpha-2				Q92520	Protein FAM3C				P52306	Rap1 GTPase-GDP dissociation stimulator 1			Q02218	2-oxoglutarate dehydrogenase, mitochondrial				Q8TAM6	Ermin			P05165	Propionyl-CoA carboxylase alpha chain, mitochondrial				P21912	Succinate dehydrogenase [ubiquinone] iron-sulfur subunit, mitochondrial				P46777	60S ribosomal protein L5				Q6S8J3	POTE ankyrin domain family member E
P62937	Peptidyl-prolyl cis-trans isomerase A				Q9UMF0	Intercellular adhesion molecule 5				O94856	Neurofascin				P63241	Eukaryotic translation initiation factor 5A-1			Q6S8J3	POTE ankyrin domain family member E				Q5VWI1	Transcription elongation regulator 1-like protein			P04156	Major prion protein				Q02218	2-oxoglutarate dehydrogenase, mitochondrial				P00558	Phosphoglycerate kinase 1				Q15149	Plectin
Q8TF30	WASP homolog-associated protein with actin, membranes and microtubules				P62873	Guanine nucleotide-binding protein G(I)/G(S)/G(T) subunit beta-1				Q14203	Dynactin subunit 1				P07339	Cathepsin D			O75439	Mitochondrial-processing peptidase subunit beta				P16519	Neuroendocrine convertase 2			P48735	Isocitrate dehydrogenase [NADP], mitochondrial				P00558	Phosphoglycerate kinase 1				P63215	Guanine nucleotide-binding protein G(I)/G(S)/G(O) subunit gamma-3				P38646	Stress-70 protein, mitochondrial
Q6S8J3	POTE ankyrin domain family member E				Q14203	Dynactin subunit 1				P00367	Glutamate dehydrogenase 1, mitochondrial				P60709	Actin, cytoplasmic 1			P19367	Hexokinase-1				P29966	Myristoylated alanine-rich C-kinase substrate			Q6YP21	Kynurenine--oxoglutarate transaminase 3				P27338	Amine oxidase [flavin-containing] B				Q04760	Lactoylglutathione lyase				P05026	Sodium/potassium-transporting ATPase subunit beta-1
P04216	Thy-1 membrane glycoprotein				Q7L266	Isoaspartyl peptidase/L-asparaginase				P40925	Malate dehydrogenase, cytoplasmic				Q9NZ45	CDGSH iron-sulfur domain-containing protein 1			P51649	Succinate-semialdehyde dehydrogenase, mitochondrial				O95197	Reticulon-3			P04732	Metallothionein-1E				P63261	Actin, cytoplasmic 2				Q7Z3D6	D-glutamate cyclase, mitochondrial				Q00610	Clathrin heavy chain 1
P26640	Valine--tRNA ligase				O00533	Neural cell adhesion molecule L1-like protein				P63151	Serine/threonine-protein phosphatase 2A 55 kDa regulatory subunit B alpha isoform				Q15149	Plectin			P61225	Ras-related protein Rap-2b				Q53H12	Acylglycerol kinase, mitochondrial			P61086	Ubiquitin-conjugating enzyme E2 K				O14594	Neurocan core protein				P27338	Amine oxidase [flavin-containing] B				O00451	GDNF family receptor alpha-2
P10809	60 kDa heat shock protein, mitochondrial				P15104	Glutamine synthetase				P51674	Neuronal membrane glycoprotein M6-a				P30084	Enoyl-CoA hydratase, mitochondrial			P05026	Sodium/potassium-transporting ATPase subunit beta-1				P11413	Glucose-6-phosphate 1-dehydrogenase			Q16851	UTP--glucose-1-phosphate uridylyltransferase				P63241	Eukaryotic translation initiation factor 5A-1				O60262	Guanine nucleotide-binding protein G(I)/G(S)/G(O) subunit gamma-7				P21912	Succinate dehydrogenase [ubiquinone] iron-sulfur subunit, mitochondrial
P09417	Dihydropteridine reductase				P18669	Phosphoglycerate mutase 1				Q9P121	Neurotrimin				O14594	Neurocan core protein			P38646	Stress-70 protein, mitochondrial				Q8WUD1	Ras-related protein Rab-2B			P13637	Sodium/potassium-transporting ATPase subunit alpha-3				Q92686	Neurogranin				P21796	Voltage-dependent anion-selective channel protein 1				P62873	Guanine nucleotide-binding protein G(I)/G(S)/G(T) subunit beta-1
Q01082	Spectrin beta chain, non-erythrocytic 1				P56134	ATP synthase subunit f, mitochondrial				O95865	N(G),N(G)-dimethylarginine dimethylaminohydrolase 2				Q8WXF7	Atlastin-1			O75131	Copine-3				P49448	Glutamate dehydrogenase 2, mitochondrial			Q9ULU8	Calcium-dependent secretion activator 1				P25713	Metallothionein-3				P63241	Eukaryotic translation initiation factor 5A-1				Q02218	2-oxoglutarate dehydrogenase, mitochondrial
Q15691	Microtubule-associated protein RP/EB family member 1				P50395	Rab GDP dissociation inhibitor beta				P04156	Major prion protein				O60262	Guanine nucleotide-binding protein G(I)/G(S)/G(O) subunit gamma-7			P02675	Fibrinogen beta chain				P11137	Microtubule-associated protein 2			Q02246	Contactin-2				P62834	Ras-related protein Rap-1A				P30084	Enoyl-CoA hydratase, mitochondrial				P51178	1-phosphatidylinositol 4,5-bisphosphate phosphodiesterase delta-1
Q6ZMR3	L-lactate dehydrogenase A-like 6A				Q12860	Contactin-1				P55072	Transitional endoplasmic reticulum ATPase				P38646	Stress-70 protein, mitochondrial			P63261	Actin, cytoplasmic 2				Q14982	Opioid-binding protein/cell adhesion molecule			Q9UJU6	Drebrin-like protein				P54709	Sodium/potassium-transporting ATPase subunit beta-3				P28331	NADH-ubiquinone oxidoreductase 75 kDa subunit, mitochondrial				P13591	Neural cell adhesion molecule 1
Q12860	Contactin-1				Q53H12	Acylglycerol kinase, mitochondrial				P18669	Phosphoglycerate mutase 1				P38117	Electron transfer flavoprotein subunit beta			P55072	Transitional endoplasmic reticulum ATPase				Q6PUV4	Complexin-2			P49758	Regulator of G-protein signaling 6				Q15149	Plectin				O75439	Mitochondrial-processing peptidase subunit beta				P63241	Eukaryotic translation initiation factor 5A-1
Q8N126	Cell adhesion molecule 3				Q16555	Dihydropyrimidinase-related protein 2				P25713	Metallothionein-3				O60939	Sodium channel subunit beta-2			P14618	Pyruvate kinase PKM				P13637	Sodium/potassium-transporting ATPase subunit alpha-3			P19367	Hexokinase-1				P62714	Serine/threonine-protein phosphatase 2A catalytic subunit beta isoform				Q9UBI6	Guanine nucleotide-binding protein G(I)/G(S)/G(O) subunit gamma-12				P02675	Fibrinogen beta chain
P25713	Metallothionein-3				P32004	Neural cell adhesion molecule L1				P13611	Versican core protein				P05026	Sodium/potassium-transporting ATPase subunit beta-1			Q8WXF7	Atlastin-1				Q15365	Poly(rC)-binding protein 1			P62937	Peptidyl-prolyl cis-trans isomerase A				O00451	GDNF family receptor alpha-2				P05026	Sodium/potassium-transporting ATPase subunit beta-1				Q01814	Plasma membrane calcium-transporting ATPase 2
O00764	Pyridoxal kinase				Q9Y2J0	Rabphilin-3A				Q9Y2J0	Rabphilin-3A				P28331	NADH-ubiquinone oxidoreductase 75 kDa subunit, mitochondrial			Q16134	Electron transfer flavoprotein-ubiquinone oxidoreductase, mitochondrial				O43583	Density-regulated protein			Q01814	Plasma membrane calcium-transporting ATPase 2				P14618	Pyruvate kinase PKM				Q9HAV0	Guanine nucleotide-binding protein subunit beta-4				P04156	Major prion protein
P32004	Neural cell adhesion molecule L1				P21283	V-type proton ATPase subunit C 1				P15104	Glutamine synthetase				P08238	Heat shock protein HSP 90-beta			Q96GW7	Brevican core protein				P50135	Histamine N-methyltransferase			Q96TC7	Regulator of microtubule dynamics protein 3				Q9NZ45	CDGSH iron-sulfur domain-containing protein 1				P48735	Isocitrate dehydrogenase [NADP], mitochondrial				P07900	Heat shock protein HSP 90-alpha
P09936	Ubiquitin carboxyl-terminal hydrolase isozyme L1				Q15691	Microtubule-associated protein RP/EB family member 1				P62745	Rho-related GTP-binding protein RhoB				P21281	V-type proton ATPase subunit B, brain isoform			P02795	Metallothionein-2				O14525	Astrotactin-1			Q8TAM6	Ermin				P60709	Actin, cytoplasmic 1				Q00610	Clathrin heavy chain 1				P02795	Metallothionein-2
Q9H3Q1	Cdc42 effector protein 4				P60174	Triosephosphate isomerase				P62937	Peptidyl-prolyl cis-trans isomerase A				Q00610	Clathrin heavy chain 1			Q99963	Endophilin-A3				P15104	Glutamine synthetase			Q16658	Fascin				Q8N987	N-terminal EF-hand calcium-binding protein 1				P50148	Guanine nucleotide-binding protein G(q) subunit alpha				P23634	Plasma membrane calcium-transporting ATPase 4
Q01813	ATP-dependent 6-phosphofructokinase, platelet type				Q14982	Opioid-binding protein/cell adhesion molecule				Q8TBG9	Synaptoporin				P55072	Transitional endoplasmic reticulum ATPase			P30084	Enoyl-CoA hydratase, mitochondrial				P09972	Fructose-bisphosphate aldolase C			P14618	Pyruvate kinase PKM				P02675	Fibrinogen beta chain				Q02218	2-oxoglutarate dehydrogenase, mitochondrial				P62937	Peptidyl-prolyl cis-trans isomerase A
Q9H4A4	Aminopeptidase B				O14594	Neurocan core protein				Q01082	Spectrin beta chain, non-erythrocytic 1				Q02218	2-oxoglutarate dehydrogenase, mitochondrial			Q58FF6	Putative heat shock protein HSP 90-beta 4				P32004	Neural cell adhesion molecule L1			Q05084	Islet cell autoantigen 1				O60939	Sodium channel subunit beta-2				P02675	Fibrinogen beta chain				Q9BPU6	Dihydropyrimidinase-related protein 5
P63167	Dynein light chain 1, cytoplasmic				O95197	Reticulon-3				Q01814	Plasma membrane calcium-transporting ATPase 2				P35613	Basigin			P60709	Actin, cytoplasmic 1				P43004	Excitatory amino acid transporter 2			O75363	Breast carcinoma-amplified sequence 1				P46777	60S ribosomal protein L5				P55072	Transitional endoplasmic reticulum ATPase				P49189	4-trimethylaminobutyraldehyde dehydrogenase
O14910	Protein lin-7 homolog A				Q8N3J6	Cell adhesion molecule 2				Q9H1K1	Iron-sulfur cluster assembly enzyme ISCU, mitochondrial				Q16851	UTP--glucose-1-phosphate uridylyltransferase			P68363	Tubulin alpha-1B chain				Q9UPA5	Protein bassoon			P84157	Matrix-remodeling-associated protein 7				O60262	Guanine nucleotide-binding protein G(I)/G(S)/G(O) subunit gamma-7				P51649	Succinate-semialdehyde dehydrogenase, mitochondrial				P38117	Electron transfer flavoprotein subunit beta
Q9NUJ1	Mycophenolic acid acyl-glucuronide esterase, mitochondrial				P04080	Cystatin-B				P14618	Pyruvate kinase PKM				Q01814	Plasma membrane calcium-transporting ATPase 2			P62937	Peptidyl-prolyl cis-trans isomerase A				Q86VP6	Cullin-associated NEDD8-dissociated protein 1			P29966	Myristoylated alanine-rich C-kinase substrate				P38117	Electron transfer flavoprotein subunit beta				P07339	Cathepsin D				O60939	Sodium channel subunit beta-2
P20916	Myelin-associated glycoprotein				P28331	NADH-ubiquinone oxidoreductase 75 kDa subunit, mitochondrial				Q13363	C-terminal-binding protein 1				Q99963	Endophilin-A3			P22695	Cytochrome b-c1 complex subunit 2, mitochondrial				P50993	Sodium/potassium-transporting ATPase subunit alpha-2			P46821	Microtubule-associated protein 1B				P30626	Sorcin				P10114	Ras-related protein Rap-2a				P13637	Sodium/potassium-transporting ATPase subunit alpha-3
P28331	NADH-ubiquinone oxidoreductase 75 kDa subunit, mitochondrial				P50135	Histamine N-methyltransferase				P26232	Catenin alpha-2				P53396	ATP-citrate synthase			P08238	Heat shock protein HSP 90-beta				P18669	Phosphoglycerate mutase 1			A6NGB9	WAS/WASL-interacting protein family member 3				P42704	Leucine-rich PPR motif-containing protein, mitochondrial				O94826	Mitochondrial import receptor subunit TOM70				Q9Y639	Neuroplastin
O43426	Synaptojanin-1				P31930	Cytochrome b-c1 complex subunit 1, mitochondrial				Q15819	Ubiquitin-conjugating enzyme E2 variant 2				Q96GW7	Brevican core protein			O14594	Neurocan core protein				P60891	Ribose-phosphate pyrophosphokinase 1			Q5BKY1	Leucine-rich repeat-containing protein 10				P40939	Trifunctional enzyme subunit alpha, mitochondrial				P63261	Actin, cytoplasmic 2				P06756	Integrin alpha-V
P60981	Destrin				Q9HCC0	Methylcrotonoyl-CoA carboxylase beta chain, mitochondrial				O60262	Guanine nucleotide-binding protein G(I)/G(S)/G(O) subunit gamma-7				P21796	Voltage-dependent anion-selective channel protein 1			Q00610	Clathrin heavy chain 1				Q9H008	Phospholysine phosphohistidine inorganic pyrophosphate phosphatase			O95197	Reticulon-3				P09211	Glutathione S-transferase P				Q9Y5J6	Mitochondrial import inner membrane translocase subunit Tim10 B				Q16851	UTP--glucose-1-phosphate uridylyltransferase
O75083	WD repeat-containing protein 1				P60709	Actin, cytoplasmic 1				Q9Y2J2	Band 4.1-like protein 3				P43034	Platelet-activating factor acetylhydrolase IB subunit alpha			Q9NX14	NADH dehydrogenase [ubiquinone] 1 beta subcomplex subunit 11, mitochondrial				O60220	Mitochondrial import inner membrane translocase subunit Tim8 A			Q96RP9	Elongation factor G, mitochondrial				P35221	Catenin alpha-1				P04156	Major prion protein				P30084	Enoyl-CoA hydratase, mitochondrial
P40926	Malate dehydrogenase, mitochondrial				Q15149	Plectin				P30084	Enoyl-CoA hydratase, mitochondrial				P02675	Fibrinogen beta chain			Q96TC7	Regulator of microtubule dynamics protein 3				P30086	Phosphatidylethanolamine-binding protein 1			O75891	Cytosolic 10-formyltetrahydrofolate dehydrogenase				Q01814	Plasma membrane calcium-transporting ATPase 2				P22695	Cytochrome b-c1 complex subunit 2, mitochondrial				P08559	Pyruvate dehydrogenase E1 component subunit alpha, somatic form, mitochondrial
P55072	Transitional endoplasmic reticulum ATPase				P13637	Sodium/potassium-transporting ATPase subunit alpha-3				Q6S8J3	POTE ankyrin domain family member E				P62879	Guanine nucleotide-binding protein G(I)/G(S)/G(T) subunit beta-2			P21796	Voltage-dependent anion-selective channel protein 1				O60883	G-protein coupled receptor 37-like 1			P20020	Plasma membrane calcium-transporting ATPase 1				P02795	Metallothionein-2				Q9NZ45	CDGSH iron-sulfur domain-containing protein 1				P62714	Serine/threonine-protein phosphatase 2A catalytic subunit beta isoform
P23528	Cofilin-1				P23634	Plasma membrane calcium-transporting ATPase 4				P49441	Inositol polyphosphate 1-phosphatase				P48735	Isocitrate dehydrogenase [NADP], mitochondrial			Q9Y2B9	cAMP-dependent protein kinase inhibitor gamma				P20020	Plasma membrane calcium-transporting ATPase 1			P09936	Ubiquitin carboxyl-terminal hydrolase isozyme L1				Q99963	Endophilin-A3				P13637	Sodium/potassium-transporting ATPase subunit alpha-3				P21796	Voltage-dependent anion-selective channel protein 1
Q99497	Protein/nucleic acid deglycase DJ-1				P30041	Peroxiredoxin-6				P22234	Multifunctional protein ADE2				Q8WXI2	Connector enhancer of kinase suppressor of ras 2			P35613	Basigin				Q6F5E8	Capping protein, Arp2/3 and myosin-I linker protein 2			Q15149	Plectin				P49758	Regulator of G-protein signaling 6				Q02252	Methylmalonate-semialdehyde dehydrogenase [acylating], mitochondrial				P35613	Basigin
Q00610	Clathrin heavy chain 1				Q9UPA5	Protein bassoon				Q8NC96	Adaptin ear-binding coat-associated protein 1				Q5BKY1	Leucine-rich repeat-containing protein 10			P04156	Major prion protein				P30041	Peroxiredoxin-6			Q9Y4P1	Cysteine protease ATG4B				P31939	Bifunctional purine biosynthesis protein PURH				Q16851	UTP--glucose-1-phosphate uridylyltransferase				Q9HCC0	Methylcrotonoyl-CoA carboxylase beta chain, mitochondrial
P09543	2',3'-cyclic-nucleotide 3'-phosphodiesterase				P62937	Peptidyl-prolyl cis-trans isomerase A				P02787	Serotransferrin				P31930	Cytochrome b-c1 complex subunit 1, mitochondrial			P10114	Ras-related protein Rap-2a				Q07954	Prolow-density lipoprotein receptor-related protein 1			Q7L266	Isoaspartyl peptidase/L-asparaginase				P53041	Serine/threonine-protein phosphatase 5				P35613	Basigin				P07737	Profilin-1
P15104	Glutamine synthetase				P21281	V-type proton ATPase subunit B, brain isoform				Q02246	Contactin-2				P40939	Trifunctional enzyme subunit alpha, mitochondrial			P62879	Guanine nucleotide-binding protein G(I)/G(S)/G(T) subunit beta-2				P31150	Rab GDP dissociation inhibitor alpha			P18669	Phosphoglycerate mutase 1				P80297	Metallothionein-1X				P62937	Peptidyl-prolyl cis-trans isomerase A				P55072	Transitional endoplasmic reticulum ATPase
P54764	Ephrin type-A receptor 4				O60313	Dynamin-like 120 kDa protein, mitochondrial				P50895	Basal cell adhesion molecule				Q99497	Protein/nucleic acid deglycase DJ-1			P22234	Multifunctional protein ADE2				A0A096LP55	Cytochrome b-c1 complex subunit 6-like, mitochondrial			P04406	Glyceraldehyde-3-phosphate dehydrogenase				Q13813	Spectrin alpha chain, non-erythrocytic 1				Q99963	Endophilin-A3				Q96AM1	Mas-related G-protein coupled receptor member F
P13797	Plastin-3				P35222	Catenin beta-1				Q96E17	Ras-related protein Rab-3C				Q9H4A4	Aminopeptidase B			O60939	Sodium channel subunit beta-2				Q9NUJ1	Mycophenolic acid acyl-glucuronide esterase, mitochondrial			Q01518	Adenylyl cyclase-associated protein 1				P30084	Enoyl-CoA hydratase, mitochondrial				Q9Y639	Neuroplastin				Q92520	Protein FAM3C
Q9Y2T3	Guanine deaminase				Q9UBI6	Guanine nucleotide-binding protein G(I)/G(S)/G(O) subunit gamma-12				P49448	Glutamate dehydrogenase 2, mitochondrial				Q9UMF0	Intercellular adhesion molecule 5			Q01814	Plasma membrane calcium-transporting ATPase 2				Q8N3J6	Cell adhesion molecule 2			P31150	Rab GDP dissociation inhibitor alpha				P04733	Metallothionein-1F				P49189	4-trimethylaminobutyraldehyde dehydrogenase				P54709	Sodium/potassium-transporting ATPase subunit beta-3
Q9NX14	NADH dehydrogenase [ubiquinone] 1 beta subcomplex subunit 11, mitochondrial				Q9NS86	LanC-like protein 2				P13639	Elongation factor 2				P26232	Catenin alpha-2			P38117	Electron transfer flavoprotein subunit beta				O94856	Neurofascin			P49448	Glutamate dehydrogenase 2, mitochondrial				P10114	Ras-related protein Rap-2a				P19367	Hexokinase-1				P43034	Platelet-activating factor acetylhydrolase IB subunit alpha
P22695	Cytochrome b-c1 complex subunit 2, mitochondrial				Q9H4A4	Aminopeptidase B				P31930	Cytochrome b-c1 complex subunit 1, mitochondrial				P13637	Sodium/potassium-transporting ATPase subunit alpha-3			P43034	Platelet-activating factor acetylhydrolase IB subunit alpha				P50440	Glycine amidinotransferase, mitochondrial			P62879	Guanine nucleotide-binding protein G(I)/G(S)/G(T) subunit beta-2				P05026	Sodium/potassium-transporting ATPase subunit beta-1				O14594	Neurocan core protein				P11217	Glycogen phosphorylase, muscle form
P13804	Electron transfer flavoprotein subunit alpha, mitochondrial				Q6PUV4	Complexin-2				Q99729	Heterogeneous nuclear ribonucleoprotein A/B				Q9NY33	Dipeptidyl peptidase 3			P09972	Fructose-bisphosphate aldolase C				P21333	Filamin-A			O94819	Kelch repeat and BTB domain-containing protein 11				P62873	Guanine nucleotide-binding protein G(I)/G(S)/G(T) subunit beta-1				Q9NS86	LanC-like protein 2				P08865	40S ribosomal protein SA
P14207	Folate receptor beta				P09543	2',3'-cyclic-nucleotide 3'-phosphodiesterase				Q12860	Contactin-1				Q8N9I0	Synaptotagmin-2			P10253	Lysosomal alpha-glucosidase				P31930	Cytochrome b-c1 complex subunit 1, mitochondrial			P04899	Guanine nucleotide-binding protein G(i) subunit alpha-2				O75439	Mitochondrial-processing peptidase subunit beta				Q16134	Electron transfer flavoprotein-ubiquinone oxidoreductase, mitochondrial				Q99497	Protein/nucleic acid deglycase DJ-1
P11717	Cation-independent mannose-6-phosphate receptor				P54289	Voltage-dependent calcium channel subunit alpha-2/delta-1				O15394	Neural cell adhesion molecule 2				P09622	Dihydrolipoyl dehydrogenase, mitochondrial			Q8NFZ8	Cell adhesion molecule 4				O96000	NADH dehydrogenase [ubiquinone] 1 beta subcomplex subunit 10			O95716	Ras-related protein Rab-3D				Q9UPR5	Sodium/calcium exchanger 2				Q9BPU6	Dihydropyrimidinase-related protein 5				P13639	Elongation factor 2
Q9H4G0	Band 4.1-like protein 1				P25713	Metallothionein-3				P35613	Basigin				P45880	Voltage-dependent anion-selective channel protein 2			P13637	Sodium/potassium-transporting ATPase subunit alpha-3				Q01082	Spectrin beta chain, non-erythrocytic 1			P32004	Neural cell adhesion molecule L1				P14866	Heterogeneous nuclear ribonucleoprotein L				P54289	Voltage-dependent calcium channel subunit alpha-2/delta-1				P09972	Fructose-bisphosphate aldolase C
P62873	Guanine nucleotide-binding protein G(I)/G(S)/G(T) subunit beta-1				Q14CZ8	Hepatocyte cell adhesion molecule				Q9NUJ1	Mycophenolic acid acyl-glucuronide esterase, mitochondrial				P04216	Thy-1 membrane glycoprotein			P18669	Phosphoglycerate mutase 1				O43491	Band 4.1-like protein 2			P78324	Tyrosine-protein phosphatase non-receptor type substrate 1				Q6S8J3	POTE ankyrin domain family member E				Q8WXF7	Atlastin-1				Q9UMF0	Intercellular adhesion molecule 5
Q9H008	Phospholysine phosphohistidine inorganic pyrophosphate phosphatase				P00367	Glutamate dehydrogenase 1, mitochondrial				Q96GW7	Brevican core protein				P13611	Versican core protein			Q12765	Secernin-1				P60981	Destrin			P00492	Hypoxanthine-guanine phosphoribosyltransferase				Q8WXF7	Atlastin-1				P07900	Heat shock protein HSP 90-alpha				O75891	Cytosolic 10-formyltetrahydrofolate dehydrogenase
Q8NFZ8	Cell adhesion molecule 4				P02787	Serotransferrin				P60709	Actin, cytoplasmic 1				O75891	Cytosolic 10-formyltetrahydrofolate dehydrogenase			O95197	Reticulon-3				Q7Z3B1	Neuronal growth regulator 1			Q00610	Clathrin heavy chain 1				Q9Y2T3	Guanine deaminase				Q96TC7	Regulator of microtubule dynamics protein 3				P35611	Alpha-adducin
O15394	Neural cell adhesion molecule 2				P49419	Alpha-aminoadipic semialdehyde dehydrogenase				P13637	Sodium/potassium-transporting ATPase subunit alpha-3				P50993	Sodium/potassium-transporting ATPase subunit alpha-2			P49327	Fatty acid synthase				P30405	Peptidyl-prolyl cis-trans isomerase F, mitochondrial			O14775	Guanine nucleotide-binding protein subunit beta-5				P35613	Basigin				Q9UN36	Protein NDRG2				P30044	Peroxiredoxin-5, mitochondrial
P67870	Casein kinase II subunit beta				P14618	Pyruvate kinase PKM				P14854	Cytochrome c oxidase subunit 6B1				P49821	NADH dehydrogenase [ubiquinone] flavoprotein 1, mitochondrial			P49821	NADH dehydrogenase [ubiquinone] flavoprotein 1, mitochondrial				P04075	Fructose-bisphosphate aldolase A			P00540	Proto-oncogene serine/threonine-protein kinase mos				P60891	Ribose-phosphate pyrophosphokinase 1				Q02246	Contactin-2				Q10567	AP-1 complex subunit beta-1
P43004	Excitatory amino acid transporter 2				Q96KP4	Cytosolic non-specific dipeptidase				P19367	Hexokinase-1				P00367	Glutamate dehydrogenase 1, mitochondrial			P61421	V-type proton ATPase subunit d 1				P20916	Myelin-associated glycoprotein			Q13315	Serine-protein kinase ATM				O75891	Cytosolic 10-formyltetrahydrofolate dehydrogenase				P42765	3-ketoacyl-CoA thiolase, mitochondrial				P48047	ATP synthase subunit O, mitochondrial
P16219	Short-chain specific acyl-CoA dehydrogenase, mitochondrial				P20020	Plasma membrane calcium-transporting ATPase 1				P09543	2',3'-cyclic-nucleotide 3'-phosphodiesterase				Q6PUV4	Complexin-2			P50993	Sodium/potassium-transporting ATPase subunit alpha-2				P62937	Peptidyl-prolyl cis-trans isomerase A			Q7Z3B1	Neuronal growth regulator 1				Q00610	Clathrin heavy chain 1				P35080	Profilin-2				Q13938	Calcyphosin
O94973	AP-2 complex subunit alpha-2				P55072	Transitional endoplasmic reticulum ATPase				P08247	Synaptophysin				Q8WUM4	Programmed cell death 6-interacting protein			P21283	V-type proton ATPase subunit C 1				P40926	Malate dehydrogenase, mitochondrial			O94856	Neurofascin				Q9NX14	NADH dehydrogenase [ubiquinone] 1 beta subcomplex subunit 11, mitochondrial				Q9UNF0	Protein kinase C and casein kinase substrate in neurons protein 2				Q9UBQ7	Glyoxylate reductase/hydroxypyruvate reductase
Q8N3J6	Cell adhesion molecule 2				Q8TBG9	Synaptoporin				Q99798	Aconitate hydratase, mitochondrial				Q14982	Opioid-binding protein/cell adhesion molecule			Q7Z3B1	Neuronal growth regulator 1				P08133	Annexin A6			P50135	Histamine N-methyltransferase				P09110	3-ketoacyl-CoA thiolase, peroxisomal				Q9NX14	NADH dehydrogenase [ubiquinone] 1 beta subcomplex subunit 11, mitochondrial				O15511	Actin-related protein 2/3 complex subunit 5
P63104	14-3-3 protein zeta/delta				O00560	Syntenin-1				P78357	Contactin-associated protein 1				P41567	Eukaryotic translation initiation factor 1			Q99497	Protein/nucleic acid deglycase DJ-1				Q9P121	Neurotrimin			Q9Y639	Neuroplastin				P22695	Cytochrome b-c1 complex subunit 2, mitochondrial				P54709	Sodium/potassium-transporting ATPase subunit beta-3				Q07954	Prolow-density lipoprotein receptor-related protein 1
P80404	4-aminobutyrate aminotransferase, mitochondrial				P61421	V-type proton ATPase subunit d 1				P13804	Electron transfer flavoprotein subunit alpha, mitochondrial				O00217	NADH dehydrogenase [ubiquinone] iron-sulfur protein 8, mitochondrial			P43121	Cell surface glycoprotein MUC18				Q9Y277	Voltage-dependent anion-selective channel protein 3			Q96GW7	Brevican core protein				Q1KMD3	Heterogeneous nuclear ribonucleoprotein U-like protein 2				P31939	Bifunctional purine biosynthesis protein PURH				P60983	Glia maturation factor beta
Q16653	Myelin-oligodendrocyte glycoprotein				Q969Q5	Ras-related protein Rab-24				Q12765	Secernin-1				P38606	V-type proton ATPase catalytic subunit A			P11137	Microtubule-associated protein 2				P60763	Ras-related C3 botulinum toxin substrate 3			Q14982	Opioid-binding protein/cell adhesion molecule				P55072	Transitional endoplasmic reticulum ATPase				Q6S8J3	POTE ankyrin domain family member E				O95197	Reticulon-3
Q8TBG9	Synaptoporin				P19367	Hexokinase-1				P23634	Plasma membrane calcium-transporting ATPase 4				O43157	Plexin-B1			Q6PUV4	Complexin-2				O94811	Tubulin polymerization-promoting protein			P13693	Translationally-controlled tumor protein				P07900	Heat shock protein HSP 90-alpha				P43034	Platelet-activating factor acetylhydrolase IB subunit alpha				Q7Z3B1	Neuronal growth regulator 1
P61978	Heterogeneous nuclear ribonucleoprotein K				P11137	Microtubule-associated protein 2				Q8WXF7	Atlastin-1				P61163	Alpha-centractin			Q9UNM6	26S proteasome non-ATPase regulatory subunit 13				P09104	Gamma-enolase			P55072	Transitional endoplasmic reticulum ATPase				P48643	T-complex protein 1 subunit epsilon				P13591	Neural cell adhesion molecule 1				P50993	Sodium/potassium-transporting ATPase subunit alpha-2
P22392	Nucleoside diphosphate kinase B				P43304	Glycerol-3-phosphate dehydrogenase, mitochondrial				P63096	Guanine nucleotide-binding protein G(i) subunit alpha-1				O95197	Reticulon-3			Q9H845	Acyl-CoA dehydrogenase family member 9, mitochondrial				P62873	Guanine nucleotide-binding protein G(I)/G(S)/G(T) subunit beta-1			Q9UMF0	Intercellular adhesion molecule 5				Q08209	Serine/threonine-protein phosphatase 2B catalytic subunit alpha isoform				Q9Y2K9	Syntaxin-binding protein 5-like				O00217	NADH dehydrogenase [ubiquinone] iron-sulfur protein 8, mitochondrial
P60201	Myelin proteolipid protein				Q8N335	Glycerol-3-phosphate dehydrogenase 1-like protein				Q8N126	Cell adhesion molecule 3				Q9UJC5	SH3 domain-binding glutamic acid-rich-like protein 2			Q8N4T8	Carbonyl reductase family member 4				P08758	Annexin A5			P30405	Peptidyl-prolyl cis-trans isomerase F, mitochondrial				P58546	Myotrophin				O75061	Putative tyrosine-protein phosphatase auxilin				Q14982	Opioid-binding protein/cell adhesion molecule
P40925	Malate dehydrogenase, cytoplasmic				Q15369	Elongin-C				O95782	AP-2 complex subunit alpha-1				Q07021	Complement component 1 Q subcomponent-binding protein, mitochondrial			O43865	S-adenosylhomocysteine hydrolase-like protein 1				Q86W24	NACHT, LRR and PYD domains-containing protein 14			O94973	AP-2 complex subunit alpha-2				P19367	Hexokinase-1				P62873	Guanine nucleotide-binding protein G(I)/G(S)/G(T) subunit beta-1				Q9H845	Acyl-CoA dehydrogenase family member 9, mitochondrial
Q16555	Dihydropyrimidinase-related protein 2				Q9Y2J2	Band 4.1-like protein 3				P27695	DNA-(apurinic or apyrimidinic site) lyase				P15104	Glutamine synthetase			Q13315	Serine-protein kinase ATM				P54652	Heat shock-related 70 kDa protein 2			P49588	Alanine--tRNA ligase, cytoplasmic				Q9NS86	LanC-like protein 2				P30520	Adenylosuccinate synthetase isozyme 2				P19404	NADH dehydrogenase [ubiquinone] flavoprotein 2, mitochondrial
O15031	Plexin-B2				Q9NUJ1	Mycophenolic acid acyl-glucuronide esterase, mitochondrial				P36871	Phosphoglucomutase-1				Q92823	Neuronal cell adhesion molecule			O00217	NADH dehydrogenase [ubiquinone] iron-sulfur protein 8, mitochondrial				P04350	Tubulin beta-4A chain			P13591	Neural cell adhesion molecule 1				Q58FF6	Putative heat shock protein HSP 90-beta 4				P43004	Excitatory amino acid transporter 2				Q9P121	Neurotrimin
P11137	Microtubule-associated protein 2				P05023	Sodium/potassium-transporting ATPase subunit alpha-1				P31040	Succinate dehydrogenase [ubiquinone] flavoprotein subunit, mitochondrial				O14841	5-oxoprolinase			O75891	Cytosolic 10-formyltetrahydrofolate dehydrogenase				Q12765	Secernin-1			P21399	Cytoplasmic aconitate hydratase				P21796	Voltage-dependent anion-selective channel protein 1				P16519	Neuroendocrine convertase 2				Q8NC96	Adaptin ear-binding coat-associated protein 1
P49821	NADH dehydrogenase [ubiquinone] flavoprotein 1, mitochondrial				Q9NQC3	Reticulon-4				P54289	Voltage-dependent calcium channel subunit alpha-2/delta-1				Q9BQI9	Nuclear receptor-interacting protein 2			Q9HCR9	Dual 3',5'-cyclic-AMP and -GMP phosphodiesterase 11A				P35754	Glutaredoxin-1			O75116	Rho-associated protein kinase 2				P04156	Major prion protein				P21579	Synaptotagmin-1				P49448	Glutamate dehydrogenase 2, mitochondrial
Q3MHD2	Protein LSM12 homolog				P50213	Isocitrate dehydrogenase [NAD] subunit alpha, mitochondrial				Q9Y2T3	Guanine deaminase				P17655	Calpain-2 catalytic subunit			Q01469	Fatty acid-binding protein 5				Q16555	Dihydropyrimidinase-related protein 2			Q15334	Lethal(2) giant larvae protein homolog 1				P23634	Plasma membrane calcium-transporting ATPase 4				Q8NC96	Adaptin ear-binding coat-associated protein 1				Q92896	Golgi apparatus protein 1
P61160	Actin-related protein 2				Q13315	Serine-protein kinase ATM				P13716	Delta-aminolevulinic acid dehydratase				P09417	Dihydropteridine reductase			P46926	Glucosamine-6-phosphate isomerase 1				O15455	Toll-like receptor 3			P16389	Potassium voltage-gated channel subfamily A member 2				P21281	V-type proton ATPase subunit B, brain isoform				P78559	Microtubule-associated protein 1A				P62888	60S ribosomal protein L30
Q9Y639	Neuroplastin				Q07021	Complement component 1 Q subcomponent-binding protein, mitochondrial				P60981	Destrin				P32004	Neural cell adhesion molecule L1			P56134	ATP synthase subunit f, mitochondrial				O00533	Neural cell adhesion molecule L1-like protein			P14550	Aldo-keto reductase family 1 member A1				Q16851	UTP--glucose-1-phosphate uridylyltransferase				P31930	Cytochrome b-c1 complex subunit 1, mitochondrial				P11137	Microtubule-associated protein 2
P51649	Succinate-semialdehyde dehydrogenase, mitochondrial				O43426	Synaptojanin-1				P49588	Alanine--tRNA ligase, cytoplasmic				P06753	Tropomyosin alpha-3 chain			Q9NZL9	Methionine adenosyltransferase 2 subunit beta				Q99497	Protein/nucleic acid deglycase DJ-1			P56134	ATP synthase subunit f, mitochondrial				O43865	S-adenosylhomocysteine hydrolase-like protein 1				Q13404	Ubiquitin-conjugating enzyme E2 variant 1				P40939	Trifunctional enzyme subunit alpha, mitochondrial
P21266	Glutathione S-transferase Mu 3				Q01082	Spectrin beta chain, non-erythrocytic 1				P80404	4-aminobutyrate aminotransferase, mitochondrial				Q53H12	Acylglycerol kinase, mitochondrial			Q9NQC3	Reticulon-4				P05023	Sodium/potassium-transporting ATPase subunit alpha-1			Q96AC1	Fermitin family homolog 2				Q9Y5J6	Mitochondrial import inner membrane translocase subunit Tim10 B				Q9NQC3	Reticulon-4				Q13449	Limbic system-associated membrane protein
O94903	Pyridoxal phosphate homeostasis protein				P60981	Destrin				Q92823	Neuronal cell adhesion molecule				Q9C0B1	Alpha-ketoglutarate-dependent dioxygenase FTO			P35611	Alpha-adducin				Q9HCX3	Zinc finger protein 304			Q4J6C6	Prolyl endopeptidase-like				Q9ULU8	Calcium-dependent secretion activator 1				Q9NZ32	Actin-related protein 10				P00367	Glutamate dehydrogenase 1, mitochondrial
P09497	Clathrin light chain B				P49821	NADH dehydrogenase [ubiquinone] flavoprotein 1, mitochondrial				Q99497	Protein/nucleic acid deglycase DJ-1				Q13315	Serine-protein kinase ATM			P05091	Aldehyde dehydrogenase, mitochondrial				P00367	Glutamate dehydrogenase 1, mitochondrial			Q9NY33	Dipeptidyl peptidase 3				Q16134	Electron transfer flavoprotein-ubiquinone oxidoreductase, mitochondrial				P19404	NADH dehydrogenase [ubiquinone] flavoprotein 2, mitochondrial				P18669	Phosphoglycerate mutase 1
P13591	Neural cell adhesion molecule 1				P30086	Phosphatidylethanolamine-binding protein 1				P02675	Fibrinogen beta chain				Q9Y2J2	Band 4.1-like protein 3			P36871	Phosphoglucomutase-1				Q8IXJ6	NAD-dependent protein deacetylase sirtuin-2			Q01082	Spectrin beta chain, non-erythrocytic 1				Q96GW7	Brevican core protein				Q13825	Methylglutaconyl-CoA hydratase, mitochondrial				Q9BUT1	3-hydroxybutyrate dehydrogenase type 2
P31939	Bifunctional purine biosynthesis protein PURH				P49448	Glutamate dehydrogenase 2, mitochondrial				P09497	Clathrin light chain B				Q7L266	Isoaspartyl peptidase/L-asparaginase			Q13363	C-terminal-binding protein 1				Q02246	Contactin-2			O15394	Neural cell adhesion molecule 2				P13640	Metallothionein-1G				Q9HCR9	Dual 3',5'-cyclic-AMP and -GMP phosphodiesterase 11A				Q9NRN5	Olfactomedin-like protein 3
P60763	Ras-related C3 botulinum toxin substrate 3				Q9NX14	NADH dehydrogenase [ubiquinone] 1 beta subcomplex subunit 11, mitochondrial				P05023	Sodium/potassium-transporting ATPase subunit alpha-1				Q9Y6M9	NADH dehydrogenase [ubiquinone] 1 beta subcomplex subunit 9			Q14982	Opioid-binding protein/cell adhesion molecule				Q92823	Neuronal cell adhesion molecule			Q3MHD2	Protein LSM12 homolog				P02549	Spectrin alpha chain, erythrocytic 1				O43707	Alpha-actinin-4				P31150	Rab GDP dissociation inhibitor alpha
P20020	Plasma membrane calcium-transporting ATPase 1				O43157	Plexin-B1				Q9NRX4	14 kDa phosphohistidine phosphatase				Q9Y639	Neuroplastin			P31153	S-adenosylmethionine synthase isoform type-2				Q16181	Septin-7			Q99497	Protein/nucleic acid deglycase DJ-1				O75131	Copine-3				Q13315	Serine-protein kinase ATM				P09936	Ubiquitin carboxyl-terminal hydrolase isozyme L1
Q9ULU8	Calcium-dependent secretion activator 1				Q8WUM4	Programmed cell death 6-interacting protein				Q9HCC0	Methylcrotonoyl-CoA carboxylase beta chain, mitochondrial				O43175	D-3-phosphoglycerate dehydrogenase			Q6PCE3	Glucose 1,6-bisphosphate synthase				Q7Z3T8	Zinc finger FYVE domain-containing protein 16			P08865	40S ribosomal protein SA				Q9HCC0	Methylcrotonoyl-CoA carboxylase beta chain, mitochondrial				O60443	Gasdermin-E				O96000	NADH dehydrogenase [ubiquinone] 1 beta subcomplex subunit 10
P62140	Serine/threonine-protein phosphatase PP1-beta catalytic subunit				P02675	Fibrinogen beta chain				Q93050	V-type proton ATPase 116 kDa subunit a isoform 1				O15540	Fatty acid-binding protein, brain			O00533	Neural cell adhesion molecule L1-like protein				P60201	Myelin proteolipid protein			P78559	Microtubule-associated protein 1A				P20073	Annexin A7				P50440	Glycine amidinotransferase, mitochondrial				P62879	Guanine nucleotide-binding protein G(I)/G(S)/G(T) subunit beta-2
P09104	Gamma-enolase				O43707	Alpha-actinin-4				Q9ULU8	Calcium-dependent secretion activator 1				Q12860	Contactin-1			Q9Y696	Chloride intracellular channel protein 4				Q92896	Golgi apparatus protein 1			P27348	14-3-3 protein theta				P59768	Guanine nucleotide-binding protein G(I)/G(S)/G(O) subunit gamma-2				P49448	Glutamate dehydrogenase 2, mitochondrial				P36871	Phosphoglucomutase-1
P84095	Rho-related GTP-binding protein RhoG				P07858	Cathepsin B				P63010	AP-2 complex subunit beta				Q969Q5	Ras-related protein Rab-24			O00499	Myc box-dependent-interacting protein 1				P10809	60 kDa heat shock protein, mitochondrial			P22392	Nucleoside diphosphate kinase B				P50440	Glycine amidinotransferase, mitochondrial				O14525	Astrotactin-1				Q9NY33	Dipeptidyl peptidase 3
P61158	Actin-related protein 3				O14841	5-oxoprolinase				Q14982	Opioid-binding protein/cell adhesion molecule				Q14108	Lysosome membrane protein 2			P25713	Metallothionein-3				P08865	40S ribosomal protein SA			Q8N3J6	Cell adhesion molecule 2				P62879	Guanine nucleotide-binding protein G(I)/G(S)/G(T) subunit beta-2				Q9UMF0	Intercellular adhesion molecule 5				P26232	Catenin alpha-2
P08133	Annexin A6				O94856	Neurofascin				P43304	Glycerol-3-phosphate dehydrogenase, mitochondrial				O00560	Syntenin-1			P17655	Calpain-2 catalytic subunit				Q16653	Myelin-oligodendrocyte glycoprotein			P34932	Heat shock 70 kDa protein 4				P07737	Profilin-1				Q9UH03	Neuronal-specific septin-3				P31948	Stress-induced-phosphoprotein 1
Q8WXF7	Atlastin-1				P11217	Glycogen phosphorylase, muscle form				O14672	Disintegrin and metalloproteinase domain-containing protein 10				O43148	mRNA cap guanine-N7 methyltransferase			Q9C0B6	BMP/retinoic acid-inducible neural-specific protein 2				P00441	Superoxide dismutase [Cu-Zn]			P46527	Cyclin-dependent kinase inhibitor 1B				Q969P0	Immunoglobulin superfamily member 8				Q9H4A4	Aminopeptidase B				P60709	Actin, cytoplasmic 1
Q9NRX4	14 kDa phosphohistidine phosphatase				Q99729	Heterogeneous nuclear ribonucleoprotein A/B				P09960	Leukotriene A-4 hydrolase				P21283	V-type proton ATPase subunit C 1			Q14203	Dynactin subunit 1				P60660	Myosin light polypeptide 6			P13929	Beta-enolase				P49189	4-trimethylaminobutyraldehyde dehydrogenase				Q14195	Dihydropyrimidinase-related protein 3				P50135	Histamine N-methyltransferase
P04350	Tubulin beta-4A chain				P62140	Serine/threonine-protein phosphatase PP1-beta catalytic subunit				Q00610	Clathrin heavy chain 1				O94973	AP-2 complex subunit alpha-2			Q8N3J6	Cell adhesion molecule 2				P04406	Glyceraldehyde-3-phosphate dehydrogenase			P28331	NADH-ubiquinone oxidoreductase 75 kDa subunit, mitochondrial				P48735	Isocitrate dehydrogenase [NADP], mitochondrial				P57087	Junctional adhesion molecule B				P31040	Succinate dehydrogenase [ubiquinone] flavoprotein subunit, mitochondrial
P13987	CD59 glycoprotein				P62879	Guanine nucleotide-binding protein G(I)/G(S)/G(T) subunit beta-2				Q9H2G2	STE20-like serine/threonine-protein kinase				Q12907	Vesicular integral-membrane protein VIP36			Q9NRX4	14 kDa phosphohistidine phosphatase				P09497	Clathrin light chain B			P31040	Succinate dehydrogenase [ubiquinone] flavoprotein subunit, mitochondrial				Q9P126	C-type lectin domain family 1 member B				P26232	Catenin alpha-2				Q9H4A4	Aminopeptidase B
P51970	NADH dehydrogenase [ubiquinone] 1 alpha subcomplex subunit 8				O95782	AP-2 complex subunit alpha-1				P22392	Nucleoside diphosphate kinase B				P18669	Phosphoglycerate mutase 1			P31930	Cytochrome b-c1 complex subunit 1, mitochondrial				P30044	Peroxiredoxin-5, mitochondrial			Q9H8H3	Methyltransferase-like protein 7A				Q16658	Fascin				Q99729	Heterogeneous nuclear ribonucleoprotein A/B				P61081	NEDD8-conjugating enzyme Ubc12
O94856	Neurofascin				O60262	Guanine nucleotide-binding protein G(I)/G(S)/G(O) subunit gamma-7				P00441	Superoxide dismutase [Cu-Zn]				P13804	Electron transfer flavoprotein subunit alpha, mitochondrial			P51674	Neuronal membrane glycoprotein M6-a				O14810	Complexin-1			Q9NUJ1	Mycophenolic acid acyl-glucuronide esterase, mitochondrial				P10253	Lysosomal alpha-glucosidase				Q15818	Neuronal pentraxin-1				Q6PUV4	Complexin-2
P02787	Serotransferrin				Q9P121	Neurotrimin				Q9Y639	Neuroplastin				Q9NQR4	Omega-amidase NIT2			P13693	Translationally-controlled tumor protein				P80404	4-aminobutyrate aminotransferase, mitochondrial			P35754	Glutaredoxin-1				P50993	Sodium/potassium-transporting ATPase subunit alpha-2				Q06830	Peroxiredoxin-1				P31930	Cytochrome b-c1 complex subunit 1, mitochondrial
P52306	Rap1 GTPase-GDP dissociation stimulator 1				P13804	Electron transfer flavoprotein subunit alpha, mitochondrial				Q9UK22	F-box only protein 2				Q01082	Spectrin beta chain, non-erythrocytic 1			P16219	Short-chain specific acyl-CoA dehydrogenase, mitochondrial				P61158	Actin-related protein 3			P80404	4-aminobutyrate aminotransferase, mitochondrial				P31930	Cytochrome b-c1 complex subunit 1, mitochondrial				Q9NZL9	Methionine adenosyltransferase 2 subunit beta				P21333	Filamin-A
P20936	Ras GTPase-activating protein 1				Q01814	Plasma membrane calcium-transporting ATPase 2				P30405	Peptidyl-prolyl cis-trans isomerase F, mitochondrial				Q8N3J6	Cell adhesion molecule 2			Q9H4A4	Aminopeptidase B				P49189	4-trimethylaminobutyraldehyde dehydrogenase			P09382	Galectin-1				P13637	Sodium/potassium-transporting ATPase subunit alpha-3				Q99497	Protein/nucleic acid deglycase DJ-1				P43004	Excitatory amino acid transporter 2
Q01469	Fatty acid-binding protein 5				P63010	AP-2 complex subunit beta				P50440	Glycine amidinotransferase, mitochondrial				P05091	Aldehyde dehydrogenase, mitochondrial			P10809	60 kDa heat shock protein, mitochondrial				P50395	Rab GDP dissociation inhibitor beta			P50993	Sodium/potassium-transporting ATPase subunit alpha-2				Q9UNA0	A disintegrin and metalloproteinase with thrombospondin motifs 5				Q12860	Contactin-1				P35222	Catenin beta-1
Q9P2B2	Prostaglandin F2 receptor negative regulator				P52306	Rap1 GTPase-GDP dissociation stimulator 1				Q92752	Tenascin-R				Q12765	Secernin-1			O96011	Peroxisomal membrane protein 11B				P78367	Homeobox protein Nkx-3.2			P21810	Biglycan				Q9HB29	Interleukin-1 receptor-like 2				Q15819	Ubiquitin-conjugating enzyme E2 variant 2				P32004	Neural cell adhesion molecule L1
Q01814	Plasma membrane calcium-transporting ATPase 2				O95865	N(G),N(G)-dimethylarginine dimethylaminohydrolase 2				Q8N3J6	Cell adhesion molecule 2				P20916	Myelin-associated glycoprotein			Q5T848	Probable G-protein coupled receptor 158				Q969P0	Immunoglobulin superfamily member 8			P07858	Cathepsin B				O95863	Zinc finger protein SNAI1				Q6PUV4	Complexin-2				P15104	Glutamine synthetase
Q5JTJ3	Cytochrome c oxidase assembly factor 6 homolog				Q9UH03	Neuronal-specific septin-3				P08559	Pyruvate dehydrogenase E1 component subunit alpha, somatic form, mitochondrial				P10515	Dihydrolipoyllysine-residue acetyltransferase component of pyruvate dehydrogenase complex, mitochondrial			Q53H12	Acylglycerol kinase, mitochondrial				P62745	Rho-related GTP-binding protein RhoB			P40926	Malate dehydrogenase, mitochondrial				P29966	Myristoylated alanine-rich C-kinase substrate				P63010	AP-2 complex subunit beta				P52209	6-phosphogluconate dehydrogenase, decarboxylating
P13929	Beta-enolase				P09936	Ubiquitin carboxyl-terminal hydrolase isozyme L1				P00738	Haptoglobin				P19105	Myosin regulatory light chain 12A			P60981	Destrin				P56134	ATP synthase subunit f, mitochondrial			Q13882	Protein-tyrosine kinase 6				P08865	40S ribosomal protein SA				P41091	Eukaryotic translation initiation factor 2 subunit 3				Q53H12	Acylglycerol kinase, mitochondrial
P04075	Fructose-bisphosphate aldolase A				P35611	Alpha-adducin				Q13813	Spectrin alpha chain, non-erythrocytic 1				P05198	Eukaryotic translation initiation factor 2 subunit 1			Q8N3F0	Maturin				P22695	Cytochrome b-c1 complex subunit 2, mitochondrial			P36871	Phosphoglucomutase-1				Q99497	Protein/nucleic acid deglycase DJ-1				Q8N335	Glycerol-3-phosphate dehydrogenase 1-like protein				Q9NUP9	Protein lin-7 homolog C
Q16134	Electron transfer flavoprotein-ubiquinone oxidoreductase, mitochondrial				P16070	CD44 antigen				Q01518	Adenylyl cyclase-associated protein 1				Q7Z3B1	Neuronal growth regulator 1			Q9NY33	Dipeptidyl peptidase 3				P07858	Cathepsin B			Q9H479	Fructosamine-3-kinase				O00499	Myc box-dependent-interacting protein 1				P49821	NADH dehydrogenase [ubiquinone] flavoprotein 1, mitochondrial				O14810	Complexin-1
P30084	Enoyl-CoA hydratase, mitochondrial				Q14108	Lysosome membrane protein 2				P54764	Ephrin type-A receptor 4				P23528	Cofilin-1			Q93009	Ubiquitin carboxyl-terminal hydrolase 7				Q3MHD2	Protein LSM12 homolog			O75663	TIP41-like protein				P49821	NADH dehydrogenase [ubiquinone] flavoprotein 1, mitochondrial				O95292	Vesicle-associated membrane protein-associated protein B/C				Q16653	Myelin-oligodendrocyte glycoprotein
P07858	Cathepsin B				P13639	Elongation factor 2				P22314	Ubiquitin-like modifier-activating enzyme 1				Q13938	Calcyphosin			Q07021	Complement component 1 Q subcomponent-binding protein, mitochondrial				P13639	Elongation factor 2			O00429	Dynamin-1-like protein				P27348	14-3-3 protein theta				Q16720	Plasma membrane calcium-transporting ATPase 3				P50395	Rab GDP dissociation inhibitor beta
P51674	Neuronal membrane glycoprotein M6-a				P14415	Sodium/potassium-transporting ATPase subunit beta-2				Q8WUM4	Programmed cell death 6-interacting protein				Q8WYK1	Contactin-associated protein-like 5			P09936	Ubiquitin carboxyl-terminal hydrolase isozyme L1				P13591	Neural cell adhesion molecule 1			P26640	Valine--tRNA ligase				P09622	Dihydrolipoyl dehydrogenase, mitochondrial				P53041	Serine/threonine-protein phosphatase 5				Q96GW7	Brevican core protein
P46821	Microtubule-associated protein 1B				Q9UK22	F-box only protein 2				P04632	Calpain small subunit 1				P09543	2',3'-cyclic-nucleotide 3'-phosphodiesterase			Q9BS26	Endoplasmic reticulum resident protein 44				P13929	Beta-enolase			P07438	Metallothionein-1B				Q9C0B6	BMP/retinoic acid-inducible neural-specific protein 2				P09972	Fructose-bisphosphate aldolase C				P80404	4-aminobutyrate aminotransferase, mitochondrial
P04632	Calpain small subunit 1				Q92598	Heat shock protein 105 kDa				P63104	14-3-3 protein zeta/delta				Q9UH03	Neuronal-specific septin-3			P80404	4-aminobutyrate aminotransferase, mitochondrial				P09543	2',3'-cyclic-nucleotide 3'-phosphodiesterase			P30050	60S ribosomal protein L12				O43175	D-3-phosphoglycerate dehydrogenase				P21333	Filamin-A				P60174	Triosephosphate isomerase
Q12765	Secernin-1				P31150	Rab GDP dissociation inhibitor alpha				P00492	Hypoxanthine-guanine phosphoribosyltransferase				P31040	Succinate dehydrogenase [ubiquinone] flavoprotein subunit, mitochondrial			O15540	Fatty acid-binding protein, brain				Q9UK22	F-box only protein 2			P62745	Rho-related GTP-binding protein RhoB				Q12765	Secernin-1				Q9BY67	Cell adhesion molecule 1				O95782	AP-2 complex subunit alpha-1
P50135	Histamine N-methyltransferase				Q9BY11	Protein kinase C and casein kinase substrate in neurons protein 1				Q92796	Disks large homolog 3				Q9NZ32	Actin-related protein 10			P09543	2',3'-cyclic-nucleotide 3'-phosphodiesterase				P49419	Alpha-aminoadipic semialdehyde dehydrogenase			Q9UK22	F-box only protein 2				O00217	NADH dehydrogenase [ubiquinone] iron-sulfur protein 8, mitochondrial				Q92598	Heat shock protein 105 kDa				P49419	Alpha-aminoadipic semialdehyde dehydrogenase
O43747	AP-1 complex subunit gamma-1				Q96TC7	Regulator of microtubule dynamics protein 3				P17302	Gap junction alpha-1 protein				O43426	Synaptojanin-1			O00764	Pyridoxal kinase				P16389	Potassium voltage-gated channel subfamily A member 2			P61978	Heterogeneous nuclear ribonucleoprotein K				Q3MHD2	Protein LSM12 homolog				Q9P1U1	Actin-related protein 3B				Q6P1X6	UPF0598 protein C8orf82
Q96GW7	Brevican core protein				Q9ULU8	Calcium-dependent secretion activator 1				Q16720	Plasma membrane calcium-transporting ATPase 3				Q92896	Golgi apparatus protein 1			P50395	Rab GDP dissociation inhibitor beta				P46821	Microtubule-associated protein 1B			P31323	cAMP-dependent protein kinase type II-beta regulatory subunit				P13639	Elongation factor 2				Q9NV96	Cell cycle control protein 50A				P08670	Vimentin
P46459	Vesicle-fusing ATPase				Q6S8J3	POTE ankyrin domain family member E				Q9UMF0	Intercellular adhesion molecule 5				P30086	Phosphatidylethanolamine-binding protein 1			Q96HE7	ERO1-like protein alpha				P11310	Medium-chain specific acyl-CoA dehydrogenase, mitochondrial			P49006	MARCKS-related protein				Q9UMF0	Intercellular adhesion molecule 5				P08708	40S ribosomal protein S17				Q8N335	Glycerol-3-phosphate dehydrogenase 1-like protein
P31150	Rab GDP dissociation inhibitor alpha				P13797	Plastin-3				Q9H008	Phospholysine phosphohistidine inorganic pyrophosphate phosphatase				O95865	N(G),N(G)-dimethylarginine dimethylaminohydrolase 2			P42025	Beta-centractin				P50148	Guanine nucleotide-binding protein G(q) subunit alpha			P57087	Junctional adhesion molecule B				Q53H12	Acylglycerol kinase, mitochondrial				P09382	Galectin-1				Q8WUM4	Programmed cell death 6-interacting protein
O14594	Neurocan core protein				Q96GW7	Brevican core protein				P21281	V-type proton ATPase subunit B, brain isoform				O95782	AP-2 complex subunit alpha-1			Q8NC96	Adaptin ear-binding coat-associated protein 1				Q9H2U2	Inorganic pyrophosphatase 2, mitochondrial			Q6PUV4	Complexin-2				Q9NQC3	Reticulon-4				P22102	Trifunctional purine biosynthetic protein adenosine-3				Q8N126	Cell adhesion molecule 3
O95782	AP-2 complex subunit alpha-1				Q86UP3	Zinc finger homeobox protein 4				P00558	Phosphoglycerate kinase 1				P05023	Sodium/potassium-transporting ATPase subunit alpha-1			O15498	Synaptobrevin homolog YKT6				P11766	Alcohol dehydrogenase class-3			Q9H1K1	Iron-sulfur cluster assembly enzyme ISCU, mitochondrial				Q5BKY1	Leucine-rich repeat-containing protein 10				P62072	Mitochondrial import inner membrane translocase subunit Tim10				O43175	D-3-phosphoglycerate dehydrogenase
P07737	Profilin-1				Q9GZV7	Hyaluronan and proteoglycan link protein 2				P09104	Gamma-enolase				Q9NVH1	DnaJ homolog subfamily C member 11			Q15560	Transcription elongation factor A protein 2				O00217	NADH dehydrogenase [ubiquinone] iron-sulfur protein 8, mitochondrial			P15104	Glutamine synthetase				P05091	Aldehyde dehydrogenase, mitochondrial				P13693	Translationally-controlled tumor protein				Q07021	Complement component 1 Q subcomponent-binding protein, mitochondrial
P05362	Intercellular adhesion molecule 1				P08247	Synaptophysin				Q02543	60S ribosomal protein L18a				Q9P121	Neurotrimin			Q7L266	Isoaspartyl peptidase/L-asparaginase				P17081	Rho-related GTP-binding protein RhoQ			Q8WZA9	Immunity-related GTPase family Q protein				P41567	Eukaryotic translation initiation factor 1				Q8NFZ8	Cell adhesion molecule 4				P09382	Galectin-1
O75390	Citrate synthase, mitochondrial				P46926	Glucosamine-6-phosphate isomerase 1				O43707	Alpha-actinin-4				Q92598	Heat shock protein 105 kDa			P11217	Glycogen phosphorylase, muscle form				P01266	Thyroglobulin			P63010	AP-2 complex subunit beta				Q6PCE3	Glucose 1,6-bisphosphate synthase				P78324	Tyrosine-protein phosphatase non-receptor type substrate 1				Q12765	Secernin-1
P09496	Clathrin light chain A				Q92823	Neuronal cell adhesion molecule				Q01469	Fatty acid-binding protein 5				Q07954	Prolow-density lipoprotein receptor-related protein 1			P09417	Dihydropteridine reductase				P62826	GTP-binding nuclear protein Ran			P21266	Glutathione S-transferase Mu 3				P09972	Fructose-bisphosphate aldolase C				O00217	NADH dehydrogenase [ubiquinone] iron-sulfur protein 8, mitochondrial				Q9H4G0	Band 4.1-like protein 1
O14672	Disintegrin and metalloproteinase domain-containing protein 10				P20916	Myelin-associated glycoprotein				Q9BX67	Junctional adhesion molecule C				P35611	Alpha-adducin			Q16555	Dihydropyrimidinase-related protein 2				P04731	Metallothionein-1A			P07355	Annexin A2				Q7Z4S6	Kinesin-like protein KIF21A				P04216	Thy-1 membrane glycoprotein				Q02246	Contactin-2
Q9BY11	Protein kinase C and casein kinase substrate in neurons protein 1				Q9Y639	Neuroplastin				P60763	Ras-related C3 botulinum toxin substrate 3				P08865	40S ribosomal protein SA			O00560	Syntenin-1				Q9P1U1	Actin-related protein 3B			O00451	GDNF family receptor alpha-2				Q8N126	Cell adhesion molecule 3				P08758	Annexin A5				Q9UH03	Neuronal-specific septin-3
P54289	Voltage-dependent calcium channel subunit alpha-2/delta-1				Q99798	Aconitate hydratase, mitochondrial				P51649	Succinate-semialdehyde dehydrogenase, mitochondrial				P62745	Rho-related GTP-binding protein RhoB			Q969Q5	Ras-related protein Rab-24				P38117	Electron transfer flavoprotein subunit beta			Q9H4B7	Tubulin beta-1 chain				P07814	Bifunctional glutamate/proline--tRNA ligase				P17081	Rho-related GTP-binding protein RhoQ				O00533	Neural cell adhesion molecule L1-like protein
Q9Y2J2	Band 4.1-like protein 3				P60763	Ras-related C3 botulinum toxin substrate 3				P40926	Malate dehydrogenase, mitochondrial				P67870	Casein kinase II subunit beta			O00445	Synaptotagmin-5				P63167	Dynein light chain 1, cytoplasmic			Q9P2B2	Prostaglandin F2 receptor negative regulator				Q9UIA9	Exportin-7				P04899	Guanine nucleotide-binding protein G(i) subunit alpha-2				Q9NZL9	Methionine adenosyltransferase 2 subunit beta
P04156	Major prion protein				Q15814	Tubulin-specific chaperone C				P54920	Alpha-soluble NSF attachment protein				P49448	Glutamate dehydrogenase 2, mitochondrial			Q6L8Q7	2',5'-phosphodiesterase 12				P27338	Amine oxidase [flavin-containing] B			Q9H008	Phospholysine phosphohistidine inorganic pyrophosphate phosphatase				P35611	Alpha-adducin				P67936	Tropomyosin alpha-4 chain				Q9NRX4	14 kDa phosphohistidine phosphatase
P49327	Fatty acid synthase				O75891	Cytosolic 10-formyltetrahydrofolate dehydrogenase				Q9H074	Polyadenylate-binding protein-interacting protein 1				P31150	Rab GDP dissociation inhibitor alpha			Q9H4G0	Band 4.1-like protein 1				Q01814	Plasma membrane calcium-transporting ATPase 2			P05091	Aldehyde dehydrogenase, mitochondrial				Q9NY33	Dipeptidyl peptidase 3				Q01082	Spectrin beta chain, non-erythrocytic 1				P40926	Malate dehydrogenase, mitochondrial
P62745	Rho-related GTP-binding protein RhoB				P23528	Cofilin-1				Q9BY11	Protein kinase C and casein kinase substrate in neurons protein 1				P20020	Plasma membrane calcium-transporting ATPase 1			P31150	Rab GDP dissociation inhibitor alpha				Q9Y2T3	Guanine deaminase			Q04917	14-3-3 protein eta				P49448	Glutamate dehydrogenase 2, mitochondrial				P20020	Plasma membrane calcium-transporting ATPase 1				Q16643	Drebrin
Q8WUD1	Ras-related protein Rab-2B				P08574	Cytochrome c1, heme protein, mitochondrial				Q16658	Fascin				P43243	Matrin-3			P04216	Thy-1 membrane glycoprotein				Q9HCC0	Methylcrotonoyl-CoA carboxylase beta chain, mitochondrial			O43426	Synaptojanin-1				P84157	Matrix-remodeling-associated protein 7				Q92796	Disks large homolog 3				P63010	AP-2 complex subunit beta
P22314	Ubiquitin-like modifier-activating enzyme 1				Q99497	Protein/nucleic acid deglycase DJ-1				P22626	Heterogeneous nuclear ribonucleoproteins A2/B1				Q9NUJ1	Mycophenolic acid acyl-glucuronide esterase, mitochondrial			P20916	Myelin-associated glycoprotein				Q9BPU6	Dihydropyrimidinase-related protein 5			P60763	Ras-related C3 botulinum toxin substrate 3				P50148	Guanine nucleotide-binding protein G(q) subunit alpha				Q9Y2J2	Band 4.1-like protein 3				O95865	N(G),N(G)-dimethylarginine dimethylaminohydrolase 2
P06756	Integrin alpha-V				P13611	Versican core protein				P09382	Galectin-1				P40926	Malate dehydrogenase, mitochondrial			Q9GZV7	Hyaluronan and proteoglycan link protein 2				Q1KMD3	Heterogeneous nuclear ribonucleoprotein U-like protein 2			P49589	Cysteine--tRNA ligase, cytoplasmic				P57087	Junctional adhesion molecule B				P61081	NEDD8-conjugating enzyme Ubc12				P05023	Sodium/potassium-transporting ATPase subunit alpha-1
P50213	Isocitrate dehydrogenase [NAD] subunit alpha, mitochondrial				P50148	Guanine nucleotide-binding protein G(q) subunit alpha				P43004	Excitatory amino acid transporter 2				Q8N335	Glycerol-3-phosphate dehydrogenase 1-like protein			Q99798	Aconitate hydratase, mitochondrial				Q7Z2K8	G protein-regulated inducer of neurite outgrowth 1			Q9Y490	Talin-1				Q9BPU6	Dihydropyrimidinase-related protein 5				P49327	Fatty acid synthase				P04899	Guanine nucleotide-binding protein G(i) subunit alpha-2
P50993	Sodium/potassium-transporting ATPase subunit alpha-2				P40926	Malate dehydrogenase, mitochondrial				Q13449	Limbic system-associated membrane protein				O00499	Myc box-dependent-interacting protein 1			P09382	Galectin-1				P53041	Serine/threonine-protein phosphatase 5			P23526	Adenosylhomocysteinase				Q9BVG4	Protein PBDC1				Q92823	Neuronal cell adhesion molecule				Q8N3J6	Cell adhesion molecule 2
Q5JRX3	Presequence protease, mitochondrial				P43004	Excitatory amino acid transporter 2				O75390	Citrate synthase, mitochondrial				P46459	Vesicle-fusing ATPase			Q15819	Ubiquitin-conjugating enzyme E2 variant 2				Q92667	A-kinase anchor protein 1, mitochondrial			O95782	AP-2 complex subunit alpha-1				P02787	Serotransferrin				P04350	Tubulin beta-4A chain				P30086	Phosphatidylethanolamine-binding protein 1
Q99719	Septin-5				Q8NC96	Adaptin ear-binding coat-associated protein 1				O95716	Ras-related protein Rab-3D				P61421	V-type proton ATPase subunit d 1			Q16543	Hsp90 co-chaperone Cdc37				Q12860	Contactin-1			Q02952	A-kinase anchor protein 12				P45954	Short/branched chain specific acyl-CoA dehydrogenase, mitochondrial				Q9NQR4	Omega-amidase NIT2				Q15819	Ubiquitin-conjugating enzyme E2 variant 2
O75077	Disintegrin and metalloproteinase domain-containing protein 23				P22314	Ubiquitin-like modifier-activating enzyme 1				P61160	Actin-related protein 2				P17081	Rho-related GTP-binding protein RhoQ			Q92896	Golgi apparatus protein 1				Q09666	Neuroblast differentiation-associated protein AHNAK			P53396	ATP-citrate synthase				Q04917	14-3-3 protein eta				P61160	Actin-related protein 2				P49368	T-complex protein 1 subunit gamma
P61586	Transforming protein RhoA				P05165	Propionyl-CoA carboxylase alpha chain, mitochondrial				P60953	Cell division control protein 42 homolog				P60174	Triosephosphate isomerase			O43175	D-3-phosphoglycerate dehydrogenase				Q9H074	Polyadenylate-binding protein-interacting protein 1			P51649	Succinate-semialdehyde dehydrogenase, mitochondrial				Q9H4A4	Aminopeptidase B				P31040	Succinate dehydrogenase [ubiquinone] flavoprotein subunit, mitochondrial				P60981	Destrin
P31146	Coronin-1A				P04156	Major prion protein				Q9GZV7	Hyaluronan and proteoglycan link protein 2				P51674	Neuronal membrane glycoprotein M6-a			P49448	Glutamate dehydrogenase 2, mitochondrial				P35612	Beta-adducin			P09543	2',3'-cyclic-nucleotide 3'-phosphodiesterase				O00533	Neural cell adhesion molecule L1-like protein				Q96HE7	ERO1-like protein alpha				O43707	Alpha-actinin-4
Q9UK22	F-box only protein 2				P51649	Succinate-semialdehyde dehydrogenase, mitochondrial				P13987	CD59 glycoprotein				Q9UK22	F-box only protein 2			Q12860	Contactin-1				P27816	Microtubule-associated protein 4			Q96SZ5	2-aminoethanethiol dioxygenase				P43121	Cell surface glycoprotein MUC18				O94811	Tubulin polymerization-promoting protein				Q7L266	Isoaspartyl peptidase/L-asparaginase
P13611	Versican core protein				P61158	Actin-related protein 3				Q16653	Myelin-oligodendrocyte glycoprotein				P21291	Cysteine and glycine-rich protein 1			P78559	Microtubule-associated protein 1A				Q16720	Plasma membrane calcium-transporting ATPase 3			Q9Y3U8	60S ribosomal protein L36				Q86YS7	C2 domain-containing protein 5				P05091	Aldehyde dehydrogenase, mitochondrial				Q9HCR9	Dual 3',5'-cyclic-AMP and -GMP phosphodiesterase 11A
Q9HCC0	Methylcrotonoyl-CoA carboxylase beta chain, mitochondrial				P48741	Putative heat shock 70 kDa protein 7				Q99075	Proheparin-binding EGF-like growth factor				Q16555	Dihydropyrimidinase-related protein 2			Q92823	Neuronal cell adhesion molecule				Q8ND24	RING finger protein 214			Q14203	Dynactin subunit 1				Q9Y3F4	Serine-threonine kinase receptor-associated protein				P16615	Sarcoplasmic/endoplasmic reticulum calcium ATPase 2				P61158	Actin-related protein 3
Q7Z3B1	Neuronal growth regulator 1				P38606	V-type proton ATPase catalytic subunit A				P07196	Neurofilament light polypeptide				Q9Y281	Cofilin-2			Q6P1X6	UPF0598 protein C8orf82				P22392	Nucleoside diphosphate kinase B			Q92823	Neuronal cell adhesion molecule				Q7Z3B1	Neuronal growth regulator 1				P13804	Electron transfer flavoprotein subunit alpha, mitochondrial				P09104	Gamma-enolase
Q02246	Contactin-2				P61978	Heterogeneous nuclear ribonucleoprotein K				P11142	Heat shock cognate 71 kDa protein				Q99729	Heterogeneous nuclear ribonucleoprotein A/B			Q01082	Spectrin beta chain, non-erythrocytic 1				P50213	Isocitrate dehydrogenase [NAD] subunit alpha, mitochondrial			O43707	Alpha-actinin-4				Q9Y2J0	Rabphilin-3A				O94985	Calsyntenin-1				P23528	Cofilin-1
P49448	Glutamate dehydrogenase 2, mitochondrial				Q9P2B2	Prostaglandin F2 receptor negative regulator				P59768	Guanine nucleotide-binding protein G(I)/G(S)/G(O) subunit gamma-2				O43920	NADH dehydrogenase [ubiquinone] iron-sulfur protein 5			P49189	4-trimethylaminobutyraldehyde dehydrogenase				P46439	Glutathione S-transferase Mu 5			P60953	Cell division control protein 42 homolog				O14810	Complexin-1				P09417	Dihydropteridine reductase				P10809	60 kDa heat shock protein, mitochondrial
P14854	Cytochrome c oxidase subunit 6B1				O15394	Neural cell adhesion molecule 2				P09936	Ubiquitin carboxyl-terminal hydrolase isozyme L1				O60443	Gasdermin-E			Q9P0R6	GSK3B-interacting protein				Q8N126	Cell adhesion molecule 3			P09960	Leukotriene A-4 hydrolase				Q9UKU7	Isobutyryl-CoA dehydrogenase, mitochondrial				Q9HCM2	Plexin-A4				Q92859	Neogenin
P00558	Phosphoglycerate kinase 1				P57087	Junctional adhesion molecule B				P47756	F-actin-capping protein subunit beta				Q13449	Limbic system-associated membrane protein			Q8WUM4	Programmed cell death 6-interacting protein				P43304	Glycerol-3-phosphate dehydrogenase, mitochondrial			Q9P121	Neurotrimin				Q9HCG7	Non-lysosomal glucosylceramidase				P34932	Heat shock 70 kDa protein 4				P20020	Plasma membrane calcium-transporting ATPase 1
P43304	Glycerol-3-phosphate dehydrogenase, mitochondrial				P09382	Galectin-1				P04216	Thy-1 membrane glycoprotein				P35222	Catenin beta-1			P07858	Cathepsin B				P40925	Malate dehydrogenase, cytoplasmic			P63208	S-phase kinase-associated protein 1				P08133	Annexin A6				P26640	Valine--tRNA ligase				O14672	Disintegrin and metalloproteinase domain-containing protein 10
P01024	Complement C3				P09497	Clathrin light chain B				Q8NFZ8	Cell adhesion molecule 4				Q99442	Translocation protein SEC62			Q9UH03	Neuronal-specific septin-3				O43707	Alpha-actinin-4			Q15366	Poly(rC)-binding protein 2				Q14982	Opioid-binding protein/cell adhesion molecule				Q9NY33	Dipeptidyl peptidase 3				P13929	Beta-enolase
Q58FG0	Putative heat shock protein HSP 90-alpha A5				Q12907	Vesicular integral-membrane protein VIP36				P14649	Myosin light chain 6B				Q8NFZ8	Cell adhesion molecule 4			P09104	Gamma-enolase				Q16620	BDNF/NT-3 growth factors receptor			Q08345	Epithelial discoidin domain-containing receptor 1				P26232	Catenin alpha-2				O75323	Protein NipSnap homolog 2				Q969Q5	Ras-related protein Rab-24
P14618	Pyruvate kinase PKM				P00492	Hypoxanthine-guanine phosphoribosyltransferase				Q6ZMR3	L-lactate dehydrogenase A-like 6A				Q8TDQ7	Glucosamine-6-phosphate isomerase 2			Q9BR76	Coronin-1B				O14672	Disintegrin and metalloproteinase domain-containing protein 10			P55809	Succinyl-CoA:3-ketoacid coenzyme A transferase 1, mitochondrial				P01023	Alpha-2-macroglobulin				P45880	Voltage-dependent anion-selective channel protein 2				P62745	Rho-related GTP-binding protein RhoB
P60709	Actin, cytoplasmic 1				Q13449	Limbic system-associated membrane protein				Q99719	Septin-5				Q16653	Myelin-oligodendrocyte glycoprotein			Q99719	Septin-5				Q07866	Kinesin light chain 1			P52943	Cysteine-rich protein 2				P31153	S-adenosylmethionine synthase isoform type-2				Q96DG6	Carboxymethylenebutenolidase homolog				P37837	Transaldolase
O43157	Plexin-B1				O95716	Ras-related protein Rab-3D				P08865	40S ribosomal protein SA				P19367	Hexokinase-1			P04899	Guanine nucleotide-binding protein G(i) subunit alpha-2				Q9ULP9	TBC1 domain family member 24			P13797	Plastin-3				Q9C0C9	(E3-independent) E2 ubiquitin-conjugating enzyme				P23528	Cofilin-1				Q9NVH1	DnaJ homolog subfamily C member 11
P35222	Catenin beta-1				P04899	Guanine nucleotide-binding protein G(i) subunit alpha-2				O94973	AP-2 complex subunit alpha-2				Q15555	Microtubule-associated protein RP/EB family member 2			Q8WYK1	Contactin-associated protein-like 5				O95782	AP-2 complex subunit alpha-1			P62873	Guanine nucleotide-binding protein G(I)/G(S)/G(T) subunit beta-1				P49419	Alpha-aminoadipic semialdehyde dehydrogenase				P14415	Sodium/potassium-transporting ATPase subunit beta-2				Q9H008	Phospholysine phosphohistidine inorganic pyrophosphate phosphatase
P10515	Dihydrolipoyllysine-residue acetyltransferase component of pyruvate dehydrogenase complex, mitochondrial				Q12765	Secernin-1				P05091	Aldehyde dehydrogenase, mitochondrial				O94985	Calsyntenin-1			P05166	Propionyl-CoA carboxylase beta chain, mitochondrial				P36871	Phosphoglucomutase-1			Q8N126	Cell adhesion molecule 3				P08670	Vimentin				Q6ZUG5	Uncharacterized protein FLJ43738				P19367	Hexokinase-1
Q07954	Prolow-density lipoprotein receptor-related protein 1				P63104	14-3-3 protein zeta/delta				P60174	Triosephosphate isomerase				O15144	Actin-related protein 2/3 complex subunit 2			P35222	Catenin beta-1				P02730	Band 3 anion transport protein			P60201	Myelin proteolipid protein				Q01469	Fatty acid-binding protein 5				P07858	Cathepsin B				Q9Y2J2	Band 4.1-like protein 3
P21281	V-type proton ATPase subunit B, brain isoform				Q9H008	Phospholysine phosphohistidine inorganic pyrophosphate phosphatase				O60220	Mitochondrial import inner membrane translocase subunit Tim8 A				Q9P0R6	GSK3B-interacting protein			Q07954	Prolow-density lipoprotein receptor-related protein 1				P60953	Cell division control protein 42 homolog			P10809	60 kDa heat shock protein, mitochondrial				Q9BS26	Endoplasmic reticulum resident protein 44				Q8N3J6	Cell adhesion molecule 2				Q9NUJ1	Mycophenolic acid acyl-glucuronide esterase, mitochondrial
P78357	Contactin-associated protein 1				P08758	Annexin A5				P30086	Phosphatidylethanolamine-binding protein 1				P04899	Guanine nucleotide-binding protein G(i) subunit alpha-2			P08758	Annexin A5				P31040	Succinate dehydrogenase [ubiquinone] flavoprotein subunit, mitochondrial			P08574	Cytochrome c1, heme protein, mitochondrial				P18669	Phosphoglycerate mutase 1				P05141	ADP/ATP translocase 2				Q13825	Methylglutaconyl-CoA hydratase, mitochondrial
Q99832	T-complex protein 1 subunit eta				O00445	Synaptotagmin-5				P49189	4-trimethylaminobutyraldehyde dehydrogenase				O95394	Phosphoacetylglucosamine mutase			Q8N335	Glycerol-3-phosphate dehydrogenase 1-like protein				P49441	Inositol polyphosphate 1-phosphatase			Q16620	BDNF/NT-3 growth factors receptor				P62633	Cellular nucleic acid-binding protein				P05023	Sodium/potassium-transporting ATPase subunit alpha-1				Q9NQR4	Omega-amidase NIT2
Q96FJ2	Dynein light chain 2, cytoplasmic				P06396	Gelsolin				Q9H832	Ubiquitin-conjugating enzyme E2 Z				Q9H4G0	Band 4.1-like protein 1			O14672	Disintegrin and metalloproteinase domain-containing protein 10				P63010	AP-2 complex subunit beta			P08758	Annexin A5				O75083	WD repeat-containing protein 1				Q9NUJ1	Mycophenolic acid acyl-glucuronide esterase, mitochondrial				P10768	S-formylglutathione hydrolase
O75891	Cytosolic 10-formyltetrahydrofolate dehydrogenase				P09104	Gamma-enolase				P08574	Cytochrome c1, heme protein, mitochondrial				P08574	Cytochrome c1, heme protein, mitochondrial			P37837	Transaldolase				P13797	Plastin-3			P63096	Guanine nucleotide-binding protein G(i) subunit alpha-1				Q9NQX3	Gephyrin				P50213	Isocitrate dehydrogenase [NAD] subunit alpha, mitochondrial				P60953	Cell division control protein 42 homolog
P04406	Glyceraldehyde-3-phosphate dehydrogenase				P00505	Aspartate aminotransferase, mitochondrial				Q58FG0	Putative heat shock protein HSP 90-alpha A5				P49419	Alpha-aminoadipic semialdehyde dehydrogenase			O00429	Dynamin-1-like protein				P61978	Heterogeneous nuclear ribonucleoprotein K			P46109	Crk-like protein				P50135	Histamine N-methyltransferase				P15104	Glutamine synthetase				Q96ID5	Immunoglobulin superfamily member 21
Q92823	Neuronal cell adhesion molecule				P14854	Cytochrome c oxidase subunit 6B1				P68402	Platelet-activating factor acetylhydrolase IB subunit beta				Q9P2R7	Succinate--CoA ligase [ADP-forming] subunit beta, mitochondrial			P49419	Alpha-aminoadipic semialdehyde dehydrogenase				Q9P2B2	Prostaglandin F2 receptor negative regulator			P61158	Actin-related protein 3				P61163	Alpha-centractin				P50993	Sodium/potassium-transporting ATPase subunit alpha-2				P46926	Glucosamine-6-phosphate isomerase 1
P14314	Glucosidase 2 subunit beta				P61160	Actin-related protein 2				Q9H115	Beta-soluble NSF attachment protein				P07384	Calpain-1 catalytic subunit			P14854	Cytochrome c oxidase subunit 6B1				P78559	Microtubule-associated protein 1A			P31146	Coronin-1A				P61421	V-type proton ATPase subunit d 1				P46459	Vesicle-fusing ATPase				P08133	Annexin A6
Q86VB7	Scavenger receptor cysteine-rich type 1 protein M130				Q9Y490	Talin-1				P13591	Neural cell adhesion molecule 1				O95716	Ras-related protein Rab-3D			O14841	5-oxoprolinase				Q93050	V-type proton ATPase 116 kDa subunit a isoform 1			P22314	Ubiquitin-like modifier-activating enzyme 1				Q9Y696	Chloride intracellular channel protein 4				Q9H008	Phospholysine phosphohistidine inorganic pyrophosphate phosphatase				Q93050	V-type proton ATPase 116 kDa subunit a isoform 1
Q06210	Glutamine--fructose-6-phosphate aminotransferase [isomerizing] 1				P10515	Dihydrolipoyllysine-residue acetyltransferase component of pyruvate dehydrogenase complex, mitochondrial				P04406	Glyceraldehyde-3-phosphate dehydrogenase				P09497	Clathrin light chain B			P15104	Glutamine synthetase				Q9H8H3	Methyltransferase-like protein 7A			P40925	Malate dehydrogenase, cytoplasmic				O00560	Syntenin-1				P51674	Neuronal membrane glycoprotein M6-a				Q8NFZ8	Cell adhesion molecule 4
P17302	Gap junction alpha-1 protein				Q96FJ2	Dynein light chain 2, cytoplasmic				Q15046	Lysine--tRNA ligase				P55786	Puromycin-sensitive aminopeptidase			Q9H8H3	Methyltransferase-like protein 7A				Q01518	Adenylyl cyclase-associated protein 1			P68402	Platelet-activating factor acetylhydrolase IB subunit beta				P32004	Neural cell adhesion molecule L1				P21283	V-type proton ATPase subunit C 1				P78559	Microtubule-associated protein 1A
P50395	Rab GDP dissociation inhibitor beta				P47756	F-actin-capping protein subunit beta				Q02252	Methylmalonate-semialdehyde dehydrogenase [acylating], mitochondrial				P31948	Stress-induced-phosphoprotein 1			P22570	NADPH:adrenodoxin oxidoreductase, mitochondrial				Q99719	Septin-5			P13639	Elongation factor 2				Q9Y2J2	Band 4.1-like protein 3				O94973	AP-2 complex subunit alpha-2				P13804	Electron transfer flavoprotein subunit alpha, mitochondrial
Q9Y4P1	Cysteine protease ATG4B				P13929	Beta-enolase				P08133	Annexin A6				Q8NC96	Adaptin ear-binding coat-associated protein 1			P17081	Rho-related GTP-binding protein RhoQ				P23528	Cofilin-1			Q13586	Stromal interaction molecule 1				Q969Q5	Ras-related protein Rab-24				P05198	Eukaryotic translation initiation factor 2 subunit 1				Q99719	Septin-5
Q6P4E1	Protein CASC4				Q9NY33	Dipeptidyl peptidase 3				P61158	Actin-related protein 3				O14810	Complexin-1			Q9H008	Phospholysine phosphohistidine inorganic pyrophosphate phosphatase				P21281	V-type proton ATPase subunit B, brain isoform			P17302	Gap junction alpha-1 protein				Q9UPQ0	LIM and calponin homology domains-containing protein 1				O96000	NADH dehydrogenase [ubiquinone] 1 beta subcomplex subunit 10				P20916	Myelin-associated glycoprotein
P26232	Catenin alpha-2				Q5JTJ3	Cytochrome c oxidase assembly factor 6 homolog				Q9NVH1	DnaJ homolog subfamily C member 11				P09972	Fructose-bisphosphate aldolase C			Q13825	Methylglutaconyl-CoA hydratase, mitochondrial				O95716	Ras-related protein Rab-3D			Q99576	TSC22 domain family protein 3				P10809	60 kDa heat shock protein, mitochondrial				P40926	Malate dehydrogenase, mitochondrial				Q99729	Heterogeneous nuclear ribonucleoprotein A/B
P62879	Guanine nucleotide-binding protein G(I)/G(S)/G(T) subunit beta-2				P17302	Gap junction alpha-1 protein				P30041	Peroxiredoxin-6				P80404	4-aminobutyrate aminotransferase, mitochondrial			P46459	Vesicle-fusing ATPase				P06756	Integrin alpha-V			O60883	G-protein coupled receptor 37-like 1				P32119	Peroxiredoxin-2				P09543	2',3'-cyclic-nucleotide 3'-phosphodiesterase				Q01082	Spectrin beta chain, non-erythrocytic 1
P13637	Sodium/potassium-transporting ATPase subunit alpha-3				P51970	NADH dehydrogenase [ubiquinone] 1 alpha subcomplex subunit 8				P04075	Fructose-bisphosphate aldolase A				P07954	Fumarate hydratase, mitochondrial			P27695	DNA-(apurinic or apyrimidinic site) lyase				O75390	Citrate synthase, mitochondrial			Q99471	Prefoldin subunit 5				P05165	Propionyl-CoA carboxylase alpha chain, mitochondrial				O95630	STAM-binding protein				P07858	Cathepsin B
P30041	Peroxiredoxin-6				P60201	Myelin proteolipid protein				P04899	Guanine nucleotide-binding protein G(i) subunit alpha-2				P22695	Cytochrome b-c1 complex subunit 2, mitochondrial			P50440	Glycine amidinotransferase, mitochondrial				P08603	Complement factor H			P05141	ADP/ATP translocase 2				P34932	Heat shock 70 kDa protein 4				Q01469	Fatty acid-binding protein 5				P09471	Guanine nucleotide-binding protein G(o) subunit alpha
Q16620	BDNF/NT-3 growth factors receptor				Q15555	Microtubule-associated protein RP/EB family member 2				Q969P0	Immunoglobulin superfamily member 8				Q16181	Septin-7			P00492	Hypoxanthine-guanine phosphoribosyltransferase				P04632	Calpain small subunit 1			P54289	Voltage-dependent calcium channel subunit alpha-2/delta-1				P09543	2',3'-cyclic-nucleotide 3'-phosphodiesterase				P22314	Ubiquitin-like modifier-activating enzyme 1				P55786	Puromycin-sensitive aminopeptidase
P30086	Phosphatidylethanolamine-binding protein 1				O15498	Synaptobrevin homolog YKT6				P30153	Serine/threonine-protein phosphatase 2A 65 kDa regulatory subunit A alpha isoform				P09104	Gamma-enolase			Q16720	Plasma membrane calcium-transporting ATPase 3				P09936	Ubiquitin carboxyl-terminal hydrolase isozyme L1			P05408	Neuroendocrine protein 7B2				O43148	mRNA cap guanine-N7 methyltransferase				O00445	Synaptotagmin-5				P04632	Calpain small subunit 1
P27338	Amine oxidase [flavin-containing] B				P08559	Pyruvate dehydrogenase E1 component subunit alpha, somatic form, mitochondrial				P49821	NADH dehydrogenase [ubiquinone] flavoprotein 1, mitochondrial				P04406	Glyceraldehyde-3-phosphate dehydrogenase			Q5JTJ3	Cytochrome c oxidase assembly factor 6 homolog				P60983	Glia maturation factor beta			P11142	Heat shock cognate 71 kDa protein				Q5T848	Probable G-protein coupled receptor 158				P09622	Dihydrolipoyl dehydrogenase, mitochondrial				P09497	Clathrin light chain B
Q9BPU6	Dihydropyrimidinase-related protein 5				P04216	Thy-1 membrane glycoprotein				P07339	Cathepsin D				P09960	Leukotriene A-4 hydrolase			P32004	Neural cell adhesion molecule L1				Q9Y639	Neuroplastin			P60174	Triosephosphate isomerase				P28331	NADH-ubiquinone oxidoreductase 75 kDa subunit, mitochondrial				P61163	Alpha-centractin				P30041	Peroxiredoxin-6
O60220	Mitochondrial import inner membrane translocase subunit Tim8 A				Q9NVH1	DnaJ homolog subfamily C member 11				Q9NR46	Endophilin-B2				P47756	F-actin-capping protein subunit beta			O60220	Mitochondrial import inner membrane translocase subunit Tim8 A				P22314	Ubiquitin-like modifier-activating enzyme 1			Q93050	V-type proton ATPase 116 kDa subunit a isoform 1				Q15555	Microtubule-associated protein RP/EB family member 2				P30044	Peroxiredoxin-5, mitochondrial				Q12860	Contactin-1
P49189	4-trimethylaminobutyraldehyde dehydrogenase				P40925	Malate dehydrogenase, cytoplasmic				P07919	Cytochrome b-c1 complex subunit 6, mitochondrial				P13929	Beta-enolase			Q9NUJ1	Mycophenolic acid acyl-glucuronide esterase, mitochondrial				P52758	2-iminobutanoate/2-iminopropanoate deaminase			P04049	RAF proto-oncogene serine/threonine-protein kinase				Q8N3F0	Maturin				Q13449	Limbic system-associated membrane protein				P22392	Nucleoside diphosphate kinase B
P63261	Actin, cytoplasmic 2				P27338	Amine oxidase [flavin-containing] B				P22695	Cytochrome b-c1 complex subunit 2, mitochondrial				Q9Y696	Chloride intracellular channel protein 4			P18206	Vinculin				P78333	Glypican-5			Q12860	Contactin-1				P51178	1-phosphatidylinositol 4,5-bisphosphate phosphodiesterase delta-1				P08574	Cytochrome c1, heme protein, mitochondrial				O15400	Syntaxin-7
P00441	Superoxide dismutase [Cu-Zn]				Q9H832	Ubiquitin-conjugating enzyme E2 Z				P13929	Beta-enolase				Q58FG0	Putative heat shock protein HSP 90-alpha A5			Q9HC38	Glyoxalase domain-containing protein 4				O95865	N(G),N(G)-dimethylarginine dimethylaminohydrolase 2			P61160	Actin-related protein 2				P01860	Immunoglobulin heavy constant gamma 3				P10515	Dihydrolipoyllysine-residue acetyltransferase component of pyruvate dehydrogenase complex, mitochondrial				O00499	Myc box-dependent-interacting protein 1
O43491	Band 4.1-like protein 2				P59768	Guanine nucleotide-binding protein G(I)/G(S)/G(O) subunit gamma-2				Q9H4G0	Band 4.1-like protein 1				P22392	Nucleoside diphosphate kinase B			Q9H074	Polyadenylate-binding protein-interacting protein 1				P34932	Heat shock 70 kDa protein 4			P20916	Myelin-associated glycoprotein				Q07954	Prolow-density lipoprotein receptor-related protein 1				P05166	Propionyl-CoA carboxylase beta chain, mitochondrial				Q6ZMR3	L-lactate dehydrogenase A-like 6A
P0DP58	Ly-6/neurotoxin-like protein 1				Q9UBQ7	Glyoxylate reductase/hydroxypyruvate reductase				P09496	Clathrin light chain A				O75390	Citrate synthase, mitochondrial			Q12907	Vesicular integral-membrane protein VIP36				P07355	Annexin A2			Q9NP81	Serine--tRNA ligase, mitochondrial				Q01484	Ankyrin-2				Q15691	Microtubule-associated protein RP/EB family member 1				Q92823	Neuronal cell adhesion molecule
P19367	Hexokinase-1				Q16851	UTP--glucose-1-phosphate uridylyltransferase				Q92598	Heat shock protein 105 kDa				P31153	S-adenosylmethionine synthase isoform type-2			P30086	Phosphatidylethanolamine-binding protein 1				Q9ULP0	Protein NDRG4			P60981	Destrin				Q9UHD1	Cysteine and histidine-rich domain-containing protein 1				Q12907	Vesicular integral-membrane protein VIP36				P50213	Isocitrate dehydrogenase [NAD] subunit alpha, mitochondrial
P09972	Fructose-bisphosphate aldolase C				P00558	Phosphoglycerate kinase 1				P48735	Isocitrate dehydrogenase [NADP], mitochondrial				Q9GZV7	Hyaluronan and proteoglycan link protein 2			P13804	Electron transfer flavoprotein subunit alpha, mitochondrial				Q9UN36	Protein NDRG2			O75323	Protein NipSnap homolog 2				P24821	Tenascin				P30041	Peroxiredoxin-6				P46459	Vesicle-fusing ATPase
P36871	Phosphoglucomutase-1				P49327	Fatty acid synthase				Q9P1U1	Actin-related protein 3B				P43304	Glycerol-3-phosphate dehydrogenase, mitochondrial			P38606	V-type proton ATPase catalytic subunit A				P09622	Dihydrolipoyl dehydrogenase, mitochondrial			P61586	Transforming protein RhoA				P11137	Microtubule-associated protein 2				O15400	Syntaxin-7				P05165	Propionyl-CoA carboxylase alpha chain, mitochondrial
O95865	N(G),N(G)-dimethylarginine dimethylaminohydrolase 2				P04632	Calpain small subunit 1				P05166	Propionyl-CoA carboxylase beta chain, mitochondrial				Q9Y490	Talin-1			Q9P2U7	Vesicular glutamate transporter 1				Q96DG6	Carboxymethylenebutenolidase homolog			P40939	Trifunctional enzyme subunit alpha, mitochondrial				Q6PUV4	Complexin-2				Q9BVG4	Protein PBDC1				P04406	Glyceraldehyde-3-phosphate dehydrogenase
Q9UHC6	Contactin-associated protein-like 2				P22695	Cytochrome b-c1 complex subunit 2, mitochondrial				P62879	Guanine nucleotide-binding protein G(I)/G(S)/G(T) subunit beta-2				P13489	Ribonuclease inhibitor			Q8N126	Cell adhesion molecule 3				Q9NV96	Cell cycle control protein 50A			Q01469	Fatty acid-binding protein 5				Q14108	Lysosome membrane protein 2				Q16181	Septin-7				P14314	Glucosidase 2 subunit beta
Q96PE5	Opalin				P04075	Fructose-bisphosphate aldolase A				P60201	Myelin proteolipid protein				P09471	Guanine nucleotide-binding protein G(o) subunit alpha			P46439	Glutathione S-transferase Mu 5				P84090	Enhancer of rudimentary homolog			P05166	Propionyl-CoA carboxylase beta chain, mitochondrial				Q8IW45	ATP-dependent (S)-NAD(P)H-hydrate dehydratase				Q07866	Kinesin light chain 1				Q9H8H3	Methyltransferase-like protein 7A
Q92896	Golgi apparatus protein 1				P08133	Annexin A6				O94985	Calsyntenin-1				P49189	4-trimethylaminobutyraldehyde dehydrogenase			Q13449	Limbic system-associated membrane protein				Q92597	Protein NDRG1			P30086	Phosphatidylethanolamine-binding protein 1				P22570	NADPH:adrenodoxin oxidoreductase, mitochondrial				P62826	GTP-binding nuclear protein Ran				P14854	Cytochrome c oxidase subunit 6B1
O95197	Reticulon-3				O15540	Fatty acid-binding protein, brain				Q8IXJ6	NAD-dependent protein deacetylase sirtuin-2				P50440	Glycine amidinotransferase, mitochondrial			P02787	Serotransferrin				Q96PE5	Opalin			P43004	Excitatory amino acid transporter 2				Q15435	Protein phosphatase 1 regulatory subunit 7				P35222	Catenin beta-1				A0A096LP55	Cytochrome b-c1 complex subunit 6-like, mitochondrial
Q8IXJ6	NAD-dependent protein deacetylase sirtuin-2				Q9H4G0	Band 4.1-like protein 1				Q9P2U7	Vesicular glutamate transporter 1				Q9HC38	Glyoxalase domain-containing protein 4			O43920	NADH dehydrogenase [ubiquinone] iron-sulfur protein 5				P48735	Isocitrate dehydrogenase [NADP], mitochondrial			Q16181	Septin-7				O96011	Peroxisomal membrane protein 11B				P00367	Glutamate dehydrogenase 1, mitochondrial				P38606	V-type proton ATPase catalytic subunit A
Q8WUM4	Programmed cell death 6-interacting protein				O43920	NADH dehydrogenase [ubiquinone] iron-sulfur protein 5				P07384	Calpain-1 catalytic subunit				Q9P2U7	Vesicular glutamate transporter 1			P53396	ATP-citrate synthase				P35613	Basigin			O75390	Citrate synthase, mitochondrial				Q8NB37	Glutamine amidotransferase-like class 1 domain-containing protein 1				P09497	Clathrin light chain B				P08758	Annexin A5
Q92686	Neurogranin				P00441	Superoxide dismutase [Cu-Zn]				O43765	Small glutamine-rich tetratricopeptide repeat-containing protein alpha				P09936	Ubiquitin carboxyl-terminal hydrolase isozyme L1			P21333	Filamin-A				P23634	Plasma membrane calcium-transporting ATPase 4			Q9ULV4	Coronin-1C				P55735	Protein SEC13 homolog				P14854	Cytochrome c oxidase subunit 6B1				P00492	Hypoxanthine-guanine phosphoribosyltransferase
Q96ID5	Immunoglobulin superfamily member 21				P09471	Guanine nucleotide-binding protein G(o) subunit alpha				P09972	Fructose-bisphosphate aldolase C				P50213	Isocitrate dehydrogenase [NAD] subunit alpha, mitochondrial			P40926	Malate dehydrogenase, mitochondrial				O60939	Sodium channel subunit beta-2			O75475	PC4 and SFRS1-interacting protein				P50995	Annexin A11				P62745	Rho-related GTP-binding protein RhoB				P60763	Ras-related C3 botulinum toxin substrate 3
Q13740	CD166 antigen				Q99075	Proheparin-binding EGF-like growth factor				Q16181	Septin-7				P46439	Glutathione S-transferase Mu 5			O95782	AP-2 complex subunit alpha-1				Q86TI0	TBC1 domain family member 1			Q99719	Septin-5				Q8TBG9	Synaptoporin				Q4J6C6	Prolyl endopeptidase-like				P04075	Fructose-bisphosphate aldolase A
Q9UN36	Protein NDRG2				P63096	Guanine nucleotide-binding protein G(i) subunit alpha-1				Q6P9A2	Polypeptide N-acetylgalactosaminyltransferase 18				P60981	Destrin			Q92598	Heat shock protein 105 kDa				P30520	Adenylosuccinate synthetase isozyme 2			P60660	Myosin light polypeptide 6				P14136	Glial fibrillary acidic protein				Q9UHD1	Cysteine and histidine-rich domain-containing protein 1				P12955	Xaa-Pro dipeptidase
Q06124	Tyrosine-protein phosphatase non-receptor type 11				Q58FG0	Putative heat shock protein HSP 90-alpha A5				O43491	Band 4.1-like protein 2				P08758	Annexin A5			Q9Y2J2	Band 4.1-like protein 3				Q96NI6	Leucine-rich repeat and fibronectin type-III domain-containing protein 5			Q16555	Dihydropyrimidinase-related protein 2				P09382	Galectin-1				P09936	Ubiquitin carboxyl-terminal hydrolase isozyme L1				P22695	Cytochrome b-c1 complex subunit 2, mitochondrial
Q04760	Lactoylglutathione lyase				Q9P1U1	Actin-related protein 3B				P02795	Metallothionein-2				P09382	Galectin-1			P50213	Isocitrate dehydrogenase [NAD] subunit alpha, mitochondrial				Q8NEH6	Meiosis-specific nuclear structural protein 1			P04350	Tubulin beta-4A chain				P20916	Myelin-associated glycoprotein				O75891	Cytosolic 10-formyltetrahydrofolate dehydrogenase				Q01518	Adenylyl cyclase-associated protein 1
O00217	NADH dehydrogenase [ubiquinone] iron-sulfur protein 8, mitochondrial				P60953	Cell division control protein 42 homolog				Q9ULP0	Protein NDRG4				P05165	Propionyl-CoA carboxylase alpha chain, mitochondrial			O95865	N(G),N(G)-dimethylarginine dimethylaminohydrolase 2				Q9NY33	Dipeptidyl peptidase 3			Q16653	Myelin-oligodendrocyte glycoprotein				Q13938	Calcyphosin				P61586	Transforming protein RhoA				Q16134	Electron transfer flavoprotein-ubiquinone oxidoreductase, mitochondrial
Q9ULP0	Protein NDRG4				P13693	Translationally-controlled tumor protein				Q04760	Lactoylglutathione lyase				P00505	Aspartate aminotransferase, mitochondrial			P63096	Guanine nucleotide-binding protein G(i) subunit alpha-1				Q99576	TSC22 domain family protein 3			P63215	Guanine nucleotide-binding protein G(I)/G(S)/G(O) subunit gamma-3				P40926	Malate dehydrogenase, mitochondrial				Q9H2U2	Inorganic pyrophosphatase 2, mitochondrial				P09543	2',3'-cyclic-nucleotide 3'-phosphodiesterase
P23634	Plasma membrane calcium-transporting ATPase 4				P01011	Alpha-1-antichymotrypsin				P80297	Metallothionein-1X				P30626	Sorcin			P61158	Actin-related protein 3				Q13449	Limbic system-associated membrane protein			P50395	Rab GDP dissociation inhibitor beta				P09104	Gamma-enolase				P09104	Gamma-enolase				P49821	NADH dehydrogenase [ubiquinone] flavoprotein 1, mitochondrial
P49407	Beta-arrestin-1				P51674	Neuronal membrane glycoprotein M6-a				Q15181	Inorganic pyrophosphatase				P43004	Excitatory amino acid transporter 2			P40939	Trifunctional enzyme subunit alpha, mitochondrial				P46527	Cyclin-dependent kinase inhibitor 1B			P09497	Clathrin light chain B				Q92896	Golgi apparatus protein 1				Q3ZCW2	Galectin-related protein				Q16555	Dihydropyrimidinase-related protein 2
P62826	GTP-binding nuclear protein Ran				P13591	Neural cell adhesion molecule 1				P09622	Dihydrolipoyl dehydrogenase, mitochondrial				P60763	Ras-related C3 botulinum toxin substrate 3			Q99729	Heterogeneous nuclear ribonucleoprotein A/B				Q9H4B7	Tubulin beta-1 chain			P49821	NADH dehydrogenase [ubiquinone] flavoprotein 1, mitochondrial				Q8N9I0	Synaptotagmin-2				Q9HC38	Glyoxalase domain-containing protein 4				Q9GZV7	Hyaluronan and proteoglycan link protein 2
P63215	Guanine nucleotide-binding protein G(I)/G(S)/G(O) subunit gamma-3				P30153	Serine/threonine-protein phosphatase 2A 65 kDa regulatory subunit A alpha isoform				P12955	Xaa-Pro dipeptidase				Q99798	Aconitate hydratase, mitochondrial			P08247	Synaptophysin				P49821	NADH dehydrogenase [ubiquinone] flavoprotein 1, mitochondrial			O94985	Calsyntenin-1				P09417	Dihydropteridine reductase				Q99442	Translocation protein SEC62				O75390	Citrate synthase, mitochondrial
P12955	Xaa-Pro dipeptidase				Q13813	Spectrin alpha chain, non-erythrocytic 1				P62826	GTP-binding nuclear protein Ran				P12036	Neurofilament heavy polypeptide			O00330	Pyruvate dehydrogenase protein X component, mitochondrial				P84095	Rho-related GTP-binding protein RhoG			P04075	Fructose-bisphosphate aldolase A				Q07021	Complement component 1 Q subcomponent-binding protein, mitochondrial				Q7Z3B1	Neuronal growth regulator 1				P60201	Myelin proteolipid protein
Q9P2U7	Vesicular glutamate transporter 1				Q969P0	Immunoglobulin superfamily member 8				Q96DG6	Carboxymethylenebutenolidase homolog				Q8N126	Cell adhesion molecule 3			P09497	Clathrin light chain B				P62072	Mitochondrial import inner membrane translocase subunit Tim10			Q8N461	F-box/LRR-repeat protein 16				P17655	Calpain-2 catalytic subunit				Q93050	V-type proton ATPase 116 kDa subunit a isoform 1				Q12907	Vesicular integral-membrane protein VIP36
Q9P1U1	Actin-related protein 3B				P14314	Glucosidase 2 subunit beta				P62258	14-3-3 protein epsilon				P23526	Adenosylhomocysteinase			P09960	Leukotriene A-4 hydrolase				P24821	Tenascin			Q12765	Secernin-1				P05023	Sodium/potassium-transporting ATPase subunit alpha-1				P30626	Sorcin				Q9UK22	F-box only protein 2
Q562R1	Beta-actin-like protein 2				Q99963	Endophilin-A3				O00429	Dynamin-1-like protein				P07858	Cathepsin B			P60174	Triosephosphate isomerase				P52209	6-phosphogluconate dehydrogenase, decarboxylating			P17081	Rho-related GTP-binding protein RhoQ				Q5FWE3	Proline-rich transmembrane protein 3				Q9NR46	Endophilin-B2				Q13177	Serine/threonine-protein kinase PAK 2
P42765	3-ketoacyl-CoA thiolase, mitochondrial				P49189	4-trimethylaminobutyraldehyde dehydrogenase				P50213	Isocitrate dehydrogenase [NAD] subunit alpha, mitochondrial				Q16658	Fascin			P50995	Annexin A11				Q01484	Ankyrin-2			P30041	Peroxiredoxin-6				Q9Y4C0	Neurexin-3				P54652	Heat shock-related 70 kDa protein 2				Q9P2U7	Vesicular glutamate transporter 1
P35813	Protein phosphatase 1A				P31146	Coronin-1A				Q99614	Tetratricopeptide repeat protein 1				P61081	NEDD8-conjugating enzyme Ubc12			P61081	NEDD8-conjugating enzyme Ubc12				P13804	Electron transfer flavoprotein subunit alpha, mitochondrial			Q58FG0	Putative heat shock protein HSP 90-alpha A5				Q13363	C-terminal-binding protein 1				P18669	Phosphoglycerate mutase 1				P22314	Ubiquitin-like modifier-activating enzyme 1
Q96DG6	Carboxymethylenebutenolidase homolog				P80404	4-aminobutyrate aminotransferase, mitochondrial				Q13491	Neuronal membrane glycoprotein M6-b				P54920	Alpha-soluble NSF attachment protein			Q9HB71	Calcyclin-binding protein				Q9Y490	Talin-1			Q99075	Proheparin-binding EGF-like growth factor				P47756	F-actin-capping protein subunit beta				Q16658	Fascin				Q96HE7	ERO1-like protein alpha
P09622	Dihydrolipoyl dehydrogenase, mitochondrial				O43175	D-3-phosphoglycerate dehydrogenase				Q9BY67	Cell adhesion molecule 1				P06396	Gelsolin			P31948	Stress-induced-phosphoprotein 1				P23142	Fibulin-1			P09496	Clathrin light chain A				P20020	Plasma membrane calcium-transporting ATPase 1				Q562R1	Beta-actin-like protein 2				Q15691	Microtubule-associated protein RP/EB family member 1
Q92499	ATP-dependent RNA helicase DDX1				P04406	Glyceraldehyde-3-phosphate dehydrogenase				Q8IW45	ATP-dependent (S)-NAD(P)H-hydrate dehydratase				Q13825	Methylglutaconyl-CoA hydratase, mitochondrial			P43004	Excitatory amino acid transporter 2				P61160	Actin-related protein 2			O95502	Neuronal pentraxin receptor				P43243	Matrin-3				Q58FG0	Putative heat shock protein HSP 90-alpha A5				P05091	Aldehyde dehydrogenase, mitochondrial
Q15181	Inorganic pyrophosphatase				Q16653	Myelin-oligodendrocyte glycoprotein				Q16762	Thiosulfate sulfurtransferase				P46926	Glucosamine-6-phosphate isomerase 1			P63010	AP-2 complex subunit beta				P52943	Cysteine-rich protein 2			Q969P0	Immunoglobulin superfamily member 8				Q9UH03	Neuronal-specific septin-3				O60883	G-protein coupled receptor 37-like 1				Q16181	Septin-7
Q5BKY1	Leucine-rich repeat-containing protein 10				P10768	S-formylglutathione hydrolase				Q15369	Elongin-C				P17568	NADH dehydrogenase [ubiquinone] 1 beta subcomplex subunit 7			Q15814	Tubulin-specific chaperone C				P05166	Propionyl-CoA carboxylase beta chain, mitochondrial			Q8IZP0	Abl interactor 1				P35222	Catenin beta-1				P0DPI2	Glutamine amidotransferase-like class 1 domain-containing protein 3A, mitochondrial				Q8IXJ6	NAD-dependent protein deacetylase sirtuin-2
Q9P121	Neurotrimin				A6NIZ1	Ras-related protein Rap-1b-like protein				Q96TC7	Regulator of microtubule dynamics protein 3				P49327	Fatty acid synthase			P48047	ATP synthase subunit O, mitochondrial				P16112	Aggrecan core protein			Q6ZMR3	L-lactate dehydrogenase A-like 6A				P54920	Alpha-soluble NSF attachment protein				P08865	40S ribosomal protein SA				P54289	Voltage-dependent calcium channel subunit alpha-2/delta-1
P00492	Hypoxanthine-guanine phosphoribosyltransferase				P09496	Clathrin light chain A				P20020	Plasma membrane calcium-transporting ATPase 1				O60220	Mitochondrial import inner membrane translocase subunit Tim8 A			P05141	ADP/ATP translocase 2				Q562R1	Beta-actin-like protein 2			O96000	NADH dehydrogenase [ubiquinone] 1 beta subcomplex subunit 10				P61160	Actin-related protein 2				Q96SZ5	2-aminoethanethiol dioxygenase				P15924	Desmoplakin
P04899	Guanine nucleotide-binding protein G(i) subunit alpha-2				Q9P2U7	Vesicular glutamate transporter 1				Q9NX14	NADH dehydrogenase [ubiquinone] 1 beta subcomplex subunit 11, mitochondrial				P30041	Peroxiredoxin-6			Q16658	Fascin				P16284	Platelet endothelial cell adhesion molecule			P21281	V-type proton ATPase subunit B, brain isoform				Q8WUD1	Ras-related protein Rab-2B				P11137	Microtubule-associated protein 2				Q99962	Endophilin-A1
Q9HAV0	Guanine nucleotide-binding protein subunit beta-4				Q8IXJ6	NAD-dependent protein deacetylase sirtuin-2				P20916	Myelin-associated glycoprotein				P57087	Junctional adhesion molecule B			P84095	Rho-related GTP-binding protein RhoG				P09493	Tropomyosin alpha-1 chain			Q9BY67	Cell adhesion molecule 1				P19404	NADH dehydrogenase [ubiquinone] flavoprotein 2, mitochondrial				P00492	Hypoxanthine-guanine phosphoribosyltransferase				Q9H0R4	Haloacid dehalogenase-like hydrolase domain-containing protein 2
P12931	Proto-oncogene tyrosine-protein kinase Src				P60866	40S ribosomal protein S20				Q9P2B2	Prostaglandin F2 receptor negative regulator				P67775	Serine/threonine-protein phosphatase 2A catalytic subunit alpha isoform			Q9NVH1	DnaJ homolog subfamily C member 11				Q01469	Fatty acid-binding protein 5			Q15819	Ubiquitin-conjugating enzyme E2 variant 2				P61081	NEDD8-conjugating enzyme Ubc12				Q8N126	Cell adhesion molecule 3				P11310	Medium-chain specific acyl-CoA dehydrogenase, mitochondrial
Q9GZV7	Hyaluronan and proteoglycan link protein 2				O43396	Thioredoxin-like protein 1				Q96FJ2	Dynein light chain 2, cytoplasmic				P13693	Translationally-controlled tumor protein			P26232	Catenin alpha-2				Q00610	Clathrin heavy chain 1			Q562R1	Beta-actin-like protein 2				P51674	Neuronal membrane glycoprotein M6-a				P09496	Clathrin light chain A				P63215	Guanine nucleotide-binding protein G(I)/G(S)/G(O) subunit gamma-3
Q9Y2J0	Rabphilin-3A				P63215	Guanine nucleotide-binding protein G(I)/G(S)/G(O) subunit gamma-3				Q9UBI6	Guanine nucleotide-binding protein G(I)/G(S)/G(O) subunit gamma-12				P09496	Clathrin light chain A			P62072	Mitochondrial import inner membrane translocase subunit Tim10				P54289	Voltage-dependent calcium channel subunit alpha-2/delta-1			Q10567	AP-1 complex subunit beta-1				P38606	V-type proton ATPase catalytic subunit A				P04632	Calpain small subunit 1				P35080	Profilin-2
P07384	Calpain-1 catalytic subunit				P49407	Beta-arrestin-1				Q9H479	Fructosamine-3-kinase				Q99719	Septin-5			Q9UJC5	SH3 domain-binding glutamic acid-rich-like protein 2				P17302	Gap junction alpha-1 protein			O15400	Syntaxin-7				P46109	Crk-like protein				P09960	Leukotriene A-4 hydrolase				Q9UN36	Protein NDRG2
P05091	Aldehyde dehydrogenase, mitochondrial				P38117	Electron transfer flavoprotein subunit beta				P01011	Alpha-1-antichymotrypsin				P11137	Microtubule-associated protein 2			P63244	Receptor of activated protein C kinase 1				O94985	Calsyntenin-1			Q13449	Limbic system-associated membrane protein				P30050	60S ribosomal protein L12				P61158	Actin-related protein 3				Q9ULP0	Protein NDRG4
Q96TC7	Regulator of microtubule dynamics protein 3				P62826	GTP-binding nuclear protein Ran				P49327	Fatty acid synthase				P60953	Cell division control protein 42 homolog			Q9HCM2	Plexin-A4				Q96NL3	Zinc finger protein 599			Q9NQ66	1-phosphatidylinositol 4,5-bisphosphate phosphodiesterase beta-1				Q14151	Scaffold attachment factor B2				O00560	Syntenin-1				P04350	Tubulin beta-4A chain
P48047	ATP synthase subunit O, mitochondrial				P30626	Sorcin				Q9HC38	Glyoxalase domain-containing protein 4				P40925	Malate dehydrogenase, cytoplasmic			P35612	Beta-adducin				Q96EP1	E3 ubiquitin-protein ligase CHFR			Q15111	Inactive phospholipase C-like protein 1				P13489	Ribonuclease inhibitor				P52209	6-phosphogluconate dehydrogenase, decarboxylating				Q04760	Lactoylglutathione lyase
Q12907	Vesicular integral-membrane protein VIP36				P45880	Voltage-dependent anion-selective channel protein 2				Q9BW62	Katanin p60 ATPase-containing subunit A-like 1				P48047	ATP synthase subunit O, mitochondrial			Q9UBQ7	Glyoxylate reductase/hydroxypyruvate reductase				P46459	Vesicle-fusing ATPase			P16615	Sarcoplasmic/endoplasmic reticulum calcium ATPase 2				P28161	Glutathione S-transferase Mu 2				P01034	Cystatin-C				Q8NBX0	Saccharopine dehydrogenase-like oxidoreductase
Q16851	UTP--glucose-1-phosphate uridylyltransferase				O00217	NADH dehydrogenase [ubiquinone] iron-sulfur protein 8, mitochondrial				P10915	Hyaluronan and proteoglycan link protein 1				P61158	Actin-related protein 3			O14810	Complexin-1				Q13769	THO complex subunit 5 homolog			P14314	Glucosidase 2 subunit beta				P43304	Glycerol-3-phosphate dehydrogenase, mitochondrial				P36871	Phosphoglucomutase-1				Q7Z3D6	D-glutamate cyclase, mitochondrial
P11216	Glycogen phosphorylase, brain form				P12955	Xaa-Pro dipeptidase				P13797	Plastin-3				Q9H008	Phospholysine phosphohistidine inorganic pyrophosphate phosphatase			P05165	Propionyl-CoA carboxylase alpha chain, mitochondrial				Q92520	Protein FAM3C			Q16134	Electron transfer flavoprotein-ubiquinone oxidoreductase, mitochondrial				P02765	Alpha-2-HS-glycoprotein				Q92859	Neogenin				P42765	3-ketoacyl-CoA thiolase, mitochondrial
P02675	Fibrinogen beta chain				Q9UN36	Protein NDRG2				Q3MHD2	Protein LSM12 homolog				P68366	Tubulin alpha-4A chain			P14415	Sodium/potassium-transporting ATPase subunit beta-2				Q9NX14	NADH dehydrogenase [ubiquinone] 1 beta subcomplex subunit 11, mitochondrial			P35611	Alpha-adducin				P78368	Casein kinase I isoform gamma-2				P52799	Ephrin-B2				Q9NZB2	Constitutive coactivator of PPAR-gamma-like protein 1
Q99729	Heterogeneous nuclear ribonucleoprotein A/B				P62258	14-3-3 protein epsilon				P61586	Transforming protein RhoA				Q96HE7	ERO1-like protein alpha			Q99714	3-hydroxyacyl-CoA dehydrogenase type-2				Q9Y2B9	cAMP-dependent protein kinase inhibitor gamma			O14512	Suppressor of cytokine signaling 7				P09936	Ubiquitin carboxyl-terminal hydrolase isozyme L1				O00533	Neural cell adhesion molecule L1-like protein				P62826	GTP-binding nuclear protein Ran
Q9C0C9	(E3-independent) E2 ubiquitin-conjugating enzyme				P09622	Dihydrolipoyl dehydrogenase, mitochondrial				P52306	Rap1 GTPase-GDP dissociation stimulator 1				P08133	Annexin A6			P08865	40S ribosomal protein SA				O60313	Dynamin-like 120 kDa protein, mitochondrial			Q01484	Ankyrin-2				Q13825	Methylglutaconyl-CoA hydratase, mitochondrial				P08247	Synaptophysin				P45880	Voltage-dependent anion-selective channel protein 2
P78559	Microtubule-associated protein 1A				Q96DG6	Carboxymethylenebutenolidase homolog				Q5JTJ3	Cytochrome c oxidase assembly factor 6 homolog				Q01518	Adenylyl cyclase-associated protein 1			Q9UMF0	Intercellular adhesion molecule 5				Q99075	Proheparin-binding EGF-like growth factor			P13861	cAMP-dependent protein kinase type II-alpha regulatory subunit				Q9NQR4	Omega-amidase NIT2				P13929	Beta-enolase				Q96DG6	Carboxymethylenebutenolidase homolog
P10114	Ras-related protein Rap-2a				Q8TAM6	Ermin				P19404	NADH dehydrogenase [ubiquinone] flavoprotein 2, mitochondrial				P14314	Glucosidase 2 subunit beta			P48741	Putative heat shock 70 kDa protein 7				Q9UBQ7	Glyoxylate reductase/hydroxypyruvate reductase			Q9H598	Vesicular inhibitory amino acid transporter				P17081	Rho-related GTP-binding protein RhoQ				P21266	Glutathione S-transferase Mu 3				O94760	N(G),N(G)-dimethylarginine dimethylaminohydrolase 1
P31930	Cytochrome b-c1 complex subunit 1, mitochondrial				Q1KMD3	Heterogeneous nuclear ribonucleoprotein U-like protein 2				P63208	S-phase kinase-associated protein 1				P46821	Microtubule-associated protein 1B			P07919	Cytochrome b-c1 complex subunit 6, mitochondrial				P59665	Neutrophil defensin 1			Q9NVH1	DnaJ homolog subfamily C member 11				Q16799	Reticulon-1				P68402	Platelet-activating factor acetylhydrolase IB subunit beta				P30626	Sorcin
Q9UHX1	Poly(U)-binding-splicing factor PUF60				P38646	Stress-70 protein, mitochondrial				P08758	Annexin A5				O00330	Pyruvate dehydrogenase protein X component, mitochondrial			P04350	Tubulin beta-4A chain				A6NI56	Coiled-coil domain-containing protein 154			Q02543	60S ribosomal protein L18a				P48047	ATP synthase subunit O, mitochondrial				Q9UK22	F-box only protein 2				P11766	Alcohol dehydrogenase class-3
P14415	Sodium/potassium-transporting ATPase subunit beta-2				O14979	Heterogeneous nuclear ribonucleoprotein D-like				O75323	Protein NipSnap homolog 2				O43491	Band 4.1-like protein 2			P00505	Aspartate aminotransferase, mitochondrial				P49407	Beta-arrestin-1			P49419	Alpha-aminoadipic semialdehyde dehydrogenase				P62745	Rho-related GTP-binding protein RhoB				Q5JTJ3	Cytochrome c oxidase assembly factor 6 homolog				Q6P9G9	Zinc finger protein 449
P35754	Glutaredoxin-1				Q9ULP0	Protein NDRG4				Q07954	Prolow-density lipoprotein receptor-related protein 1				P18206	Vinculin			O43765	Small glutamine-rich tetratricopeptide repeat-containing protein alpha				Q5VT66	Mitochondrial amidoxime-reducing component 1			P04731	Metallothionein-1A				P31948	Stress-induced-phosphoprotein 1				Q16653	Myelin-oligodendrocyte glycoprotein				Q15365	Poly(rC)-binding protein 1
Q93050	V-type proton ATPase 116 kDa subunit a isoform 1				P50991	T-complex protein 1 subunit delta				Q9BPU6	Dihydropyrimidinase-related protein 5				P09493	Tropomyosin alpha-1 chain			O43157	Plexin-B1				O60361	Putative nucleoside diphosphate kinase			Q9UGV2	Protein NDRG3				Q99832	T-complex protein 1 subunit eta				P49588	Alanine--tRNA ligase, cytoplasmic				Q03154	Aminoacylase-1
O43920	NADH dehydrogenase [ubiquinone] iron-sulfur protein 5				Q04760	Lactoylglutathione lyase				O15400	Syntaxin-7				Q16134	Electron transfer flavoprotein-ubiquinone oxidoreductase, mitochondrial			O75390	Citrate synthase, mitochondrial								Q09666	Neuroblast differentiation-associated protein AHNAK				Q9P121	Neurotrimin				P55809	Succinyl-CoA:3-ketoacid coenzyme A transferase 1, mitochondrial				P63167	Dynein light chain 1, cytoplasmic
Q9Y3B3	Transmembrane emp24 domain-containing protein 7				O75083	WD repeat-containing protein 1				P30050	60S ribosomal protein L12				P04632	Calpain small subunit 1			P20020	Plasma membrane calcium-transporting ATPase 1								P21291	Cysteine and glycine-rich protein 1				P09497	Clathrin light chain B				O00499	Myc box-dependent-interacting protein 1				Q9Y2Q0	Phospholipid-transporting ATPase IA
P60983	Glia maturation factor beta				P36871	Phosphoglucomutase-1				P14314	Glucosidase 2 subunit beta				Q07866	Kinesin light chain 1			Q15691	Microtubule-associated protein RP/EB family member 1								Q8IXJ6	NAD-dependent protein deacetylase sirtuin-2				P14550	Aldo-keto reductase family 1 member A1				P39060	Collagen alpha-1(XVIII) chain				Q96E17	Ras-related protein Rab-3C
P57087	Junctional adhesion molecule B				Q92520	Protein FAM3C				P07858	Cathepsin B				Q9Y4E8	Ubiquitin carboxyl-terminal hydrolase 15			P08574	Cytochrome c1, heme protein, mitochondrial								P14854	Cytochrome c oxidase subunit 6B1				Q8NFZ8	Cell adhesion molecule 4				P60983	Glia maturation factor beta				Q9HAV0	Guanine nucleotide-binding protein subunit beta-4
Q9Y277	Voltage-dependent anion-selective channel protein 3				P26232	Catenin alpha-2				P27348	14-3-3 protein theta				O75083	WD repeat-containing protein 1			Q4J6C6	Prolyl endopeptidase-like								Q68DY1	Zinc finger protein 626				O95295	SNARE-associated protein Snapin				Q01968	Inositol polyphosphate 5-phosphatase OCRL-1				Q9UBI6	Guanine nucleotide-binding protein G(I)/G(S)/G(O) subunit gamma-12
P50148	Guanine nucleotide-binding protein G(q) subunit alpha				P31153	S-adenosylmethionine synthase isoform type-2				P46439	Glutathione S-transferase Mu 5				P48741	Putative heat shock 70 kDa protein 7			Q9UK22	F-box only protein 2								Q5VT66	Mitochondrial amidoxime-reducing component 1				P46459	Vesicle-fusing ATPase				P07919	Cytochrome b-c1 complex subunit 6, mitochondrial				P78357	Contactin-associated protein 1
P47756	F-actin-capping protein subunit beta				P0DOX5	Immunoglobulin gamma-1 heavy chain				P21266	Glutathione S-transferase Mu 3				Q9UBQ7	Glyoxylate reductase/hydroxypyruvate reductase			P60763	Ras-related C3 botulinum toxin substrate 3								P38117	Electron transfer flavoprotein subunit beta				P62993	Growth factor receptor-bound protein 2				Q13586	Stromal interaction molecule 1				Q1KMD3	Heterogeneous nuclear ribonucleoprotein U-like protein 2
Q9Y646	Carboxypeptidase Q				Q13363	C-terminal-binding protein 1				P05141	ADP/ATP translocase 2				Q8IXJ6	NAD-dependent protein deacetylase sirtuin-2			Q01518	Adenylyl cyclase-associated protein 1								Q9P1U1	Actin-related protein 3B				P05198	Eukaryotic translation initiation factor 2 subunit 1				O14672	Disintegrin and metalloproteinase domain-containing protein 10				Q96TC7	Regulator of microtubule dynamics protein 3
P35611	Alpha-adducin				O95757	Heat shock 70 kDa protein 4L				Q16134	Electron transfer flavoprotein-ubiquinone oxidoreductase, mitochondrial				P50395	Rab GDP dissociation inhibitor beta			P23528	Cofilin-1								Q9Y277	Voltage-dependent anion-selective channel protein 3				P30044	Peroxiredoxin-5, mitochondrial				P60763	Ras-related C3 botulinum toxin substrate 3				P50440	Glycine amidinotransferase, mitochondrial
Q9UBQ7	Glyoxylate reductase/hydroxypyruvate reductase				P31948	Stress-induced-phosphoprotein 1				Q9NQ66	1-phosphatidylinositol 4,5-bisphosphate phosphodiesterase beta-1				P36871	Phosphoglucomutase-1			Q8IXJ6	NAD-dependent protein deacetylase sirtuin-2								P04632	Calpain small subunit 1				O14979	Heterogeneous nuclear ribonucleoprotein D-like				P22392	Nucleoside diphosphate kinase B				P34932	Heat shock 70 kDa protein 4
P13489	Ribonuclease inhibitor				P30084	Enoyl-CoA hydratase, mitochondrial				Q7Z3D6	D-glutamate cyclase, mitochondrial				P07196	Neurofilament light polypeptide			Q9Y639	Neuroplastin								Q9H2U2	Inorganic pyrophosphatase 2, mitochondrial				P43004	Excitatory amino acid transporter 2				P49419	Alpha-aminoadipic semialdehyde dehydrogenase				P10114	Ras-related protein Rap-2a
Q96CW1	AP-2 complex subunit mu				Q96PE5	Opalin				P35222	Catenin beta-1				Q6ZMR3	L-lactate dehydrogenase A-like 6A			Q86VP6	Cullin-associated NEDD8-dissociated protein 1								Q04760	Lactoylglutathione lyase				O95757	Heat shock 70 kDa protein 4L				O75390	Citrate synthase, mitochondrial				O60262	Guanine nucleotide-binding protein G(I)/G(S)/G(O) subunit gamma-7
P13639	Elongation factor 2				P00738	Haptoglobin				P42681	Tyrosine-protein kinase TXK				Q15691	Microtubule-associated protein RP/EB family member 1			P04406	Glyceraldehyde-3-phosphate dehydrogenase								Q96DG6	Carboxymethylenebutenolidase homolog				Q9BQI9	Nuclear receptor-interacting protein 2				P60174	Triosephosphate isomerase				P50148	Guanine nucleotide-binding protein G(q) subunit alpha
P16070	CD44 antigen				P61086	Ubiquitin-conjugating enzyme E2 K				Q6T423	Solute carrier family 22 member 25				P16219	Short-chain specific acyl-CoA dehydrogenase, mitochondrial			Q16181	Septin-7								P62826	GTP-binding nuclear protein Ran				O95782	AP-2 complex subunit alpha-1				O95782	AP-2 complex subunit alpha-1				P40925	Malate dehydrogenase, cytoplasmic
P17655	Calpain-2 catalytic subunit				Q9NQ66	1-phosphatidylinositol 4,5-bisphosphate phosphodiesterase beta-1				P35611	Alpha-adducin				P14854	Cytochrome c oxidase subunit 6B1			O96000	NADH dehydrogenase [ubiquinone] 1 beta subcomplex subunit 10								P46459	Vesicle-fusing ATPase				P30086	Phosphatidylethanolamine-binding protein 1				P40925	Malate dehydrogenase, cytoplasmic				P09622	Dihydrolipoyl dehydrogenase, mitochondrial
P35613	Basigin				P02649	Apolipoprotein E				P16219	Short-chain specific acyl-CoA dehydrogenase, mitochondrial				P78357	Contactin-associated protein 1			P01024	Complement C3								P20810	Calpastatin				Q9Y490	Talin-1				Q9ULR3	Protein phosphatase 1H				P17655	Calpain-2 catalytic subunit
P49419	Alpha-aminoadipic semialdehyde dehydrogenase				Q9H2U2	Inorganic pyrophosphatase 2, mitochondrial				P42677	40S ribosomal protein S27				P60201	Myelin proteolipid protein			P07384	Calpain-1 catalytic subunit								P50213	Isocitrate dehydrogenase [NAD] subunit alpha, mitochondrial				Q13423	NAD(P) transhydrogenase, mitochondrial				O43491	Band 4.1-like protein 2				P56134	ATP synthase subunit f, mitochondrial
Q99075	Proheparin-binding EGF-like growth factor				P61586	Transforming protein RhoA				Q15149	Plectin				Q01469	Fatty acid-binding protein 5			P09471	Guanine nucleotide-binding protein G(o) subunit alpha								P16415	Zinc finger protein 823				Q01082	Spectrin beta chain, non-erythrocytic 1				O43765	Small glutamine-rich tetratricopeptide repeat-containing protein alpha				P48741	Putative heat shock 70 kDa protein 7
P34932	Heat shock 70 kDa protein 4				O43491	Band 4.1-like protein 2				O14594	Neurocan core protein				P11217	Glycogen phosphorylase, muscle form			O43491	Band 4.1-like protein 2								Q9P0L0	Vesicle-associated membrane protein-associated protein A				Q16555	Dihydropyrimidinase-related protein 2				O95865	N(G),N(G)-dimethylarginine dimethylaminohydrolase 2				Q9H2U2	Inorganic pyrophosphatase 2, mitochondrial
P02649	Apolipoprotein E				O14810	Complexin-1				O75083	WD repeat-containing protein 1				Q9UHD1	Cysteine and histidine-rich domain-containing protein 1			P49773	Histidine triad nucleotide-binding protein 1								Q96PE5	Opalin				O94973	AP-2 complex subunit alpha-2				P09471	Guanine nucleotide-binding protein G(o) subunit alpha				P05408	Neuroendocrine protein 7B2
P78367	Homeobox protein Nkx-3.2				Q9Y281	Cofilin-2				Q07955	Serine/arginine-rich splicing factor 1				Q96NL3	Zinc finger protein 599			P47756	F-actin-capping protein subunit beta								P04181	Ornithine aminotransferase, mitochondrial				P63010	AP-2 complex subunit beta				P31150	Rab GDP dissociation inhibitor alpha				Q13315	Serine-protein kinase ATM
P16284	Platelet endothelial cell adhesion molecule				Q99614	Tetratricopeptide repeat protein 1				Q4J6C6	Prolyl endopeptidase-like				P17302	Gap junction alpha-1 protein			Q969P0	Immunoglobulin superfamily member 8								P63241	Eukaryotic translation initiation factor 5A-1				Q13449	Limbic system-associated membrane protein				Q9Y5P6	Mannose-1-phosphate guanyltransferase beta				Q93084	Sarcoplasmic/endoplasmic reticulum calcium ATPase 3
O15540	Fatty acid-binding protein, brain				Q99719	Septin-5				P28838	Cytosol aminopeptidase				Q6P9G9	Zinc finger protein 449			Q9Y4P1	Cysteine protease ATG4B								Q15008	26S proteasome non-ATPase regulatory subunit 6				Q16720	Plasma membrane calcium-transporting ATPase 3				P60953	Cell division control protein 42 homolog				Q8TBG9	Synaptoporin
Q9BX67	Junctional adhesion molecule C				P09960	Leukotriene A-4 hydrolase				O14775	Guanine nucleotide-binding protein subunit beta-5				P11310	Medium-chain specific acyl-CoA dehydrogenase, mitochondrial			P68366	Tubulin alpha-4A chain								Q9HBH5	Retinol dehydrogenase 14				Q93084	Sarcoplasmic/endoplasmic reticulum calcium ATPase 3				Q9NVH1	DnaJ homolog subfamily C member 11				Q16620	BDNF/NT-3 growth factors receptor
Q16658	Fascin				Q8WWV3	Reticulon-4-interacting protein 1, mitochondrial				P35612	Beta-adducin				P63215	Guanine nucleotide-binding protein G(I)/G(S)/G(O) subunit gamma-3			Q6ZMR3	L-lactate dehydrogenase A-like 6A								O95861	3'(2'),5'-bisphosphate nucleotidase 1				P84095	Rho-related GTP-binding protein RhoG				P04075	Fructose-bisphosphate aldolase A				P61160	Actin-related protein 2
P04731	Metallothionein-1A				Q9NQR4	Omega-amidase NIT2				P23526	Adenosylhomocysteinase				P35080	Profilin-2			Q58FG0	Putative heat shock protein HSP 90-alpha A5								Q6UXD5	Seizure 6-like protein 2				Q13315	Serine-protein kinase ATM				Q9H074	Polyadenylate-binding protein-interacting protein 1				Q16658	Fascin
O60361	Putative nucleoside diphosphate kinase				P68402	Platelet-activating factor acetylhydrolase IB subunit beta				P10515	Dihydrolipoyllysine-residue acetyltransferase component of pyruvate dehydrogenase complex, mitochondrial				Q04760	Lactoylglutathione lyase			Q16653	Myelin-oligodendrocyte glycoprotein								P21912	Succinate dehydrogenase [ubiquinone] iron-sulfur subunit, mitochondrial				Q13177	Serine/threonine-protein kinase PAK 2				P98172	Ephrin-B1				P49588	Alanine--tRNA ligase, cytoplasmic
					P63208	S-phase kinase-associated protein 1				P02768	Serum albumin				P25713	Metallothionein-3			P30405	Peptidyl-prolyl cis-trans isomerase F, mitochondrial								P38646	Stress-70 protein, mitochondrial				P50395	Rab GDP dissociation inhibitor beta				Q12765	Secernin-1				P57087	Junctional adhesion molecule B
					Q01518	Adenylyl cyclase-associated protein 1				Q9HCH3	Copine-5				P30038	Delta-1-pyrroline-5-carboxylate dehydrogenase, mitochondrial			Q9BVG4	Protein PBDC1								P02675	Fibrinogen beta chain				O14672	Disintegrin and metalloproteinase domain-containing protein 10				P10768	S-formylglutathione hydrolase				Q9Y5P6	Mannose-1-phosphate guanyltransferase beta
					P54764	Ephrin type-A receptor 4				Q562R1	Beta-actin-like protein 2				Q7Z3D6	D-glutamate cyclase, mitochondrial			P04632	Calpain small subunit 1								Q13613	Myotubularin-related protein 1				P61158	Actin-related protein 3				Q9H4G0	Band 4.1-like protein 1				Q92598	Heat shock protein 105 kDa
					Q8WXF7	Atlastin-1				Q96NL3	Zinc finger protein 599				P34932	Heat shock 70 kDa protein 4			P30041	Peroxiredoxin-6								Q16720	Plasma membrane calcium-transporting ATPase 3				Q9UBQ7	Glyoxylate reductase/hydroxypyruvate reductase				Q96GW7	Brevican core protein				P09960	Leukotriene A-4 hydrolase
					Q15181	Inorganic pyrophosphatase				Q9Y259	Choline/ethanolamine kinase				P42765	3-ketoacyl-CoA thiolase, mitochondrial			O43426	Synaptojanin-1								P17252	Protein kinase C alpha type				P60981	Destrin				Q99832	T-complex protein 1 subunit eta				Q13509	Tubulin beta-3 chain
					P52209	6-phosphogluconate dehydrogenase, decarboxylating				Q13825	Methylglutaconyl-CoA hydratase, mitochondrial				P62826	GTP-binding nuclear protein Ran			P57087	Junctional adhesion molecule B								Q7Z2K8	G protein-regulated inducer of neurite outgrowth 1				P14854	Cytochrome c oxidase subunit 6B1				P53597	Succinate--CoA ligase [ADP/GDP-forming] subunit alpha, mitochondrial				Q9NV96	Cell cycle control protein 50A
					Q96ID5	Immunoglobulin superfamily member 21				P05408	Neuroendocrine protein 7B2				P62258	14-3-3 protein epsilon			P14314	Glucosidase 2 subunit beta								Q6UXM1	Leucine-rich repeats and immunoglobulin-like domains protein 3				P62888	60S ribosomal protein L30				P05165	Propionyl-CoA carboxylase alpha chain, mitochondrial				Q13363	C-terminal-binding protein 1
					P16415	Zinc finger protein 823				Q15493	Regucalcin				Q96DG6	Carboxymethylenebutenolidase homolog			P00367	Glutamate dehydrogenase 1, mitochondrial								P07900	Heat shock protein HSP 90-alpha				Q9H4G0	Band 4.1-like protein 1				P46821	Microtubule-associated protein 1B				Q99798	Aconitate hydratase, mitochondrial
					P02795	Metallothionein-2				Q13315	Serine-protein kinase ATM				P35754	Glutaredoxin-1			Q96FC7	Phytanoyl-CoA hydroxylase-interacting protein-like								Q9UPR5	Sodium/calcium exchanger 2				Q15365	Poly(rC)-binding protein 1				P31146	Coronin-1A				O43491	Band 4.1-like protein 2
					Q7KZF4	Staphylococcal nuclease domain-containing protein 1				P10809	60 kDa heat shock protein, mitochondrial				P52209	6-phosphogluconate dehydrogenase, decarboxylating			Q13938	Calcyphosin								Q8N584	Tetratricopeptide repeat protein 39C				P21266	Glutathione S-transferase Mu 3				O95197	Reticulon-3				Q9NQ66	1-phosphatidylinositol 4,5-bisphosphate phosphodiesterase beta-1
					P05141	ADP/ATP translocase 2				O75116	Rho-associated protein kinase 2				Q15181	Inorganic pyrophosphatase			Q9NQR4	Omega-amidase NIT2								P22626	Heterogeneous nuclear ribonucleoproteins A2/B1				P08603	Complement factor H				Q14982	Opioid-binding protein/cell adhesion molecule				Q92736	Ryanodine receptor 2
					Q7Z3T8	Zinc finger FYVE domain-containing protein 16				P02649	Apolipoprotein E				P62834	Ras-related protein Rap-1A			P0DOX5	Immunoglobulin gamma-1 heavy chain								Q9BPU6	Dihydropyrimidinase-related protein 5				P54764	Ephrin type-A receptor 4				P80404	4-aminobutyrate aminotransferase, mitochondrial				P08247	Synaptophysin
					P54920	Alpha-soluble NSF attachment protein				A1Z1Q3	ADP-ribose glycohydrolase MACROD2				O43504	Ragulator complex protein LAMTOR5			P08133	Annexin A6								Q00013	55 kDa erythrocyte membrane protein				O43396	Thioredoxin-like protein 1				Q9GZP4	PITH domain-containing protein 1				P43304	Glycerol-3-phosphate dehydrogenase, mitochondrial
					O60220	Mitochondrial import inner membrane translocase subunit Tim8 A				Q9NQ48	Leucine zipper transcription factor-like protein 1				O00451	GDNF family receptor alpha-2			P52209	6-phosphogluconate dehydrogenase, decarboxylating								O43865	S-adenosylhomocysteine hydrolase-like protein 1				Q9NUJ1	Mycophenolic acid acyl-glucuronide esterase, mitochondrial				P50395	Rab GDP dissociation inhibitor beta				P62072	Mitochondrial import inner membrane translocase subunit Tim10
					Q6PF05	Tetratricopeptide repeat protein 23-like				P23528	Cofilin-1				P27338	Amine oxidase [flavin-containing] B			O94985	Calsyntenin-1								Q13813	Spectrin alpha chain, non-erythrocytic 1				P23528	Cofilin-1				P63096	Guanine nucleotide-binding protein G(i) subunit alpha-1				P54764	Ephrin type-A receptor 4
					A0JNW5	UHRF1-binding protein 1-like				Q9UBB6	Neurochondrin				Q96TC7	Regulator of microtubule dynamics protein 3			P09496	Clathrin light chain A								Q9UHD8	Septin-9				P30041	Peroxiredoxin-6				Q7L266	Isoaspartyl peptidase/L-asparaginase				Q9P1U1	Actin-related protein 3B
					O60603	Toll-like receptor 2				Q99426	Tubulin-folding cofactor B				A6NIZ1	Ras-related protein Rap-1b-like protein			P50148	Guanine nucleotide-binding protein G(q) subunit alpha								P47756	F-actin-capping protein subunit beta				P46439	Glutathione S-transferase Mu 5				P30086	Phosphatidylethanolamine-binding protein 1				P13489	Ribonuclease inhibitor
					Q6T423	Solute carrier family 22 member 25				P63241	Eukaryotic translation initiation factor 5A-1				P61225	Ras-related protein Rap-2b			P55786	Puromycin-sensitive aminopeptidase								Q9P021	Cysteine-rich PDZ-binding protein				O00429	Dynamin-1-like protein				Q13509	Tubulin beta-3 chain				O15394	Neural cell adhesion molecule 2
					P63241	Eukaryotic translation initiation factor 5A-1				Q14108	Lysosome membrane protein 2				P53041	Serine/threonine-protein phosphatase 5			P13611	Versican core protein								P20336	Ras-related protein Rab-3A				P21333	Filamin-A				P04406	Glyceraldehyde-3-phosphate dehydrogenase				P05166	Propionyl-CoA carboxylase beta chain, mitochondrial
					P51178	1-phosphatidylinositol 4,5-bisphosphate phosphodiesterase delta-1				O15540	Fatty acid-binding protein, brain				P08559	Pyruvate dehydrogenase E1 component subunit alpha, somatic form, mitochondrial			P06756	Integrin alpha-V								P30520	Adenylosuccinate synthetase isozyme 2				Q92823	Neuronal cell adhesion molecule				Q8WUM4	Programmed cell death 6-interacting protein				P16112	Aggrecan core protein
					Q02246	Contactin-2				Q96QK1	Vacuolar protein sorting-associated protein 35				Q6P1X6	UPF0598 protein C8orf82			P22392	Nucleoside diphosphate kinase B								P05023	Sodium/potassium-transporting ATPase subunit alpha-1				P67775	Serine/threonine-protein phosphatase 2A catalytic subunit alpha isoform				P14314	Glucosidase 2 subunit beta				Q15181	Inorganic pyrophosphatase
					P62714	Serine/threonine-protein phosphatase 2A catalytic subunit beta isoform				Q7Z3T8	Zinc finger FYVE domain-containing protein 16				Q9HCM2	Plexin-A4			P13639	Elongation factor 2								Q99961	Endophilin-A2				Q13526	Peptidyl-prolyl cis-trans isomerase NIMA-interacting 1				P67870	Casein kinase II subunit beta				Q9HC38	Glyoxalase domain-containing protein 4
					P35613	Basigin				Q9HCX3	Zinc finger protein 304				Q9BS26	Endoplasmic reticulum resident protein 44			P78357	Contactin-associated protein 1								P10911	Proto-oncogene DBL				P46926	Glucosamine-6-phosphate isomerase 1				P31323	cAMP-dependent protein kinase type II-beta regulatory subunit				P21266	Glutathione S-transferase Mu 3
					P22392	Nucleoside diphosphate kinase B				Q9Y5W7	Sorting nexin-14				P54764	Ephrin type-A receptor 4			P10515	Dihydrolipoyllysine-residue acetyltransferase component of pyruvate dehydrogenase complex, mitochondrial								Q9NQR4	Omega-amidase NIT2				P29144	Tripeptidyl-peptidase 2				P60981	Destrin				P07196	Neurofilament light polypeptide
					Q8TCZ2	CD99 antigen-like protein 2				O94760	N(G),N(G)-dimethylarginine dimethylaminohydrolase 1				O00533	Neural cell adhesion molecule L1-like protein			Q15555	Microtubule-associated protein RP/EB family member 2								Q8TAF3	WD repeat-containing protein 48				O95197	Reticulon-3				P60201	Myelin proteolipid protein				Q96QE2	Proton myo-inositol cotransporter
					P78357	Contactin-associated protein 1				Q9NQE9	Histidine triad nucleotide-binding protein 3				P62888	60S ribosomal protein L30			P13929	Beta-enolase								P11215	Integrin alpha-M				P80404	4-aminobutyrate aminotransferase, mitochondrial				P32004	Neural cell adhesion molecule L1				B4DXR9	Zinc finger protein 732
					Q9HAV0	Guanine nucleotide-binding protein subunit beta-4				P46459	Vesicle-fusing ATPase				Q5T848	Probable G-protein coupled receptor 158			P31040	Succinate dehydrogenase [ubiquinone] flavoprotein subunit, mitochondrial								Q8NFZ8	Cell adhesion molecule 4				P21291	Cysteine and glycine-rich protein 1				P48741	Putative heat shock 70 kDa protein 7				Q99576	TSC22 domain family protein 3
					P84074	Neuron-specific calcium-binding protein hippocalcin				Q99832	T-complex protein 1 subunit eta				Q13363	C-terminal-binding protein 1			O75326	Semaphorin-7A								Q8N335	Glycerol-3-phosphate dehydrogenase 1-like protein				P31150	Rab GDP dissociation inhibitor alpha				Q8TBG9	Synaptoporin				Q96GG9	DCN1-like protein 1
					P62745	Rho-related GTP-binding protein RhoB				O60361	Putative nucleoside diphosphate kinase				P06730	Eukaryotic translation initiation factor 4E			Q96NL3	Zinc finger protein 599								Q9NZJ6	Ubiquinone biosynthesis O-methyltransferase, mitochondrial				P68366	Tubulin alpha-4A chain				Q16555	Dihydropyrimidinase-related protein 2				Q96NL3	Zinc finger protein 599
					P61081	NEDD8-conjugating enzyme Ubc12									P43121	Cell surface glycoprotein MUC18			P60201	Myelin proteolipid protein								Q8ND24	RING finger protein 214				O00468	Agrin				Q16620	BDNF/NT-3 growth factors receptor				P04731	Metallothionein-1A
					P07384	Calpain-1 catalytic subunit									Q99832	T-complex protein 1 subunit eta			P60953	Cell division control protein 42 homolog								Q4VC31	Coiled-coil domain-containing protein 58				P60763	Ras-related C3 botulinum toxin substrate 3				O95757	Heat shock 70 kDa protein 4L				O15228	Dihydroxyacetone phosphate acyltransferase
					P61163	Alpha-centractin									P0DP58	Ly-6/neurotoxin-like protein 1			P51178	1-phosphatidylinositol 4,5-bisphosphate phosphodiesterase delta-1								Q96E17	Ras-related protein Rab-3C				Q16181	Septin-7				P54920	Alpha-soluble NSF attachment protein				Q96FJ2	Dynein light chain 2, cytoplasmic
					O15455	Toll-like receptor 3									Q9NQ66	1-phosphatidylinositol 4,5-bisphosphate phosphodiesterase beta-1			Q13509	Tubulin beta-3 chain								P28907	ADP-ribosyl cyclase/cyclic ADP-ribose hydrolase 1				Q9UHC6	Contactin-associated protein-like 2				Q15181	Inorganic pyrophosphatase				P27797	Calreticulin
					Q16620	BDNF/NT-3 growth factors receptor									P02765	Alpha-2-HS-glycoprotein			P61160	Actin-related protein 2								Q9H4A4	Aminopeptidase B				P11441	Ubiquitin-like protein 4A				P06396	Gelsolin				P41222	Prostaglandin-H2 D-isomerase
					P08865	40S ribosomal protein SA									P51178	1-phosphatidylinositol 4,5-bisphosphate phosphodiesterase delta-1			P04075	Fructose-bisphosphate aldolase A								Q15075	Early endosome antigen 1				P27695	DNA-(apurinic or apyrimidinic site) lyase				O75110	Probable phospholipid-transporting ATPase IIA				A6NIZ1	Ras-related protein Rap-1b-like protein
					Q8WYL5	Protein phosphatase Slingshot homolog 1									O75323	Protein NipSnap homolog 2			O75899	Gamma-aminobutyric acid type B receptor subunit 2								Q9NQW6	Anillin				O60313	Dynamin-like 120 kDa protein, mitochondrial				P62424	60S ribosomal protein L7a				P07339	Cathepsin D
					A2RRP1	Neuroblastoma-amplified sequence									Q8TBG9	Synaptoporin			P01023	Alpha-2-macroglobulin								Q92598	Heat shock protein 105 kDa				Q15691	Microtubule-associated protein RP/EB family member 1				P13639	Elongation factor 2				Q8TCD5	5'(3')-deoxyribonucleotidase, cytosolic type
					P80297	Metallothionein-1X									Q9BPU6	Dihydropyrimidinase-related protein 5			O15228	Dihydroxyacetone phosphate acyltransferase								Q99572	P2X purinoceptor 7				Q99685	Monoglyceride lipase				P17655	Calpain-2 catalytic subunit				P27338	Amine oxidase [flavin-containing] B
					P23142	Fibulin-1									O15394	Neural cell adhesion molecule 2			Q99962	Endophilin-A1								P08708	40S ribosomal protein S17				O43426	Synaptojanin-1				P14866	Heterogeneous nuclear ribonucleoprotein L				Q06828	Fibromodulin
					P30405	Peptidyl-prolyl cis-trans isomerase F, mitochondrial									O00445	Synaptotagmin-5			P11310	Medium-chain specific acyl-CoA dehydrogenase, mitochondrial								O14672	Disintegrin and metalloproteinase domain-containing protein 10				P13929	Beta-enolase				P14550	Aldo-keto reductase family 1 member A1				P48735	Isocitrate dehydrogenase [NADP], mitochondrial
					Q9NQ48	Leucine zipper transcription factor-like protein 1									Q16720	Plasma membrane calcium-transporting ATPase 3			O14523	Phospholipid transfer protein C2CD2L								P06756	Integrin alpha-V				Q9H936	Mitochondrial glutamate carrier 1				P48047	ATP synthase subunit O, mitochondrial				Q9UBB6	Neurochondrin
					O75390	Citrate synthase, mitochondrial									P02787	Serotransferrin			Q04760	Lactoylglutathione lyase								P45880	Voltage-dependent anion-selective channel protein 2				O75323	Protein NipSnap homolog 2				Q96ID5	Immunoglobulin superfamily member 21				P33176	Kinesin-1 heavy chain
					Q16720	Plasma membrane calcium-transporting ATPase 3									P08247	Synaptophysin			P63215	Guanine nucleotide-binding protein G(I)/G(S)/G(O) subunit gamma-3								P11137	Microtubule-associated protein 2				O95865	N(G),N(G)-dimethylarginine dimethylaminohydrolase 2				Q15149	Plectin				Q14765	Signal transducer and activator of transcription 4
					O94973	AP-2 complex subunit alpha-2									P63096	Guanine nucleotide-binding protein G(i) subunit alpha-1			Q7Z3D6	D-glutamate cyclase, mitochondrial								Q9HCM2	Plexin-A4				P52306	Rap1 GTPase-GDP dissociation stimulator 1				Q9P121	Neurotrimin				O75521	Enoyl-CoA delta isomerase 2, mitochondrial
					Q93050	V-type proton ATPase 116 kDa subunit a isoform 1									P10768	S-formylglutathione hydrolase			P35080	Profilin-2								P23528	Cofilin-1				P31040	Succinate dehydrogenase [ubiquinone] flavoprotein subunit, mitochondrial				O43157	Plexin-B1				P19022	Cadherin-2
					P54577	Tyrosine--tRNA ligase, cytoplasmic									Q9H8H3	Methyltransferase-like protein 7A			Q9NUQ9	Protein FAM49B								O95359	Transforming acidic coiled-coil-containing protein 2				P07858	Cathepsin B				P13611	Versican core protein				P14136	Glial fibrillary acidic protein
					Q96HD1	Cysteine-rich with EGF-like domain protein 1									P62140	Serine/threonine-protein phosphatase PP1-beta catalytic subunit			Q9UN36	Protein NDRG2								P51674	Neuronal membrane glycoprotein M6-a				P11217	Glycogen phosphorylase, muscle form				Q9UBQ7	Glyoxylate reductase/hydroxypyruvate reductase				O60313	Dynamin-like 120 kDa protein, mitochondrial
					Q9BPU6	Dihydropyrimidinase-related protein 5									P04350	Tubulin beta-4A chain			P42765	3-ketoacyl-CoA thiolase, mitochondrial								P01860	Immunoglobulin heavy constant gamma 3				P63244	Receptor of activated protein C kinase 1				P55263	Adenosine kinase				Q16720	Plasma membrane calcium-transporting ATPase 3
					Q9Y277	Voltage-dependent anion-selective channel protein 3									Q15814	Tubulin-specific chaperone C			Q5BKY1	Leucine-rich repeat-containing protein 10								P49327	Fatty acid synthase				Q9NVH1	DnaJ homolog subfamily C member 11				Q9NP81	Serine--tRNA ligase, mitochondrial				P14415	Sodium/potassium-transporting ATPase subunit beta-2
					Q9NQE9	Histidine triad nucleotide-binding protein 3									P49354	Protein farnesyltransferase/geranylgeranyltransferase type-1 subunit alpha			P51149	Ras-related protein Rab-7a								P08754	Guanine nucleotide-binding protein G(k) subunit alpha				P60174	Triosephosphate isomerase				O15394	Neural cell adhesion molecule 2				P68366	Tubulin alpha-4A chain
					Q96HA7	Tonsoku-like protein									Q5JTJ3	Cytochrome c oxidase assembly factor 6 homolog			P62258	14-3-3 protein epsilon								Q8N3H0	Chemokine-like protein TAFA-2				Q8N3J6	Cell adhesion molecule 2				P52943	Cysteine-rich protein 2				P61163	Alpha-centractin
					P37235	Hippocalcin-like protein 1									Q13424	Alpha-1-syntrophin			Q9P1U1	Actin-related protein 3B								P10909	Clusterin				Q9NZJ6	Ubiquinone biosynthesis O-methyltransferase, mitochondrial				Q969P0	Immunoglobulin superfamily member 8				P13611	Versican core protein
					O60361	Putative nucleoside diphosphate kinase									P27348	14-3-3 protein theta			P09622	Dihydrolipoyl dehydrogenase, mitochondrial								Q9NZD2	Glycolipid transfer protein				P08247	Synaptophysin				Q13162	Peroxiredoxin-4				Q9H4B7	Tubulin beta-1 chain
															P04075	Fructose-bisphosphate aldolase A			O75061	Putative tyrosine-protein phosphatase auxilin								P09104	Gamma-enolase				P07438	Metallothionein-1B				O43396	Thioredoxin-like protein 1				P30050	60S ribosomal protein L12
															P19022	Cadherin-2			P40925	Malate dehydrogenase, cytoplasmic								P35222	Catenin beta-1				P62280	40S ribosomal protein S11				P13861	cAMP-dependent protein kinase type II-alpha regulatory subunit				P06730	Eukaryotic translation initiation factor 4E
															P01011	Alpha-1-antichymotrypsin			O94760	N(G),N(G)-dimethylarginine dimethylaminohydrolase 1								P06396	Gelsolin				Q9NQ66	1-phosphatidylinositol 4,5-bisphosphate phosphodiesterase beta-1				Q9NYB9	Abl interactor 2				P67775	Serine/threonine-protein phosphatase 2A catalytic subunit alpha isoform
															Q9H5J0	Zinc finger and BTB domain-containing protein 3			Q9H2U2	Inorganic pyrophosphatase 2, mitochondrial								P43304	Glycerol-3-phosphate dehydrogenase, mitochondrial				P13804	Electron transfer flavoprotein subunit alpha, mitochondrial				P43304	Glycerol-3-phosphate dehydrogenase, mitochondrial				O00330	Pyruvate dehydrogenase protein X component, mitochondrial
															Q8NBX0	Saccharopine dehydrogenase-like oxidoreductase			P45880	Voltage-dependent anion-selective channel protein 2								P26232	Catenin alpha-2				O15144	Actin-related protein 2/3 complex subunit 2				Q9Y490	Talin-1				P61978	Heterogeneous nuclear ribonucleoprotein K
															Q5VT66	Mitochondrial amidoxime-reducing component 1			P62826	GTP-binding nuclear protein Ran								Q15691	Microtubule-associated protein RP/EB family member 1				O75899	Gamma-aminobutyric acid type B receptor subunit 2				P16415	Zinc finger protein 823				P63096	Guanine nucleotide-binding protein G(i) subunit alpha-1
															Q9H2U2	Inorganic pyrophosphatase 2, mitochondrial			Q96DG6	Carboxymethylenebutenolidase homolog								P58549	FXYD domain-containing ion transport regulator 7				O43707	Alpha-actinin-4				Q9NWN3	F-box only protein 34				Q9Y490	Talin-1
															O95757	Heat shock 70 kDa protein 4L			P30038	Delta-1-pyrroline-5-carboxylate dehydrogenase, mitochondrial								Q9C0E8	Endoplasmic reticulum junction formation protein lunapark				P31146	Coronin-1A				Q9P0L0	Vesicle-associated membrane protein-associated protein A				O94985	Calsyntenin-1
															Q9UQB3	Catenin delta-2			P35754	Glutaredoxin-1								P49441	Inositol polyphosphate 1-phosphatase				Q99719	Septin-5				P68363	Tubulin alpha-1B chain				P31323	cAMP-dependent protein kinase type II-beta regulatory subunit
															Q8NCD3	Holliday junction recognition protein			P16415	Zinc finger protein 823								P31930	Cytochrome b-c1 complex subunit 1, mitochondrial				Q9Y277	Voltage-dependent anion-selective channel protein 3				P02795	Metallothionein-2				P10515	Dihydrolipoyllysine-residue acetyltransferase component of pyruvate dehydrogenase complex, mitochondrial
															P16415	Zinc finger protein 823			O75306	NADH dehydrogenase [ubiquinone] iron-sulfur protein 2, mitochondrial								P21333	Filamin-A				P04899	Guanine nucleotide-binding protein G(i) subunit alpha-2				P21912	Succinate dehydrogenase [ubiquinone] iron-sulfur subunit, mitochondrial				Q9GZP4	PITH domain-containing protein 1
															O75306	NADH dehydrogenase [ubiquinone] iron-sulfur protein 2, mitochondrial			P27797	Calreticulin								P35580	Myosin-10				O75390	Citrate synthase, mitochondrial				P58546	Myotrophin				P17081	Rho-related GTP-binding protein RhoQ
															Q9H6Z4	Ran-binding protein 3			Q96FW1	Ubiquitin thioesterase OTUB1								P07919	Cytochrome b-c1 complex subunit 6, mitochondrial				Q13404	Ubiquitin-conjugating enzyme E2 variant 1				Q07954	Prolow-density lipoprotein receptor-related protein 1				P21810	Biglycan
															Q58FF6	Putative heat shock protein HSP 90-beta 4			A6NIZ1	Ras-related protein Rap-1b-like protein								P15121	Aldo-keto reductase family 1 member B1				P54577	Tyrosine--tRNA ligase, cytoplasmic				Q9P021	Cysteine-rich PDZ-binding protein				P09211	Glutathione S-transferase P
															Q92520	Protein FAM3C			P62834	Ras-related protein Rap-1A								Q9Y3F4	Serine-threonine kinase receptor-associated protein				Q9NR48	Histone-lysine N-methyltransferase ASH1L				O00451	GDNF family receptor alpha-2				Q86VP6	Cullin-associated NEDD8-dissociated protein 1
															P07737	Profilin-1			Q96E17	Ras-related protein Rab-3C								Q96QE2	Proton myo-inositol cotransporter				P01024	Complement C3				Q92520	Protein FAM3C				O43865	S-adenosylhomocysteine hydrolase-like protein 1
															P07900	Heat shock protein HSP 90-alpha			P78527	DNA-dependent protein kinase catalytic subunit								Q07954	Prolow-density lipoprotein receptor-related protein 1				P62937	Peptidyl-prolyl cis-trans isomerase A				P56134	ATP synthase subunit f, mitochondrial				Q9UQB3	Catenin delta-2
															P26885	Peptidyl-prolyl cis-trans isomerase FKBP2			Q02246	Contactin-2								Q9BRR6	ADP-dependent glucokinase				P78559	Microtubule-associated protein 1A				P46926	Glucosamine-6-phosphate isomerase 1				P35754	Glutaredoxin-1
															Q6YP21	Kynurenine--oxoglutarate transaminase 3			P53041	Serine/threonine-protein phosphatase 5								Q9NUP9	Protein lin-7 homolog C				O95716	Ras-related protein Rab-3D				Q6XQN6	Nicotinate phosphoribosyltransferase				Q6IQ26	DENN domain-containing protein 5A
															Q8IU99	Calcium homeostasis modulator protein 1			P07737	Profilin-1								Q14289	Protein-tyrosine kinase 2-beta				Q96HE7	ERO1-like protein alpha				Q93009	Ubiquitin carboxyl-terminal hydrolase 7				Q08209	Serine/threonine-protein phosphatase 2B catalytic subunit alpha isoform
															P16519	Neuroendocrine convertase 2			O43504	Ragulator complex protein LAMTOR5								P13489	Ribonuclease inhibitor				P63208	S-phase kinase-associated protein 1				Q96AX1	Vacuolar protein sorting-associated protein 33A				O95861	3'(2'),5'-bisphosphate nucleotidase 1
															P49748	Very long-chain specific acyl-CoA dehydrogenase, mitochondrial			Q92520	Protein FAM3C								Q56NI9	N-acetyltransferase ESCO2				Q01518	Adenylyl cyclase-associated protein 1				Q9BUT1	3-hydroxybutyrate dehydrogenase type 2				P50991	T-complex protein 1 subunit delta
															P62280	40S ribosomal protein S11			P52306	Rap1 GTPase-GDP dissociation stimulator 1								Q13509	Tubulin beta-3 chain				Q5JTJ3	Cytochrome c oxidase assembly factor 6 homolog				P01024	Complement C3				P62424	60S ribosomal protein L7a
															Q3MHD2	Protein LSM12 homolog			O94826	Mitochondrial import receptor subunit TOM70								Q9NUB1	Acetyl-coenzyme A synthetase 2-like, mitochondrial				P60953	Cell division control protein 42 homolog				Q14203	Dynactin subunit 1				O43765	Small glutamine-rich tetratricopeptide repeat-containing protein alpha
															A2RTX5	Threonine--tRNA ligase 2, cytoplasmic			P08559	Pyruvate dehydrogenase E1 component subunit alpha, somatic form, mitochondrial								O95394	Phosphoacetylglucosamine mutase				P61978	Heterogeneous nuclear ribonucleoprotein K				P17302	Gap junction alpha-1 protein				P28331	NADH-ubiquinone oxidoreductase 75 kDa subunit, mitochondrial
															Q96GD0	Pyridoxal phosphate phosphatase			P54709	Sodium/potassium-transporting ATPase subunit beta-3								Q6NVY1	3-hydroxyisobutyryl-CoA hydrolase, mitochondrial				Q15181	Inorganic pyrophosphatase				Q15041	ADP-ribosylation factor-like protein 6-interacting protein 1				P55809	Succinyl-CoA:3-ketoacid coenzyme A transferase 1, mitochondrial
															P37837	Transaldolase			P12235	ADP/ATP translocase 1								Q99614	Tetratricopeptide repeat protein 1				Q96SZ5	2-aminoethanethiol dioxygenase				Q10567	AP-1 complex subunit beta-1				Q4J6C6	Prolyl endopeptidase-like
															O14672	Disintegrin and metalloproteinase domain-containing protein 10			P31939	Bifunctional purine biosynthesis protein PURH								O60268	Uncharacterized protein KIAA0513				Q96ID5	Immunoglobulin superfamily member 21				Q8IZP0	Abl interactor 1				P78367	Homeobox protein Nkx-3.2
															P14415	Sodium/potassium-transporting ATPase subunit beta-2			Q9HCC0	Methylcrotonoyl-CoA carboxylase beta chain, mitochondrial								P13804	Electron transfer flavoprotein subunit alpha, mitochondrial				Q96FC7	Phytanoyl-CoA hydroxylase-interacting protein-like				O43747	AP-1 complex subunit gamma-1				Q6XYQ8	Synaptotagmin-10
															O43747	AP-1 complex subunit gamma-1			Q16851	UTP--glucose-1-phosphate uridylyltransferase								Q9Y281	Cofilin-2				O15394	Neural cell adhesion molecule 2				Q96NL3	Zinc finger protein 599				Q9NUQ9	Protein FAM49B
															Q8N3F0	Maturin			Q5VST6	Alpha/beta hydrolase domain-containing protein 17B								Q86VP6	Cullin-associated NEDD8-dissociated protein 1				P04350	Tubulin beta-4A chain				P09488	Glutathione S-transferase Mu 1				O60361	Putative nucleoside diphosphate kinase
															Q99714	3-hydroxyacyl-CoA dehydrogenase type-2			P30520	Adenylosuccinate synthetase isozyme 2								P52758	2-iminobutanoate/2-iminopropanoate deaminase				P55786	Puromycin-sensitive aminopeptidase				Q03154	Aminoacylase-1
															Q9BR76	Coronin-1B			Q8IXI2	Mitochondrial Rho GTPase 1								P62072	Mitochondrial import inner membrane translocase subunit Tim10				P22392	Nucleoside diphosphate kinase B				Q92777	Synapsin-2
															P00492	Hypoxanthine-guanine phosphoribosyltransferase			Q14108	Lysosome membrane protein 2								Q96F10	Diamine acetyltransferase 2				O75475	PC4 and SFRS1-interacting protein				P53396	ATP-citrate synthase
															O60883	G-protein coupled receptor 37-like 1			P50991	T-complex protein 1 subunit delta								Q8NBS9	Thioredoxin domain-containing protein 5				Q9H8H3	Methyltransferase-like protein 7A				P38646	Stress-70 protein, mitochondrial
															Q9H598	Vesicular inhibitory amino acid transporter			P27824	Calnexin								P36969	Phospholipid hydroperoxide glutathione peroxidase				O00519	Fatty-acid amide hydrolase 1				P01112	GTPase HRas
															Q9H074	Polyadenylate-binding protein-interacting protein 1			Q16799	Reticulon-1								Q9HC38	Glyoxalase domain-containing protein 4				Q9C0A0	Contactin-associated protein-like 4				Q13217	DnaJ homolog subfamily C member 3
															Q13177	Serine/threonine-protein kinase PAK 2			P29120	Neuroendocrine convertase 1								Q9NR46	Endophilin-B2				Q8N5K1	CDGSH iron-sulfur domain-containing protein 2				P33176	Kinesin-1 heavy chain
															Q13451	Peptidyl-prolyl cis-trans isomerase FKBP5			P21579	Synaptotagmin-1								P10768	S-formylglutathione hydrolase				P63096	Guanine nucleotide-binding protein G(i) subunit alpha-1				P52306	Rap1 GTPase-GDP dissociation stimulator 1
															P27695	DNA-(apurinic or apyrimidinic site) lyase			Q92561	Phytanoyl-CoA hydroxylase-interacting protein								Q9UBB6	Neurochondrin				P00505	Aspartate aminotransferase, mitochondrial				P06756	Integrin alpha-V
															P10809	60 kDa heat shock protein, mitochondrial			O43148	mRNA cap guanine-N7 methyltransferase								Q9NVV2	Putative uncharacterized protein C19orf73				O60220	Mitochondrial import inner membrane translocase subunit Tim8 A				P29120	Neuroendocrine convertase 1
															O15228	Dihydroxyacetone phosphate acyltransferase			P06730	Eukaryotic translation initiation factor 4E								Q9Y6Y8	SEC23-interacting protein				Q13491	Neuronal membrane glycoprotein M6-b				Q53H12	Acylglycerol kinase, mitochondrial
															Q8NG31	Kinetochore scaffold 1			Q8N9I0	Synaptotagmin-2								Q8NFW8	N-acylneuraminate cytidylyltransferase				Q96F10	Diamine acetyltransferase 2				Q9NW38	E3 ubiquitin-protein ligase FANCL
															Q16822	Phosphoenolpyruvate carboxykinase [GTP], mitochondrial			P21266	Glutathione S-transferase Mu 3								O94811	Tubulin polymerization-promoting protein				P04406	Glyceraldehyde-3-phosphate dehydrogenase				Q4VC31	Coiled-coil domain-containing protein 58
															Q9Y512	Sorting and assembly machinery component 50 homolog			Q14103	Heterogeneous nuclear ribonucleoprotein D0								Q15700	Disks large homolog 2				P00492	Hypoxanthine-guanine phosphoribosyltransferase				Q02543	60S ribosomal protein L18a
															Q5VST6	Alpha/beta hydrolase domain-containing protein 17B			Q8TBG9	Synaptoporin								P35612	Beta-adducin				O94759	Transient receptor potential cation channel subfamily M member 2				P60891	Ribose-phosphate pyrophosphokinase 1
															Q01813	ATP-dependent 6-phosphofructokinase, platelet type			O60443	Gasdermin-E								P49773	Histidine triad nucleotide-binding protein 1				Q16653	Myelin-oligodendrocyte glycoprotein				Q96FV2	Secernin-2
															P31146	Coronin-1A			O14775	Guanine nucleotide-binding protein subunit beta-5								Q14008	Cytoskeleton-associated protein 5				Q8NC96	Adaptin ear-binding coat-associated protein 1				P20916	Myelin-associated glycoprotein
															P63010	AP-2 complex subunit beta			P61163	Alpha-centractin								P21397	Amine oxidase [flavin-containing] A				Q99523	Sortilin				Q93084	Sarcoplasmic/endoplasmic reticulum calcium ATPase 3
															P54577	Tyrosine--tRNA ligase, cytoplasmic			P28161	Glutathione S-transferase Mu 2								Q7Z7E8	Ubiquitin-conjugating enzyme E2 Q1				P68871	Hemoglobin subunit beta				Q99075	Proheparin-binding EGF-like growth factor
															Q86VP6	Cullin-associated NEDD8-dissociated protein 1			P28331	NADH-ubiquinone oxidoreductase 75 kDa subunit, mitochondrial								Q02218	2-oxoglutarate dehydrogenase, mitochondrial				P13611	Versican core protein				P04004	Vitronectin
															P06733	Alpha-enolase			P62633	Cellular nucleic acid-binding protein								P53041	Serine/threonine-protein phosphatase 5				O43765	Small glutamine-rich tetratricopeptide repeat-containing protein alpha				P54577	Tyrosine--tRNA ligase, cytoplasmic
															Q7Z3T8	Zinc finger FYVE domain-containing protein 16			Q96FV2	Secernin-2								Q3ZCW2	Galectin-related protein				Q9UK22	F-box only protein 2				Q01518	Adenylyl cyclase-associated protein 1
															P30044	Peroxiredoxin-5, mitochondrial			P54764	Ephrin type-A receptor 4								O14594	Neurocan core protein				Q14203	Dynactin subunit 1				Q9Y617	Phosphoserine aminotransferase
															Q96ID5	Immunoglobulin superfamily member 21			Q3MHD2	Protein LSM12 homolog								Q02252	Methylmalonate-semialdehyde dehydrogenase [acylating], mitochondrial				Q9P1U1	Actin-related protein 3B				P49441	Inositol polyphosphate 1-phosphatase
															P78367	Homeobox protein Nkx-3.2			P02765	Alpha-2-HS-glycoprotein								O95271	Poly [ADP-ribose] polymerase tankyrase-1				P04632	Calpain small subunit 1				P62140	Serine/threonine-protein phosphatase PP1-beta catalytic subunit
															O60361	Putative nucleoside diphosphate kinase			P54577	Tyrosine--tRNA ligase, cytoplasmic								Q9BR76	Coronin-1B				P60201	Myelin proteolipid protein				O95716	Ras-related protein Rab-3D
																			P21399	Cytoplasmic aconitate hydratase								Q92896	Golgi apparatus protein 1				P08574	Cytochrome c1, heme protein, mitochondrial				A0A096LP55	Cytochrome b-c1 complex subunit 6-like, mitochondrial
																			Q99832	T-complex protein 1 subunit eta								P52209	6-phosphogluconate dehydrogenase, decarboxylating				P10515	Dihydrolipoyllysine-residue acetyltransferase component of pyruvate dehydrogenase complex, mitochondrial				P61978	Heterogeneous nuclear ribonucleoprotein K
																			Q8TAE6	Protein phosphatase 1 regulatory subunit 14C								P54652	Heat shock-related 70 kDa protein 2				Q07866	Kinesin light chain 1				Q14194	Dihydropyrimidinase-related protein 1
																			O15394	Neural cell adhesion molecule 2								P11766	Alcohol dehydrogenase class-3				P48741	Putative heat shock 70 kDa protein 7				P10809	60 kDa heat shock protein, mitochondrial
																			Q9P121	Neurotrimin								O60313	Dynamin-like 120 kDa protein, mitochondrial				P05166	Propionyl-CoA carboxylase beta chain, mitochondrial				P54764	Ephrin type-A receptor 4
																			P27348	14-3-3 protein theta								O95749	Geranylgeranyl pyrophosphate synthase				O14936	Peripheral plasma membrane protein CASK				O43175	D-3-phosphoglycerate dehydrogenase
																			P62280	40S ribosomal protein S11								O75306	NADH dehydrogenase [ubiquinone] iron-sulfur protein 2, mitochondrial				P04731	Metallothionein-1A				P23526	Adenosylhomocysteinase
																			P19022	Cadherin-2								P00441	Superoxide dismutase [Cu-Zn]				Q9HC38	Glyoxalase domain-containing protein 4				O43426	Synaptojanin-1
																			Q5JRX3	Presequence protease, mitochondrial								Q8IYJ1	Copine-9				P35754	Glutaredoxin-1				P55786	Puromycin-sensitive aminopeptidase
																			P30050	60S ribosomal protein L12								P47736	Rap1 GTPase-activating protein 1				P40925	Malate dehydrogenase, cytoplasmic				Q9Y281	Cofilin-2
																			Q9HCX3	Zinc finger protein 304								Q9BPY8	Homeodomain-only protein				Q5JRX3	Presequence protease, mitochondrial				Q99719	Septin-5
																			Q96SZ5	2-aminoethanethiol dioxygenase								Q86UW8	Hyaluronan and proteoglycan link protein 4				Q8WYK1	Contactin-associated protein-like 5				Q16352	Alpha-internexin
																			O00519	Fatty-acid amide hydrolase 1								Q92506	Estradiol 17-beta-dehydrogenase 8				Q9Y639	Neuroplastin				Q92736	Ryanodine receptor 2
																			P61978	Heterogeneous nuclear ribonucleoprotein K								Q969E4	Transcription elongation factor A protein-like 3				Q13509	Tubulin beta-3 chain				Q8NI08	Nuclear receptor coactivator 7
																			P31146	Coronin-1A								Q9NSE4	Isoleucine--tRNA ligase, mitochondrial				Q9H008	Phospholysine phosphohistidine inorganic pyrophosphate phosphatase				O60220	Mitochondrial import inner membrane translocase subunit Tim8 A
																			P08754	Guanine nucleotide-binding protein G(k) subunit alpha								Q7Z6L0	Proline-rich transmembrane protein 2				P09493	Tropomyosin alpha-1 chain				Q9P2R7	Succinate--CoA ligase [ADP-forming] subunit beta, mitochondrial
																			P10768	S-formylglutathione hydrolase								O15455	Toll-like receptor 3				P08754	Guanine nucleotide-binding protein G(k) subunit alpha				P05408	Neuroendocrine protein 7B2
																			Q9H0C1	Zinc finger MYND domain-containing protein 12								P09493	Tropomyosin alpha-1 chain				P50895	Basal cell adhesion molecule				Q13363	C-terminal-binding protein 1
																			P67775	Serine/threonine-protein phosphatase 2A catalytic subunit alpha isoform								P29144	Tripeptidyl-peptidase 2				P36871	Phosphoglucomutase-1				P11217	Glycogen phosphorylase, muscle form
																			Q9H4B7	Tubulin beta-1 chain								P10515	Dihydrolipoyllysine-residue acetyltransferase component of pyruvate dehydrogenase complex, mitochondrial				P49327	Fatty acid synthase				O14775	Guanine nucleotide-binding protein subunit beta-5
																			Q96FE5	Leucine-rich repeat and immunoglobulin-like domain-containing nogo receptor-interacting protein 1								Q9HCX3	Zinc finger protein 304				Q6ZMR3	L-lactate dehydrogenase A-like 6A				Q96HN2	Adenosylhomocysteinase 3
																			Q9BUK0	Coiled-coil-helix-coiled-coil-helix domain-containing protein 7								Q96NL3	Zinc finger protein 599				Q12860	Contactin-1				Q5VT66	Mitochondrial amidoxime-reducing component 1
																			Q96HN2	Adenosylhomocysteinase 3								Q9UKU0	Long-chain-fatty-acid--CoA ligase 6				P56134	ATP synthase subunit f, mitochondrial				O95248	Myotubularin-related protein 5
																			Q8NBX0	Saccharopine dehydrogenase-like oxidoreductase								O75380	NADH dehydrogenase [ubiquinone] iron-sulfur protein 6, mitochondrial				P47755	F-actin-capping protein subunit alpha-2				Q56NI9	N-acetyltransferase ESCO2
																			O95757	Heat shock 70 kDa protein 4L								P22830	Ferrochelatase, mitochondrial				P19022	Cadherin-2				Q6P1X6	UPF0598 protein C8orf82
																			P11766	Alcohol dehydrogenase class-3								O43390	Heterogeneous nuclear ribonucleoprotein R				P30520	Adenylosuccinate synthetase isozyme 2				Q75VX8	GRB2-associated and regulator of MAPK protein 2
																			P30626	Sorcin								P45381	Aspartoacylase				O75116	Rho-associated protein kinase 2				Q9BR76	Coronin-1B
																			Q15181	Inorganic pyrophosphatase								P01042	Kininogen-1				P46527	Cyclin-dependent kinase inhibitor 1B				Q52LJ0	Protein FAM98B
																			P41235	Hepatocyte nuclear factor 4-alpha								P05060	Secretogranin-1				Q9GZV7	Hyaluronan and proteoglycan link protein 2				P51178	1-phosphatidylinositol 4,5-bisphosphate phosphodiesterase delta-1
																			P22307	Non-specific lipid-transfer protein								Q9UNM6	26S proteasome non-ATPase regulatory subunit 13				Q7L266	Isoaspartyl peptidase/L-asparaginase				O95861	3'(2'),5'-bisphosphate nucleotidase 1
																			Q9NZ45	CDGSH iron-sulfur domain-containing protein 1								P00751	Complement factor B				Q9UBU9	Nuclear RNA export factor 1				P59768	Guanine nucleotide-binding protein G(I)/G(S)/G(O) subunit gamma-2
																			O60262	Guanine nucleotide-binding protein G(I)/G(S)/G(O) subunit gamma-7								O43491	Band 4.1-like protein 2				O43491	Band 4.1-like protein 2				P30153	Serine/threonine-protein phosphatase 2A 65 kDa regulatory subunit A alpha isoform
																			P27338	Amine oxidase [flavin-containing] B								P12955	Xaa-Pro dipeptidase				O00330	Pyruvate dehydrogenase protein X component, mitochondrial				O75223	Gamma-glutamylcyclotransferase
																			P63252	Inward rectifier potassium channel 2								P35813	Protein phosphatase 1A				Q15366	Poly(rC)-binding protein 2				Q9HCC0	Methylcrotonoyl-CoA carboxylase beta chain, mitochondrial
																			O15511	Actin-related protein 2/3 complex subunit 5								P09622	Dihydrolipoyl dehydrogenase, mitochondrial				Q9HCM2	Plexin-A4				Q9Y3I0	tRNA-splicing ligase RtcB homolog
																			O94973	AP-2 complex subunit alpha-2								Q6XQN6	Nicotinate phosphoribosyltransferase				P00367	Glutamate dehydrogenase 1, mitochondrial				Q6T423	Solute carrier family 22 member 25
																			O75935	Dynactin subunit 3								P49591	Serine--tRNA ligase, cytoplasmic				P09471	Guanine nucleotide-binding protein G(o) subunit alpha				Q9UKQ2	Disintegrin and metalloproteinase domain-containing protein 28
																			P13489	Ribonuclease inhibitor								P45985	Dual specificity mitogen-activated protein kinase kinase 4				Q8IXJ6	NAD-dependent protein deacetylase sirtuin-2				P47756	F-actin-capping protein subunit beta
																			P13797	Plastin-3								Q9P2R7	Succinate--CoA ligase [ADP-forming] subunit beta, mitochondrial				Q96NL3	Zinc finger protein 599				Q86VB7	Scavenger receptor cysteine-rich type 1 protein M130
																			O15144	Actin-related protein 2/3 complex subunit 2								P01718	Immunoglobulin lambda variable 3-27				Q15811	Intersectin-1				Q9NUP9	Protein lin-7 homolog C
																			O95716	Ras-related protein Rab-3D								Q96FW1	Ubiquitin thioesterase OTUB1				O15228	Dihydroxyacetone phosphate acyltransferase				Q8TCZ2	CD99 antigen-like protein 2
																			Q9H598	Vesicular inhibitory amino acid transporter								Q6S8J3	POTE ankyrin domain family member E				Q96N23	Cilia- and flagella-associated protein 54				Q8N1W2	Zinc finger protein 710
																			P51970	NADH dehydrogenase [ubiquinone] 1 alpha subcomplex subunit 8								P51178	1-phosphatidylinositol 4,5-bisphosphate phosphodiesterase delta-1				Q99962	Endophilin-A1				Q96HD1	Cysteine-rich with EGF-like domain protein 1
																			P63208	S-phase kinase-associated protein 1								Q96AM1	Mas-related G-protein coupled receptor member F				P11310	Medium-chain specific acyl-CoA dehydrogenase, mitochondrial				O00330	Pyruvate dehydrogenase protein X component, mitochondrial
																			O60313	Dynamin-like 120 kDa protein, mitochondrial								O15075	Serine/threonine-protein kinase DCLK1				P63215	Guanine nucleotide-binding protein G(I)/G(S)/G(O) subunit gamma-3				Q08257	Quinone oxidoreductase
																			Q96ID5	Immunoglobulin superfamily member 21								Q9NV96	Cell cycle control protein 50A				P42765	3-ketoacyl-CoA thiolase, mitochondrial				P67775	Serine/threonine-protein phosphatase 2A catalytic subunit alpha isoform
																			Q9UKU0	Long-chain-fatty-acid--CoA ligase 6								Q9HAV0	Guanine nucleotide-binding protein subunit beta-4				Q8NBX0	Saccharopine dehydrogenase-like oxidoreductase				Q13177	Serine/threonine-protein kinase PAK 2
																			P48147	Prolyl endopeptidase								Q1KMD3	Heterogeneous nuclear ribonucleoprotein U-like protein 2				Q04760	Lactoylglutathione lyase				O15144	Actin-related protein 2/3 complex subunit 2
																			Q5VTE0	Putative elongation factor 1-alpha-like 3								P23634	Plasma membrane calcium-transporting ATPase 4				Q5VT66	Mitochondrial amidoxime-reducing component 1				P08133	Annexin A6
																			P46777	60S ribosomal protein L5								Q8WXF7	Atlastin-1				Q9NQW7	Xaa-Pro aminopeptidase 1				O00429	Dynamin-1-like protein
																			P26885	Peptidyl-prolyl cis-trans isomerase FKBP2								P07339	Cathepsin D				P11766	Alcohol dehydrogenase class-3				Q9ULA0	Aspartyl aminopeptidase
																			P58546	Myotrophin								Q06828	Fibromodulin				P62826	GTP-binding nuclear protein Ran				Q86VP6	Cullin-associated NEDD8-dissociated protein 1
																			P54289	Voltage-dependent calcium channel subunit alpha-2/delta-1								P43034	Platelet-activating factor acetylhydrolase IB subunit alpha				P52209	6-phosphogluconate dehydrogenase, decarboxylating				Q9H4B7	Tubulin beta-1 chain
																			P48735	Isocitrate dehydrogenase [NADP], mitochondrial								Q9Y4C1	Lysine-specific demethylase 3A				Q9UM54	Unconventional myosin-VI				P68366	Tubulin alpha-4A chain
																			Q9Y262	Eukaryotic translation initiation factor 3 subunit L								P27816	Microtubule-associated protein 4				P30038	Delta-1-pyrroline-5-carboxylate dehydrogenase, mitochondrial				Q14847	LIM and SH3 domain protein 1
																			Q8WUD1	Ras-related protein Rab-2B								P60891	Ribose-phosphate pyrophosphokinase 1				Q9H598	Vesicular inhibitory amino acid transporter				P46439	Glutathione S-transferase Mu 5
																			O14525	Astrotactin-1								Q93084	Sarcoplasmic/endoplasmic reticulum calcium ATPase 3				P62258	14-3-3 protein epsilon				P21810	Biglycan
																			O94811	Tubulin polymerization-promoting protein								Q9NZZ3	Charged multivesicular body protein 5				Q9H2U2	Inorganic pyrophosphatase 2, mitochondrial				P13797	Plastin-3
																			O43707	Alpha-actinin-4								Q9Y2J2	Band 4.1-like protein 3				Q96DG6	Carboxymethylenebutenolidase homolog				Q86W24	NACHT, LRR and PYD domains-containing protein 14
																			P62745	Rho-related GTP-binding protein RhoB								O43148	mRNA cap guanine-N7 methyltransferase				P50213	Isocitrate dehydrogenase [NAD] subunit alpha, mitochondrial				Q86SF2	N-acetylgalactosaminyltransferase 7
																			P19404	NADH dehydrogenase [ubiquinone] flavoprotein 2, mitochondrial								P30044	Peroxiredoxin-5, mitochondrial				P49418	Amphiphysin				P49773	Histidine triad nucleotide-binding protein 1
																			P55884	Eukaryotic translation initiation factor 3 subunit B								P41091	Eukaryotic translation initiation factor 2 subunit 3				Q9NWN3	F-box only protein 34				Q8IXJ6	NAD-dependent protein deacetylase sirtuin-2
																			P49368	T-complex protein 1 subunit gamma								P48047	ATP synthase subunit O, mitochondrial				A0A1B0GVM6	Uncharacterized protein C11orf97				P35612	Beta-adducin
																			P06733	Alpha-enolase								Q9Y2D4	Exocyst complex component 6B				Q92782	Zinc finger protein neuro-d4				P16070	CD44 antigen
																			P49588	Alanine--tRNA ligase, cytoplasmic								P68366	Tubulin alpha-4A chain				Q12929	Epidermal growth factor receptor kinase substrate 8				Q15700	Disks large homolog 2
																			Q7Z3T8	Zinc finger FYVE domain-containing protein 16								O95865	N(G),N(G)-dimethylarginine dimethylaminohydrolase 2				Q9Y6X4	Soluble lamin-associated protein of 75 kDa				P11766	Alcohol dehydrogenase class-3
																			Q9UHD1	Cysteine and histidine-rich domain-containing protein 1								Q9Y259	Choline/ethanolamine kinase				Q9ULP9	TBC1 domain family member 24				Q01484	Ankyrin-2
																			P04731	Metallothionein-1A								Q14831	Metabotropic glutamate receptor 7				Q9P0L0	Vesicle-associated membrane protein-associated protein A				Q13938	Calcyphosin
																			P62140	Serine/threonine-protein phosphatase PP1-beta catalytic subunit								P16298	Serine/threonine-protein phosphatase 2B catalytic subunit beta isoform				P48664	Excitatory amino acid transporter 4				Q96FC7	Phytanoyl-CoA hydroxylase-interacting protein-like
																			Q93050	V-type proton ATPase 116 kDa subunit a isoform 1								Q14194	Dihydropyrimidinase-related protein 1				Q92599	Septin-8				Q9P2B2	Prostaglandin F2 receptor negative regulator
																			Q9ULR3	Protein phosphatase 1H								A1Z1Q3	ADP-ribose glycohydrolase MACROD2				Q9H6Z4	Ran-binding protein 3				Q9H8H3	Methyltransferase-like protein 7A
																			P17302	Gap junction alpha-1 protein								P54819	Adenylate kinase 2, mitochondrial				P08238	Heat shock protein HSP 90-beta				Q3MHD2	Protein LSM12 homolog
																			Q9NS86	LanC-like protein 2								P50440	Glycine amidinotransferase, mitochondrial				O94826	Mitochondrial import receptor subunit TOM70				O60313	Dynamin-like 120 kDa protein, mitochondrial
																			Q9NP72	Ras-related protein Rab-18								P0DPI2	Glutamine amidotransferase-like class 1 domain-containing protein 3A, mitochondrial				P38646	Stress-70 protein, mitochondrial				P27695	DNA-(apurinic or apyrimidinic site) lyase
																			Q9BU02	Thiamine-triphosphatase								O60936	Nucleolar protein 3				Q92947	Glutaryl-CoA dehydrogenase, mitochondrial				Q9GZV7	Hyaluronan and proteoglycan link protein 2
																			Q9Y277	Voltage-dependent anion-selective channel protein 3								P60866	40S ribosomal protein S20				Q9UPA5	Protein bassoon				O15228	Dihydroxyacetone phosphate acyltransferase
																			Q7Z4W1	L-xylulose reductase								Q7Z3T8	Zinc finger FYVE domain-containing protein 16				P12814	Alpha-actinin-1				Q9NUQ9	Protein FAM49B
																			O60361	Putative nucleoside diphosphate kinase								Q99442	Translocation protein SEC62				P53396	ATP-citrate synthase				P18433	Receptor-type tyrosine-protein phosphatase alpha
																												Q07866	Kinesin light chain 1				Q96TC7	Regulator of microtubule dynamics protein 3				P31948	Stress-induced-phosphoprotein 1
																												Q8IXI1	Mitochondrial Rho GTPase 2				P48163	NADP-dependent malic enzyme				Q92772	Cyclin-dependent kinase-like 2
																												Q96Q11	CCA tRNA nucleotidyltransferase 1, mitochondrial				P61086	Ubiquitin-conjugating enzyme E2 K				Q8IW35	Centrosomal protein of 97 kDa
																												P67870	Casein kinase II subunit beta				Q969G6	Riboflavin kinase				P01718	Immunoglobulin lambda variable 3-27
																												P62424	60S ribosomal protein L7a				P43034	Platelet-activating factor acetylhydrolase IB subunit alpha				Q14CZ8	Hepatocyte cell adhesion molecule
																												P24539	ATP synthase F(0) complex subunit B1, mitochondrial				Q99961	Endophilin-A2				P08559	Pyruvate dehydrogenase E1 component subunit alpha, somatic form, mitochondrial
																												P08603	Complement factor H				O15075	Serine/threonine-protein kinase DCLK1				P42704	Leucine-rich PPR motif-containing protein, mitochondrial
																												P04004	Vitronectin				O75363	Breast carcinoma-amplified sequence 1				Q9Y2J0	Rabphilin-3A
																												P46439	Glutathione S-transferase Mu 5				P0DOX5	Immunoglobulin gamma-1 heavy chain				A4GXA9	Probable crossover junction endonuclease EME2
																												Q8NG11	Tetraspanin-14				Q9Y262	Eukaryotic translation initiation factor 3 subunit L				O75051	Plexin-A2
																												Q68D91	Metallo-beta-lactamase domain-containing protein 2				Q92688	Acidic leucine-rich nuclear phosphoprotein 32 family member B				Q15365	Poly(rC)-binding protein 1
																												P07196	Neurofilament light polypeptide				Q14974	Importin subunit beta-1				P42025	Beta-centractin
																												Q8TCZ2	CD99 antigen-like protein 2				P78357	Contactin-associated protein 1				P06870	Kallikrein-1
																												P51693	Amyloid-like protein 1				P16389	Potassium voltage-gated channel subfamily A member 2				P00441	Superoxide dismutase [Cu-Zn]
																												P07585	Decorin				P46821	Microtubule-associated protein 1B				O14841	5-oxoprolinase
																												Q8TBF8	Protein FAM81A				P60983	Glia maturation factor beta				P08603	Complement factor H
																												P00367	Glutamate dehydrogenase 1, mitochondrial				O60271	C-Jun-amino-terminal kinase-interacting protein 4				P14543	Nidogen-1
																												P11310	Medium-chain specific acyl-CoA dehydrogenase, mitochondrial				P21283	V-type proton ATPase subunit C 1				P07384	Calpain-1 catalytic subunit
																												O75110	Probable phospholipid-transporting ATPase IIA				P32418	Sodium/calcium exchanger 1				Q99798	Aconitate hydratase, mitochondrial
																												Q9ULP0	Protein NDRG4				P05937	Calbindin				Q9H936	Mitochondrial glutamate carrier 1
																												Q9UN36	Protein NDRG2				P12955	Xaa-Pro dipeptidase				Q9BQT9	Calsyntenin-3
																												Q9NQE9	Histidine triad nucleotide-binding protein 3				P54760	Ephrin type-B receptor 4				P30050	60S ribosomal protein L12
																												O00217	NADH dehydrogenase [ubiquinone] iron-sulfur protein 8, mitochondrial				Q15417	Calponin-3				P84095	Rho-related GTP-binding protein RhoG
																												P14866	Heterogeneous nuclear ribonucleoprotein L				Q9H845	Acyl-CoA dehydrogenase family member 9, mitochondrial				Q6ZMR3	L-lactate dehydrogenase A-like 6A
																												P50895	Basal cell adhesion molecule				P62072	Mitochondrial import inner membrane translocase subunit Tim10				P18206	Vinculin
																												O00154	Cytosolic acyl coenzyme A thioester hydrolase				Q10567	AP-1 complex subunit beta-1				O14523	Phospholipid transfer protein C2CD2L
																												O95757	Heat shock 70 kDa protein 4L				P02730	Band 3 anion transport protein				Q16762	Thiosulfate sulfurtransferase
																												P06753	Tropomyosin alpha-3 chain				Q9UJC5	SH3 domain-binding glutamic acid-rich-like protein 2				Q9Y277	Voltage-dependent anion-selective channel protein 3
																												P53597	Succinate--CoA ligase [ADP/GDP-forming] subunit alpha, mitochondrial				Q16352	Alpha-internexin				P07585	Decorin
																												Q52LJ0	Protein FAM98B				Q96FE5	Leucine-rich repeat and immunoglobulin-like domain-containing nogo receptor-interacting protein 1				A0A0B4J2D5	Glutamine amidotransferase-like class 1 domain-containing protein 3B, mitochondrial
																												P20936	Ras GTPase-activating protein 1				P61764	Syntaxin-binding protein 1				Q12959	Disks large homolog 1
																												Q8IYQ7	Threonine synthase-like 1				O00445	Synaptotagmin-5				O60361	Putative nucleoside diphosphate kinase
																												P09871	Complement C1s subcomponent				P63104	14-3-3 protein zeta/delta
																												Q9NX14	NADH dehydrogenase [ubiquinone] 1 beta subcomplex subunit 11, mitochondrial				P16615	Sarcoplasmic/endoplasmic reticulum calcium ATPase 2
																												O60262	Guanine nucleotide-binding protein G(I)/G(S)/G(O) subunit gamma-7				O14775	Guanine nucleotide-binding protein subunit beta-5
																												Q9UBI6	Guanine nucleotide-binding protein G(I)/G(S)/G(O) subunit gamma-12				Q9Y4P1	Cysteine protease ATG4B
																												P59768	Guanine nucleotide-binding protein G(I)/G(S)/G(O) subunit gamma-2				Q9BUK0	Coiled-coil-helix-coiled-coil-helix domain-containing protein 7
																												P10114	Ras-related protein Rap-2a				Q12907	Vesicular integral-membrane protein VIP36
																												P47813	Eukaryotic translation initiation factor 1A, X-chromosomal				Q8WUM4	Programmed cell death 6-interacting protein
																												P26641	Elongation factor 1-gamma				Q02246	Contactin-2
																												P42704	Leucine-rich PPR motif-containing protein, mitochondrial				P26378	ELAV-like protein 4
																												Q99729	Heterogeneous nuclear ribonucleoprotein A/B				Q9BR76	Coronin-1B
																												Q13155	Aminoacyl tRNA synthase complex-interacting multifunctional protein 2				Q09666	Neuroblast differentiation-associated protein AHNAK
																												Q13938	Calcyphosin				P09960	Leukotriene A-4 hydrolase
																												P84074	Neuron-specific calcium-binding protein hippocalcin				Q13228	Methanethiol oxidase
																												P08133	Annexin A6				Q92520	Protein FAM3C
																												Q9HA64	Ketosamine-3-kinase				Q9Y3U8	60S ribosomal protein L36
																												Q6ZUG5	Uncharacterized protein FLJ43738				Q15814	Tubulin-specific chaperone C
																												Q9BT09	Protein canopy homolog 3				Q6QNY1	Biogenesis of lysosome-related organelles complex 1 subunit 2
																												Q9NYB9	Abl interactor 2				P62140	Serine/threonine-protein phosphatase PP1-beta catalytic subunit
																												Q15582	Transforming growth factor-beta-induced protein ig-h3				O15540	Fatty acid-binding protein, brain
																												Q9NQW7	Xaa-Pro aminopeptidase 1				O95299	NADH dehydrogenase [ubiquinone] 1 alpha subcomplex subunit 10, mitochondrial
																												Q99832	T-complex protein 1 subunit eta				P31751	RAC-beta serine/threonine-protein kinase
																												Q9NRN5	Olfactomedin-like protein 3				Q9H4B7	Tubulin beta-1 chain
																												P01023	Alpha-2-macroglobulin				Q7KZF4	Staphylococcal nuclease domain-containing protein 1
																												P01116	GTPase KRas				Q02543	60S ribosomal protein L18a
																												Q08211	ATP-dependent RNA helicase A				O94985	Calsyntenin-1
																												P14543	Nidogen-1				P45880	Voltage-dependent anion-selective channel protein 2
																												Q9BQ69	ADP-ribose glycohydrolase MACROD1				P08758	Annexin A5
																												P54764	Ephrin type-A receptor 4				Q9NUP9	Protein lin-7 homolog C
																												P78367	Homeobox protein Nkx-3.2				P05141	ADP/ATP translocase 2
																												O43765	Small glutamine-rich tetratricopeptide repeat-containing protein alpha				P35813	Protein phosphatase 1A
																												Q9H4G0	Band 4.1-like protein 1				Q99075	Proheparin-binding EGF-like growth factor
																												O75569	Interferon-inducible double-stranded RNA-dependent protein kinase activator A				P55809	Succinyl-CoA:3-ketoacid coenzyme A transferase 1, mitochondrial
																												Q9UBQ7	Glyoxylate reductase/hydroxypyruvate reductase				Q8IZP0	Abl interactor 1
																												Q92859	Neogenin				P04075	Fructose-bisphosphate aldolase A
																												P42765	3-ketoacyl-CoA thiolase, mitochondrial				O96000	NADH dehydrogenase [ubiquinone] 1 beta subcomplex subunit 10
																												Q9BUT1	3-hydroxybutyrate dehydrogenase type 2				P06396	Gelsolin
																												A0A0B4J2D5	Glutamine amidotransferase-like class 1 domain-containing protein 3B, mitochondrial				Q9NT22	EMILIN-3
																												P37235	Hippocalcin-like protein 1				Q7Z3D6	D-glutamate cyclase, mitochondrial
																												Q12959	Disks large homolog 1				P26440	Isovaleryl-CoA dehydrogenase, mitochondrial
																												O60361	Putative nucleoside diphosphate kinase				O94760	N(G),N(G)-dimethylarginine dimethylaminohydrolase 1
																																	O75061	Putative tyrosine-protein phosphatase auxilin
																																	Q9UQB3	Catenin delta-2
																																	P09488	Glutathione S-transferase Mu 1
																																	P13671	Complement component C6
																																	P01718	Immunoglobulin lambda variable 3-27
																																	Q9HCK1	DBF4-type zinc finger-containing protein 2
																																	Q8IU85	Calcium/calmodulin-dependent protein kinase type 1D
																																	Q05639	Elongation factor 1-alpha 2
																																	Q9Y4G6	Talin-2
																																	Q14914	Prostaglandin reductase 1
																																	P41222	Prostaglandin-H2 D-isomerase
																																	Q6YP21	Kynurenine--oxoglutarate transaminase 3
																																	P23229	Integrin alpha-6
																																	Q96PE5	Opalin
																																	P08559	Pyruvate dehydrogenase E1 component subunit alpha, somatic form, mitochondrial
																																	Q9UNF0	Protein kinase C and casein kinase substrate in neurons protein 2
																																	P61586	Transforming protein RhoA
																																	P12235	ADP/ATP translocase 1
																																	P22234	Multifunctional protein ADE2
																																	Q9UKT8	F-box/WD repeat-containing protein 2
																																	Q99576	TSC22 domain family protein 3
																																	Q6P1X6	UPF0598 protein C8orf82
																																	P26640	Valine--tRNA ligase
																																	Q8TCZ2	CD99 antigen-like protein 2
																																	Q8N335	Glycerol-3-phosphate dehydrogenase 1-like protein
																																	Q15819	Ubiquitin-conjugating enzyme E2 variant 2
																																	P34913	Bifunctional epoxide hydrolase 2
																																	P14415	Sodium/potassium-transporting ATPase subunit beta-2
																																	O14639	Actin-binding LIM protein 1
																																	P35573	Glycogen debranching enzyme
																																	Q7Z6Z7	E3 ubiquitin-protein ligase HUWE1
																																	P49368	T-complex protein 1 subunit gamma
																																	P07355	Annexin A2
																																	Q9P2U7	Vesicular glutamate transporter 1
																																	O43157	Plexin-B1
																																	P60660	Myosin light polypeptide 6
																																	Q93050	V-type proton ATPase 116 kDa subunit a isoform 1
																																	Q9BUT1	3-hydroxybutyrate dehydrogenase type 2
																																	P67870	Casein kinase II subunit beta
																																	Q9HB71	Calcyclin-binding protein
																																	O95336	6-phosphogluconolactonase
																																	P06733	Alpha-enolase
																																	P16070	CD44 antigen
																																	P10768	S-formylglutathione hydrolase
																																	Q9C0B1	Alpha-ketoglutarate-dependent dioxygenase FTO
																																	Q4J6C6	Prolyl endopeptidase-like
																																	Q96KP4	Cytosolic non-specific dipeptidase
																																	P42262	Glutamate receptor 2
																																	Q8IXT1	DNA damage-induced apoptosis suppressor protein
																																	P15924	Desmoplakin
																																	Q9H6P5	Threonine aspartase 1
																																	Q9UN36	Protein NDRG2
																																	P26885	Peptidyl-prolyl cis-trans isomerase FKBP2
																																	Q9BVK6	Transmembrane emp24 domain-containing protein 9
																																	Q9NP72	Ras-related protein Rab-18
																																	Q9NQE9	Histidine triad nucleotide-binding protein 3
																																	Q8NCD3	Holliday junction recognition protein
																																	Q96AM1	Mas-related G-protein coupled receptor member F
																																	O15511	Actin-related protein 2/3 complex subunit 5
																																	O75746	Calcium-binding mitochondrial carrier protein Aralar1
																																	O14525	Astrotactin-1
																																	Q00577	Transcriptional activator protein Pur-alpha
																																	Q99873	Protein arginine N-methyltransferase 1
																																	Q8IXI2	Mitochondrial Rho GTPase 1
																																	Q93009	Ubiquitin carboxyl-terminal hydrolase 7
																																	Q99729	Heterogeneous nuclear ribonucleoprotein A/B
																																	Q9P258	Protein RCC2
																																	Q4VC31	Coiled-coil domain-containing protein 58
																																	P27361	Mitogen-activated protein kinase 3
																																	P54289	Voltage-dependent calcium channel subunit alpha-2/delta-1
																																	Q9UHY7	Enolase-phosphatase E1
																																	Q9H1E5	Thioredoxin-related transmembrane protein 4
																																	P37837	Transaldolase
																																	Q9UQ80	Proliferation-associated protein 2G4
																																	Q02952	A-kinase anchor protein 12
																																	Q96HD1	Cysteine-rich with EGF-like domain protein 1
																																	Q9BU02	Thiamine-triphosphatase
																																	Q13882	Protein-tyrosine kinase 6
																																	Q9P0R6	GSK3B-interacting protein
																																	P51970	NADH dehydrogenase [ubiquinone] 1 alpha subcomplex subunit 8
																																	Q07955	Serine/arginine-rich splicing factor 1
																																	P16112	Aggrecan core protein
																																	P23526	Adenosylhomocysteinase
																																	O75663	TIP41-like protein
																																	P17568	NADH dehydrogenase [ubiquinone] 1 beta subcomplex subunit 7
																																	Q9NUQ9	Protein FAM49B
																																	Q7Z4W1	L-xylulose reductase
																																	Q9UGV2	Protein NDRG3
																																	O60361	Putative nucleoside diphosphate kinase
																																	A0A0B4J2D5	Glutamine amidotransferase-like class 1 domain-containing protein 3B, mitochondrial
																																	P37235	Hippocalcin-like protein 1
																																	Q12959	Disks large homolog 1
																																	O60361	Putative nucleoside diphosphate kinase

## Sheet: Female AD
Female AD
Sample #1 (667)					Sample #2 (397)					Sample #3 (716)				Sample #4 (410)					Sample #5 (458)					Sample #6 (407)					Sample #7 (509)					Sample #8 (468)					Sample #9 (551)					Sample #10 (404)
Q9BXT4	Tudor domain-containing protein 1				O60220	Mitochondrial import inner membrane translocase subunit Tim8 A				Q92613	Protein Jade-3			Q9NWN3	F-box only protein 34				P16415	Zinc finger protein 823				O00217	NADH dehydrogenase [ubiquinone] iron-sulfur protein 8, mitochondrial				Q5T3U5	Multidrug resistance-associated protein 7				P16415	Zinc finger protein 823				P20916	Myelin-associated glycoprotein				P16415	Zinc finger protein 823
P16415	Zinc finger protein 823				Q9Y5J7	Mitochondrial import inner membrane translocase subunit Tim9				P01718	Immunoglobulin lambda variable 3-27			Q9BY44	Eukaryotic translation initiation factor 2A				P51649	Succinate-semialdehyde dehydrogenase, mitochondrial				O60220	Mitochondrial import inner membrane translocase subunit Tim8 A				Q9NWN3	F-box only protein 34				P04080	Cystatin-B				Q9P2U7	Vesicular glutamate transporter 1				Q15149	Plectin
P01718	Immunoglobulin lambda variable 3-27				P20916	Myelin-associated glycoprotein				O94760	N(G),N(G)-dimethylarginine dimethylaminohydrolase 1			P0C7P3	Protein SLFN14				P21281	V-type proton ATPase subunit B, brain isoform				P13987	CD59 glycoprotein				P21281	V-type proton ATPase subunit B, brain isoform				P62873	Guanine nucleotide-binding protein G(I)/G(S)/G(T) subunit beta-1				P55072	Transitional endoplasmic reticulum ATPase				P51649	Succinate-semialdehyde dehydrogenase, mitochondrial
Q9NWN3	F-box only protein 34				P09104	Gamma-enolase				P51649	Succinate-semialdehyde dehydrogenase, mitochondrial			P05026	Sodium/potassium-transporting ATPase subunit beta-1				P62714	Serine/threonine-protein phosphatase 2A catalytic subunit beta isoform				P19367	Hexokinase-1				P07737	Profilin-1				P51649	Succinate-semialdehyde dehydrogenase, mitochondrial				Q9BY11	Protein kinase C and casein kinase substrate in neurons protein 1				P63261	Actin, cytoplasmic 2
O60293	Zinc finger C3H1 domain-containing protein				P25713	Metallothionein-3				P62714	Serine/threonine-protein phosphatase 2A catalytic subunit beta isoform			P49189	4-trimethylaminobutyraldehyde dehydrogenase				P04080	Cystatin-B				P30626	Sorcin				P21796	Voltage-dependent anion-selective channel protein 1				P62714	Serine/threonine-protein phosphatase 2A catalytic subunit beta isoform				O60220	Mitochondrial import inner membrane translocase subunit Tim8 A				P35613	Basigin
P05230	Fibroblast growth factor 1				Q9BY11	Protein kinase C and casein kinase substrate in neurons protein 1				P31150	Rab GDP dissociation inhibitor alpha			P40925	Malate dehydrogenase, cytoplasmic				Q9Y2T3	Guanine deaminase				O75306	NADH dehydrogenase [ubiquinone] iron-sulfur protein 2, mitochondrial				P04080	Cystatin-B				Q00610	Clathrin heavy chain 1				P51649	Succinate-semialdehyde dehydrogenase, mitochondrial				P07339	Cathepsin D
P21281	V-type proton ATPase subunit B, brain isoform				P21796	Voltage-dependent anion-selective channel protein 1				P80297	Metallothionein-1X			P02671	Fibrinogen alpha chain				P35613	Basigin				P07339	Cathepsin D				P51649	Succinate-semialdehyde dehydrogenase, mitochondrial				P38117	Electron transfer flavoprotein subunit beta				P63215	Guanine nucleotide-binding protein G(I)/G(S)/G(O) subunit gamma-3				P05026	Sodium/potassium-transporting ATPase subunit beta-1
P21912	Succinate dehydrogenase [ubiquinone] iron-sulfur subunit, mitochondrial				P62714	Serine/threonine-protein phosphatase 2A catalytic subunit beta isoform				Q13813	Spectrin alpha chain, non-erythrocytic 1			P08603	Complement factor H				P30084	Enoyl-CoA hydratase, mitochondrial				P62714	Serine/threonine-protein phosphatase 2A catalytic subunit beta isoform				Q00610	Clathrin heavy chain 1				P35613	Basigin				P07737	Profilin-1				P21796	Voltage-dependent anion-selective channel protein 1
P30626	Sorcin				P00558	Phosphoglycerate kinase 1				P21796	Voltage-dependent anion-selective channel protein 1			P78559	Microtubule-associated protein 1A				P05026	Sodium/potassium-transporting ATPase subunit beta-1				P63261	Actin, cytoplasmic 2				Q9Y2T3	Guanine deaminase				P55072	Transitional endoplasmic reticulum ATPase				P07339	Cathepsin D				Q00610	Clathrin heavy chain 1
Q08209	Serine/threonine-protein phosphatase 2B catalytic subunit alpha isoform				P04156	Major prion protein				Q96FJ2	Dynein light chain 2, cytoplasmic			Q13315	Serine-protein kinase ATM				P13611	Versican core protein				Q9Y2T3	Guanine deaminase				P62714	Serine/threonine-protein phosphatase 2A catalytic subunit beta isoform				Q9P021	Cysteine-rich PDZ-binding protein				P35613	Basigin				P62714	Serine/threonine-protein phosphatase 2A catalytic subunit beta isoform
P22695	Cytochrome b-c1 complex subunit 2, mitochondrial				Q00610	Clathrin heavy chain 1				P04080	Cystatin-B			P27338	Amine oxidase [flavin-containing] B				P55072	Transitional endoplasmic reticulum ATPase				Q9NS86	LanC-like protein 2				P05026	Sodium/potassium-transporting ATPase subunit beta-1				Q13491	Neuronal membrane glycoprotein M6-b				P07900	Heat shock protein HSP 90-alpha				P04080	Cystatin-B
P21796	Voltage-dependent anion-selective channel protein 1				Q92598	Heat shock protein 105 kDa				P04732	Metallothionein-1E			Q9NQR4	Omega-amidase NIT2				P62873	Guanine nucleotide-binding protein G(I)/G(S)/G(T) subunit beta-1				P60709	Actin, cytoplasmic 1				P55072	Transitional endoplasmic reticulum ATPase				P13611	Versican core protein				P62714	Serine/threonine-protein phosphatase 2A catalytic subunit beta isoform				P15121	Aldo-keto reductase family 1 member B1
Q96FJ2	Dynein light chain 2, cytoplasmic				P62873	Guanine nucleotide-binding protein G(I)/G(S)/G(T) subunit beta-1				Q9Y2T3	Guanine deaminase			Q9HCC0	Methylcrotonoyl-CoA carboxylase beta chain, mitochondrial				O14638	Ectonucleotide pyrophosphatase/phosphodiesterase family member 3				P02675	Fibrinogen beta chain				Q9P021	Cysteine-rich PDZ-binding protein				Q86UW8	Hyaluronan and proteoglycan link protein 4				P12235	ADP/ATP translocase 1				P62873	Guanine nucleotide-binding protein G(I)/G(S)/G(T) subunit beta-1
Q14CZ8	Hepatocyte cell adhesion molecule				P13611	Versican core protein				P58546	Myotrophin			O60939	Sodium channel subunit beta-2				P13637	Sodium/potassium-transporting ATPase subunit alpha-3				Q08209	Serine/threonine-protein phosphatase 2B catalytic subunit alpha isoform				O43805	Sjoegren syndrome nuclear autoantigen 1				O00217	NADH dehydrogenase [ubiquinone] iron-sulfur protein 8, mitochondrial				P05026	Sodium/potassium-transporting ATPase subunit beta-1				Q6S8J3	POTE ankyrin domain family member E
Q9Y2T3	Guanine deaminase				O95197	Reticulon-3				Q16555	Dihydropyrimidinase-related protein 2			P50213	Isocitrate dehydrogenase [NAD] subunit alpha, mitochondrial				Q86UW8	Hyaluronan and proteoglycan link protein 4				P04080	Cystatin-B				P13611	Versican core protein				Q9UMF0	Intercellular adhesion molecule 5				P30084	Enoyl-CoA hydratase, mitochondrial				P14618	Pyruvate kinase PKM
P05026	Sodium/potassium-transporting ATPase subunit beta-1				Q7Z3B1	Neuronal growth regulator 1				P30084	Enoyl-CoA hydratase, mitochondrial			P25713	Metallothionein-3				P45880	Voltage-dependent anion-selective channel protein 2				P07737	Profilin-1				Q13491	Neuronal membrane glycoprotein M6-b				P31930	Cytochrome b-c1 complex subunit 1, mitochondrial				P21796	Voltage-dependent anion-selective channel protein 1				P54709	Sodium/potassium-transporting ATPase subunit beta-3
Q9H299	SH3 domain-binding glutamic acid-rich-like protein 3				P05026	Sodium/potassium-transporting ATPase subunit beta-1				P07339	Cathepsin D			P31150	Rab GDP dissociation inhibitor alpha				Q9UMF0	Intercellular adhesion molecule 5				P51649	Succinate-semialdehyde dehydrogenase, mitochondrial				Q8NFZ8	Cell adhesion molecule 4				Q6PUV4	Complexin-2				P02790	Hemopexin				Q9UBQ7	Glyoxylate reductase/hydroxypyruvate reductase
Q13491	Neuronal membrane glycoprotein M6-b				P01023	Alpha-2-macroglobulin				P12235	ADP/ATP translocase 1			Q14982	Opioid-binding protein/cell adhesion molecule				Q9NW38	E3 ubiquitin-protein ligase FANCL				P21796	Voltage-dependent anion-selective channel protein 1				P62873	Guanine nucleotide-binding protein G(I)/G(S)/G(T) subunit beta-1				P38646	Stress-70 protein, mitochondrial				P62834	Ras-related protein Rap-1A				Q99497	Protein/nucleic acid deglycase DJ-1
P13611	Versican core protein				Q8NC96	Adaptin ear-binding coat-associated protein 1				Q9HAV0	Guanine nucleotide-binding protein subunit beta-4			P35612	Beta-adducin				O00499	Myc box-dependent-interacting protein 1				P21281	V-type proton ATPase subunit B, brain isoform				P40925	Malate dehydrogenase, cytoplasmic				Q7Z3B1	Neuronal growth regulator 1				P51970	NADH dehydrogenase [ubiquinone] 1 alpha subcomplex subunit 8				P13611	Versican core protein
P16519	Neuroendocrine convertase 2				P09417	Dihydropteridine reductase				Q9P021	Cysteine-rich PDZ-binding protein			P43304	Glycerol-3-phosphate dehydrogenase, mitochondrial				P32119	Peroxiredoxin-2				P35080	Profilin-2				O95197	Reticulon-3				Q9UNF0	Protein kinase C and casein kinase substrate in neurons protein 2				Q00610	Clathrin heavy chain 1				P21333	Filamin-A
O14638	Ectonucleotide pyrophosphatase/phosphodiesterase family member 3				O15540	Fatty acid-binding protein, brain				O75363	Breast carcinoma-amplified sequence 1			P26232	Catenin alpha-2				O95197	Reticulon-3				P62873	Guanine nucleotide-binding protein G(I)/G(S)/G(T) subunit beta-1				P35611	Alpha-adducin				P25713	Metallothionein-3				Q8NFZ8	Cell adhesion molecule 4				Q16181	Septin-7
P45880	Voltage-dependent anion-selective channel protein 2				P05091	Aldehyde dehydrogenase, mitochondrial				Q96HE7	ERO1-like protein alpha			Q14203	Dynactin subunit 1				P22234	Multifunctional protein ADE2				P62879	Guanine nucleotide-binding protein G(I)/G(S)/G(T) subunit beta-2				Q13449	Limbic system-associated membrane protein				P35611	Alpha-adducin				P62873	Guanine nucleotide-binding protein G(I)/G(S)/G(T) subunit beta-1				Q6PUV4	Complexin-2
Q9HCM2	Plexin-A4				Q9NW38	E3 ubiquitin-protein ligase FANCL				P78559	Microtubule-associated protein 1A			P23634	Plasma membrane calcium-transporting ATPase 4				Q7Z3B1	Neuronal growth regulator 1				P49419	Alpha-aminoadipic semialdehyde dehydrogenase				P62937	Peptidyl-prolyl cis-trans isomerase A				Q99497	Protein/nucleic acid deglycase DJ-1				Q13491	Neuronal membrane glycoprotein M6-b				Q16555	Dihydropyrimidinase-related protein 2
Q8IXI2	Mitochondrial Rho GTPase 1				P26232	Catenin alpha-2				Q16658	Fascin			O00339	Matrilin-2				P50993	Sodium/potassium-transporting ATPase subunit alpha-2				Q8WW22	DnaJ homolog subfamily A member 4				Q9UH03	Neuronal-specific septin-3				Q6S8J3	POTE ankyrin domain family member E				O14810	Complexin-1				Q9HCM2	Plexin-A4
P09871	Complement C1s subcomponent				P31040	Succinate dehydrogenase [ubiquinone] flavoprotein subunit, mitochondrial				P09382	Galectin-1			P02649	Apolipoprotein E				P31930	Cytochrome b-c1 complex subunit 1, mitochondrial				Q8NFZ8	Cell adhesion molecule 4				P05091	Aldehyde dehydrogenase, mitochondrial				Q9Y696	Chloride intracellular channel protein 4				P50991	T-complex protein 1 subunit delta				P31040	Succinate dehydrogenase [ubiquinone] flavoprotein subunit, mitochondrial
P12036	Neurofilament heavy polypeptide				Q07021	Complement component 1 Q subcomponent-binding protein, mitochondrial				P43004	Excitatory amino acid transporter 2			P07355	Annexin A2				A6NIZ1	Ras-related protein Rap-1b-like protein				P13611	Versican core protein				P32119	Peroxiredoxin-2				P05091	Aldehyde dehydrogenase, mitochondrial				P21281	V-type proton ATPase subunit B, brain isoform				Q9UBR2	Cathepsin Z
Q9NQR4	Omega-amidase NIT2				Q93050	V-type proton ATPase 116 kDa subunit a isoform 1				P62873	Guanine nucleotide-binding protein G(I)/G(S)/G(T) subunit beta-1			P13591	Neural cell adhesion molecule 1				P05091	Aldehyde dehydrogenase, mitochondrial				P43004	Excitatory amino acid transporter 2				Q9UHC6	Contactin-associated protein-like 2				O75131	Copine-3				P09972	Fructose-bisphosphate aldolase C				O95861	3'(2'),5'-bisphosphate nucleotidase 1
O95741	Copine-6				Q9UN36	Protein NDRG2				O14638	Ectonucleotide pyrophosphatase/phosphodiesterase family member 3			P63010	AP-2 complex subunit beta				P32004	Neural cell adhesion molecule L1				P05023	Sodium/potassium-transporting ATPase subunit alpha-1				P14618	Pyruvate kinase PKM				Q12860	Contactin-1				P09417	Dihydropteridine reductase				Q6YN16	Hydroxysteroid dehydrogenase-like protein 2
Q9UHY7	Enolase-phosphatase E1				P63215	Guanine nucleotide-binding protein G(I)/G(S)/G(O) subunit gamma-3				Q13491	Neuronal membrane glycoprotein M6-b			P50993	Sodium/potassium-transporting ATPase subunit alpha-2				P17655	Calpain-2 catalytic subunit				P40925	Malate dehydrogenase, cytoplasmic				Q9BY11	Protein kinase C and casein kinase substrate in neurons protein 1				P57087	Junctional adhesion molecule B				P04080	Cystatin-B				P31948	Stress-induced-phosphoprotein 1
P11441	Ubiquitin-like protein 4A				Q9UMF0	Intercellular adhesion molecule 5				Q8WXJ9	Ankyrin repeat and SOCS box protein 17			P18669	Phosphoglycerate mutase 1				O00533	Neural cell adhesion molecule L1-like protein				Q9H2U2	Inorganic pyrophosphatase 2, mitochondrial				P31930	Cytochrome b-c1 complex subunit 1, mitochondrial				Q9NQR4	Omega-amidase NIT2				P21283	V-type proton ATPase subunit C 1				Q14103	Heterogeneous nuclear ribonucleoprotein D0
[truncated: 686 more rows]

## Sheet: Female non-AD 
Femlae non-AD
Sample #1 (437)					Sample #2 (355)					Sample #3 (550)				Sample #4 (526)					Sample #5 (410)				Sample #6 (391)				Sample #7 (627)				Sample #8 (495)				Sample #9 (482)				Sample #10 (526)
[truncated: 627 more rows]
