# Supplementary material for: Mechanistic insight into female predominance in Alzheimer’s disease based on aberrant protein S-nitrosylation of C3
Source: Sci Adv. 2022 Dec 14;8(50):eade0764. doi: 10.1126/sciadv.ade0764 (PMC9750152; doi:10.1126/sciadv.ade0764)
Supplement: Supplementary file 2 — Tables S3 to S14 [file sciadv.ade0764_tables_s3_to_s14.zip › sciadv.ade0764_table_s6.xlsx]

## Sheet: proteins detected only in AD
SNO-proteins detected exclusively in male AD (257)						SNO-proteins detected exclusively in female AD (214)
Q9Y2I7	1-phosphatidylinositol 3-phosphate 5-kinase					Q6NVY1	3-hydroxyisobutyryl-CoA hydrolase, mitochondrial
O75832	26S proteasome non-ATPase regulatory subunit 10					Q06136	3-ketodihydrosphingosine reductase
O00232	26S proteasome non-ATPase regulatory subunit 12					P08708	40S ribosomal protein S17
P62333	26S proteasome regulatory subunit 10B					Q9UBM7	7-dehydrocholesterol reductase
P46782	40S ribosomal protein S5					Q9NPJ3	Acyl-coenzyme A thioesterase 13
P10155	60 kDa SS-A/Ro ribonucleoprotein					Q08828	Adenylate cyclase type 1
P27635	60S ribosomal protein L10					A1Z1Q3	ADP-ribose glycohydrolase MACROD2
Q76LX8	A disintegrin and metalloproteinase with thrombospondin motifs 13					P28907	ADP-ribosyl cyclase/cyclic ADP-ribose hydrolase 1
Q92747	Actin-related protein 2/3 complex subunit 1A					O43488	Aflatoxin B1 aldehyde reductase member 2
O60241	Adhesion G protein-coupled receptor B2					Q8TD30	Alanine aminotransferase 2
O94910	Adhesion G protein-coupled receptor L1					P14550	Aldo-keto reductase family 1 member A1
Q8IUX7	Adipocyte enhancer-binding protein 1					Q9BQI0	Allograft inflammatory factor 1-like
Q9HDC9	Adipocyte plasma membrane-associated protein					Q8WXJ9	Ankyrin repeat and SOCS box protein 17
Q8TD30	Alanine aminotransferase 2					Q69YU3	Ankyrin repeat domain-containing protein 34A
Q8IZ83	Aldehyde dehydrogenase family 16 member A1					P08519	Apolipoprotein(a)
P42330	Aldo-keto reductase family 1 member C3					P17174	Aspartate aminotransferase, cytoplasmic
Q9NTJ4	Alpha-mannosidase 2C1					P45381	Aspartoacylase
Q12904	Aminoacyl tRNA synthase complex-interacting multifunctional protein 1					P24539	ATP synthase F(0) complex subunit B1, mitochondrial
Q69YU3	Ankyrin repeat domain-containing protein 34A					P03928	ATP synthase protein 8
Q5TZF3	Ankyrin repeat domain-containing protein 45					P02730	Band 3 anion transport protein
P16157	Ankyrin-1					P50895	Basal cell adhesion molecule
P53677	AP-3 complex subunit mu-2					P98160	Basement membrane-specific heparan sulfate proteoglycan core protein
P08519	Apolipoprotein(a)					Q9HCU4	Cadherin EGF LAG seven-pass G-type receptor 2
P55064	Aquaporin-5					P05937	Calbindin
Q8NHH9	Atlastin-2					Q13555	Calcium/calmodulin-dependent protein kinase type II subunit gamma
Q6DD88	Atlastin-3					Q6NUK1	Calcium-binding mitochondrial carrier protein SCaMC-1
O75947	ATP synthase subunit d, mitochondrial					Q15417	Calponin-3
Q9H1Y0	Autophagy protein 5					Q9Y646	Carboxypeptidase Q
P98160	Basement membrane-specific heparan sulfate proteoglycan core protein					Q9UBR2	Cathepsin Z
P07738	Bisphosphoglycerate mutase					P20645	Cation-dependent mannose-6-phosphate receptor
Q53S33	BolA-like protein 3					Q8TCZ2	CD99 antigen-like protein 2
P23560	Brain-derived neurotrophic factor					Q9HC77	Centromere protein J
P78410	Butyrophilin subfamily 3 member A2					Q8IW35	Centrosomal protein of 97 kDa
Q9HCU4	Cadherin EGF LAG seven-pass G-type receptor 2					P00450	Ceruloplasmin
Q9UQM7	Calcium/calmodulin-dependent protein kinase type II subunit alpha					Q8N0X4	Citramalyl-CoA lyase, mitochondrial
Q8NCB2	CaM kinase-like vesicle-associated protein					Q9NY35	Claudin domain-containing protein 1
P04040	Catalase					Q15846	Clusterin-like protein 1
P48509	CD151 antigen					P07357	Complement component C8 alpha chain
P29762	Cellular retinoic acid-binding protein 1					P02748	Complement component C9
Q8IYW2	Cilia- and flagella-associated protein 46					Q9NTM9	Copper homeostasis protein cutC homolog
Q14019	Coactosin-like protein					P24387	Corticotropin-releasing factor-binding protein
P35606	Coatomer subunit beta'					Q7Z7K0	COX assembly mitochondrial protein homolog
P00736	Complement C1r subcomponent					P78310	Coxsackievirus and adenovirus receptor
P0C0L4	Complement C4-A					Q13618	Cullin-3
Q92496	Complement factor H-related protein 4					Q13619	Cullin-4A
Q5U5X0	Complex III assembly factor LYRM7					Q93034	Cullin-5
O95741	Copine-6					P32929	Cystathionine gamma-lyase
P78310	Coxsackievirus and adenovirus receptor					P28838	Cytosol aminopeptidase
P56277	Cx9C motif-containing protein 4					Q6UVY6	DBH-like monooxygenase protein 1
Q14204	Cytoplasmic dynein 1 heavy chain 1					Q96GG9	DCN1-like protein 1
O43237	Cytoplasmic dynein 1 light intermediate chain 2					Q86X76	Deaminated glutathione amidase
Q96F07	Cytoplasmic FMR1-interacting protein 2					P33316	Deoxyuridine 5'-triphosphate nucleotidohydrolase, mitochondrial
Q9UKG1	DCC-interacting protein 13-alpha					Q16760	Diacylglycerol kinase delta
Q8NFT8	Delta and Notch-like epidermal growth factor-related receptor					Q96F10	Diamine acetyltransferase 2
Q13011	Delta(3,5)-Delta(2,4)-dienoyl-CoA isomerase, mitochondrial					Q16531	DNA damage-binding protein 1
P33316	Deoxyuridine 5'-triphosphate nucleotidohydrolase, mitochondrial					Q13426	DNA repair protein XRCC4
O14531	Dihydropyrimidinase-related protein 4					P62487	DNA-directed RNA polymerase II subunit RPB7
Q8IYB7	DIS3-like exonuclease 2					Q8WW22	DnaJ homolog subfamily A member 4
Q9P0K1	Disintegrin and metalloproteinase domain-containing protein 22					P39656	Dolichyl-diphosphooligosaccharide--protein glycosyltransferase 48 kDa subunit
Q16531	DNA damage-binding protein 1					O00399	Dynactin subunit 6
P51530	DNA replication ATP-dependent helicase/nuclease DNA2					P51808	Dynein light chain Tctex-type 3
P62487	DNA-directed RNA polymerase II subunit RPB7					Q8IWV8	E3 ubiquitin-protein ligase UBR2
Q9P0K9	DOMON domain-containing protein FRRS1L					Q9Y5L3	Ectonucleoside triphosphate diphosphohydrolase 2
Q9UJW0	Dynactin subunit 4					Q9C0E8	Endoplasmic reticulum junction formation protein lunapark
Q05193	Dynamin-1					Q7Z2K6	Endoplasmic reticulum metallopeptidase 1
Q9P225	Dynein heavy chain 2, axonemal					Q9BSA9	Endosomal/lysosomal potassium channel TMEM175
P51808	Dynein light chain Tctex-type 3					Q96AP7	Endothelial cell-selective adhesion molecule
Q14118	Dystroglycan					Q99814	Endothelial PAS domain-containing protein 1
O94822	E3 ubiquitin-protein ligase listerin					Q9UNN8	Endothelial protein C receptor
O60927	E3 ubiquitin-protein ligase PPP1R11					P52799	Ephrin-B2
Q06587	E3 ubiquitin-protein ligase RING1					Q92506	Estradiol 17-beta-dehydrogenase 8
Q63HN8	E3 ubiquitin-protein ligase RNF213					Q9BY44	Eukaryotic translation initiation factor 2A
Q86XT4	E3 ubiquitin-protein ligase TRIM50					P08294	Extracellular superoxide dismutase [Cu-Zn]
Q5T4S7	E3 ubiquitin-protein ligase UBR4					Q96IG2	F-box/LRR-repeat protein 20
Q9Y5L3	Ectonucleoside triphosphate diphosphohydrolase 2					P05230	Fibroblast growth factor 1
Q9BUP0	EF-hand domain-containing protein D1					Q5VTL7	Fibronectin type III domain-containing protein 7
Q12805	EGF-containing fibulin-like extracellular matrix protein 1					P30043	Flavin reductase (NADPH)
P14625	Endoplasmin					Q6MZW2	Follistatin-related protein 4
Q9BSA9	Endosomal/lysosomal potassium channel TMEM175					Q13642	Four and a half LIM domains protein 1
P29323	Ephrin type-B receptor 2					Q9ULV1	Frizzled-4
Q15768	Ephrin-B3					Q7Z2K8	G protein-regulated inducer of neurite outgrowth 1
Q7L775	EPM2A-interacting protein 1					Q9UEY8	Gamma-adducin
Q9BY44	Eukaryotic translation initiation factor 2A					O60443	Gasdermin-E
Q9GZV4	Eukaryotic translation initiation factor 5A-2					Q8N2G8	GH3 domain-containing protein
Q06265	Exosome complex component RRP45					P11413	Glucose-6-phosphate 1-dehydrogenase
P08294	Extracellular superoxide dismutase [Cu-Zn]					P36959	GMP reductase 1
P52907	F-actin-capping protein subunit alpha-1					P00738	Haptoglobin
Q8IYD8	Fanconi anemia group M protein					P51858	Hepatoma-derived growth factor
Q5JV73	FERM and PDZ domain-containing protein 3					Q9NR48	Histone-lysine N-methyltransferase ASH1L
P02679	Fibrinogen gamma chain					Q8NCD3	Holliday junction recognition protein
P05230	Fibroblast growth factor 1					Q9NZL4	Hsp70-binding protein 1
Q5VTL7	Fibronectin type III domain-containing protein 7					A6NGN9	IgLON family member 5
O75369	Filamin-B					Q8WZA9	Immunity-related GTPase family Q protein
P30043	Flavin reductase (NADPH)					P24071	Immunoglobulin alpha Fc receptor
Q96RU3	Formin-binding protein 1					P0DOX2	Immunoglobulin alpha-2 heavy chain
Q13642	Four and a half LIM domains protein 1					P01876	Immunoglobulin heavy constant alpha 1
Q9NQ88	Fructose-2,6-bisphosphatase TIGAR					P0DOX7	Immunoglobulin kappa light chain
Q08380	Galectin-3-binding protein					Q15111	Inactive phospholipase C-like protein 1
P47870	Gamma-aminobutyric acid receptor subunit beta-2					Q9NPH2	Inositol-3-phosphate synthase 1
A4D1B5	Gamma-secretase-activating protein					P18065	Insulin-like growth factor-binding protein 2
Q99747	Gamma-soluble NSF attachment protein					P23229	Integrin alpha-6
Q8TEQ6	Gem-associated protein 5					O43837	Isocitrate dehydrogenase [NAD] subunit beta, mitochondrial
P78417	Glutathione S-transferase omega-1					Q9BW62	Katanin p60 ATPase-containing subunit A-like 1
P21695	Glycerol-3-phosphate dehydrogenase [NAD(+)], cytoplasmic					Q2TAC6	Kinesin-like protein KIF19
P49915	GMP synthase [glutamine-hydrolyzing]					Q5BKY1	Leucine-rich repeat-containing protein 10
P01111	GTPase NRas					Q6UXM1	Leucine-rich repeats and immunoglobulin-like domains protein 3
P63092	Guanine nucleotide-binding protein G(s) subunit alpha isoforms short					Q14847	LIM and SH3 domain protein 1
P29992	Guanine nucleotide-binding protein subunit alpha-11					Q8N9F7	Lysophospholipase D GDPD1
P0DMV9	Heat shock 70 kDa protein 1B					P49006	MARCKS-related protein
Q04756	Hepatocyte growth factor activator					Q96AM1	Mas-related G-protein coupled receptor member F
P52272	Heterogeneous nuclear ribonucleoprotein M					O00339	Matrilin-2
P30447	HLA class I histocompatibility antigen, A-23 alpha chain					Q13228	Methanethiol oxidase
Q9NZL4	Hsp70-binding protein 1					Q9NX63	MICOS complex subunit MIC19
Q16775	Hydroxyacylglutathione hydrolase, mitochondrial					Q9BRQ6	MICOS complex subunit MIC25
Q6YN16	Hydroxysteroid dehydrogenase-like protein 2					P10620	Microsomal glutathione S-transferase 1
P01876	Immunoglobulin heavy constant alpha 1					Q969Z3	Mitochondrial amidoxime reducing component 2
P0DOX7	Immunoglobulin kappa light chain					Q5VT66	Mitochondrial amidoxime-reducing component 1
Q8N6C5	Immunoglobulin superfamily member 1					Q6P9B6	MTOR-associated protein MEAK7
Q9NPH2	Inositol-3-phosphate synthase 1					Q5T3U5	Multidrug resistance-associated protein 7
P18065	Insulin-like growth factor-binding protein 2					Q9UL63	Muskelin
P24592	Insulin-like growth factor-binding protein 6					P14649	Myosin light chain 6B
P17301	Integrin alpha-2					Q56NI9	N-acetyltransferase ESCO2
Q12906	Interleukin enhancer-binding factor 3					Q16718	NADH dehydrogenase [ubiquinone] 1 alpha subcomplex subunit 5
Q9NSB4	Keratin, type II cuticular Hb2					P00387	NADH-cytochrome b5 reductase 3
Q9H0B6	Kinesin light chain 2					Q92692	Nectin-2
P24043	Laminin subunit alpha-2					Q8TBC4	NEDD8-activating enzyme E1 catalytic subunit
P11047	Laminin subunit gamma-1					O95502	Neuronal pentraxin receptor
O95970	Leucine-rich glioma-inactivated protein 1					P84074	Neuron-specific calcium-binding protein hippocalcin
Q8N9N7	Leucine-rich repeat-containing protein 57					P43490	Nicotinamide phosphoribosyltransferase
P24666	Low molecular weight phosphotyrosine protein phosphatase					O15118	NPC intracellular cholesterol transporter 1
P51884	Lumican					Q9BQI9	Nuclear receptor-interacting protein 2
O94772	Lymphocyte antigen 6H					Q9NRN5	Olfactomedin-like protein 3
Q14168	MAGUK p55 subfamily member 2					Q8N573	Oxidation resistance protein 1
P08582	Melanotransferrin					Q99572	P2X purinoceptor 7
O75431	Metaxin-2					Q8WX93	Palladin
Q9BQA1	Methylosome protein 50					O75475	PC4 and SFRS1-interacting protein
Q96GX9	Methylthioribulose-1-phosphate dehydratase					Q13451	Peptidyl-prolyl cis-trans isomerase FKBP5
Q9UPN3	Microtubule-actin cross-linking factor 1, isoforms 1/2/3/5					P30039	Phenazine biosynthesis-like domain-containing protein
Q96JE9	Microtubule-associated protein 6					Q8IV08	Phospholipase D3
Q9BTE3	Mini-chromosome maintenance complex-binding protein					Q9NWQ8	Phosphoprotein associated with glycosphingolipid-enriched microdomains 1
Q9NZJ7	Mitochondrial carrier homolog 1					O60256	Phosphoribosyl pyrophosphate synthase-associated protein 2
Q9Y5J7	Mitochondrial import inner membrane translocase subunit Tim9					P78330	Phosphoserine phosphatase
O14745	Na(+)/H(+) exchange regulatory cofactor NHE-RF1					P36955	Pigment epithelium-derived factor
Q96PB1	N-acetylneuraminate 9-O-acetyltransferase					P41586	Pituitary adenylate cyclase-activating polypeptide type I receptor
Q96MN2	NACHT, LRR and PYD domains-containing protein 4					P13796	Plastin-2
Q4G0N4	NAD kinase 2, mitochondrial					O00592	Podocalyxin
O43678	NADH dehydrogenase [ubiquinone] 1 alpha subcomplex subunit 2					P17658	Potassium voltage-gated channel subfamily A member 6
P00387	NADH-cytochrome b5 reductase 3					O60831	PRA1 family protein 2
Q13564	NEDD8-activating enzyme E1 regulatory subunit					Q9UMS4	Pre-mRNA-processing factor 19
Q969M7	NEDD8-conjugating enzyme UBE2F					Q6NUJ1	Proactivator polypeptide-like 1
O15259	Nephrocystin-1					Q8IX18	Probable ATP-dependent RNA helicase DHX40
Q9ULB1	Neurexin-1					Q5FWE3	Proline-rich transmembrane protein 3
P17677	Neuromodulin					Q9P2B2	Prostaglandin F2 receptor negative regulator
O15118	NPC intracellular cholesterol transporter 1					Q8IVF2	Protein AHNAK2
P61970	Nuclear transport factor 2					Q6P4E1	Protein CASC4
Q86WB0	Nuclear-interacting partner of ALK					Q96C01	Protein FAM136A
Q13232	Nucleoside diphosphate kinase 3					Q8TBF8	Protein FAM81A
Q6UWY5	Olfactomedin-like protein 1					O75688	Protein phosphatase 1B
Q8WX93	Palladin					Q5TF21	Protein SOGA3
Q9Y536	Peptidyl-prolyl cis-trans isomerase A-like 4A					Q9ULE0	Protein WWC3
Q99424	Peroxisomal acyl-coenzyme A oxidase 2					Q9P1J3	Putative uncharacterized protein DHRS4-AS1
P40855	Peroxisomal biogenesis factor 19					Q8N9G6	Putative UPF0607 protein FLJ37424
Q8IV08	Phospholipase D3					Q9UL25	Ras-related protein Rab-21
P00747	Plasminogen					Q8WUD1	Ras-related protein Rab-2B
Q14651	Plastin-1					P08575	Receptor-type tyrosine-protein phosphatase C
O60486	Plexin-C1					Q08999	Retinoblastoma-like protein 2
Q8TCS8	Polyribonucleotide nucleotidyltransferase 1, mitochondrial					Q9HBH5	Retinol dehydrogenase 14
P54707	Potassium-transporting ATPase alpha chain 2					Q92781	Retinol dehydrogenase 5
Q96AQ6	Pre-B-cell leukemia transcription factor-interacting protein 1					Q12774	Rho guanine nucleotide exchange factor 5
Q9UMS4	Pre-mRNA-processing factor 19					O00584	Ribonuclease T2
Q6NUJ1	Proactivator polypeptide-like 1					Q14151	Scaffold attachment factor B2
Q8N6M5	Probable allantoicase					Q6UXD5	Seizure 6-like protein 2
Q06323	Proteasome activator complex subunit 1					O75326	Semaphorin-7A
P60900	Proteasome subunit alpha type-6					Q9NRX5	Serine incorporator 1
P02760	Protein AMBP					Q13530	Serine incorporator 3
Q8WTU0	Protein DDI1 homolog 1					O15075	Serine/threonine-protein kinase DCLK1
Q92613	Protein Jade-3					P62318	Small nuclear ribonucleoprotein Sm D3
Q7Z4H8	Protein O-glucosyltransferase 3					O95295	SNARE-associated protein Snapin
Q8IUR5	Protein O-mannosyl-transferase TMTC1					P30531	Sodium- and chloride-dependent GABA transporter 1
Q9BUH6	Protein PAXX					P48066	Sodium- and chloride-dependent GABA transporter 3
Q9UD71	Protein phosphatase 1 regulatory subunit 1B					P53794	Sodium/myo-inositol cotransporter
Q8N9V7	Protein TOPAZ1					Q6T423	Solute carrier family 22 member 25
P00734	Prothrombin					Q96AG3	Solute carrier family 25 member 46
P00491	Purine nucleoside phosphorylase					Q14515	SPARC-like protein 1
Q6P1N9	Putative deoxyribonuclease TATDN1					P02549	Spectrin alpha chain, erythrocytic 1
Q58FF8	Putative heat shock protein HSP 90-beta 2					P11277	Spectrin beta chain, erythrocytic
Q9C0F0	Putative Polycomb group protein ASXL3					Q7Z572	Spermatogenesis-associated protein 21
P0CI00	Putative zinc finger protein 705B					Q9HCJ6	Synaptic vesicle membrane protein VAT-1 homolog-like
P0CB33	Putative zinc finger protein 735					Q16563	Synaptophysin-like protein 1
Q9NVS9	Pyridoxine-5'-phosphate oxidase					O00161	Synaptosomal-associated protein 23
P11498	Pyruvate carboxylase, mitochondrial					P24821	Tenascin
P11177	Pyruvate dehydrogenase E1 component subunit beta, mitochondrial					Q9BU02	Thiamine-triphosphatase
Q8NCN5	Pyruvate dehydrogenase phosphatase regulatory subunit, mitochondrial					P13726	Tissue factor
Q9P2R3	Rabankyrin-5					Q969E4	Transcription elongation factor A protein-like 3
Q684P5	Rap1 GTPase-activating protein 2					Q15582	Transforming growth factor-beta-induced protein ig-h3
P04626	Receptor tyrosine-protein kinase erbB-2					Q9HD45	Transmembrane 9 superfamily member 3
Q96PE2	Rho guanine nucleotide exchange factor 17					Q9Y3A6	Transmembrane emp24 domain-containing protein 5
P08134	Rho-related GTP-binding protein RhoC					Q86YD3	Transmembrane protein 25
Q9P2E9	Ribosome-binding protein 1					O75962	Triple functional domain protein
Q96I15	Selenocysteine lyase					Q9BXT4	Tudor domain-containing protein 1
Q9NVA2	Septin-11					Q5T0D9	Tumor protein p63-regulated gene 1-like protein
Q13501	Sequestosome-1					Q9NZJ6	Ubiquinone biosynthesis O-methyltransferase, mitochondrial
Q13530	Serine incorporator 3					P11441	Ubiquitin-like protein 4A
Q5VT25	Serine/threonine-protein kinase MRCK alpha					A0JNW5	UHRF1-binding protein 1-like
Q15831	Serine/threonine-protein kinase STK11					Q8TAL5	Uncharacterized protein C9orf43
P27169	Serum paraoxonase/arylesterase 1					O60268	Uncharacterized protein KIAA0513
Q15165	Serum paraoxonase/arylesterase 2					O94832	Unconventional myosin-Id
Q9UQR0	Sex comb on midleg-like protein 2					P19320	Vascular cell adhesion protein 1
P49458	Signal recognition particle 9 kDa protein					Q8IZS8	Voltage-dependent calcium channel subunit alpha-2/delta-3
Q5TFQ8	Signal-regulatory protein beta-1 isoform 3					P04275	von Willebrand factor
O43805	Sjoegren syndrome nuclear autoantigen 1					Q9Y279	V-set and immunoglobulin domain-containing protein 4
P62316	Small nuclear ribonucleoprotein Sm D2					Q7Z3T8	Zinc finger FYVE domain-containing protein 16
P62318	Small nuclear ribonucleoprotein Sm D3					Q9HCX3	Zinc finger protein 304
P53794	Sodium/myo-inositol cotransporter					Q504Y0	Zinc transporter ZIP12
Q96AG3	Solute carrier family 25 member 46
P11277	Spectrin beta chain, erythrocytic
P17405	Sphingomyelin phosphodiesterase
Q9HCB6	Spondin-1
Q13033	Striatin-3
Q15527	Surfeit locus protein 2
Q9HCJ6	Synaptic vesicle membrane protein VAT-1 homolog-like
Q16563	Synaptophysin-like protein 1
P17987	T-complex protein 1 subunit alpha
Q92563	Testican-2
P05452	Tetranectin
Q9ULT0	Tetratricopeptide repeat protein 7A
P30048	Thioredoxin-dependent peroxide reductase, mitochondrial
Q6YHU6	Thyroid adenoma-associated protein
Q12888	TP53-binding protein 1
Q99805	Transmembrane 9 superfamily member 2
Q9HD45	Transmembrane 9 superfamily member 3
Q7Z403	Transmembrane channel-like protein 6
Q9C040	Tripartite motif-containing protein 2
P23381	Tryptophan--tRNA ligase, cytoplasmic
Q9BVA1	Tubulin beta-2B chain
Q9BUF5	Tubulin beta-6 chain
A6NNZ2	Tubulin beta-8 chain-like protein LOC260334
P61088	Ubiquitin-conjugating enzyme E2 N
Q05086	Ubiquitin-protein ligase E3A
Q9NYU2	UDP-glucose:glycoprotein glucosyltransferase 1
Q709C8	Vacuolar protein sorting-associated protein 13C
Q8N3P4	Vacuolar protein sorting-associated protein 8 homolog
P19320	Vascular cell adhesion protein 1
P62760	Visinin-like protein 1
P04275	von Willebrand factor
Q9BQY6	WAP four-disulfide core domain protein 6
Q9GZS3	WD repeat-containing protein 61
O76024	Wolframin
O60293	Zinc finger C3H1 domain-containing protein
P52740	Zinc finger protein 132
Q8N8Z8	Zinc finger protein 441
Q8NEK5	Zinc finger protein 548
Q32MQ0	Zinc finger protein 750
B7Z6K7	Zinc finger protein 814
Q6ZNA1	Zinc finger protein 836
P17010	Zinc finger X-chromosomal protein
P30531	Sodium- and chloride-dependent GABA transporter 1
