# Supplementary material for: Mechanistic insight into female predominance in Alzheimer’s disease based on aberrant protein S-nitrosylation of C3
Source: Sci Adv. 2022 Dec 14;8(50):eade0764. doi: 10.1126/sciadv.ade0764 (PMC9750152; doi:10.1126/sciadv.ade0764)
Supplement: Supplementary file 2 — Tables S3 to S14 [file sciadv.ade0764_tables_s3_to_s14.zip › sciadv.ade0764_table_s7.xlsx]

## Sheet: male_upregulation
Upregulated SNO-proteins in male AD brains
ID	Protein Name	Fold change (FC)	P	Log(FC)	-Log(P)
Q9ULA0	Aspartyl aminopeptidase	61.885	0.0249016	5.95152	1.60377
Q13740	CD166 antigen	31.9664	0.00523483	4.99849	2.2811
P23142	Fibulin-1	25.3754	0.0110736	4.66536	1.95571
P05362	Intercellular adhesion molecule 1	23.5621	0.0317461	4.5584	1.49831
Q9Y5J6	Mitochondrial import inner membrane translocase subunit Tim10 B	23.529	0.022852	4.55637	1.64108
P16284	Platelet endothelial cell adhesion molecule	22.4511	0.0403963	4.48872	1.39366
P23229	Integrin alpha-6	21.1716	0.00449655	4.40406	2.34712
P41222	Prostaglandin-H2 D-isomerase	20.9172	0.0394166	4.38662	1.40432
P16298	Serine/threonine-protein phosphatase 2B catalytic subunit beta isoform	20.8981	0.0220754	4.3853	1.65609
Q9NQW7	Xaa-Pro aminopeptidase 1	19.4312	0.00819442	4.2803	2.08648
P32119	Peroxiredoxin-2	14.8619	0.00113055	3.89354	2.94671
P49418	Amphiphysin	13.8986	0.0492378	3.79686	1.3077
P15121	Aldo-keto reductase family 1 member B1	13.2756	0.0130551	3.7307	1.88422
Q92688	Acidic leucine-rich nuclear phosphoprotein 32 family member B	13.2054	0.0244435	3.72306	1.61184
Q08209	Serine/threonine-protein phosphatase 2B catalytic subunit alpha isoform	11.6899	0.00456447	3.54718	2.34061
Q9BU02	Thiamine-triphosphatase	10.5178	0.0240004	3.39476	1.61978
Q9BUK0	Coiled-coil-helix-coiled-coil-helix domain-containing protein 7	10.2182	0.0263634	3.35307	1.579
Q9NRN5	Olfactomedin-like protein 3	10.2002	0.0138406	3.35052	1.85885
Q13162	Peroxiredoxin-4	9.22831	0.0288927	3.20607	1.53921
P08603	Complement factor H	8.39233	0.0491978	3.06907	1.30805
Q15555	Microtubule-associated protein RP/EB family member 2	8.22994	0.00416791	3.04088	2.38008
P17568	NADH dehydrogenase [ubiquinone] 1 beta subcomplex subunit 7	8.08463	0.050486	3.01518	1.29683
O15511	Actin-related protein 2/3 complex subunit 5	7.9827	0.00855782	2.99688	2.06764
O15498	Synaptobrevin homolog YKT6	7.73808	0.00524065	2.95197	2.28061
P63208	S-phase kinase-associated protein 1	7.55437	0.000264301	2.91731	3.5779
P05937	Calbindin	7.22765	0.040653	2.85353	1.39091
P63244	Receptor of activated protein C kinase 1	7.10549	0.00783127	2.82893	2.10617
P27824	Calnexin	6.73684	0.034271	2.75207	1.46507
P22234	Multifunctional protein ADE2	6.59244	0.000309394	2.72081	3.50949
P16070	CD44 antigen	6.25274	0.00851735	2.64449	2.0697
P08247	Synaptophysin	5.52014	0.00182975	2.4647	2.73761
P09488	Glutathione S-transferase Mu 1	5.51433	0.0109225	2.46319	1.96168
Q15818	Neuronal pentraxin-1	5.45169	0.0213526	2.4467	1.67055
Q01469	Fatty acid-binding protein 5	5.44896	0.000721714	2.44598	3.14163
Q9Y4C0	Neurexin-3	5.40632	0.0490919	2.43465	1.30899
Q9Y2J0	Rabphilin-3A	5.34862	0.00156459	2.41917	2.8056
P00505	Aspartate aminotransferase, mitochondrial	5.34421	0.0071689	2.41798	2.14455
P01024	Complement C3	5.05553	0.0487561	2.33786	1.31197
Q06830	Peroxiredoxin-1	5.0131	0.0377724	2.3257	1.42283
Q9BY67	Cell adhesion molecule 1	4.82853	0.00440657	2.27159	2.3559
Q9H6Z4	Ran-binding protein 3	4.80134	0.0405909	2.26344	1.39157
P02671	Fibrinogen alpha chain	4.76828	0.0147046	2.25347	1.83255
O75110	Probable phospholipid-transporting ATPase IIA	4.75305	0.0392878	2.24885	1.40574
Q9GZV7	Hyaluronan and proteoglycan link protein 2	4.74192	0.000241577	2.24547	3.61694
P09417	Dihydropteridine reductase	4.55375	6.88545e-05	2.18705	4.16207
Q9UNF0	Protein kinase C and casein kinase substrate in neurons protein 2	4.53358	0.00663225	2.18065	2.17834
P16112	Aggrecan core protein	4.28522	0.017525	2.09937	1.75634
O15540	Fatty acid-binding protein, brain	4.21889	1.89042e-05	2.07686	4.72344
A6NIZ1	Ras-related protein Rap-1b-like protein	3.97499	0.0168983	1.99095	1.77216
P11766	Alcohol dehydrogenase class-3	3.87532	0.0180608	1.95431	1.74326
P51970	NADH dehydrogenase [ubiquinone] 1 alpha subcomplex subunit 8	3.8717	0.0145273	1.95297	1.83781
P19367	Hexokinase-1	3.72643	0.0118584	1.89779	1.92598
Q14108	Lysosome membrane protein 2	3.70249	0.0218081	1.8885	1.66138
P62834	Ras-related protein Rap-1A	3.66521	0.00620683	1.8739	2.20713
P11216	Glycogen phosphorylase, brain form	3.62684	0.0235569	1.85871	1.62788
O60220	Mitochondrial import inner membrane translocase subunit Tim8 A	3.46849	0.0109949	1.79431	1.95881
P37837	Transaldolase	3.43332	0.00895509	1.7796	2.04793
P14136	Glial fibrillary acidic protein	3.4025	0.0176169	1.7666	1.75407
P11217	Glycogen phosphorylase, muscle form	3.33639	0.0334981	1.73829	1.47498
P31153	S-adenosylmethionine synthase isoform type-2	3.33441	0.0228885	1.73743	1.64038
Q8TBG9	Synaptoporin	3.3291	0.0178619	1.73513	1.74807
P13611	Versican core protein	3.20727	0.000266896	1.68134	3.57366
Q9Y639	Neuroplastin	3.18218	0.00509055	1.67002	2.29324
P62258	14-3-3 protein epsilon	3.17778	0.00236418	1.66802	2.62632
P06753	Tropomyosin alpha-3 chain	3.13371	0.0420849	1.64787	1.37587
P21796	Voltage-dependent anion-selective channel protein 1	3.12866	0.00589605	1.64554	2.22944
P06396	Gelsolin	3.0809	0.00648566	1.62335	2.18805
P17302	Gap junction alpha-1 protein	3.04082	0.00239412	1.60446	2.62085
Q9P2U7	Vesicular glutamate transporter 1	3.03848	0.0029393	1.60335	2.53176
P31939	Bifunctional purine biosynthesis protein PURH	3.01083	0.023014	1.59016	1.63801
P43121	Cell surface glycoprotein MUC18	3.01069	0.023189	1.5901	1.63472
Q16851	UTP--glucose-1-phosphate uridylyltransferase	2.94743	0.0163761	1.55946	1.78579
Q07954	Prolow-density lipoprotein receptor-related protein 1	2.91151	0.00488076	1.54177	2.31151
P45880	Voltage-dependent anion-selective channel protein 2	2.90358	0.000926014	1.53783	3.03338
P21912	Succinate dehydrogenase [ubiquinone] iron-sulfur subunit, mitochondrial	2.88477	0.00534773	1.52846	2.27183
Q9NS86	LanC-like protein 2	2.83905	0.00900958	1.50541	2.0453
P07384	Calpain-1 catalytic subunit	2.76293	0.0189091	1.4662	1.72333
P05091	Aldehyde dehydrogenase, mitochondrial	2.71412	0.00351817	1.44048	2.45368
P04216	Thy-1 membrane glycoprotein	2.70396	0.0287596	1.43507	1.54122
P02675	Fibrinogen beta chain	2.67557	0.0349382	1.41985	1.4567
Q96TC7	Regulator of microtubule dynamics protein 3	2.63813	0.018927	1.39951	1.72292
P30086	Phosphatidylethanolamine-binding protein 1	2.61697	0.0121293	1.3879	1.91616
P28161	Glutathione S-transferase Mu 2	2.60975	0.00934846	1.38391	2.02926
P05198	Eukaryotic translation initiation factor 2 subunit 1	2.58263	0.0394219	1.36884	1.40426
O43396	Thioredoxin-like protein 1	2.57405	0.00934404	1.36404	2.02947
P23634	Plasma membrane calcium-transporting ATPase 4	2.42296	0.00946564	1.27677	2.02385
O00499	Myc box-dependent-interacting protein 1	2.41162	0.00193451	1.27	2.71343
P38117	Electron transfer flavoprotein subunit beta	2.40665	0.0032084	1.26703	2.49371
P05026	Sodium/potassium-transporting ATPase subunit beta-1	2.38604	0.0011104	1.25462	2.95452
P08574	Cytochrome c1, heme protein, mitochondrial	2.37857	0.0188949	1.25009	1.72366
P62714	Serine/threonine-protein phosphatase 2A catalytic subunit beta isoform	2.37821	0.00111192	1.24987	2.95393
O14672	Disintegrin and metalloproteinase domain-containing protein 10	2.34851	0.00104291	1.23174	2.98175
P40925	Malate dehydrogenase, cytoplasmic	2.34567	0.00647449	1.23	2.18879
P13591	Neural cell adhesion molecule 1	2.33438	0.000129613	1.22304	3.88735
P00367	Glutamate dehydrogenase 1, mitochondrial	2.31723	0.000217253	1.2124	3.66304
Q13813	Spectrin alpha chain, non-erythrocytic 1	2.29905	0.0216146	1.20104	1.66525
Q13449	Limbic system-associated membrane protein	2.28609	0.000537914	1.19288	3.26929
Q9HC38	Glyoxalase domain-containing protein 4	2.27602	0.015283	1.18652	1.81579
P10768	S-formylglutathione hydrolase	2.19362	0.0151449	1.13332	1.81973
Q8NFZ8	Cell adhesion molecule 4	2.14133	0.00815854	1.09851	2.08839
P27338	Amine oxidase [flavin-containing] B	2.13043	0.00186094	1.09115	2.73027
O00533	Neural cell adhesion molecule L1-like protein	2.08029	0.0132123	1.05678	1.87902
P09543	2',3'-cyclic-nucleotide 3'-phosphodiesterase	2.03523	0.0359296	1.02519	1.44455
P67775	Serine/threonine-protein phosphatase 2A catalytic subunit alpha isoform	2.0299	0.00609457	1.02141	2.21506
Q969Q5	Ras-related protein Rab-24	2.00128	0.0242671	1.00092	1.61498

## Sheet: male_downregulation
Downregulated SNO-proteins in male AD brains
ID	Protein Name	Fold change (FC)	P	Log(FC)	-Log(P)
Q96FJ2	Dynein light chain 2, cytoplasmic	0.487233	0.0483489	-1.03732	1.31561
P80297	Metallothionein-1X	0.483488	0.053506	-1.04845	1.2716
P63010	AP-2 complex subunit beta	0.460405	0.0266784	-1.11903	1.57384
P09496	Clathrin light chain A	0.455735	0.00659463	-1.13373	2.18081
Q13363	C-terminal-binding protein 1	0.450291	0.00453428	-1.15107	2.34349
P61978	Heterogeneous nuclear ribonucleoprotein K	0.441251	0.0138804	-1.18033	1.8576
P60953	Cell division control protein 42 homolog	0.418456	0.0436977	-1.25685	1.35954
Q96NL3	Zinc finger protein 599	0.404633	0.0109356	-1.30531	1.96116
P13640	Metallothionein-1G	0.404246	0.0163765	-1.30669	1.78578
Q9H8H3	Methyltransferase-like protein 7A	0.402553	0.0411278	-1.31275	1.38586
Q10567	AP-1 complex subunit beta-1	0.396266	0.0123691	-1.33546	1.90766
P05166	Propionyl-CoA carboxylase beta chain, mitochondrial	0.393608	0.0454389	-1.34517	1.34257
P09960	Leukotriene A-4 hydrolase	0.392929	0.00552217	-1.34766	2.25789
P48735	Isocitrate dehydrogenase [NADP], mitochondrial	0.370581	0.0061568	-1.43214	2.21065
Q96E17	Ras-related protein Rab-3C	0.370422	0.0282066	-1.43276	1.54965
P16415	Zinc finger protein 823	0.354207	0.050284	-1.49734	1.29857
Q9ULP0	Protein NDRG4	0.341566	0.0250089	-1.54976	1.60191
P61081	NEDD8-conjugating enzyme Ubc12	0.335142	0.0162061	-1.57716	1.79032
Q9Y277	Voltage-dependent anion-selective channel protein 3	0.320122	0.0231554	-1.64331	1.63535
O95716	Ras-related protein Rab-3D	0.30867	0.017981	-1.69586	1.74519
Q93050	V-type proton ATPase 116 kDa subunit a isoform 1	0.298991	0.00184008	-1.74182	2.73516
O94985	Calsyntenin-1	0.296773	0.014479	-1.75257	1.83926
P11310	Medium-chain specific acyl-CoA dehydrogenase, mitochondrial	0.293128	0.00770161	-1.7704	2.11342
Q9P2R7	Succinate--CoA ligase [ADP-forming] subunit beta, mitochondrial	0.285858	0.0390385	-1.80663	1.40851
O14775	Guanine nucleotide-binding protein subunit beta-5	0.280608	0.0372267	-1.83337	1.42915
P35754	Glutaredoxin-1	0.271149	0.00296394	-1.88284	2.52813
P20336	Ras-related protein Rab-3A	0.25263	0.0147443	-1.9849	1.83138
P30044	Peroxiredoxin-5, mitochondrial	0.224673	0.0123205	-2.1541	1.90937
P22570	NADPH:adrenodoxin oxidoreductase, mitochondrial	0.218214	0.0487506	-2.19619	1.31202
P04732	Metallothionein-1E	0.208834	0.000715276	-2.25957	5.8
O75116	Rho-associated protein kinase 2	0.205521	0.0538062	-2.28264	1.26917
O43426	Synaptojanin-1	0.191235	0.0149644	-2.38658	1.82494
Q1KMD3	Heterogeneous nuclear ribonucleoprotein U-like protein 2	0.189644	0.0174057	-2.39863	1.75931
O00429	Dynamin-1-like protein	0.172858	0.00639624	-2.53234	2.19408
P31323	cAMP-dependent protein kinase type II-beta regulatory subunit	0.17095	0.0442741	-2.54836	1.35385
P41091	Eukaryotic translation initiation factor 2 subunit 3	0.152488	0.0429138	-2.71324	1.3674
O00330	Pyruvate dehydrogenase protein X component, mitochondrial	0.151344	0.0112611	-2.72409	1.94842
P67870	Casein kinase II subunit beta	0.119366	0.00238313	-3.06654	2.62285
P08708	40S ribosomal protein S17	0.119102	0.0186635	-3.06973	1.72901
Q58FG0	Putative heat shock protein HSP 90-alpha A5	0.112669	0.00893884	-3.14984	2.04872
Q07866	Kinesin light chain 1	0.1069	0.0164581	-3.22567	1.78362
P53396	ATP-citrate synthase	0.101571	0.0281214	-3.29944	1.55096
P07196	Neurofilament light polypeptide	0.0995784	0.0100312	-3.32802	1.99865
Q9BR76	Coronin-1B	0.0983067	0.0382996	-3.34657	1.41681
P42704	Leucine-rich PPR motif-containing protein, mitochondrial	0.0951878	0.028268	-3.39308	1.5487
P55809	Succinyl-CoA:3-ketoacid coenzyme A transferase 1, mitochondrial	0.0641799	0.0199317	-3.96173	1.70046
P0DPI2	Glutamine amidotransferase-like class 1 domain-containing protein 3A, mitochondrial	0.0607424	0.0396067	-4.04115	1.40223
Q15365	Poly(rC)-binding protein 1	0.059759	0.0211962	-4.0647	1.67374
Q9Y696	Chloride intracellular channel protein 4	0.0227982	0.00601035	-5.45493	2.2211

## Sheet: female_upregulation
Upregulated SNO-proteins in female AD brains
ID	Protein Name	Fold change (FC)	P	Log(FC)	-Log(P)
P07738	Bisphosphoglycerate mutase	259.336	0.0472379	8.01868	1.32571
P06753	Tropomyosin alpha-3 chain	134.72	0.0464401	7.07382	1.33311
P12235	ADP/ATP translocase 1	52.7902	0.0499685	5.7222	1.3013
Q9NZD2	Glycolipid transfer protein	49.6576	0.0486566	5.63394	1.31286
P00734	Prothrombin	36.0593	0.0026903	5.1723	2.5702
P01024	Complement C3	34.2745	0.030202	5.09906	1.51996
P06756	Integrin alpha-V	33.3158	0.0131261	5.05813	1.88186
P14923	Junction plakoglobin	33.2509	0.0331942	5.05532	1.47894
P02790	Hemopexin	25.6686	0.0200697	4.68193	1.69746
Q9HDC9	Adipocyte plasma membrane-associated protein	24.1888	0.0330516	4.59626	1.48081
Q13501	Sequestosome-1	22.6908	0.0118533	4.50404	1.92616
Q9BUT1	3-hydroxybutyrate dehydrogenase type 2	16.6687	0.0165884	4.05907	1.7802
Q15814	Tubulin-specific chaperone C	15.7151	0.0363465	3.97408	1.43954
P12236	ADP/ATP translocase 3	14.9274	0.0363655	3.89989	1.43931
Q8N357	Solute carrier family 35 member F6	14.7688	0.044505	3.88448	1.35159
P00736	Complement C1r subcomponent	14.389	0.0103421	3.8469	1.98539
Q13509	Tubulin beta-3 chain	12.3351	0.0394379	3.6247	1.40409
Q8TAF3	WD repeat-containing protein 48	12.3152	0.0135993	3.62237	1.86648
O60361	Putative nucleoside diphosphate kinase	10.4308	0.0273207	3.38278	1.56351
Q13491	Neuronal membrane glycoprotein M6-b	10.0771	0.0327629	3.33301	1.48462
Q9NQC3	Reticulon-4	9.23242	0.0411334	3.20671	1.38581
P04350	Tubulin beta-4A chain	8.0408	0.037899	3.00734	1.42137
P51970	NADH dehydrogenase [ubiquinone] 1 alpha subcomplex subunit 8	7.99099	0.0460516	2.99837	1.33675
Q01484	Ankyrin-2	7.97531	0.0476424	2.99554	1.32201
P23381	Tryptophan--tRNA ligase, cytoplasmic	7.77469	0.0112073	2.95879	1.9505
Q9Y490	Talin-1	7.59732	0.00032611	2.92549	3.48664
P23142	Fibulin-1	7.33939	0.000380697	2.87566	3.41942
P43304	Glycerol-3-phosphate dehydrogenase, mitochondrial	7.30338	0.0263201	2.86856	1.57971
P02774	Vitamin D-binding protein	7.05313	0.0484324	2.81826	1.31486
Q9Y4C0	Neurexin-3	6.67911	0.0124481	2.73966	1.9049
P02671	Fibrinogen alpha chain	6.54474	0.0217473	2.71034	1.6626
Q86W24	NACHT, LRR and PYD domains-containing protein 14	6.51915	0.0317256	2.70468	1.49859
Q9GZV7	Hyaluronan and proteoglycan link protein 2	5.89386	5.29996e-06	2.55921	5.27573
Q86VP6	Cullin-associated NEDD8-dissociated protein 1	5.82622	0.0229449	2.54256	1.63931
P84095	Rho-related GTP-binding protein RhoG	5.51827	0.0211482	2.46422	1.67473
O75390	Citrate synthase, mitochondrial	5.32381	0.0443848	2.41246	1.35277
Q96QE2	Proton myo-inositol cotransporter	5.13848	0.00858293	2.36134	2.06636
P22695	Cytochrome b-c1 complex subunit 2, mitochondrial	5.06768	4.45834e-05	2.34132	4.35083
O00519	Fatty-acid amide hydrolase 1	4.89364	0.0287767	2.29091	1.54096
O60939	Sodium channel subunit beta-2	4.67406	0.0365744	2.22468	1.43682
P59768	Guanine nucleotide-binding protein G(I)/G(S)/G(O) subunit gamma-2	4.60601	0.0248391	2.20352	1.60486
P00441	Superoxide dismutase [Cu-Zn]	4.47214	0.0434072	2.16096	1.36244
P23528	Cofilin-1	4.21954	0.00646077	2.07708	2.18972
O14672	Disintegrin and metalloproteinase domain-containing protein 10	4.12704	0.00431105	2.04511	2.36542
P02679	Fibrinogen gamma chain	4.12023	0.0214493	2.04273	1.66859
P07858	Cathepsin B	3.96348	0.00103511	1.98677	2.98501
P36871	Phosphoglucomutase-1	3.93714	0.011964	1.97715	1.92212
P46459	Vesicle-fusing ATPase	3.87479	0.00289097	1.95412	2.53896
P27695	DNA-(apurinic or apyrimidinic site) lyase	3.86608	0.00366132	1.95087	2.43636
P17081	Rho-related GTP-binding protein RhoQ	3.81371	0.00609489	1.9312	2.21503
P61081	NEDD8-conjugating enzyme Ubc12	3.80543	0.0133271	1.92806	1.87526
P62316	Small nuclear ribonucleoprotein Sm D2	3.65806	0.0172198	1.87108	1.76397
P22392	Nucleoside diphosphate kinase B	3.60616	0.000383983	1.85046	3.41569
Q99497	Protein/nucleic acid deglycase DJ-1	3.59498	0.0319847	1.84599	1.49506
Q10567	AP-1 complex subunit beta-1	3.58914	0.0371934	1.84364	1.42953
O95741	Copine-6	3.54015	0.0405409	1.82381	1.39211
P10909	Clusterin	3.44328	0.0243746	1.78378	1.61306
Q16352	Alpha-internexin	3.43481	0.0216713	1.78023	1.66411
P07919	Cytochrome b-c1 complex subunit 6, mitochondrial	3.42234	0.00697309	1.77498	2.15657
Q14108	Lysosome membrane protein 2	3.30761	0.000627671	1.72579	3.20227
P0DOX5	Immunoglobulin gamma-1 heavy chain	3.29659	0.049276	1.72098	1.30736
P51674	Neuronal membrane glycoprotein M6-a	3.19134	0.0101628	1.67416	1.99299
Q9P0L0	Vesicle-associated membrane protein-associated protein A	3.17135	0.0414742	1.6651	1.38222
P13611	Versican core protein	3.16369	0.000100279	1.66161	3.99879
P49419	Alpha-aminoadipic semialdehyde dehydrogenase	3.14501	0.00736579	1.65307	2.13278
P13804	Electron transfer flavoprotein subunit alpha, mitochondrial	3.06348	0.037487	1.61517	1.42612
P49189	4-trimethylaminobutyraldehyde dehydrogenase	2.94447	0.016138	1.55801	1.79215
O43157	Plexin-B1	2.9282	0.00951963	1.55001	2.02138
Q8IXJ6	NAD-dependent protein deacetylase sirtuin-2	2.90932	0.0496147	1.54068	1.30439
P11142	Heat shock cognate 71 kDa protein	2.8929	0.0234506	1.53252	1.62985
P10768	S-formylglutathione hydrolase	2.88129	0.040807	1.52671	1.38927
P08574	Cytochrome c1, heme protein, mitochondrial	2.86075	0.0415134	1.51639	1.38181
O43920	NADH dehydrogenase [ubiquinone] iron-sulfur protein 5	2.85992	0.0271282	1.51597	1.56658
P0DP58	Ly-6/neurotoxin-like protein 1	2.83022	0.0439588	1.50092	1.35695
P06396	Gelsolin	2.81493	0.0381879	1.4931	1.41807
Q9BPU6	Dihydropyrimidinase-related protein 5	2.80114	0.000363644	1.48601	3.43932
P54920	Alpha-soluble NSF attachment protein	2.71803	0.0439648	1.44256	1.3569
P60953	Cell division control protein 42 homolog	2.69479	0.0154485	1.43017	1.81111
Q5TFQ8	Signal-regulatory protein beta-1 isoform 3	2.6769	0.0470263	1.42056	1.32766
P61160	Actin-related protein 2	2.63493	0.00389435	1.39776	2.40956
P13929	Beta-enolase	2.60357	0.01004	1.38049	1.99826
P08603	Complement factor H	2.5613	0.00816305	1.35688	2.08815
P06733	Alpha-enolase	2.53741	0.00989627	1.34335	2.00453
P31153	S-adenosylmethionine synthase isoform type-2	2.53481	0.0071319	1.34188	2.14679
P63010	AP-2 complex subunit beta	2.49248	0.0460124	1.31758	1.33713
P62745	Rho-related GTP-binding protein RhoB	2.47109	0.0354862	1.30514	1.44994
P16219	Short-chain specific acyl-CoA dehydrogenase, mitochondrial	2.45109	0.0163127	1.29342	1.78747
Q07954	Prolow-density lipoprotein receptor-related protein 1	2.44056	0.00347814	1.28721	2.45865
P09622	Dihydrolipoyl dehydrogenase, mitochondrial	2.39962	0.039148	1.26281	1.40729
P07384	Calpain-1 catalytic subunit	2.39384	0.0234531	1.25933	1.6298
P28331	NADH-ubiquinone oxidoreductase 75 kDa subunit, mitochondrial	2.38671	0.0242834	1.25502	1.61469
Q5JTJ3	Cytochrome c oxidase assembly factor 6 homolog	2.36602	0.0318015	1.24246	1.49755
P50395	Rab GDP dissociation inhibitor beta	2.36089	0.0204648	1.23933	1.68899
P30084	Enoyl-CoA hydratase, mitochondrial	2.36045	0.00705163	1.23906	2.15171
P09104	Gamma-enolase	2.29441	0.0314158	1.19812	1.50285
P14136	Glial fibrillary acidic protein	2.27318	0.0169326	1.18471	1.77128
Q16653	Myelin-oligodendrocyte glycoprotein	2.2689	0.0360452	1.18199	1.44315
O60220	Mitochondrial import inner membrane translocase subunit Tim8 A	2.23003	0.00115987	1.15706	2.93559
P49821	NADH dehydrogenase [ubiquinone] flavoprotein 1, mitochondrial	2.21974	0.0191744	1.15039	1.71728
P16519	Neuroendocrine convertase 2	2.21737	0.0422286	1.14885	1.37439
P05026	Sodium/potassium-transporting ATPase subunit beta-1	2.2022	0.0027241	1.13895	2.56478
Q9NX14	NADH dehydrogenase [ubiquinone] 1 beta subcomplex subunit 11, mitochondrial	2.14497	0.0093174	1.10095	2.03071
P08134	Rho-related GTP-binding protein RhoC	2.13389	0.0381847	1.09348	1.41811
P55072	Transitional endoplasmic reticulum ATPase	2.12973	0.0216594	1.09067	1.66435
P80404	4-aminobutyrate aminotransferase, mitochondrial	2.12082	0.0442177	1.08462	1.3544
Q9UN36	Protein NDRG2	2.03035	0.00725451	1.02173	2.13939
Q969Q5	Ras-related protein Rab-24	2.02884	0.00728384	1.02066	2.13764
Q01469	Fatty acid-binding protein 5	2.01028	0.0157822	1.0074	1.80183

## Sheet: female_downregulation
Downregulated SNO-proteins in female AD brains
ID	Protein Name	Fold change (FC)	P	Log(FC)	-Log(P)
Q8WUM4	Programmed cell death 6-interacting protein	0.50459	0.0310053	-0.986817	1.50856
P48741	Putative heat shock 70 kDa protein 7	0.483828	0.00831959	-1.04743	2.0799
Q8NC96	Adaptin ear-binding coat-associated protein 1	0.477104	0.0239173	-1.06763	1.62129
P62888	60S ribosomal protein L30	0.427715	0.0362139	-1.22528	1.44112
P00558	Phosphoglycerate kinase 1	0.426756	0.0443054	-1.22852	1.35354
P63244	Receptor of activated protein C kinase 1	0.403674	0.0275966	-1.30874	1.55914
P68366	Tubulin alpha-4A chain	0.400421	0.0258019	-1.32041	1.58835
P28161	Glutathione S-transferase Mu 2	0.378603	0.0509646	-1.40124	1.29273
P61970	Nuclear transport factor 2	0.378488	0.0539785	-1.40168	1.26778
P07339	Cathepsin D	0.372796	0.0271823	-1.42354	1.56571
P0DMV9	Heat shock 70 kDa protein 1B	0.359537	0.00144153	-1.47579	2.84118
P62879	Guanine nucleotide-binding protein G(I)/G(S)/G(T) subunit beta-2	0.354045	0.0195658	-1.498	1.7085
Q99962	Endophilin-A1	0.353609	0.00775996	-1.49977	2.11014
P46777	60S ribosomal protein L5	0.349638	0.0439892	-1.51607	1.35665
Q99523	Sortilin	0.34811	0.0324466	-1.52238	1.48883
Q99961	Endophilin-A2	0.329842	0.0067743	-1.60015	2.16914
P16415	Zinc finger protein 823	0.326329	0.00052619	-1.6156	3.27886
P62280	40S ribosomal protein S11	0.318833	0.0431538	-1.64913	1.36498
P27824	Calnexin	0.303326	0.0201855	-1.72106	1.69496
Q15819	Ubiquitin-conjugating enzyme E2 variant 2	0.294941	0.0460935	-1.7615	1.33636
P08865	40S ribosomal protein SA	0.291507	0.0410337	-1.7784	1.38686
Q9HCH3	Copine-5	0.206888	0.0421125	-2.27308	1.37559
P62241	40S ribosomal protein S8	0.194814	0.0268339	-2.35983	1.57132
P49591	Serine--tRNA ligase, cytoplasmic	0.174299	0.0223124	-2.52037	1.65145
Q9NZB2	Constitutive coactivator of PPAR-gamma-like protein 1	0.163676	0.0344217	-2.61108	1.46317
O75746	Calcium-binding mitochondrial carrier protein Aralar1	0.1603	0.0130354	-2.64115	1.88488
P29120	Neuroendocrine convertase 1	0.134076	0.0206251	-2.89888	1.6856
Q02218	2-oxoglutarate dehydrogenase, mitochondrial	0.116003	0.00290059	-3.10776	2.53751
P26378	ELAV-like protein 4	0.103766	0.0455624	-3.26859	1.34139
O43583	Density-regulated protein	0.0692475	0.0505573	-3.85209	1.29622
P54709	Sodium/potassium-transporting ATPase subunit beta-3	0.0591577	0.0286014	-4.07929	1.54361
P62701	40S ribosomal protein S4, X isoform	0.0479676	0.00483481	-4.3818	2.31562
P07954	Fumarate hydratase, mitochondrial	0.036531	0.0104842	-4.77473	1.97947
Q96G03	Phosphoglucomutase-2	0.0330185	0.0504944	-4.92058	1.29676
Q96CW1	AP-2 complex subunit mu	0.0269657	0.020416	-5.21273	1.69003
Q6P1X6	UPF0598 protein C8orf82	0.019794	0.00771124	-5.65879	2.11288
P30405	Peptidyl-prolyl cis-trans isomerase F, mitochondrial	0.0197926	0.0012427	-5.65889	2.90563
P61764	Syntaxin-binding protein 1	0.0116457	0.000626633	-6.42405	3.20299

## Sheet:  male_nonsignificant proteins
Nonsignificantly altered SNO-proteins in male AD brains
ID	Protein Name	Fold change (FC)	P	Log(FC)	-Log(P)
Q9P121	Neurotrimin	0.525202	0.00658788	-0.929055	2.18125
P09497	Clathrin light chain B	0.555762	0.0149424	-0.847462	1.82558
Q00610	Clathrin heavy chain 1	0.561426	0.0104999	-0.832831	1.97882
P09936	Ubiquitin carboxyl-terminal hydrolase isozyme L1	0.573695	0.0393582	-0.801644	1.40496
P62937	Peptidyl-prolyl cis-trans isomerase A	0.574542	0.00916608	-0.799516	2.03782
Q9NVH1	DnaJ homolog subfamily C member 11	0.614901	0.0322494	-0.701573	1.49148
P11142	Heat shock cognate 71 kDa protein	0.643985	0.0395015	-0.6349	1.40339
Q969P0	Immunoglobulin superfamily member 8	0.650222	0.0280099	-0.620996	1.55269
P22695	Cytochrome b-c1 complex subunit 2, mitochondrial	0.655541	0.0320874	-0.609242	1.49367
O75390	Citrate synthase, mitochondrial	0.669285	0.0396531	-0.579308	1.40172
P60201	Myelin proteolipid protein	0.750136	0.0435987	-0.414776	1.36053
P04406	Glyceraldehyde-3-phosphate dehydrogenase	1.47339	0.0436052	0.559136	1.36046
Q16555	Dihydropyrimidinase-related protein 2	1.56261	0.0380728	0.643961	1.41939
P49189	4-trimethylaminobutyraldehyde dehydrogenase	1.56989	0.0287941	0.650663	1.5407
P30041	Peroxiredoxin-6	1.57027	0.0367122	0.651015	1.43519
Q7Z3B1	Neuronal growth regulator 1	1.59126	0.0231936	0.670172	1.63463
P07858	Cathepsin B	1.61822	0.0362635	0.694411	1.44053
P28331	NADH-ubiquinone oxidoreductase 75 kDa subunit, mitochondrial	1.67587	0.0429859	0.74491	1.36667
P04075	Fructose-bisphosphate aldolase A	1.67911	0.0393315	0.747696	1.40526
P21281	V-type proton ATPase subunit B, brain isoform	1.70396	0.0330386	0.76889	1.48098
Q13938	Calcyphosin	1.71301	0.0453832	0.776529	1.3431
P47756	F-actin-capping protein subunit beta	1.71995	0.0314659	0.782365	1.50216
O95865	N(G),N(G)-dimethylarginine dimethylaminohydrolase 2	1.74584	0.00108943	0.80392	2.9628
P49419	Alpha-aminoadipic semialdehyde dehydrogenase	1.77133	0.0410192	0.824836	1.38701
P38606	V-type proton ATPase catalytic subunit A	1.78204	0.0283855	0.833529	1.5469
Q96GW7	Brevican core protein	1.82564	0.00130023	0.868403	2.88598
Q07021	Complement component 1 Q subcomponent-binding protein, mitochondrial	1.87978	0.0503492	0.910561	1.29801
P21333	Filamin-A	1.89392	0.0307976	0.921378	1.51148
Q9Y2T3	Guanine deaminase	1.98044	0.0449842	0.985823	1.34694
P54652	Heat shock-related 70 kDa protein 2	0.00859616	0.0876466	-6.86209	1.05727
Q9H4B7	Tubulin beta-1 chain	0.0100397	0.126989	-6.63814	0.896233
A0A096LP55	Cytochrome b-c1 complex subunit 6-like, mitochondrial	0.0162982	0.114582	-5.93915	0.940884
P04733	Metallothionein-1F	0.025735	0.0617235	-5.28012	1.20955
P47755	F-actin-capping protein subunit alpha-2	0.0282148	0.143682	-5.1474	0.842598
P56134	ATP synthase subunit f, mitochondrial	0.0333568	0.091564	-4.90587	1.03828
Q9C0E8	Endoplasmic reticulum junction formation protein lunapark	0.0343928	0.292481	-4.86175	0.533903
O43583	Density-regulated protein	0.0357894	0.321322	-4.80432	0.49306
O14936	Peripheral plasma membrane protein CASK	0.0393514	0.121851	-4.66744	0.91417
Q15334	Lethal(2) giant larvae protein homolog 1	0.043301	0.201886	-4.52946	0.694894
Q01813	ATP-dependent 6-phosphofructokinase, platelet type	0.057971	0.18993	-4.10852	0.721406
Q7Z3T8	Zinc finger FYVE domain-containing protein 16	0.0787397	0.171931	-3.66676	0.764645
Q7Z4S6	Kinesin-like protein KIF21A	0.0873311	0.354828	-3.51736	0.449983
Q9UKQ2	Disintegrin and metalloproteinase domain-containing protein 28	0.0874865	0.207781	-3.5148	0.682394
O94819	Kelch repeat and BTB domain-containing protein 11	0.088527	0.141331	-3.49774	0.849762
Q9NYB9	Abl interactor 2	0.0888352	0.128966	-3.49272	0.889526
O75363	Breast carcinoma-amplified sequence 1	0.0895429	0.126893	-3.48128	0.896563
O75439	Mitochondrial-processing peptidase subunit beta	0.0962551	0.0927773	-3.37699	1.03256
Q52LJ0	Protein FAM98B	0.101136	0.170304	-3.30563	0.768776
P52943	Cysteine-rich protein 2	0.103721	0.0731794	-3.26922	1.13561
Q9NQC3	Reticulon-4	0.116603	0.111311	-3.10033	0.953462
P34913	Bifunctional epoxide hydrolase 2	0.121622	0.377235	-3.03953	0.423388
Q14151	Scaffold attachment factor B2	0.125272	0.278046	-2.99687	0.555884
P53597	Succinate--CoA ligase [ADP/GDP-forming] subunit alpha, mitochondrial	0.128841	0.129852	-2.95633	0.886552
P07919	Cytochrome b-c1 complex subunit 6, mitochondrial	0.131161	0.109497	-2.93059	0.960596
A0A0B4J2D5	Glutamine amidotransferase-like class 1 domain-containing protein 3B, mitochondrial	0.13257	0.0847581	-2.91517	1.07182
Q06210	Glutamine--fructose-6-phosphate aminotransferase [isomerizing] 1	0.137299	0.17366	-2.86461	0.760301
Q99442	Translocation protein SEC62	0.137922	0.0676761	-2.85808	1.16956
Q9H479	Fructosamine-3-kinase	0.143068	0.104985	-2.80522	0.978874
Q8TCT1	Phosphoethanolamine/phosphocholine phosphatase	0.152481	0.157916	-2.7133	0.801575
P47736	Rap1 GTPase-activating protein 1	0.155699	0.395797	-2.68317	0.402528
Q9NZ32	Actin-related protein 10	0.160951	0.1593	-2.63531	0.797784
Q99685	Monoglyceride lipase	0.172455	0.127485	-2.53571	0.894541
Q86UW8	Hyaluronan and proteoglycan link protein 4	0.1729	0.396984	-2.53199	0.401227
P21283	V-type proton ATPase subunit C 1	0.174359	0.112355	-2.51987	0.949409
Q16643	Drebrin	0.183333	0.409103	-2.44746	0.388168
P04049	RAF proto-oncogene serine/threonine-protein kinase	0.185964	0.320471	-2.42691	0.494211
P35580	Myosin-10	0.189215	0.177887	-2.4019	0.749857
Q16543	Hsp90 co-chaperone Cdc37	0.214651	0.434592	-2.21994	0.361919
P61764	Syntaxin-binding protein 1	0.232927	0.24854	-2.10205	0.604603
Q9Y4P1	Cysteine protease ATG4B	0.233752	0.0589852	-2.09695	1.22926
O15455	Toll-like receptor 3	0.247469	0.290706	-2.01468	0.536547
P49441	Inositol polyphosphate 1-phosphatase	0.248306	0.0552838	-2.00981	1.2574
Q16352	Alpha-internexin	0.252793	0.178256	-1.98397	0.748957
P61086	Ubiquitin-conjugating enzyme E2 K	0.260569	0.216951	-1.94026	0.663638
B4DXR9	Zinc finger protein 732	0.263956	0.333257	-1.92163	0.47722
Q9Y259	Choline/ethanolamine kinase	0.26639	0.311327	-1.90839	0.506783
O94826	Mitochondrial import receptor subunit TOM70	0.273534	0.0831632	-1.87021	1.08007
A1Z1Q3	ADP-ribose glycohydrolase MACROD2	0.274429	0.348828	-1.86549	0.457388
Q8NG11	Tetraspanin-14	0.276836	0.437646	-1.8529	0.358877
P19105	Myosin regulatory light chain 12A	0.278935	0.349071	-1.842	0.457086
P16389	Potassium voltage-gated channel subfamily A member 2	0.279456	0.119445	-1.83931	0.922833
Q13155	Aminoacyl tRNA synthase complex-interacting multifunctional protein 2	0.282506	0.357927	-1.82365	0.446205
Q9UNM6	26S proteasome non-ATPase regulatory subunit 13	0.286667	0.360796	-1.80255	0.442738
Q92859	Neogenin	0.289469	0.160951	-1.78852	0.793305
O95271	Poly [ADP-ribose] polymerase tankyrase-1	0.29572	0.189664	-1.7577	0.722015
O95861	3'(2'),5'-bisphosphate nucleotidase 1	0.306291	0.272261	-1.70703	0.565014
O43148	mRNA cap guanine-N7 methyltransferase	0.307492	0.151933	-1.70138	0.818349
P78367	Homeobox protein Nkx-3.2	0.317196	0.185489	-1.65656	0.731681
P26640	Valine--tRNA ligase	0.318239	0.127396	-1.65182	0.894843
P11717	Cation-independent mannose-6-phosphate receptor	0.319145	0.46252	-1.64772	0.33487
Q9UPR5	Sodium/calcium exchanger 2	0.322218	0.337838	-1.63389	0.471292
O94811	Tubulin polymerization-promoting protein	0.322265	0.113561	-1.63368	0.94477
P07954	Fumarate hydratase, mitochondrial	0.327228	0.524604	-1.61163	0.280169
Q13491	Neuronal membrane glycoprotein M6-b	0.331113	0.185802	-1.5946	0.730949
P01112	GTPase HRas	0.334672	0.370686	-1.57918	0.430994
Q9P0R6	GSK3B-interacting protein	0.339883	0.1898	-1.55689	0.721703
Q9C0C9	(E3-independent) E2 ubiquitin-conjugating enzyme	0.341642	0.329007	-1.54944	0.482794
Q8WYK1	Contactin-associated protein-like 5	0.34201	0.136735	-1.54789	0.864121
P27348	14-3-3 protein theta	0.351895	0.0611482	-1.50678	1.21362
Q99961	Endophilin-A2	0.357813	0.0650153	-1.48272	1.18698
Q13177	Serine/threonine-protein kinase PAK 2	0.35874	0.128472	-1.47899	0.891191
Q92796	Disks large homolog 3	0.35968	0.18872	-1.47521	0.724183
Q99426	Tubulin-folding cofactor B	0.360075	0.442709	-1.47363	0.353881
P61421	V-type proton ATPase subunit d 1	0.363662	0.0562345	-1.45933	1.25
Q9BQI9	Nuclear receptor-interacting protein 2	0.374289	0.339565	-1.41778	0.469077
P62745	Rho-related GTP-binding protein RhoB	0.375195	0.0643534	-1.41429	1.19143
Q9ULP9	TBC1 domain family member 24	0.376258	0.272481	-1.41021	0.564663
P17081	Rho-related GTP-binding protein RhoQ	0.376566	0.129175	-1.40902	0.888822
Q01484	Ankyrin-2	0.380572	0.1686	-1.39376	0.773143
Q07955	Serine/arginine-rich splicing factor 1	0.381679	0.42876	-1.38957	0.367786
P84074	Neuron-specific calcium-binding protein hippocalcin	0.382331	0.445422	-1.38711	0.351229
Q93009	Ubiquitin carboxyl-terminal hydrolase 7	0.389571	0.308269	-1.36004	0.511071
Q15700	Disks large homolog 2	0.390244	0.44623	-1.35755	0.350441
Q8TAE6	Protein phosphatase 1 regulatory subunit 14C	0.39273	0.570708	-1.34839	0.243586
Q6YP21	Kynurenine--oxoglutarate transaminase 3	0.406014	0.374917	-1.3004	0.426065
Q9H936	Mitochondrial glutamate carrier 1	0.417293	0.378108	-1.26087	0.422384
O60443	Gasdermin-E	0.421637	0.175173	-1.24593	0.756532
Q9C0B6	BMP/retinoic acid-inducible neural-specific protein 2	0.423519	0.20768	-1.2395	0.682605
Q9NQE9	Histidine triad nucleotide-binding protein 3	0.428017	0.226765	-1.22426	0.644425
Q05084	Islet cell autoantigen 1	0.436013	0.359962	-1.19756	0.443743
Q6PCE3	Glucose 1,6-bisphosphate synthase	0.447857	0.241957	-1.15889	0.616261
P62993	Growth factor receptor-bound protein 2	0.449169	0.229808	-1.15467	0.638635
P54819	Adenylate kinase 2, mitochondrial	0.450689	0.483223	-1.1498	0.315852
P43243	Matrin-3	0.452434	0.272135	-1.14422	0.565216
O60313	Dynamin-like 120 kDa protein, mitochondrial	0.454321	0.144902	-1.13821	0.838925
P0DP58	Ly-6/neurotoxin-like protein 1	0.463612	0.214228	-1.10901	0.669124
P30038	Delta-1-pyrroline-5-carboxylate dehydrogenase, mitochondrial	0.464961	0.359554	-1.10482	0.444236
Q15819	Ubiquitin-conjugating enzyme E2 variant 2	0.478777	0.0641729	-1.06257	1.19265
P49773	Histidine triad nucleotide-binding protein 1	0.487884	0.331237	-1.03539	0.479861
P14415	Sodium/potassium-transporting ATPase subunit beta-2	0.493135	0.164403	-1.01995	0.78409
O15400	Syntaxin-7	0.499436	0.167785	-1.00163	0.775247
O15144	Actin-related protein 2/3 complex subunit 2	0.505181	0.107756	-0.985128	0.96756
P35612	Beta-adducin	0.505245	0.271113	-0.984946	0.56685
P34932	Heat shock 70 kDa protein 4	0.514356	0.0729612	-0.959159	1.13691
O75323	Protein NipSnap homolog 2	0.514617	0.217836	-0.95843	0.66187
P35611	Alpha-adducin	0.515079	0.0796333	-0.957134	1.09891
Q9UPA5	Protein bassoon	0.518008	0.345088	-0.948953	0.46207
Q99075	Proheparin-binding EGF-like growth factor	0.525076	0.072612	-0.929401	1.13899
Q99832	T-complex protein 1 subunit eta	0.526308	0.298032	-0.92602	0.525737
Q8N5K1	CDGSH iron-sulfur domain-containing protein 2	0.527376	0.414522	-0.923096	0.382453
O96000	NADH dehydrogenase [ubiquinone] 1 beta subcomplex subunit 10	0.541046	0.278923	-0.886177	0.554516
Q02252	Methylmalonate-semialdehyde dehydrogenase [acylating], mitochondrial	0.542422	0.332339	-0.882513	0.478419
P13671	Complement component C6	0.54646	0.597569	-0.871812	0.223612
P04731	Metallothionein-1A	0.547752	0.0722229	-0.868406	1.14133
P28838	Cytosol aminopeptidase	0.549223	0.556075	-0.864537	0.254866
Q8N335	Glycerol-3-phosphate dehydrogenase 1-like protein	0.551232	0.0680019	-0.859268	1.16748
O94973	AP-2 complex subunit alpha-2	0.552135	0.238219	-0.856906	0.623024
P00738	Haptoglobin	0.552581	0.383484	-0.855742	0.416252
P26440	Isovaleryl-CoA dehydrogenase, mitochondrial	0.553422	0.581971	-0.853548	0.235099
P09211	Glutathione S-transferase P	0.555908	0.230333	-0.847083	0.637644
Q92520	Protein FAM3C	0.557772	0.0779342	-0.842253	1.10827
Q99719	Septin-5	0.559418	0.063343	-0.838002	1.1983
P08670	Vimentin	0.560606	0.188892	-0.834941	0.723787
P12235	ADP/ATP translocase 1	0.562195	0.218775	-0.830857	0.660002
Q4J6C6	Prolyl endopeptidase-like	0.565124	0.252202	-0.82336	0.598251
Q99963	Endophilin-A3	0.566263	0.174794	-0.820457	0.757474
P16615	Sarcoplasmic/endoplasmic reticulum calcium ATPase 2	0.568852	0.148331	-0.813875	0.828767
Q6T423	Solute carrier family 22 member 25	0.576299	0.592515	-0.795111	0.227301
Q6ZMR3	L-lactate dehydrogenase A-like 6A	0.582574	0.224944	-0.779487	0.647926
P50213	Isocitrate dehydrogenase [NAD] subunit alpha, mitochondrial	0.583545	0.063137	-0.777083	1.19972
P60660	Myosin light polypeptide 6	0.585351	0.289956	-0.772626	0.537668
Q02952	A-kinase anchor protein 12	0.588525	0.493994	-0.764824	0.306279
P54920	Alpha-soluble NSF attachment protein	0.588619	0.164652	-0.764593	0.783433
O95197	Reticulon-3	0.589084	0.0830017	-0.763454	1.08091
Q14914	Prostaglandin reductase 1	0.590543	0.647979	-0.759885	0.188439
Q9Y3I0	tRNA-splicing ligase RtcB homolog	0.595391	0.644978	-0.74809	0.190455
P27797	Calreticulin	0.597427	0.594996	-0.743167	0.225486
Q9UHD8	Septin-9	0.602914	0.67582	-0.729976	0.170169
O43765	Small glutamine-rich tetratricopeptide repeat-containing protein alpha	0.607651	0.252528	-0.718685	0.597691
P68402	Platelet-activating factor acetylhydrolase IB subunit beta	0.610773	0.0958766	-0.711293	1.01829
Q9UH03	Neuronal-specific septin-3	0.611784	0.13148	-0.708905	0.88114
P35080	Profilin-2	0.612177	0.136788	-0.707979	0.863951
P18669	Phosphoglycerate mutase 1	0.619108	0.0874402	-0.691737	1.05829
P06748	Nucleophosmin	0.620218	0.602393	-0.689153	0.22012
Q8N9I0	Synaptotagmin-2	0.620438	0.394329	-0.688641	0.404141
Q8WUM4	Programmed cell death 6-interacting protein	0.621628	0.168677	-0.685876	0.772945
P78357	Contactin-associated protein 1	0.621895	0.197572	-0.685256	0.704275
P63241	Eukaryotic translation initiation factor 5A-1	0.624319	0.090384	-0.679644	1.04391
P22626	Heterogeneous nuclear ribonucleoproteins A2/B1	0.626103	0.519517	-0.675528	0.2844
Q02218	2-oxoglutarate dehydrogenase, mitochondrial	0.628213	0.21633	-0.670674	0.664882
Q9NWN3	F-box only protein 34	0.629336	0.374239	-0.668097	0.426851
Q9Y3U8	60S ribosomal protein L36	0.632623	0.626067	-0.660583	0.203379
Q9Y4G6	Talin-2	0.645861	0.464139	-0.630705	0.333352
P62072	Mitochondrial import inner membrane translocase subunit Tim10	0.646106	0.175819	-0.630158	0.754935
Q8NI08	Nuclear receptor coactivator 7	0.658179	0.7401	-0.603449	0.13071
Q16134	Electron transfer flavoprotein-ubiquinone oxidoreductase, mitochondrial	0.658798	0.121473	-0.602091	0.915522
Q08257	Quinone oxidoreductase	0.659341	0.759616	-0.600904	0.119406
Q9NX14	NADH dehydrogenase [ubiquinone] 1 beta subcomplex subunit 11, mitochondrial	0.662485	0.214107	-0.59404	0.66937
P04350	Tubulin beta-4A chain	0.664409	0.236842	-0.589857	0.625542
Q92686	Neurogranin	0.673099	0.0859079	-0.57111	1.06597
Q9H4G0	Band 4.1-like protein 1	0.673165	0.0926474	-0.570967	1.03317
P13861	cAMP-dependent protein kinase type II-alpha regulatory subunit	0.678957	0.622037	-0.558609	0.206184
P05165	Propionyl-CoA carboxylase alpha chain, mitochondrial	0.680776	0.393438	-0.554748	0.405123
P49758	Regulator of G-protein signaling 6	0.685891	0.648114	-0.543949	0.188349
Q6PUV4	Complexin-2	0.687179	0.328401	-0.541242	0.483595
P29120	Neuroendocrine convertase 1	0.687422	0.615516	-0.540732	0.210761
Q9Y490	Talin-1	0.688028	0.321906	-0.53946	0.492271
P04632	Calpain small subunit 1	0.691669	0.142846	-0.531846	0.845132
Q9H598	Vesicular inhibitory amino acid transporter	0.69393	0.527367	-0.527138	0.277887
P50135	Histamine N-methyltransferase	0.694959	0.320925	-0.525001	0.493597
O43491	Band 4.1-like protein 2	0.698528	0.295575	-0.51761	0.529332
P05141	ADP/ATP translocase 2	0.704127	0.424567	-0.506093	0.372054
O14525	Astrotactin-1	0.705078	0.567179	-0.504145	0.24628
O60883	G-protein coupled receptor 37-like 1	0.711902	0.490783	-0.49025	0.30911
P21810	Biglycan	0.712862	0.42733	-0.488306	0.369236
P60763	Ras-related C3 botulinum toxin substrate 3	0.713121	0.158694	-0.487781	0.799438
P02795	Metallothionein-2	0.714061	0.338758	-0.485882	0.47011
O14810	Complexin-1	0.717269	0.40519	-0.479414	0.392342
Q14194	Dihydropyrimidinase-related protein 1	0.719598	0.526565	-0.474737	0.278548
Q93084	Sarcoplasmic/endoplasmic reticulum calcium ATPase 3	0.72381	0.484874	-0.466316	0.314371
P08133	Annexin A6	0.724774	0.0590849	-0.464396	1.22852
Q9H0R4	Haloacid dehalogenase-like hydrolase domain-containing protein 2	0.725786	0.798864	-0.462384	0.0975269
O75131	Copine-3	0.728203	0.518882	-0.457587	0.284932
Q96FC7	Phytanoyl-CoA hydroxylase-interacting protein-like	0.72822	0.66391	-0.457554	0.177891
O75891	Cytosolic 10-formyltetrahydrofolate dehydrogenase	0.732735	0.236138	-0.448636	0.626834
Q13825	Methylglutaconyl-CoA hydratase, mitochondrial	0.735054	0.385594	-0.444078	0.41387
P49368	T-complex protein 1 subunit gamma	0.740893	0.675173	-0.432663	0.170585
Q96DG6	Carboxymethylenebutenolidase homolog	0.743387	0.214544	-0.427815	0.668484
P13804	Electron transfer flavoprotein subunit alpha, mitochondrial	0.749535	0.169513	-0.415931	0.770796
P84095	Rho-related GTP-binding protein RhoG	0.754075	0.458115	-0.407221	0.339026
Q9H074	Polyadenylate-binding protein-interacting protein 1	0.75808	0.529649	-0.399579	0.276012
P62424	60S ribosomal protein L7a	0.759128	0.645965	-0.397585	0.189791
Q15814	Tubulin-specific chaperone C	0.76445	0.489791	-0.387507	0.309989
Q58FF6	Putative heat shock protein HSP 90-beta 4	0.77183	0.808404	-0.373645	0.0923715
P26232	Catenin alpha-2	0.775538	0.337598	-0.366731	0.4716
Q12765	Secernin-1	0.776939	0.135291	-0.364127	0.868731
Q15149	Plectin	0.779101	0.354069	-0.360118	0.450912
O95782	AP-2 complex subunit alpha-1	0.781197	0.246374	-0.356242	0.608406
P42681	Tyrosine-protein kinase TXK	0.781898	0.773085	-0.354948	0.111772
P62140	Serine/threonine-protein phosphatase PP1-beta catalytic subunit	0.78951	0.614038	-0.34097	0.211805
P35613	Basigin	0.789802	0.185577	-0.340437	0.731476
Q96C19	EF-hand domain-containing protein D2	0.790219	0.764444	-0.339675	0.116654
P07585	Decorin	0.790514	0.82845	-0.339137	0.0817334
P10911	Proto-oncogene DBL	0.790541	0.868071	-0.339089	0.0614446
Q8NC96	Adaptin ear-binding coat-associated protein 1	0.790562	0.249917	-0.339049	0.602204
P38646	Stress-70 protein, mitochondrial	0.791143	0.435563	-0.337989	0.360949
Q96HA7	Tonsoku-like protein	0.793875	0.871902	-0.333016	0.0595323
P00441	Superoxide dismutase [Cu-Zn]	0.795902	0.291886	-0.329337	0.534787
Q9Y5P6	Mannose-1-phosphate guanyltransferase beta	0.796228	0.735822	-0.328746	0.133227
P46109	Crk-like protein	0.797065	0.661231	-0.327232	0.179647
P00558	Phosphoglycerate kinase 1	0.798364	0.342847	-0.324882	0.4649
P11441	Ubiquitin-like protein 4A	0.8	0.84413	-0.321928	0.0735905
P20020	Plasma membrane calcium-transporting ATPase 1	0.805567	0.303173	-0.311924	0.518309
P49327	Fatty acid synthase	0.811896	0.559939	-0.300633	0.25186
Q16720	Plasma membrane calcium-transporting ATPase 3	0.812707	0.489268	-0.299193	0.310453
P60983	Glia maturation factor beta	0.815787	0.583364	-0.293736	0.23406
P30520	Adenylosuccinate synthetase isozyme 2	0.816843	0.569531	-0.29187	0.244483
Q12959	Disks large homolog 1	0.817	0.809801	-0.291593	0.0916215
P13716	Delta-aminolevulinic acid dehydratase	0.822815	0.774781	-0.28136	0.110821
P32004	Neural cell adhesion molecule L1	0.823381	0.404154	-0.280369	0.393453
P08865	40S ribosomal protein SA	0.824482	0.4283	-0.278441	0.368252
P46821	Microtubule-associated protein 1B	0.82705	0.608647	-0.273954	0.215634
Q16181	Septin-7	0.831556	0.44901	-0.266114	0.347744
P46459	Vesicle-fusing ATPase	0.836777	0.389906	-0.257085	0.40904
Q9NUP9	Protein lin-7 homolog C	0.838818	0.809926	-0.25357	0.0915544
P63261	Actin, cytoplasmic 2	0.849629	0.398861	-0.235095	0.399179
Q9Y2K9	Syntaxin-binding protein 5-like	0.850753	0.796095	-0.233187	0.0990351
P15104	Glutamine synthetase	0.850826	0.482625	-0.233065	0.31639
P63167	Dynein light chain 1, cytoplasmic	0.853998	0.587083	-0.227695	0.231301
P60174	Triosephosphate isomerase	0.85403	0.387183	-0.227642	0.412084
Q8N3F0	Maturin	0.856293	0.70273	-0.223823	0.153211
P25713	Metallothionein-3	0.858962	0.555027	-0.219334	0.255686
P30050	60S ribosomal protein L12	0.859634	0.636186	-0.218205	0.196416
P08238	Heat shock protein HSP 90-beta	0.864122	0.706953	-0.210694	0.15061
P54289	Voltage-dependent calcium channel subunit alpha-2/delta-1	0.867538	0.630876	-0.205001	0.200056
Q3MHD2	Protein LSM12 homolog	0.868462	0.804513	-0.203465	0.0944668
Q9H115	Beta-soluble NSF attachment protein	0.869017	0.792445	-0.202544	0.101031
P13639	Elongation factor 2	0.870491	0.594988	-0.200098	0.225492
O00217	NADH dehydrogenase [ubiquinone] iron-sulfur protein 8, mitochondrial	0.872071	0.609257	-0.197483	0.215199
P11137	Microtubule-associated protein 2	0.875522	0.696935	-0.191785	0.156808
P14314	Glucosidase 2 subunit beta	0.879826	0.478807	-0.184709	0.319839
P35573	Glycogen debranching enzyme	0.880723	0.92066	-0.18324	0.0359009
P31040	Succinate dehydrogenase [ubiquinone] flavoprotein subunit, mitochondrial	0.884442	0.699158	-0.177161	0.155425
Q16658	Fascin	0.886514	0.634509	-0.173785	0.197562
O14594	Neurocan core protein	0.886712	0.611788	-0.173462	0.213399
Q9BVG4	Protein PBDC1	0.887459	0.815237	-0.172248	0.088716
P40939	Trifunctional enzyme subunit alpha, mitochondrial	0.8878	0.727583	-0.171693	0.138118
P17252	Protein kinase C alpha type	0.889011	0.916093	-0.169727	0.0380606
P08559	Pyruvate dehydrogenase E1 component subunit alpha, somatic form, mitochondrial	0.889372	0.768384	-0.169141	0.114422
P60709	Actin, cytoplasmic 1	0.889723	0.356214	-0.168572	0.448289
P62633	Cellular nucleic acid-binding protein	0.89666	0.808794	-0.157366	0.0921619
P62826	GTP-binding nuclear protein Ran	0.897578	0.747816	-0.155891	0.126205
Q9NY33	Dipeptidyl peptidase 3	0.898204	0.623126	-0.154885	0.205424
Q09666	Neuroblast differentiation-associated protein AHNAK	0.899721	0.868868	-0.15245	0.0610463
P62879	Guanine nucleotide-binding protein G(I)/G(S)/G(T) subunit beta-2	0.901324	0.740115	-0.149882	0.130701
Q562R1	Beta-actin-like protein 2	0.906748	0.814078	-0.141227	0.0893338
Q9ULU8	Calcium-dependent secretion activator 1	0.907142	0.74328	-0.1406	0.128847
Q9UHD1	Cysteine and histidine-rich domain-containing protein 1	0.907738	0.870395	-0.139652	0.0602838
P61160	Actin-related protein 2	0.916283	0.688433	-0.126135	0.162138
Q9HCH3	Copine-5	0.916364	0.891489	-0.126007	0.0498842
Q5JTJ3	Cytochrome c oxidase assembly factor 6 homolog	0.917916	0.763964	-0.123565	0.116927
P02787	Serotransferrin	0.918848	0.734581	-0.122103	0.13396
P13797	Plastin-3	0.925814	0.765505	-0.111205	0.116052
Q8TAM6	Ermin	0.93376	0.8877	-0.0988762	0.0517336
Q04760	Lactoylglutathione lyase	0.935407	0.77747	-0.0963342	0.109317
O43707	Alpha-actinin-4	0.93802	0.785528	-0.0923089	0.104838
P29966	Myristoylated alanine-rich C-kinase substrate	0.942453	0.910574	-0.0855074	0.0406849
P48047	ATP synthase subunit O, mitochondrial	0.945191	0.849918	-0.0813228	0.0706232
Q96FE5	Leucine-rich repeat and immunoglobulin-like domain-containing nogo receptor-interacting protein 1	0.945849	0.935406	-0.0803178	0.0289997
P42765	3-ketoacyl-CoA thiolase, mitochondrial	0.949702	0.910943	-0.074453	0.0405088
Q9H4A4	Aminopeptidase B	0.951875	0.842936	-0.0711564	0.0742056
P62873	Guanine nucleotide-binding protein G(I)/G(S)/G(T) subunit beta-1	0.954801	0.835476	-0.0667275	0.078066
P05023	Sodium/potassium-transporting ATPase subunit alpha-1	0.956198	0.794416	-0.0646184	0.0999522
P78559	Microtubule-associated protein 1A	0.961805	0.906974	-0.0561834	0.0424052
P52306	Rap1 GTPase-GDP dissociation stimulator 1	0.961816	0.902205	-0.0561664	0.0446946
P35222	Catenin beta-1	0.96589	0.908756	-0.0500699	0.0415529
Q7Z2K8	G protein-regulated inducer of neurite outgrowth 1	0.966139	0.959693	-0.0496978	0.0178676
P54764	Ephrin type-A receptor 4	0.966995	0.904609	-0.0484191	0.0435389
Q9P1U1	Actin-related protein 3B	0.968552	0.875407	-0.046099	0.0577898
P49821	NADH dehydrogenase [ubiquinone] flavoprotein 1, mitochondrial	0.96992	0.849339	-0.0440628	0.0709188
P31930	Cytochrome b-c1 complex subunit 1, mitochondrial	0.97285	0.914007	-0.0397111	0.0390506
P31150	Rab GDP dissociation inhibitor alpha	0.976191	0.902644	-0.0347641	0.0444833
P50993	Sodium/potassium-transporting ATPase subunit alpha-2	0.978342	0.898958	-0.0315885	0.0462605
P46439	Glutathione S-transferase Mu 5	0.978392	0.951404	-0.0315155	0.0216351
P30084	Enoyl-CoA hydratase, mitochondrial	0.98362	0.932848	-0.0238271	0.0301893
Q9ULR3	Protein phosphatase 1H	0.990019	0.98489	-0.0144712	0.00661248
P12814	Alpha-actinin-1	0.994885	0.980003	-0.00739854	0.00877244
Q8TBF8	Protein FAM81A	0.997662	0.998187	-0.00337698	0.000788073
Q9UMF0	Intercellular adhesion molecule 5	1.00533	0.982627	0.00766957	0.00761119
Q02543	60S ribosomal protein L18a	1.01159	0.980669	0.0166288	0.00847746
P54709	Sodium/potassium-transporting ATPase subunit beta-3	1.01185	0.979432	0.0169942	0.00902567
Q9NQR4	Omega-amidase NIT2	1.01626	0.942633	0.0232668	0.0256575
P31948	Stress-induced-phosphoprotein 1	1.01634	0.954455	0.02338	0.0202446
P13489	Ribonuclease inhibitor	1.01672	0.962991	0.0239211	0.0163779
Q9HCC0	Methylcrotonoyl-CoA carboxylase beta chain, mitochondrial	1.01686	0.937155	0.0241201	0.0281888
P63096	Guanine nucleotide-binding protein G(i) subunit alpha-1	1.01926	0.933621	0.0275256	0.0298293
O95394	Phosphoacetylglucosamine mutase	1.02024	0.983732	0.028905	0.00712342
Q15560	Transcription elongation factor A protein 2	1.02073	0.980773	0.0295988	0.00843166
Q9BY11	Protein kinase C and casein kinase substrate in neurons protein 1	1.02388	0.923214	0.0340478	0.0346975
P80404	4-aminobutyrate aminotransferase, mitochondrial	1.02967	0.889476	0.0421876	0.0508656
P19022	Cadherin-2	1.0318	0.943936	0.0451637	0.0250573
Q01082	Spectrin beta chain, non-erythrocytic 1	1.03579	0.884138	0.0507258	0.05348
Q15181	Inorganic pyrophosphatase	1.03598	0.866803	0.0509935	0.0620795
P16219	Short-chain specific acyl-CoA dehydrogenase, mitochondrial	1.0384	0.932057	0.0543678	0.0305573
P10114	Ras-related protein Rap-2a	1.04207	0.925044	0.0594478	0.0338374
Q8N126	Cell adhesion molecule 3	1.04534	0.847144	0.0639672	0.0720425
P22314	Ubiquitin-like modifier-activating enzyme 1	1.04916	0.837584	0.0692357	0.0769714
P49588	Alanine--tRNA ligase, cytoplasmic	1.06161	0.83741	0.0862601	0.077062
Q8N461	F-box/LRR-repeat protein 16	1.06232	0.918151	0.0872251	0.037086
Q01814	Plasma membrane calcium-transporting ATPase 2	1.06634	0.770327	0.092661	0.113325
Q15691	Microtubule-associated protein RP/EB family member 1	1.06737	0.695697	0.0940574	0.15758
P21266	Glutathione S-transferase Mu 3	1.06992	0.872118	0.0975036	0.0594249
P68363	Tubulin alpha-1B chain	1.07037	0.821979	0.0981048	0.0851393
P68366	Tubulin alpha-4A chain	1.07082	0.815858	0.0987139	0.0883854
P55786	Puromycin-sensitive aminopeptidase	1.07739	0.796123	0.107541	0.0990197
P06730	Eukaryotic translation initiation factor 4E	1.07757	0.949159	0.107787	0.022661
P52799	Ephrin-B2	1.0816	0.955055	0.113167	0.0199714
P13637	Sodium/potassium-transporting ATPase subunit alpha-3	1.0823	0.668677	0.1141	0.174784
P51649	Succinate-semialdehyde dehydrogenase, mitochondrial	1.0863	0.640988	0.119421	0.19315
P50991	T-complex protein 1 subunit delta	1.08684	0.900156	0.120146	0.0456823
Q99614	Tetratricopeptide repeat protein 1	1.08751	0.822004	0.121031	0.0851261
P19404	NADH dehydrogenase [ubiquinone] flavoprotein 2, mitochondrial	1.08913	0.886275	0.123182	0.0524314
Q16653	Myelin-oligodendrocyte glycoprotein	1.09137	0.701656	0.126134	0.153876
Q7L266	Isoaspartyl peptidase/L-asparaginase	1.10379	0.671607	0.142465	0.172885
Q7Z3D6	D-glutamate cyclase, mitochondrial	1.1125	0.758523	0.15381	0.120031
P09871	Complement C1s subcomponent	1.1228	0.874523	0.1671	0.0582288
Q9NUJ1	Mycophenolic acid acyl-glucuronide esterase, mitochondrial	1.12285	0.55257	0.167165	0.257613
Q6UXD5	Seizure 6-like protein 2	1.12981	0.894588	0.176077	0.0483771
Q6P1X6	UPF0598 protein C8orf82	1.13	0.766233	0.17632	0.115639
Q8IXJ6	NAD-dependent protein deacetylase sirtuin-2	1.13216	0.466872	0.179073	0.330802
O14638	Ectonucleotide pyrophosphatase/phosphodiesterase family member 3	1.13541	0.896932	0.183219	0.0472404
P01718	Immunoglobulin lambda variable 3-27	1.13783	0.864395	0.186291	0.0632878
O75380	NADH dehydrogenase [ubiquinone] iron-sulfur protein 6, mitochondrial	1.13801	0.855566	0.186518	0.0677466
Q92598	Heat shock protein 105 kDa	1.13998	0.654321	0.189005	0.184209
P20936	Ras GTPase-activating protein 1	1.14106	0.906628	0.190376	0.0425709
P07737	Profilin-1	1.14404	0.766833	0.194142	0.115299
P57087	Junctional adhesion molecule B	1.14485	0.581718	0.195157	0.235287
P61158	Actin-related protein 3	1.14516	0.465296	0.195547	0.33227
P22830	Ferrochelatase, mitochondrial	1.14742	0.896145	0.198392	0.0476216
P10809	60 kDa heat shock protein, mitochondrial	1.15172	0.730285	0.203784	0.136508
Q99962	Endophilin-A1	1.15463	0.690542	0.207425	0.16081
P07900	Heat shock protein HSP 90-alpha	1.1552	0.717506	0.208143	0.144175
P31146	Coronin-1A	1.1603	0.659496	0.214501	0.180788
P39060	Collagen alpha-1(XVIII) chain	1.16395	0.898056	0.219033	0.0466967
P15924	Desmoplakin	1.16418	0.874116	0.219313	0.0584308
Q96QE2	Proton myo-inositol cotransporter	1.17682	0.77824	0.234896	0.108886
Q9UBQ7	Glyoxylate reductase/hydroxypyruvate reductase	1.18029	0.453687	0.239145	0.343244
Q8N3J6	Cell adhesion molecule 2	1.18289	0.481499	0.242313	0.317405
Q14982	Opioid-binding protein/cell adhesion molecule	1.18307	0.322241	0.242537	0.491819
Q99729	Heterogeneous nuclear ribonucleoprotein A/B	1.19383	0.396618	0.2556	0.401628
O43920	NADH dehydrogenase [ubiquinone] iron-sulfur protein 5	1.19414	0.691055	0.255976	0.160487
P51178	1-phosphatidylinositol 4,5-bisphosphate phosphodiesterase delta-1	1.19476	0.603737	0.256716	0.219152
P60891	Ribose-phosphate pyrophosphokinase 1	1.19727	0.666867	0.259754	0.175961
Q02246	Contactin-2	1.20012	0.43604	0.263174	0.360474
P13693	Translationally-controlled tumor protein	1.20393	0.692414	0.267756	0.159634
P43304	Glycerol-3-phosphate dehydrogenase, mitochondrial	1.20456	0.432264	0.268507	0.364251
Q01518	Adenylyl cyclase-associated protein 1	1.21597	0.419001	0.282104	0.377785
P84090	Enhancer of rudimentary homolog	1.21661	0.822781	0.282862	0.0847157
P07339	Cathepsin D	1.22143	0.549093	0.288576	0.260354
P08754	Guanine nucleotide-binding protein G(k) subunit alpha	1.22292	0.43709	0.29033	0.35943
Q92752	Tenascin-R	1.22587	0.609184	0.293805	0.215252
P50395	Rab GDP dissociation inhibitor beta	1.22744	0.314205	0.295656	0.502787
P43004	Excitatory amino acid transporter 2	1.22961	0.337455	0.298204	0.471785
P00492	Hypoxanthine-guanine phosphoribosyltransferase	1.23283	0.366275	0.301972	0.436193
Q92823	Neuronal cell adhesion molecule	1.23541	0.237787	0.304995	0.623812
O75061	Putative tyrosine-protein phosphatase auxilin	1.24092	0.667187	0.311415	0.175752
O95630	STAM-binding protein	1.24231	0.767953	0.313028	0.114666
P05408	Neuroendocrine protein 7B2	1.24445	0.676274	0.315513	0.169877
Q9P2B2	Prostaglandin F2 receptor negative regulator	1.24916	0.576554	0.320963	0.23916
P60981	Destrin	1.25227	0.651215	0.324547	0.186276
Q05639	Elongation factor 1-alpha 2	1.25403	0.790271	0.32657	0.102224
P30405	Peptidyl-prolyl cis-trans isomerase F, mitochondrial	1.26061	0.376223	0.334117	0.424555
Q96KP4	Cytosolic non-specific dipeptidase	1.26174	0.661323	0.335419	0.179586
P04080	Cystatin-B	1.26442	0.485712	0.338472	0.313621
Q9HAV0	Guanine nucleotide-binding protein subunit beta-4	1.26544	0.610905	0.339642	0.214026
Q9UK22	F-box only protein 2	1.2724	0.369094	0.34755	0.432863
Q9NUQ9	Protein FAM49B	1.27723	0.824003	0.35302	0.0840714
P46926	Glucosamine-6-phosphate isomerase 1	1.28291	0.389971	0.359418	0.408968
Q96PE5	Opalin	1.28671	0.495745	0.363688	0.304742
P10515	Dihydrolipoyllysine-residue acetyltransferase component of pyruvate dehydrogenase complex, mitochondrial	1.28766	0.381418	0.364749	0.418599
P58546	Myotrophin	1.29367	0.687226	0.371473	0.1629
Q5T848	Probable G-protein coupled receptor 158	1.29619	0.461412	0.374274	0.335911
P09622	Dihydrolipoyl dehydrogenase, mitochondrial	1.29978	0.254124	0.378272	0.594955
Q12907	Vesicular integral-membrane protein VIP36	1.30226	0.324105	0.381018	0.489315
P04899	Guanine nucleotide-binding protein G(i) subunit alpha-2	1.30486	0.331849	0.383897	0.479059
P40926	Malate dehydrogenase, mitochondrial	1.30553	0.216871	0.384636	0.663799
Q13509	Tubulin beta-3 chain	1.30817	0.470314	0.387553	0.327612
P14854	Cytochrome c oxidase subunit 6B1	1.3095	0.313028	0.389018	0.504417
P16519	Neuroendocrine convertase 2	1.31814	0.460874	0.398504	0.336418
O94856	Neurofascin	1.31887	0.114382	0.399302	0.941643
Q5JRX3	Presequence protease, mitochondrial	1.33486	0.52307	0.416689	0.28144
P02549	Spectrin alpha chain, erythrocytic 1	1.33931	0.822573	0.421485	0.0848257
P13929	Beta-enolase	1.34355	0.256269	0.426051	0.591303
P63104	14-3-3 protein zeta/delta	1.34534	0.547256	0.427968	0.261809
Q6S8J3	POTE ankyrin domain family member E	1.34757	0.211647	0.430361	0.674387
Q96CW1	AP-2 complex subunit mu	1.34797	0.792682	0.430784	0.100901
Q7Z602	Probable G-protein coupled receptor 141	1.353	0.834863	0.43616	0.0783848
P51674	Neuronal membrane glycoprotein M6-a	1.36045	0.296037	0.444086	0.528655
P01011	Alpha-1-antichymotrypsin	1.36214	0.587748	0.445873	0.230809
O60262	Guanine nucleotide-binding protein G(I)/G(S)/G(O) subunit gamma-7	1.36259	0.259809	0.446354	0.585346
Q96HE7	ERO1-like protein alpha	1.36505	0.272998	0.448956	0.563841
P00751	Complement factor B	1.36538	0.764222	0.449304	0.11678
P49448	Glutamate dehydrogenase 2, mitochondrial	1.36641	0.137162	0.450387	0.862767
O00560	Syntenin-1	1.36668	0.221529	0.45068	0.654569
P30626	Sorcin	1.36787	0.176401	0.451936	0.753498
P46777	60S ribosomal protein L5	1.37336	0.466108	0.457706	0.331514
P07355	Annexin A2	1.3762	0.543701	0.460692	0.26464
Q9H2U2	Inorganic pyrophosphatase 2, mitochondrial	1.37668	0.230637	0.461196	0.637071
P43034	Platelet-activating factor acetylhydrolase IB subunit alpha	1.38052	0.458398	0.465214	0.338757
Q9NRX4	14 kDa phosphohistidine phosphatase	1.39015	0.414727	0.475238	0.382238
P55072	Transitional endoplasmic reticulum ATPase	1.39541	0.139023	0.480693	0.856912
Q9H008	Phospholysine phosphohistidine inorganic pyrophosphate phosphatase	1.40766	0.258746	0.493299	0.587126
Q00577	Transcriptional activator protein Pur-alpha	1.40919	0.720156	0.494864	0.142573
Q9NQ66	1-phosphatidylinositol 4,5-bisphosphate phosphodiesterase beta-1	1.41734	0.235296	0.503188	0.628386
P21291	Cysteine and glycine-rich protein 1	1.42474	0.307881	0.510694	0.511617
P52209	6-phosphogluconate dehydrogenase, decarboxylating	1.42813	0.177828	0.514125	0.750001
P22102	Trifunctional purine biosynthetic protein adenosine-3	1.43915	0.787547	0.52522	0.103723
P50440	Glycine amidinotransferase, mitochondrial	1.44368	0.338728	0.529749	0.470149
Q53H12	Acylglycerol kinase, mitochondrial	1.45146	0.230674	0.537509	0.637001
Q92597	Protein NDRG1	1.4562	0.759703	0.542209	0.119356
Q9H832	Ubiquitin-conjugating enzyme E2 Z	1.4616	0.448499	0.547545	0.348239
P50148	Guanine nucleotide-binding protein G(q) subunit alpha	1.46521	0.168792	0.551107	0.772648
P06733	Alpha-enolase	1.47273	0.102922	0.55849	0.98749
P12955	Xaa-Pro dipeptidase	1.47449	0.276089	0.560219	0.55895
O60603	Toll-like receptor 2	1.47565	0.741907	0.561348	0.129651
Q14103	Heterogeneous nuclear ribonucleoprotein D0	1.47602	0.161346	0.561714	0.792241
Q13315	Serine-protein kinase ATM	1.47846	0.382641	0.564099	0.417208
P14550	Aldo-keto reductase family 1 member A1	1.48312	0.608421	0.568637	0.215795
P08758	Annexin A5	1.48785	0.108574	0.57323	0.964273
P04156	Major prion protein	1.49017	0.0654255	0.575473	1.18425
Q9NQW6	Anillin	1.49055	0.718855	0.57585	0.143359
Q9UN36	Protein NDRG2	1.50416	0.264647	0.588963	0.577333
O15394	Neural cell adhesion molecule 2	1.51055	0.132491	0.595072	0.877815
Q9Y2J2	Band 4.1-like protein 3	1.51286	0.195442	0.597282	0.708983
O14979	Heterogeneous nuclear ribonucleoprotein D-like	1.51612	0.145777	0.60038	0.836312
P09471	Guanine nucleotide-binding protein G(o) subunit alpha	1.53562	0.184058	0.61882	0.735044
Q16620	BDNF/NT-3 growth factors receptor	1.55849	0.0848853	0.640147	1.07117
P09104	Gamma-enolase	1.55869	0.0752059	0.640335	1.12375
Q12860	Contactin-1	1.56667	0.189736	0.647699	0.721849
Q99523	Sortilin	1.58695	0.486464	0.666261	0.312949
P61163	Alpha-centractin	1.61071	0.307567	0.687698	0.512061
P62888	60S ribosomal protein L30	1.61127	0.26053	0.688195	0.584142
Q9NQ48	Leucine zipper transcription factor-like protein 1	1.61828	0.639634	0.694463	0.194068
Q8NCD3	Holliday junction recognition protein	1.62906	0.735103	0.704038	0.133652
Q9HCR9	Dual 3',5'-cyclic-AMP and -GMP phosphodiesterase 11A	1.63886	0.515089	0.712689	0.288118
Q99497	Protein/nucleic acid deglycase DJ-1	1.642	0.0749328	0.715457	1.12533
O60939	Sodium channel subunit beta-2	1.65285	0.110591	0.724955	0.956281
Q92896	Golgi apparatus protein 1	1.65804	0.0738152	0.729477	1.13185
P63215	Guanine nucleotide-binding protein G(I)/G(S)/G(O) subunit gamma-3	1.67237	0.0644597	0.741898	1.19071
P20916	Myelin-associated glycoprotein	1.68255	0.0769462	0.750647	1.11381
P09972	Fructose-bisphosphate aldolase C	1.69144	0.0514219	0.75825	1.28885
Q99798	Aconitate hydratase, mitochondrial	1.7041	0.098823	0.769012	1.00514
P53041	Serine/threonine-protein phosphatase 5	1.70493	0.257968	0.769712	0.588434
P61586	Transforming protein RhoA	1.70519	0.256391	0.769931	0.591097
Q96HD1	Cysteine-rich with EGF-like domain protein 1	1.7067	0.381372	0.771206	0.418651
P22392	Nucleoside diphosphate kinase B	1.71636	0.176249	0.779356	0.753872
O43175	D-3-phosphoglycerate dehydrogenase	1.71886	0.226637	0.781451	0.64467
O00445	Synaptotagmin-5	1.72307	0.228729	0.784978	0.640679
Q15435	Protein phosphatase 1 regulatory subunit 7	1.72657	0.441365	0.78791	0.355202
P28907	ADP-ribosyl cyclase/cyclic ADP-ribose hydrolase 1	1.72823	0.537505	0.789298	0.269618
O43157	Plexin-B1	1.72825	0.112152	0.789314	0.950194
Q9NZL9	Methionine adenosyltransferase 2 subunit beta	1.73862	0.267845	0.797943	0.572117
Q96F10	Diamine acetyltransferase 2	1.74711	0.43258	0.804968	0.363934
Q8NBX0	Saccharopine dehydrogenase-like oxidoreductase	1.77193	0.230598	0.825324	0.637145
Q8WXF7	Atlastin-1	1.77532	0.136317	0.828077	0.865452
P20073	Annexin A7	1.79046	0.585955	0.840332	0.232136
P14618	Pyruvate kinase PKM	1.79665	0.0542614	0.845312	1.26551
P09382	Galectin-1	1.80131	0.0715441	0.849046	1.14543
P54577	Tyrosine--tRNA ligase, cytoplasmic	1.80165	0.120333	0.84932	0.919614
O75083	WD repeat-containing protein 1	1.81344	0.175497	0.858727	0.755731
Q9UQ80	Proliferation-associated protein 2G4	1.81924	0.594738	0.863337	0.225674
O14841	5-oxoprolinase	1.82379	0.284785	0.866942	0.545483
Q9BPU6	Dihydropyrimidinase-related protein 5	1.83927	0.062998	0.879135	1.20067
O00764	Pyridoxal kinase	1.83955	0.265361	0.879354	0.576163
Q99471	Prefoldin subunit 5	1.84089	0.654108	0.880402	0.184351
O75521	Enoyl-CoA delta isomerase 2, mitochondrial	1.85466	0.500638	0.891153	0.300476
P50895	Basal cell adhesion molecule	1.85761	0.259132	0.893451	0.586478
Q9P0L0	Vesicle-associated membrane protein-associated protein A	1.86102	0.268859	0.896095	0.570476
Q96ID5	Immunoglobulin superfamily member 21	1.86122	0.0771925	0.89625	1.11242
Q5BKY1	Leucine-rich repeat-containing protein 10	1.86472	0.321265	0.898958	0.493137
Q8IZP0	Abl interactor 1	1.88148	0.416599	0.911869	0.380282
Q86VB7	Scavenger receptor cysteine-rich type 1 protein M130	1.88496	0.339539	0.914533	0.46911
P68871	Hemoglobin subunit beta	1.89383	0.208991	0.921307	0.679873
P59768	Guanine nucleotide-binding protein G(I)/G(S)/G(O) subunit gamma-2	1.89751	0.0621725	0.924107	1.2064
Q8IW45	ATP-dependent (S)-NAD(P)H-hydrate dehydratase	1.90133	0.123517	0.927008	0.908274
Q3ZCW2	Galectin-related protein	1.90306	0.257092	0.928324	0.589911
Q9BX67	Junctional adhesion molecule C	1.91361	0.643535	0.936293	0.191428
Q9UBI6	Guanine nucleotide-binding protein G(I)/G(S)/G(O) subunit gamma-12	1.91384	0.0856758	0.936467	1.06714
O43865	S-adenosylhomocysteine hydrolase-like protein 1	1.937	0.130894	0.953821	0.883079
P36871	Phosphoglucomutase-1	1.95183	0.0706159	0.96483	1.1511
P23526	Adenosylhomocysteinase	1.97658	0.334028	0.983005	0.476217
P14649	Myosin light chain 6B	1.98178	0.393461	0.986798	0.405099
Q92736	Ryanodine receptor 2	1.99878	0.281288	0.99912	0.550849
Q9UBB6	Neurochondrin	2.01724	0.347841	1.01238	0.458619
P67936	Tropomyosin alpha-4 chain	2.02736	0.237024	1.0196	0.625208
Q9UQB3	Catenin delta-2	2.03688	0.290542	1.02636	0.536792
O60361	Putative nucleoside diphosphate kinase	2.06848	0.0778551	1.04857	1.10871
P33176	Kinesin-1 heavy chain	2.06878	0.363223	1.04878	0.439826
O75899	Gamma-aminobutyric acid type B receptor subunit 2	2.08142	0.390567	1.05757	0.408304
Q96FV2	Secernin-2	2.09006	0.288015	1.06354	0.540585
O75306	NADH dehydrogenase [ubiquinone] iron-sulfur protein 2, mitochondrial	2.11165	0.126364	1.07837	0.898375
Q9UJC5	SH3 domain-binding glutamic acid-rich-like protein 2	2.12362	0.186855	1.08653	0.728494
P49407	Beta-arrestin-1	2.12389	0.224213	1.08671	0.649339
Q9NR48	Histone-lysine N-methyltransferase ASH1L	2.12443	0.422325	1.08708	0.374353
P21399	Cytoplasmic aconitate hydratase	2.13863	0.233821	1.09669	0.631116
P48741	Putative heat shock 70 kDa protein 7	2.15478	0.168837	1.10754	0.772533
Q9NV96	Cell cycle control protein 50A	2.17052	0.0998994	1.11804	1.00044
P01034	Cystatin-C	2.17172	0.513899	1.11884	0.289123
Q9BS26	Endoplasmic reticulum resident protein 44	2.17257	0.120673	1.1194	0.918391
P09493	Tropomyosin alpha-1 chain	2.17559	0.108501	1.12141	0.964566
Q9Y2Q0	Phospholipid-transporting ATPase IA	2.18461	0.405789	1.12737	0.3917
O95757	Heat shock 70 kDa protein 4L	2.18976	0.161737	1.13077	0.79119
P23528	Cofilin-1	2.20225	0.0607365	1.13898	1.21655
P17655	Calpain-2 catalytic subunit	2.21057	0.0727876	1.14442	1.13794
Q96HN2	Adenosylhomocysteinase 3	2.21376	0.173744	1.1465	0.76009
Q14203	Dynactin subunit 1	2.22393	0.0686645	1.15311	1.16327
Q9Y512	Sorting and assembly machinery component 50 homolog	2.24959	0.429938	1.16966	0.366594
Q8TAF3	WD repeat-containing protein 48	2.26438	0.434211	1.17911	0.3623
Q9HCM2	Plexin-A4	2.27174	0.0548932	1.1838	1.26048
P55263	Adenosine kinase	2.29053	0.0863405	1.19568	1.06379
P61225	Ras-related protein Rap-2b	2.30568	0.0903434	1.20519	1.0441
Q6L8Q7	2',5'-phosphodiesterase 12	2.33226	0.284489	1.22173	0.545934
Q96AM1	Mas-related G-protein coupled receptor member F	2.33945	0.326779	1.22617	0.485746
Q8IXI2	Mitochondrial Rho GTPase 1	2.34559	0.457404	1.22995	0.3397
Q9NP72	Ras-related protein Rab-18	2.3718	0.141501	1.24598	0.849242
P10915	Hyaluronan and proteoglycan link protein 1	2.44697	0.449733	1.291	0.347045
O75478	Transcriptional adapter 2-alpha	2.45045	0.352321	1.29304	0.453061
P55884	Eukaryotic translation initiation factor 3 subunit B	2.46084	0.473726	1.29915	0.324473
Q5VTE0	Putative elongation factor 1-alpha-like 3	2.5376	0.245529	1.34346	0.609897
P21579	Synaptotagmin-1	2.54355	0.0582692	1.34685	1.23456
P42025	Beta-centractin	2.56377	0.373878	1.35827	0.42727
P01023	Alpha-2-macroglobulin	2.59223	0.112976	1.3742	0.947012
O95336	6-phosphogluconolactonase	2.60308	0.390475	1.38022	0.408407
O00451	GDNF family receptor alpha-2	2.62156	0.064172	1.39043	1.19265
A2RRP1	Neuroblastoma-amplified sequence	2.62522	0.50195	1.39244	0.299339
P04004	Vitronectin	2.63054	0.323041	1.39536	0.490742
Q9BUT1	3-hydroxybutyrate dehydrogenase type 2	2.6442	0.259933	1.40283	0.585139
P63151	Serine/threonine-protein phosphatase 2A 55 kDa regulatory subunit B alpha isoform	2.65891	0.44178	1.41084	0.354794
P26641	Elongation factor 1-gamma	2.66628	0.211109	1.41483	0.675494
Q15041	ADP-ribosylation factor-like protein 6-interacting protein 1	2.68531	0.19319	1.42509	0.714015
Q92777	Synapsin-2	2.71651	0.0705533	1.44175	1.15148
P30153	Serine/threonine-protein phosphatase 2A 65 kDa regulatory subunit A alpha isoform	2.76204	0.0661425	1.46573	1.17952
P52758	2-iminobutanoate/2-iminopropanoate deaminase	2.79439	0.300295	1.48253	0.522451
P49748	Very long-chain specific acyl-CoA dehydrogenase, mitochondrial	2.8041	0.250814	1.48754	0.600649
Q9Y4E8	Ubiquitin carboxyl-terminal hydrolase 15	2.80894	0.278454	1.49003	0.555246
Q9GZP4	PITH domain-containing protein 1	2.90942	0.140248	1.54073	0.853104
Q14CZ8	Hepatocyte cell adhesion molecule	2.92504	0.087988	1.54846	1.05558
P06756	Integrin alpha-V	2.98683	0.0833257	1.57861	1.07922
P02765	Alpha-2-HS-glycoprotein	3.01207	0.0548958	1.59075	1.26046
Q9ULV4	Coronin-1C	3.03156	0.235734	1.60006	0.627578
Q96QK1	Vacuolar protein sorting-associated protein 35	3.03222	0.225638	1.60037	0.646587
P02649	Apolipoprotein E	3.2215	0.0810744	1.68773	1.09112
O94760	N(G),N(G)-dimethylarginine dimethylaminohydrolase 1	3.2483	0.0682861	1.69969	1.16567
O14523	Phospholipid transfer protein C2CD2L	3.28875	0.0867715	1.71754	1.06162
Q96SZ5	2-aminoethanethiol dioxygenase	3.31884	0.0724754	1.73068	1.13981
Q99714	3-hydroxyacyl-CoA dehydrogenase type-2	3.3317	0.132079	1.73626	0.879166
O95292	Vesicle-associated membrane protein-associated protein B/C	3.37173	0.186783	1.75349	0.728662
Q8TDQ7	Glucosamine-6-phosphate isomerase 2	3.47167	0.383576	1.79563	0.416149
P06870	Kallikrein-1	3.55328	0.13988	1.82915	0.854243
P27361	Mitogen-activated protein kinase 3	3.61331	0.374203	1.85332	0.426892
Q13404	Ubiquitin-conjugating enzyme E2 variant 1	3.63549	0.180962	1.86215	0.742414
Q68D91	Metallo-beta-lactamase domain-containing protein 2	3.70928	0.327301	1.89114	0.485053
P0DOX5	Immunoglobulin gamma-1 heavy chain	3.78666	0.115881	1.92093	0.935987
Q8TCZ2	CD99 antigen-like protein 2	3.8078	0.127329	1.92896	0.895071
Q8IW35	Centrosomal protein of 97 kDa	3.81924	0.398939	1.93329	0.399093
O14910	Protein lin-7 homolog A	3.92515	0.374772	1.97275	0.426233
P37235	Hippocalcin-like protein 1	3.9305	0.201779	1.97471	0.695123
P18433	Receptor-type tyrosine-protein phosphatase alpha	4.08425	0.441958	2.03007	0.354619
Q16762	Thiosulfate sulfurtransferase	4.09577	0.0767598	2.03414	1.11487
P35221	Catenin alpha-1	4.17228	0.288695	2.06084	0.53956
O43504	Ragulator complex protein LAMTOR5	4.27435	0.30873	2.09571	0.510421
Q9UHC6	Contactin-associated protein-like 2	4.29707	0.0687848	2.10335	1.16251
Q14195	Dihydropyrimidinase-related protein 3	4.33519	0.106469	2.1161	0.972776
Q9NZ45	CDGSH iron-sulfur domain-containing protein 1	4.36215	0.0830919	2.12504	1.08044
Q92561	Phytanoyl-CoA hydroxylase-interacting protein	4.39602	0.143412	2.1362	0.843416
P27695	DNA-(apurinic or apyrimidinic site) lyase	4.41531	0.0667892	2.14251	1.17529
P49591	Serine--tRNA ligase, cytoplasmic	4.42577	0.320936	2.14593	0.493582
Q6P9A2	Polypeptide N-acetylgalactosaminyltransferase 18	4.45662	0.263795	2.15595	0.578733
P50995	Annexin A11	4.53428	0.0580483	2.18087	1.23621
P11413	Glucose-6-phosphate 1-dehydrogenase	4.62265	0.251642	2.20872	0.599217
Q9HB71	Calcyclin-binding protein	4.68607	0.0890148	2.22838	1.05054
P78324	Tyrosine-protein phosphatase non-receptor type substrate 1	4.68646	0.0964611	2.2285	1.01565
Q14847	LIM and SH3 domain protein 1	4.68717	0.17547	2.22872	0.755797
Q9UJU6	Drebrin-like protein	4.71034	0.12318	2.23583	0.909461
Q96GG9	DCN1-like protein 1	4.7138	0.0549354	2.23689	1.26015
P21397	Amine oxidase [flavin-containing] A	4.87926	0.0731271	2.28666	1.13592
Q13228	Methanethiol oxidase	4.96282	0.0521948	2.31116	1.28237
O75326	Semaphorin-7A	5.34843	0.255618	2.41912	0.592409
P26378	ELAV-like protein 4	5.51576	0.282019	2.46356	0.549722
Q86VP6	Cullin-associated NEDD8-dissociated protein 1	5.5306	0.0990986	2.46744	1.00393
O00468	Agrin	5.79704	0.158708	2.53532	0.799401
P62280	40S ribosomal protein S11	6.30222	0.159912	2.65586	0.79612
P98172	Ephrin-B1	6.32691	0.170489	2.6615	0.768304
P18206	Vinculin	6.38068	0.0769338	2.67371	1.11388
Q9Y3F4	Serine-threonine kinase receptor-associated protein	6.7092	0.0737615	2.74614	1.13217
Q9BW62	Katanin p60 ATPase-containing subunit A-like 1	6.7898	0.232397	2.76337	0.633769
A2RTX5	Threonine--tRNA ligase 2, cytoplasmic	6.8892	0.360684	2.78434	0.442873
Q9HCG7	Non-lysosomal glucosylceramidase	7.11882	0.105622	2.83164	0.976245
Q96GD0	Pyridoxal phosphate phosphatase	7.18773	0.146168	2.84554	0.835148
Q9Y617	Phosphoserine aminotransferase	7.77302	0.106615	2.95848	0.972183
P10909	Clusterin	8.46945	0.0991424	3.08227	1.00374
Q15369	Elongin-C	8.67568	0.116936	3.11698	0.932052
Q9NW38	E3 ubiquitin-protein ligase FANCL	8.7949	0.122347	3.13667	0.912408
Q8N4T8	Carbonyl reductase family member 4	8.85503	0.0540631	3.1465	1.2671
O75077	Disintegrin and metalloproteinase domain-containing protein 23	9.09091	0.139276	3.18442	0.856122
Q7Z4W1	L-xylulose reductase	9.42432	0.107794	3.23639	0.967406
Q8TCD5	5'(3')-deoxyribonucleotidase, cytosolic type	10.1677	0.100985	3.34593	0.995743
Q9H1K1	Iron-sulfur cluster assembly enzyme ISCU, mitochondrial	10.246	0.0946807	3.35699	1.02374
Q9UHY7	Enolase-phosphatase E1	10.4112	0.0761772	3.38006	1.11817
Q13424	Alpha-1-syntrophin	10.6409	0.203172	3.41155	0.692136
P24821	Tenascin	11.2832	0.0646598	3.49611	1.18937
Q9Y646	Carboxypeptidase Q	12.375	0.200014	3.62936	0.69894
Q96NI6	Leucine-rich repeat and fibronectin type-III domain-containing protein 5	12.5927	0.334506	3.65451	0.475597
Q9Y6M9	NADH dehydrogenase [ubiquinone] 1 beta subcomplex subunit 9	12.6898	0.149141	3.66559	0.826403
Q15111	Inactive phospholipase C-like protein 1	12.7095	0.0669483	3.66783	1.17426
P02768	Serum albumin	15.6159	0.0762312	3.96494	1.11787
Q9C0A0	Contactin-associated protein-like 4	21.1341	0.0954606	4.4015	1.02018
O75935	Dynactin subunit 3	43.8843	0.0938069	5.45563	1.02776

## Sheet:  female_nonsignificant proteins
Nonsignificantly altered SNO-proteins in female AD brains
ID	Protein Name	Fold change (FC)	P	Log(FC)	-Log(P)
Q92597	Protein NDRG1	27.0662	0.0511918	4.75842	1.2908
Q5JRX3	Presequence protease, mitochondrial	2.06058	0.0514614	1.04305	1.28852
P56134	ATP synthase subunit f, mitochondrial	6.28261	0.0514969	2.65136	1.28822
P05408	Neuroendocrine protein 7B2	2.99876	0.0522425	1.58437	1.28198
P05060	Secretogranin-1	4.36559	0.0527675	2.12618	1.27763
Q15181	Inorganic pyrophosphatase	2.78077	0.0532326	1.47549	1.27382
P04080	Cystatin-B	3.15683	0.0534347	1.65848	1.27218
P05141	ADP/ATP translocase 2	8.07791	0.0538877	3.01398	1.26851
P04733	Metallothionein-1F	16.889	0.0548934	4.07801	1.26048
Q96HN2	Adenosylhomocysteinase 3	4.33703	0.0556829	2.11671	1.25428
Q9H8H3	Methyltransferase-like protein 7A	5.98742	0.0557266	2.58193	1.25394
Q9BVA1	Tubulin beta-2B chain	7.93572	0.0567163	2.98836	1.24629
Q15700	Disks large homolog 2	6.69807	0.0567585	2.74375	1.24597
P20916	Myelin-associated glycoprotein	5.56358	0.0574145	2.47601	1.24098
Q15149	Plectin	2.41952	0.0601813	1.27472	1.22054
P00505	Aspartate aminotransferase, mitochondrial	2.90454	0.0611306	1.53831	1.21374
Q16775	Hydroxyacylglutathione hydrolase, mitochondrial	6.39524	0.0616563	2.677	1.21002
P55263	Adenosine kinase	2.14377	0.0622879	1.10015	1.2056
Q4G0N4	NAD kinase 2, mitochondrial	8.93501	0.064288	3.15947	1.19187
P50135	Histamine N-methyltransferase	10.5365	0.0644532	3.39732	1.19076
Q9C0C9	(E3-independent) E2 ubiquitin-conjugating enzyme	12.7215	0.06572	3.66919	1.1823
P09871	Complement C1s subcomponent	2.20764	0.0659058	1.14251	1.18108
P35612	Beta-adducin	17.106	0.0690272	4.09643	1.16098
P27361	Mitogen-activated protein kinase 3	6.56708	0.0699769	2.71525	1.15505
Q96PE5	Opalin	17.6075	0.0700512	4.13812	1.15458
O15498	Synaptobrevin homolog YKT6	2.26301	0.070052	1.17824	1.15458
P40925	Malate dehydrogenase, cytoplasmic	2.34453	0.070358	1.2293	1.15269
Q96SZ5	2-aminoethanethiol dioxygenase	14.7283	0.0712741	3.88052	1.14707
P62993	Growth factor receptor-bound protein 2	13.4404	0.0712879	3.74851	1.14698
Q8NFR9	Interleukin-17 receptor E	29.8816	0.0715049	4.90119	1.14566
P04406	Glyceraldehyde-3-phosphate dehydrogenase	2.09187	0.0728803	1.06479	1.13739
Q12959	Disks large homolog 1	5.46685	0.0728944	2.45071	1.13731
P42025	Beta-centractin	2.83104	0.0729141	1.50133	1.13719
P02760	Protein AMBP	18.5961	0.0739009	4.21693	1.13135
P43034	Platelet-activating factor acetylhydrolase IB subunit alpha	2.87389	0.0740028	1.52301	1.13075
Q15365	Poly(rC)-binding protein 1	8.15013	0.0742058	3.02682	1.12956
Q96GD0	Pyridoxal phosphate phosphatase	2.6686	0.0743474	1.41608	1.12873
P25713	Metallothionein-3	4.25601	0.074442	2.0895	1.12818
P61163	Alpha-centractin	2.03483	0.0744513	1.02491	1.12813
P02787	Serotransferrin	2.2624	0.0747628	1.17785	1.12631
O60883	G-protein coupled receptor 37-like 1	3.44826	0.0751514	1.78587	1.12406
P00492	Hypoxanthine-guanine phosphoribosyltransferase	2.91764	0.0752145	1.5448	1.1237
P13671	Complement component C6	25.1179	0.0753874	4.65064	1.1227
O75363	Breast carcinoma-amplified sequence 1	48.3566	0.0758664	5.59564	1.11995
P13693	Translationally-controlled tumor protein	2.60643	0.0761709	1.38208	1.11821
P15121	Aldose reductase	2.30111	0.0769886	1.20233	1.11357
P60891	Ribose-phosphate pyrophosphokinase 1	7.27191	0.0771761	2.86233	1.11252
O14979	Heterogeneous nuclear ribonucleoprotein D-like	2.27234	0.0776547	1.18418	1.10983
A6NNZ2	Tubulin beta-8 chain-like protein LOC260334	6.58379	0.0782933	2.71892	1.10628
Q00765	Receptor expression-enhancing protein 5	25.2977	0.0795959	4.66093	1.09911
P50213	Isocitrate dehydrogenase [NAD] subunit alpha, mitochondrial	4.3716	0.0816953	2.12816	1.0878
Q13363	C-terminal-binding protein 1	2.08799	0.08282	1.06211	1.08186
Q9BUH6	Protein PAXX	7.5471	0.0828575	2.91592	1.08167
P78559	Microtubule-associated protein 1A	8.56714	0.0832857	3.09881	1.07943
P21291	Cysteine and glycine-rich protein 1	3.98372	0.0840666	1.99411	1.07538
P07438	Metallothionein-1B	15.3938	0.0842499	3.94428	1.07443
P21397	Amine oxidase [flavin-containing] A	3.84441	0.0845091	1.94276	1.0731
P62633	Cellular nucleic acid-binding protein	4.13352	0.0857465	2.04737	1.06678
P13640	Metallothionein-1G	4.75996	0.0861134	2.25095	1.06493
P68871	Hemoglobin subunit beta	4.3167	0.0868068	2.10993	1.06145
P13716	Delta-aminolevulinic acid dehydratase	4.18963	0.0877382	2.06682	1.05681
Q9NZJ7	Mitochondrial carrier homolog 1	2.76499	0.0886923	1.46728	1.05211
Q6P587	Acylpyruvase FAHD1, mitochondrial	7.92444	0.0890493	2.98631	1.05037
O75323	Protein NipSnap homolog 2	3.23246	0.0903939	1.69263	1.04386
P80297	Metallothionein-1X	4.78048	0.0915737	2.25716	1.03823
Q86VB7	Scavenger receptor cysteine-rich type 1 protein M130	4.41832	0.0916728	2.1435	1.03776
P00747	Plasminogen	29.5272	0.092058	4.88397	1.03594
P09493	Tropomyosin alpha-1 chain	8.20773	0.0934225	3.03698	1.02955
P05452	Tetranectin	5.22369	0.0943932	2.38507	1.02506
Q68D91	Metallo-beta-lactamase domain-containing protein 2	3.45812	0.0952271	1.78999	1.02124
O15144	Actin-related protein 2/3 complex subunit 2	2.31045	0.0961882	1.20817	1.01688
O75369	Filamin-B	2.89633	0.0964558	1.53423	1.01567
P49441	Inositol polyphosphate 1-phosphatase	11.3762	0.0973909	3.50794	1.01148
Q9Y512	Sorting and assembly machinery component 50 homolog	2.48414	0.097502	1.31275	1.01099
Q9Y2Q0	Phospholipid-transporting ATPase IA	2.662	0.0981911	1.41251	1.00793
P08754	Guanine nucleotide-binding protein G(k) subunit alpha	2.18244	0.0985885	1.12594	1.00617
Q02952	A-kinase anchor protein 12	4.68581	0.0995751	2.2283	1.00185
Q9BUK0	Coiled-coil-helix-coiled-coil-helix domain-containing protein 7	2.1828	0.104225	1.12618	0.982026
P34932	Heat shock 70 kDa protein 4	2.50673	0.10481	1.32581	0.979596
P60660	Myosin light polypeptide 6	5.65948	0.105095	2.50067	0.97842
P21266	Glutathione S-transferase Mu 3	2.01584	0.105974	1.01138	0.974802
Q9NVS9	Pyridoxine-5'-phosphate oxidase	37.8039	0.107676	5.24046	0.967881
O95394	Phosphoacetylglucosamine mutase	13.5234	0.107938	3.75739	0.966828
P17405	Sphingomyelin phosphodiesterase	36.1572	0.10917	5.17621	0.961898
Q13315	Serine-protein kinase ATM	7.5102	0.109175	2.90885	0.961878
P13797	Plastin-3	4.46869	0.11173	2.15985	0.95183
P62826	GTP-binding nuclear protein Ran	2.06419	0.113037	1.04558	0.94678
Q9ULR3	Protein phosphatase 1H	2.59395	0.113122	1.37515	0.946451
Q9Y4E8	Ubiquitin carboxyl-terminal hydrolase 15	5.26276	0.116307	2.39582	0.934393
Q4J6C6	Prolyl endopeptidase-like	2.00249	0.116655	1.00179	0.933098
P02795	Metallothionein-2	2.84559	0.119727	1.50873	0.921807
Q86UN3	Reticulon-4 receptor-like 2	3.26282	0.120025	1.70612	0.920728
P47755	F-actin-capping protein subunit alpha-2	6.95085	0.120467	2.79719	0.91913
Q14651	Plastin-1	4.68895	0.120551	2.22927	0.918828
Q99729	Heterogeneous nuclear ribonucleoprotein A/B	2.06544	0.126923	1.04645	0.89646
P78324	Tyrosine-protein phosphatase non-receptor type substrate 1	2.86912	0.12729	1.52061	0.895206
Q8NB37	Glutamine amidotransferase-like class 1 domain-containing protein 1	22.301	0.131366	4.47904	0.881518
Q96FV2	Secernin-2	4.43613	0.134508	2.1493	0.871253
P16070	CD44 antigen	2.57394	0.137305	1.36398	0.862314
Q15435	Protein phosphatase 1 regulatory subunit 7	5.7767	0.137658	2.53025	0.8612
Q8NG11	Tetraspanin-14	2.02811	0.139588	1.02014	0.855151
Q96NL3	Zinc finger protein 599	14.2035	0.139945	3.82818	0.854042
O95197	Reticulon-3	2.35813	0.140268	1.23764	0.853043
Q9H598	Vesicular inhibitory amino acid transporter	3.30963	0.142523	1.72667	0.846114
P29144	Tripeptidyl-peptidase 2	14.8464	0.143388	3.89204	0.843487
P01718	Immunoglobulin lambda variable 3-27	21.4067	0.144382	4.41999	0.840487
P09936	Ubiquitin carboxyl-terminal hydrolase isozyme L1	2.55849	0.144518	1.35529	0.840077
P61088	Ubiquitin-conjugating enzyme E2 N	7.68392	0.146573	2.94184	0.833945
P21399	Cytoplasmic aconitate hydratase	23.6003	0.146747	4.56073	0.833431
Q96E17	Ras-related protein Rab-3C	2.23083	0.148699	1.15758	0.827693
Q96GX9	Methylthioribulose-1-phosphate dehydratase	9.90401	0.149725	3.30801	0.824707
P16389	Potassium voltage-gated channel subfamily A member 2	6.30845	0.15158	2.65729	0.819359
Q13423	NAD(P) transhydrogenase, mitochondrial	7.31111	0.154876	2.87009	0.810017
P20336	Ras-related protein Rab-3A	2.11	0.155093	1.07725	0.809408
P52943	Cysteine-rich protein 2	2.8599	0.15629	1.51596	0.806068
Q12805	EGF-containing fibulin-like extracellular matrix protein 1	4.56716	0.156841	2.1913	0.804541
P04731	Metallothionein-1A	2.72934	0.158129	1.44855	0.800989
Q6YN16	Hydroxysteroid dehydrogenase-like protein 2	3.11112	0.159835	1.63744	0.796328
O95716	Ras-related protein Rab-3D	2.33081	0.159874	1.22083	0.796221
Q9Y5P6	Mannose-1-phosphate guanyltransferase beta	2.36027	0.168056	1.23895	0.774545
Q3ZCW2	Galectin-related protein	2.84598	0.169225	1.50892	0.771536
Q7L5N1	COP9 signalosome complex subunit 6	2.98965	0.175896	1.57998	0.754745
P16112	Aggrecan core protein	2.93774	0.176114	1.55471	0.754206
Q8NFT8	Delta and Notch-like epidermal growth factor-related receptor	12.6627	0.182315	3.66251	0.739177
O60313	Dynamin-like 120 kDa protein, mitochondrial	11.2221	0.185273	3.48827	0.732187
O60486	Plexin-C1	5.85526	0.186452	2.54973	0.729433
Q9ULA0	Aspartyl aminopeptidase	2.2742	0.187612	1.18536	0.72674
Q8IZP0	Abl interactor 1	4.53641	0.189863	2.18155	0.721561
Q9NW38	E3 ubiquitin-protein ligase FANCL	3.41096	0.190389	1.77018	0.720359
Q9H299	SH3 domain-binding glutamic acid-rich-like protein 3	5.05386	0.191522	2.33739	0.717782
O43504	Ragulator complex protein LAMTOR5	13.4598	0.193252	3.75059	0.713877
O15511	Actin-related protein 2/3 complex subunit 5	2.92912	0.193447	1.55047	0.713438
P17987	T-complex protein 1 subunit alpha	5.59022	0.194758	2.4829	0.710505
Q9H936	Mitochondrial glutamate carrier 1	16.2777	0.195083	4.02482	0.70978
P04049	RAF proto-oncogene serine/threonine-protein kinase	12.7919	0.20031	3.67716	0.698298
Q07866	Kinesin light chain 1	3.10508	0.200787	1.63463	0.697265
P46821	Microtubule-associated protein 1B	3.12709	0.201158	1.64482	0.696463
Q16762	Thiosulfate sulfurtransferase	3.98528	0.202576	1.99468	0.693413
Q99614	Tetratricopeptide repeat protein 1	2.46549	0.205727	1.30188	0.686709
Q15366	Poly(rC)-binding protein 2	2.99741	0.206184	1.58372	0.685744
P07196	Neurofilament light polypeptide	3.45999	0.215252	1.79077	0.667052
Q9NQ66	1-phosphatidylinositol 4,5-bisphosphate phosphodiesterase beta-1	2.12402	0.219764	1.08679	0.658043
P04040	Catalase	2.8516	0.220844	1.51177	0.655914
P42262	Glutamate receptor 2	9.01026	0.221811	3.17157	0.654018
Q16851	UTP--glucose-1-phosphate uridylyltransferase	2.81947	0.226737	1.49542	0.644477
O15455	Toll-like receptor 3	20.6934	0.227167	4.3711	0.643655
Q9H832	Ubiquitin-conjugating enzyme E2 Z	7.18588	0.230045	2.84516	0.638187
Q92613	Protein Jade-3	3.11208	0.230386	1.63788	0.637545
Q9HCG7	Non-lysosomal glucosylceramidase	2.63341	0.236379	1.39693	0.626391
P16298	Serine/threonine-protein phosphatase 2B catalytic subunit beta isoform	2.55357	0.238315	1.35251	0.622849
P52758	2-iminobutanoate/2-iminopropanoate deaminase	6.23681	0.239435	2.64081	0.620813
P08237	ATP-dependent 6-phosphofructokinase, muscle type	6.27706	0.240424	2.65009	0.619022
Q9H479	Fructosamine-3-kinase	3.60067	0.240717	1.84826	0.618493
Q9Y617	Phosphoserine aminotransferase	3.1148	0.254331	1.63914	0.5946
Q6PCE3	Glucose 1,6-bisphosphate synthase	3.57514	0.259401	1.838	0.586029
P54819	Adenylate kinase 2, mitochondrial	10.3008	0.2727	3.36468	0.564314
Q8TDQ7	Glucosamine-6-phosphate isomerase 2	2.23846	0.274749	1.1625	0.561064
Q6UWY5	Olfactomedin-like protein 1	5.3089	0.279849	2.40841	0.553076
Q06323	Proteasome activator complex subunit 1	6.04039	0.289852	2.59464	0.537824
O43426	Synaptojanin-1	4.37551	0.305221	2.12945	0.515386
Q8NBS9	Thioredoxin domain-containing protein 5	2.87194	0.30721	1.52203	0.512565
Q14019	Coactosin-like protein	2.73438	0.313495	1.45121	0.503769
Q92563	Testican-2	3.75749	0.319917	1.90977	0.494963
P30520	Adenylosuccinate synthetase isozyme 2	2.23414	0.325028	1.15972	0.488079
P15924	Desmoplakin	53.6447	0.337868	5.74536	0.471252
P0C7P3	Protein SLFN14	2.78451	0.342347	1.47742	0.465534
Q9BRR6	ADP-dependent glucokinase	3.01847	0.345239	1.59382	0.461881
Q9Y281	Cofilin-2	3.65476	0.347597	1.86978	0.458924
Q03013	Glutathione S-transferase Mu 4	19.0675	0.353376	4.25304	0.451763
Q9NQW6	Anillin	3.30264	0.357757	1.72362	0.446412
Q9ULP9	TBC1 domain family member 24	6.78427	0.36043	2.76219	0.443179
Q99747	Gamma-soluble NSF attachment protein	3.53759	0.382484	1.82277	0.417386
Q08345	Epithelial discoidin domain-containing receptor 1	3.1273	0.385394	1.64492	0.414095
Q9NYU2	UDP-glucose:glycoprotein glucosyltransferase 1	7.22034	0.394617	2.85207	0.403824
O75663	TIP41-like protein	2.03105	0.402647	1.02222	0.395076
P10915	Hyaluronan and proteoglycan link protein 1	2.71208	0.405874	1.4394	0.391609
P49589	Cysteine--tRNA ligase, cytoplasmic	3.6964	0.40665	1.88612	0.390779
Q9NYB9	Abl interactor 2	2.57131	0.417053	1.3625	0.379809
O94979	Protein transport protein Sec31A	3.96482	0.432697	1.98725	0.363816
Q92772	Cyclin-dependent kinase-like 2	5.08974	0.43413	2.34759	0.36238
P52907	F-actin-capping protein subunit alpha-1	3.35605	0.449797	1.74676	0.346983
P54577	Tyrosine--tRNA ligase, cytoplasmic	2.19472	0.450298	1.13404	0.3465
P51149	Ras-related protein Rab-7a	2.42073	0.453078	1.27544	0.343827
Q8NCB2	CaM kinase-like vesicle-associated protein	3.12104	0.46191	1.64203	0.335443
Q8WWV3	Reticulon-4-interacting protein 1, mitochondrial	2.40584	0.494435	1.26654	0.305891
Q96JE9	Microtubule-associated protein 6	2.80084	0.511923	1.48586	0.290796
Q9H4B7	Tubulin beta-1 chain	2.03096	0.589839	1.02217	0.229266
Q6PIU2	Neutral cholesterol ester hydrolase 1	2.04684	0.601954	1.0334	0.220437
O75083	WD repeat-containing protein 1	0.456923	0.0550204	-1.12998	1.25948
Q9UBS5	Gamma-aminobutyric acid type B receptor subunit 1	0.147492	0.0604917	-2.76129	1.2183
Q99963	Endophilin-A3	0.491262	0.0622351	-1.02544	1.20596
O96011	Peroxisomal membrane protein 11B	0.299838	0.0663697	-1.73775	1.17803
O43396	Thioredoxin-like protein 1	0.477735	0.0712784	-1.06572	1.14704
Q9Y277	Voltage-dependent anion-selective channel protein 3	0.473443	0.0720137	-1.07874	1.14258
Q8TAE6	Protein phosphatase 1 regulatory subunit 14C	0.231417	0.0729439	-2.11143	1.13701
A6NIZ1	Ras-related protein Rap-1b-like protein	0.460062	0.0816501	-1.1201	1.08804
P61981	14-3-3 protein gamma	0.308387	0.089906	-1.69719	1.04621
O60293	Zinc finger C3H1 domain-containing protein	0.181017	0.0937295	-2.4658	1.02812
Q16799	Reticulon-1	0.189544	0.0962393	-2.3994	1.01665
P18433	Receptor-type tyrosine-protein phosphatase alpha	0.309582	0.0991447	-1.69161	1.00373
O75131	Copine-3	0.336131	0.0997326	-1.57291	1.00116
O75061	Putative tyrosine-protein phosphatase auxilin	0.181955	0.103013	-2.45835	0.98711
P21912	Succinate dehydrogenase [ubiquinone] iron-sulfur subunit, mitochondrial	0.35029	0.105966	-1.51338	0.974835
Q01813	ATP-dependent 6-phosphofructokinase, platelet type	0.142303	0.106281	-2.81296	0.973543
O00330	Pyruvate dehydrogenase protein X component, mitochondrial	0.392756	0.110014	-1.3483	0.958553
Q13098	COP9 signalosome complex subunit 1	0.328932	0.110813	-1.60414	0.95541
O14775	Guanine nucleotide-binding protein subunit beta-5	0.474633	0.110815	-1.07512	0.955403
Q99832	T-complex protein 1 subunit eta	0.321085	0.121686	-1.63897	0.914758
P58549	FXYD domain-containing ion transport regulator 7	0.185274	0.122678	-2.43227	0.911233
Q09666	Neuroblast differentiation-associated protein AHNAK	0.0837238	0.123466	-3.57822	0.908451
Q15223	Nectin-1	0.19448	0.130634	-2.3623	0.883944
Q14974	Importin subunit beta-1	0.301047	0.132509	-1.73194	0.877755
Q7Z3D6	D-glutamate cyclase, mitochondrial	0.480952	0.135694	-1.05604	0.867438
O14841	5-oxoprolinase	0.153026	0.137362	-2.70815	0.862134
Q9UHY7	Enolase-phosphatase E1	0.395029	0.146063	-1.33997	0.835458
Q92688	Acidic leucine-rich nuclear phosphoprotein 32 family member B	0.139207	0.147628	-2.84469	0.830831
P07355	Annexin A2	0.361519	0.147944	-1.46785	0.829902
Q9UQ80	Proliferation-associated protein 2G4	0.310431	0.153757	-1.68765	0.813166
P58546	Myotrophin	0.203835	0.153813	-2.29453	0.813006
Q9HB71	Calcyclin-binding protein	0.283162	0.158777	-1.8203	0.799212
Q08209	Serine/threonine-protein phosphatase 2B catalytic subunit alpha isoform	0.449215	0.159833	-1.15452	0.796334
Q99714	3-hydroxyacyl-CoA dehydrogenase type-2	0.373576	0.167373	-1.42053	0.776316
P52306	Rap1 GTPase-GDP dissociation stimulator 1	0.448756	0.168971	-1.156	0.772188
P49368	T-complex protein 1 subunit gamma	0.473918	0.16983	-1.07729	0.769986
Q9C0A0	Contactin-associated protein-like 4	0.49297	0.194571	-1.02043	0.710921
Q9NZ45	CDGSH iron-sulfur domain-containing protein 1	0.316359	0.203302	-1.66037	0.691858
P49354	Protein farnesyltransferase/geranylgeranyltransferase type-1 subunit alpha	0.117317	0.21807	-3.09152	0.661404
P15259	Phosphoglycerate mutase 2	0.272688	0.224498	-1.87468	0.648788
P24666	Low molecular weight phosphotyrosine protein phosphatase	0.373365	0.227081	-1.42134	0.643819
P35555	Fibrillin-1	0.0578873	0.231547	-4.11061	0.635361
Q96F07	Cytoplasmic FMR1-interacting protein 2	0.143101	0.235776	-2.80489	0.6275
Q92859	Neogenin	0.0466972	0.238758	-4.42052	0.622042
Q12904	Aminoacyl tRNA synthase complex-interacting multifunctional protein 1	0.383931	0.24406	-1.38108	0.612504
P53396	ATP-citrate synthase	0.299812	0.257949	-1.73787	0.588467
Q9Y5J7	Mitochondrial import inner membrane translocase subunit Tim9	0.316525	0.26416	-1.65961	0.578133
P00751	Complement factor B	0.474802	0.275853	-1.0746	0.559323
Q9UBB6	Neurochondrin	0.287	0.276498	-1.80088	0.558309
Q9HAV0	Guanine nucleotide-binding protein subunit beta-4	0.473777	0.277856	-1.07772	0.556181
O95292	Vesicle-associated membrane protein-associated protein B/C	0.471043	0.278862	-1.08607	0.554611
Q6IQ26	DENN domain-containing protein 5A	0.309469	0.286712	-1.69213	0.542555
Q8TCT1	Phosphoethanolamine/phosphocholine phosphatase	0.113235	0.301432	-3.1426	0.52081
Q9NRX4	14 kDa phosphohistidine phosphatase	0.377912	0.313963	-1.40388	0.503122
O75899	Gamma-aminobutyric acid type B receptor subunit 2	0.409832	0.320813	-1.2869	0.493748
Q9Y6M9	NADH dehydrogenase [ubiquinone] 1 beta subcomplex subunit 9	0.445259	0.325078	-1.16728	0.488012
Q9UNA0	A disintegrin and metalloproteinase with thrombospondin motifs 5	0.388934	0.337548	-1.3624	0.471664
Q9UPR5	Sodium/calcium exchanger 2	0.213061	0.347417	-2.23066	0.459149
P01042	Kininogen-1	0.34696	0.351537	-1.52716	0.454029
Q8N4T8	Carbonyl reductase family member 4	0.264706	0.352496	-1.91754	0.452845
Q13404	Ubiquitin-conjugating enzyme E2 variant 1	0.175308	0.357882	-2.51204	0.44626
Q7Z4S6	Kinesin-like protein KIF21A	0.42783	0.370188	-1.22489	0.431578
Q04917	14-3-3 protein eta	0.340453	0.374606	-1.55447	0.426425
Q9Y5J6	Mitochondrial import inner membrane translocase subunit Tim10 B	0.49501	0.377359	-1.01447	0.423245
P78417	Glutathione S-transferase omega-1	0.411616	0.37918	-1.28063	0.421155
A0A0B4J2D5	Glutamine amidotransferase-like class 1 domain-containing protein 3B, mitochondrial	0.175234	0.380048	-2.51265	0.420162
P0DPI2	Glutamine amidotransferase-like class 1 domain-containing protein 3A, mitochondrial	0.175234	0.380048	-2.51265	0.420162
Q92747	Actin-related protein 2/3 complex subunit 1A	0.411046	0.418583	-1.28263	0.378218
P51884	Lumican	0.35504	0.452746	-1.49395	0.344145
O60603	Toll-like receptor 2	0.218524	0.453209	-2.19414	0.343702
Q9Y3U8	60S ribosomal protein L36	0.45573	0.46618	-1.13375	0.331446
P29323	Ephrin type-B receptor 2	0.3215	0.473566	-1.63711	0.32462
O00764	Pyridoxal kinase	0.291321	0.484967	-1.77932	0.314288
Q16643	Drebrin	0.442857	0.48516	-1.17509	0.314115
Q13613	Myotubularin-related protein 1	0.427996	0.499567	-1.22433	0.301406
Q7Z6L0	Proline-rich transmembrane protein 2	0.493442	0.503388	-1.01905	0.298097
P07900	Heat shock protein HSP 90-alpha	0.529865	0.0590485	-0.916303	1.22879
P54764	Ephrin type-A receptor 4	1.80984	0.0603875	0.855858	1.21905
P35613	Basigin	1.73835	0.0666189	0.797722	1.1764
Q99798	Aconitate hydratase, mitochondrial	1.95656	0.0672268	0.968316	1.17246
P20020	Plasma membrane calcium-transporting ATPase 1	1.82513	0.0676956	0.867997	1.16944
Q13449	Limbic system-associated membrane protein	1.45863	0.0680475	0.544611	1.16719
Q92752	Tenascin-R	1.85867	0.0687006	0.89427	1.16304
P04156	Major prion protein	1.43609	0.0696816	0.522147	1.15688
O00217	NADH dehydrogenase [ubiquinone] iron-sulfur protein 8, mitochondrial	0.674049	0.0712623	-0.569074	1.14714
P05362	Intercellular adhesion molecule 1	1.96601	0.0727612	0.975268	1.1381
O14594	Neurocan core protein	0.648162	0.0778423	-0.625573	1.10878
Q8NFZ8	Cell adhesion molecule 4	1.39313	0.078166	0.478325	1.10698
P30041	Peroxiredoxin-6	1.75929	0.0782333	0.814994	1.10661
P50148	Guanine nucleotide-binding protein G(q) subunit alpha	0.543182	0.0809189	-0.880493	1.09195
Q04760	Lactoylglutathione lyase	1.58209	0.0830198	0.661836	1.08082
P13591	Neural cell adhesion molecule 1	1.64441	0.0841926	0.717568	1.07473
P02765	Alpha-2-HS-glycoprotein	1.9168	0.0884382	0.938697	1.05336
P23634	Plasma membrane calcium-transporting ATPase 4	1.53557	0.0884979	0.618776	1.05307
P52209	6-phosphogluconate dehydrogenase, decarboxylating	1.31092	0.0899196	0.390582	1.04615
P08758	Annexin A5	1.41867	0.0915432	0.504544	1.03837
P40926	Malate dehydrogenase, mitochondrial	1.77696	0.0942831	0.829415	1.02557
Q9UNF0	Protein kinase C and casein kinase substrate in neurons protein 2	0.586461	0.0951505	-0.769892	1.02159
P63215	Guanine nucleotide-binding protein G(I)/G(S)/G(O) subunit gamma-3	0.623522	0.0968589	-0.681488	1.01386
A0A096LP55	Cytochrome b-c1 complex subunit 6-like, mitochondrial	1.97522	0.0982396	0.982015	1.00771
P60201	Myelin proteolipid protein	1.66233	0.10038	0.733206	0.998352
Q9H115	Beta-soluble NSF attachment protein	1.74555	0.100434	0.80368	0.998119
P14618	Pyruvate kinase PKM	1.33684	0.100694	0.418827	0.996996
Q13813	Spectrin alpha chain, non-erythrocytic 1	1.89549	0.104719	0.922573	0.979976
P63096	Guanine nucleotide-binding protein G(i) subunit alpha-1	1.95521	0.108363	0.96732	0.965121
P12814	Alpha-actinin-1	1.51146	0.108389	0.595939	0.965014
O15540	Fatty acid-binding protein, brain	1.56369	0.108421	0.644958	0.964888
Q16181	Septin-7	1.91258	0.108635	0.935519	0.964031
Q9H2U2	Inorganic pyrophosphatase 2, mitochondrial	1.57278	0.110378	0.653317	0.957116
Q8N126	Cell adhesion molecule 3	1.55782	0.110723	0.639533	0.955763
O95271	Poly [ADP-ribose] polymerase tankyrase-1	1.84194	0.11194	0.881227	0.951014
P60763	Ras-related C3 botulinum toxin substrate 3	1.81576	0.113765	0.860577	0.943991
Q92598	Heat shock protein 105 kDa	0.54782	0.119534	-0.868226	0.922509
P05165	Propionyl-CoA carboxylase alpha chain, mitochondrial	0.581577	0.119726	-0.781959	0.921812
P60174	Triosephosphate isomerase	0.665725	0.119754	-0.587003	0.92171
P21283	V-type proton ATPase subunit C 1	1.55127	0.119804	0.633452	0.921529
Q9P121	Neurotrimin	1.34663	0.120376	0.429349	0.91946
P50993	Sodium/potassium-transporting ATPase subunit alpha-2	1.88048	0.122114	0.911104	0.913235
O75935	Dynactin subunit 3	0.566899	0.126037	-0.818837	0.899501
P04899	Guanine nucleotide-binding protein G(i) subunit alpha-2	1.97886	0.12839	0.984669	0.891469
Q96ID5	Immunoglobulin superfamily member 21	0.661641	0.136493	-0.59588	0.864888
Q14103	Heterogeneous nuclear ribonucleoprotein D0	1.96412	0.13927	0.97388	0.856143
O95757	Heat shock 70 kDa protein 4L	0.508806	0.143509	-0.974813	0.84312
P21796	Voltage-dependent anion-selective channel protein 1	1.39014	0.150745	0.475234	0.821757
P46926	Glucosamine-6-phosphate isomerase 1	1.31217	0.151809	0.391955	0.818702
Q9UK22	F-box only protein 2	1.51107	0.152848	0.595574	0.81574
P68402	Platelet-activating factor acetylhydrolase IB subunit beta	1.64082	0.155107	0.714419	0.80937
P14415	Sodium/potassium-transporting ATPase subunit beta-2	1.74398	0.155876	0.802382	0.807222
Q99075	Proheparin-binding EGF-like growth factor	1.61267	0.156366	0.689449	0.805857
P38117	Electron transfer flavoprotein subunit beta	0.673394	0.156806	-0.570477	0.804638
Q9Y2T3	Guanine deaminase	1.54611	0.157449	0.628638	0.802859
Q01518	Adenylyl cyclase-associated protein 1	1.54632	0.15794	0.628844	0.801509
O15400	Syntaxin-7	1.59283	0.158557	0.671595	0.799814
P61158	Actin-related protein 3	1.61708	0.158629	0.693391	0.799617
O00429	Dynamin-1-like protein	0.52153	0.163053	-0.939178	0.787672
P21281	V-type proton ATPase subunit B, brain isoform	1.36925	0.164124	0.453384	0.784828
P08238	Heat shock protein HSP 90-beta	1.51455	0.164151	0.598889	0.784757
Q16555	Dihydropyrimidinase-related protein 2	1.94823	0.166909	0.962166	0.77752
Q9HC38	Glyoxalase domain-containing protein 4	1.70242	0.167007	0.767584	0.777265
P63241	Eukaryotic translation initiation factor 5A-1	0.573015	0.167537	-0.803356	0.775891
P35080	Profilin-2	0.614128	0.167839	-0.703389	0.775107
P61225	Ras-related protein Rap-2b	0.664789	0.172008	-0.589031	0.76445
Q9P1U1	Actin-related protein 3B	1.79242	0.173317	0.841911	0.761158
P22234	Multifunctional protein ADE2	1.69487	0.178803	0.761177	0.747626
Q92896	Golgi apparatus protein 1	1.42955	0.17941	0.515562	0.746153
Q9UJC5	SH3 domain-binding glutamic acid-rich-like protein 2	1.65369	0.181316	0.725686	0.741564
P04216	Thy-1 membrane glycoprotein	1.52117	0.188052	0.605184	0.725722
P15104	Glutamine synthetase	1.49022	0.188684	0.575521	0.724265
P10114	Ras-related protein Rap-2a	0.645556	0.191624	-0.631386	0.717551
Q96DG6	Carboxymethylenebutenolidase homolog	1.46574	0.192385	0.551628	0.715829
P62072	Mitochondrial import inner membrane translocase subunit Tim10	0.656239	0.192915	-0.607707	0.714635
P35222	Catenin beta-1	1.44626	0.198735	0.532332	0.701726
P35754	Glutaredoxin-1	0.546813	0.200091	-0.870882	0.698773
O94811	Tubulin polymerization-promoting protein	1.5872	0.203175	0.666487	0.692131
Q96GW7	Brevican core protein	1.54673	0.206268	0.629225	0.685568
P61586	Transforming protein RhoA	1.71596	0.206448	0.779016	0.685189
Q8IW45	ATP-dependent (S)-NAD(P)H-hydrate dehydratase	1.8488	0.210631	0.886587	0.676477
Q8N3F0	Maturin	0.52208	0.210832	-0.937657	0.676064
Q86UW8	Hyaluronan and proteoglycan link protein 4	0.522081	0.211889	-0.937655	0.673891
Q6PUV4	Complexin-2	0.518218	0.212877	-0.948369	0.671871
Q99442	Translocation protein SEC62	0.598604	0.217615	-0.740326	0.662312
P62834	Ras-related protein Rap-1A	1.9192	0.218548	0.940509	0.660454
Q08257	Quinone oxidoreductase	0.559912	0.219296	-0.836727	0.658968
P16284	Platelet endothelial cell adhesion molecule	1.52628	0.222421	0.610016	0.652824
P11908	Ribose-phosphate pyrophosphokinase 2	1.62623	0.222917	0.701531	0.651857
Q6ZMR3	L-lactate dehydrogenase A-like 6A	1.84369	0.224336	0.8826	0.6491
O95861	3'(2'),5'-bisphosphate nucleotidase 1	1.70274	0.227806	0.767862	0.642434
Q14194	Dihydropyrimidinase-related protein 1	1.88377	0.232122	0.913621	0.634284
P09417	Dihydropteridine reductase	1.58421	0.234478	0.663761	0.629899
P63167	Dynein light chain 1, cytoplasmic	1.44393	0.235015	0.529997	0.628905
Q9ULP0	Protein NDRG4	0.537187	0.237955	-0.896504	0.623505
O94985	Calsyntenin-1	0.678184	0.238588	-0.560251	0.622351
P17568	NADH dehydrogenase [ubiquinone] 1 beta subcomplex subunit 7	1.45925	0.239108	0.545228	0.621405
P19367	Hexokinase-1	1.42792	0.243005	0.513914	0.614385
Q9GZP4	PITH domain-containing protein 1	0.630183	0.243108	-0.666157	0.614201
P32119	Peroxiredoxin-2	1.67131	0.243112	0.740976	0.614193
P27338	Amine oxidase [flavin-containing] B	1.53584	0.244524	0.619032	0.611679
O75110	Probable phospholipid-transporting ATPase IIA	0.650017	0.245811	-0.621451	0.609398
O94760	N(G),N(G)-dimethylarginine dimethylaminohydrolase 1	0.646452	0.254526	-0.629386	0.594267
Q16658	Fascin	1.73585	0.256406	0.795642	0.591072
P35611	Alpha-adducin	0.677718	0.258648	-0.561243	0.587292
Q01082	Spectrin beta chain, non-erythrocytic 1	1.3921	0.258752	0.477263	0.587117
P04075	Fructose-bisphosphate aldolase A	1.47029	0.258831	0.556103	0.586984
P32004	Neural cell adhesion molecule L1	1.30229	0.26105	0.38105	0.583276
Q9NWN3	F-box only protein 34	1.49068	0.261125	0.575974	0.583151
Q9H4G0	Band 4.1-like protein 1	0.767948	0.261318	-0.38092	0.582831
Q13825	Methylglutaconyl-CoA hydratase, mitochondrial	1.71903	0.262343	0.781596	0.581131
Q96RU3	Formin-binding protein 1	0.541919	0.266339	-0.88385	0.574566
Q16134	Electron transfer flavoprotein-ubiquinone oxidoreductase, mitochondrial	0.647352	0.268449	-0.627378	0.571139
P11177	Pyruvate dehydrogenase E1 component subunit beta, mitochondrial	0.572864	0.268694	-0.803735	0.570742
Q13938	Calcyphosin	1.37093	0.270687	0.45516	0.567532
Q9UHC6	Contactin-associated protein-like 2	0.717571	0.275307	-0.478806	0.560182
P57087	Junctional adhesion molecule B	1.23812	0.277149	0.308155	0.557287
Q92823	Neuronal cell adhesion molecule	1.21776	0.278923	0.284231	0.554516
Q9NUQ9	Protein FAM49B	0.695095	0.287829	-0.524718	0.540865
O43707	Alpha-actinin-4	1.31193	0.288543	0.391689	0.53979
P09972	Fructose-bisphosphate aldolase C	1.43083	0.29034	0.516855	0.537092
Q99719	Septin-5	1.70671	0.290401	0.771217	0.537002
Q9H008	Phospholysine phosphohistidine inorganic pyrophosphate phosphatase	0.725337	0.297614	-0.463278	0.526346
Q7Z4W1	L-xylulose reductase	0.583097	0.299146	-0.778192	0.524117
P08133	Annexin A6	1.29427	0.303772	0.372142	0.517453
P0C0L4	Complement C4-A	1.63691	0.304807	0.710972	0.515974
Q96HE7	ERO1-like protein alpha	0.727984	0.304973	-0.458022	0.515738
P09497	Clathrin light chain B	1.34228	0.311991	0.42469	0.505858
P61421	V-type proton ATPase subunit d 1	1.93916	0.313077	0.955435	0.504348
P49327	Fatty acid synthase	1.74966	0.316229	0.807075	0.499999
P11217	Glycogen phosphorylase, muscle form	1.54296	0.318858	0.625699	0.496402
P05166	Propionyl-CoA carboxylase beta chain, mitochondrial	1.44015	0.320568	0.526224	0.49408
P62937	Peptidyl-prolyl cis-trans isomerase A	0.770002	0.320696	-0.377066	0.493906
P43004	Excitatory amino acid transporter 2	1.70372	0.323605	0.768686	0.489984
P00338	L-lactate dehydrogenase A chain	1.41001	0.324099	0.495704	0.489323
P08670	Vimentin	1.80656	0.334079	0.853247	0.47615
P09960	Leukotriene A-4 hydrolase	1.29335	0.334331	0.371118	0.475823
P09543	2',3'-cyclic-nucleotide 3'-phosphodiesterase	0.732926	0.338928	-0.448261	0.469892
O94856	Neurofascin	1.18136	0.343473	0.240448	0.464107
Q9NUJ1	Mycophenolic acid acyl-glucuronide esterase, mitochondrial	1.20113	0.343515	0.264392	0.464054
Q14195	Dihydropyrimidinase-related protein 3	1.46864	0.349814	0.554482	0.456163
P04732	Metallothionein-1E	1.95175	0.352004	0.96477	0.453453
Q14982	Opioid-binding protein/cell adhesion molecule	1.20767	0.358062	0.272229	0.446041
P46439	Glutathione S-transferase Mu 5	1.47551	0.368032	0.561215	0.434115
P53041	Serine/threonine-protein phosphatase 5	0.522905	0.371068	-0.935378	0.430547
O14525	Astrotactin-1	0.682021	0.373534	-0.552112	0.42767
Q9P2U7	Vesicular glutamate transporter 1	1.26148	0.374992	0.335112	0.425978
P09382	Galectin-1	1.54747	0.375472	0.629912	0.425423
Q9UHD1	Cysteine and histidine-rich domain-containing protein 1	0.665177	0.376178	-0.58819	0.424606
P35813	Protein phosphatase 1A	1.90819	0.376954	0.932204	0.423712
P12277	Creatine kinase B-type	0.535107	0.378304	-0.9021	0.422159
O00560	Syntenin-1	0.795516	0.382973	-0.330037	0.416832
P02649	Apolipoprotein E	0.771924	0.383842	-0.37347	0.415848
Q9ULU8	Calcium-dependent secretion activator 1	0.748602	0.386794	-0.417729	0.41252
Q92736	Ryanodine receptor 2	0.541545	0.388272	-0.884846	0.410864
Q9UBI6	Guanine nucleotide-binding protein G(I)/G(S)/G(O) subunit gamma-12	1.39352	0.390136	0.478732	0.408784
P33176	Kinesin-1 heavy chain	0.664616	0.394897	-0.589408	0.403517
Q9NQW7	Xaa-Pro aminopeptidase 1	1.56121	0.39894	0.642665	0.399092
Q99471	Prefoldin subunit 5	0.525426	0.400032	-0.928441	0.397905
O75380	NADH dehydrogenase [ubiquinone] iron-sulfur protein 6, mitochondrial	1.7072	0.400274	0.771636	0.397642
P11216	Glycogen phosphorylase, brain form	1.47266	0.40247	0.558424	0.395267
Q9BR76	Coronin-1B	1.54326	0.403061	0.625981	0.394629
P31948	Stress-induced-phosphoprotein 1	0.787827	0.404382	-0.344049	0.393208
O43865	S-adenosylhomocysteine hydrolase-like protein 1	1.41048	0.408422	0.496183	0.388891
P19404	NADH dehydrogenase [ubiquinone] flavoprotein 2, mitochondrial	0.699917	0.408639	-0.514744	0.388661
Q13177	Serine/threonine-protein kinase PAK 2	1.28032	0.411649	0.356505	0.385473
Q13153	Serine/threonine-protein kinase PAK 1	1.28032	0.411649	0.356505	0.385473
Q02252	Methylmalonate-semialdehyde dehydrogenase [acylating], mitochondrial	0.797652	0.41442	-0.326169	0.382559
Q7Z3B1	Neuronal growth regulator 1	0.863124	0.416812	-0.212359	0.380059
P18206	Vinculin	1.87822	0.421538	0.909363	0.375164
P35579	Myosin-9	1.4285	0.423064	0.514505	0.373594
P22830	Ferrochelatase, mitochondrial	1.73266	0.427282	0.792985	0.369286
Q9UQB3	Catenin delta-2	1.52309	0.43376	0.607003	0.362751
P62424	60S ribosomal protein L7a	1.76257	0.436168	0.817684	0.360347
Q6S8J3	POTE ankyrin domain family member E	1.14929	0.437521	0.200745	0.359001
P49773	Histidine triad nucleotide-binding protein 1	1.84168	0.438711	0.881023	0.357822
Q96FE5	Leucine-rich repeat and immunoglobulin-like domain-containing nogo receptor-interacting protein 1	0.658191	0.444161	-0.603421	0.352459
O14638	Ectonucleotide pyrophosphatase/phosphodiesterase family member 3	1.90083	0.446481	0.926626	0.350197
P25398	40S ribosomal protein S12	0.532019	0.447439	-0.910451	0.349266
P55884	Eukaryotic translation initiation factor 3 subunit B	0.706335	0.453441	-0.501576	0.343479
P20810	Calpastatin	0.587292	0.45601	-0.767849	0.341025
P09471	Guanine nucleotide-binding protein G(o) subunit alpha	0.857974	0.459361	-0.220994	0.337846
P01023	Alpha-2-macroglobulin	1.27913	0.461474	0.355159	0.335853
P36969	Phospholipid hydroperoxide glutathione peroxidase	0.56801	0.463777	-0.816012	0.33369
P30044	Peroxiredoxin-5, mitochondrial	0.800387	0.46572	-0.321231	0.331875
P38606	V-type proton ATPase catalytic subunit A	1.17798	0.467277	0.236317	0.330425
P21810	Biglycan	1.53399	0.468832	0.617286	0.328982
Q9ULB1	Neurexin-1	1.38822	0.469008	0.473231	0.32882
Q9HCC0	Methylcrotonoyl-CoA carboxylase beta chain, mitochondrial	1.29673	0.480468	0.374881	0.318335
P60983	Glia maturation factor beta	1.19208	0.481762	0.253478	0.317168
P11137	Microtubule-associated protein 2	1.47078	0.48216	0.556579	0.316809
P29762	Cellular retinoic acid-binding protein 1	1.27745	0.484149	0.353268	0.315021
P23526	Adenosylhomocysteinase	1.50574	0.484756	0.590473	0.314476
P09110	3-ketoacyl-CoA thiolase, peroxisomal	1.69166	0.488956	0.758438	0.31073
Q13586	Stromal interaction molecule 1	1.56707	0.491648	0.648068	0.308346
Q13162	Peroxiredoxin-4	1.33328	0.496186	0.414981	0.304356
Q9NR46	Endophilin-B2	0.799943	0.497237	-0.32203	0.303437
P16615	Sarcoplasmic/endoplasmic reticulum calcium ATPase 2	1.41517	0.497535	0.500972	0.303176
P00491	Purine nucleoside phosphorylase	1.91234	0.501179	0.935343	0.300007
Q9BX67	Junctional adhesion molecule C	1.38715	0.50524	0.472127	0.296502
P13489	Ribonuclease inhibitor	1.42921	0.51063	0.515219	0.291894
P51693	Amyloid-like protein 1	0.581926	0.510828	-0.781092	0.291725
Q00610	Clathrin heavy chain 1	1.14336	0.513743	0.19328	0.289254
P13637	Sodium/potassium-transporting ATPase subunit alpha-3	1.2347	0.525801	0.304159	0.279179
P20073	Annexin A7	1.53557	0.532289	0.618777	0.273853
Q9UMF0	Intercellular adhesion molecule 5	0.861622	0.533382	-0.214873	0.272961
Q93050	V-type proton ATPase 116 kDa subunit a isoform 1	1.14812	0.537	0.199271	0.270026
Q12907	Vesicular integral-membrane protein VIP36	1.12849	0.542217	0.174396	0.265827
Q93084	Sarcoplasmic/endoplasmic reticulum calcium ATPase 3	0.674454	0.543985	-0.568209	0.264413
P10515	Dihydrolipoyllysine-residue acetyltransferase component of pyruvate dehydrogenase complex, mitochondrial	0.82884	0.546307	-0.270834	0.262563
Q15818	Neuronal pentraxin-1	0.822619	0.546336	-0.281704	0.26254
P30153	Serine/threonine-protein phosphatase 2A 65 kDa regulatory subunit A alpha isoform	1.53626	0.552727	0.619419	0.25749
P09211	Glutathione S-transferase P	1.92743	0.554001	0.946676	0.25649
P50991	T-complex protein 1 subunit delta	0.683022	0.56079	-0.549996	0.2512
P13639	Elongation factor 2	1.34903	0.571918	0.431918	0.242666
P43243	Matrin-3	0.612913	0.578106	-0.706246	0.237992
P67870	Casein kinase II subunit beta	0.826981	0.580473	-0.274073	0.236218
P12036	Neurofilament heavy polypeptide	1.75507	0.581499	0.811525	0.235451
O94819	Kelch repeat and BTB domain-containing protein 11	1.72064	0.581842	0.782948	0.235195
P36578	60S ribosomal protein L4	1.68745	0.585938	0.754843	0.232148
Q14289	Protein-tyrosine kinase 2-beta	0.697204	0.590383	-0.520348	0.228866
P48047	ATP synthase subunit O, mitochondrial	1.16929	0.594965	0.225637	0.225509
P54652	Heat shock-related 70 kDa protein 2	1.13604	0.597114	0.184008	0.223943
P09496	Clathrin light chain A	1.2505	0.597216	0.32251	0.223869
Q01814	Plasma membrane calcium-transporting ATPase 2	1.18312	0.597357	0.242602	0.223766
Q14697	Neutral alpha-glucosidase AB	0.546218	0.603541	-0.87245	0.219293
Q07021	Complement component 1 Q subcomponent-binding protein, mitochondrial	0.886629	0.604412	-0.173598	0.218667
P48735	Isocitrate dehydrogenase [NADP], mitochondrial	1.17684	0.605545	0.234919	0.217853
Q96HD1	Cysteine-rich with EGF-like domain protein 1	0.742816	0.606252	-0.428923	0.217347
Q05329	Glutamate decarboxylase 2	1.93087	0.611918	0.949253	0.213307
P43121	Cell surface glycoprotein MUC18	1.14859	0.612837	0.199866	0.212655
Q9BS26	Endoplasmic reticulum resident protein 44	0.525928	0.614805	-0.927064	0.211262
Q8N335	Glycerol-3-phosphate dehydrogenase 1-like protein	1.13055	0.616346	0.177031	0.210175
Q8N8Z8	Zinc finger protein 441	1.84421	0.616429	0.883005	0.210117
Q07955	Serine/arginine-rich splicing factor 1	1.61429	0.619285	0.690903	0.20811
P08559	Pyruvate dehydrogenase E1 component subunit alpha, somatic form, mitochondrial	1.12584	0.619711	0.171002	0.207811
P17655	Calpain-2 catalytic subunit	0.853763	0.619813	-0.228092	0.20774
Q9BVG4	Protein PBDC1	1.12987	0.621683	0.176155	0.206431
P62979	Ubiquitin-40S ribosomal protein S27a	1.21315	0.622931	0.278762	0.20556
P78357	Contactin-associated protein 1	1.10243	0.62301	0.140687	0.205505
Q9H1K1	Iron-sulfur cluster assembly enzyme ISCU, mitochondrial	1.56749	0.623518	0.648457	0.205151
Q14914	Prostaglandin reductase 1	1.96177	0.624038	0.972157	0.204789
P30038	Delta-1-pyrroline-5-carboxylate dehydrogenase, mitochondrial	0.720261	0.625589	-0.473409	0.203711
P55809	Succinyl-CoA:3-ketoacid coenzyme A transferase 1, mitochondrial	0.842959	0.627428	-0.246465	0.202436
P62140	Serine/threonine-protein phosphatase PP1-beta catalytic subunit	0.604273	0.634196	-0.726728	0.197776
P12955	Xaa-Pro dipeptidase	1.13058	0.634328	0.177057	0.197686
Q9Y639	Neuroplastin	0.868782	0.635667	-0.202935	0.19677
P38646	Stress-70 protein, mitochondrial	1.22754	0.636124	0.295767	0.196458
Q9UBX1	Cathepsin F	1.39858	0.636166	0.483961	0.196429
Q93009	Ubiquitin carboxyl-terminal hydrolase 7	0.586435	0.641974	-0.769956	0.192483
Q99685	Monoglyceride lipase	1.52445	0.643191	0.608291	0.19166
P07737	Profilin-1	1.19151	0.644921	0.252794	0.190494
P30626	Sorcin	0.923471	0.645199	-0.114861	0.190306
P49458	Signal recognition particle 9 kDa protein	0.644181	0.647153	-0.634462	0.188993
P26232	Catenin alpha-2	1.14216	0.649865	0.191765	0.187177
Q9Y696	Chloride intracellular channel protein 4	1.27892	0.650992	0.354927	0.186424
Q4VC31	Coiled-coil domain-containing protein 58	0.749393	0.653617	-0.416205	0.184676
P04181	Ornithine aminotransferase, mitochondrial	0.650639	0.656995	-0.620072	0.182438
Q9P0R6	GSK3B-interacting protein	0.765568	0.661308	-0.385398	0.179596
Q9Y2J2	Band 4.1-like protein 3	0.914746	0.668441	-0.128557	0.174937
P14543	Nidogen-1	0.757578	0.670138	-0.400534	0.173836
P42765	3-ketoacyl-CoA thiolase, mitochondrial	0.811137	0.671302	-0.301983	0.173082
Q9UHX1	Poly(U)-binding-splicing factor PUF60	0.57043	0.674249	-0.809878	0.17118
Q8IXI2	Mitochondrial Rho GTPase 1	1.76505	0.675894	0.819708	0.170121
Q9UH03	Neuronal-specific septin-3	0.873324	0.679786	-0.195411	0.167628
P10809	60 kDa heat shock protein, mitochondrial	1.19638	0.681812	0.258681	0.166336
P01860	Immunoglobulin heavy constant gamma 3	0.679509	0.682317	-0.557435	0.166014
P40939	Trifunctional enzyme subunit alpha, mitochondrial	0.83965	0.682391	-0.252139	0.165967
Q9H4A4	Aminopeptidase B	0.91604	0.683284	-0.126518	0.165399
O75891	Cytosolic 10-formyltetrahydrofolate dehydrogenase	1.09304	0.683511	0.128343	0.165255
Q13011	Delta(3,5)-Delta(2,4)-dienoyl-CoA isomerase, mitochondrial	1.46501	0.69056	0.550914	0.160799
O95630	STAM-binding protein	1.38596	0.691478	0.470885	0.160221
P41222	Prostaglandin-H2 D-isomerase	0.750471	0.694916	-0.414132	0.158068
Q96TC7	Regulator of microtubule dynamics protein 3	1.12197	0.698187	0.166036	0.156028
Q13740	CD166 antigen	1.38553	0.701063	0.470439	0.154243
O95782	AP-2 complex subunit alpha-1	0.913755	0.701237	-0.13012	0.154135
Q8N3J6	Cell adhesion molecule 2	1.16421	0.702526	0.219353	0.153337
P04632	Calpain small subunit 1	1.08845	0.702798	0.122277	0.15317
O43175	D-3-phosphoglycerate dehydrogenase	0.893975	0.70994	-0.161693	0.148778
P49588	Alanine--tRNA ligase, cytoplasmic	1.17846	0.713783	0.236902	0.146434
P13760	HLA class II histocompatibility antigen, DRB1-4 beta chain	1.30357	0.71416	0.38247	0.146205
Q5T848	Probable G-protein coupled receptor 158	1.11337	0.715736	0.154939	0.145247
O43805	Sjoegren syndrome nuclear autoantigen 1	0.608239	0.716136	-0.71729	0.145005
Q58FG0	Putative heat shock protein HSP 90-alpha A5	1.10486	0.716675	0.143866	0.144678
P62877	E3 ubiquitin-protein ligase RBX1	0.739381	0.717126	-0.43561	0.144404
Q9P2R3	Rabankyrin-5	1.14443	0.71765	0.194629	0.144087
P60981	Destrin	0.890786	0.717839	-0.166848	0.143973
Q06830	Peroxiredoxin-1	0.870755	0.722963	-0.199661	0.140884
Q9Y4P1	Cysteine protease ATG4B	1.63587	0.723327	0.710058	0.140666
Q14118	Dystroglycan	1.38189	0.726528	0.466643	0.138747
O75439	Mitochondrial-processing peptidase subunit beta	0.809989	0.731546	-0.304026	0.135759
Q9NY33	Dipeptidyl peptidase 3	0.89494	0.739214	-0.160136	0.13123
O14531	Dihydropyrimidinase-related protein 4	0.771444	0.741748	-0.374367	0.129744
P11310	Medium-chain specific acyl-CoA dehydrogenase, mitochondrial	1.4239	0.743235	0.509852	0.128874
Q9HCM2	Plexin-A4	0.931307	0.749636	-0.102671	0.125149
P31146	Coronin-1A	1.10821	0.751728	0.148225	0.123939
Q96KP4	Cytosolic non-specific dipeptidase	1.14988	0.753289	0.201489	0.123038
Q92520	Protein FAM3C	0.927665	0.758789	-0.108323	0.119879
O14810	Complexin-1	0.825263	0.760215	-0.277074	0.119063
Q02543	60S ribosomal protein L18a	1.11191	0.764848	0.153039	0.116425
Q14CZ8	Hepatocyte cell adhesion molecule	1.11456	0.765556	0.156472	0.116023
P63261	Actin, cytoplasmic 2	0.939325	0.769883	-0.0903033	0.113575
P84090	Enhancer of rudimentary homolog	0.89772	0.772469	-0.155662	0.112119
Q96FJ2	Dynein light chain 2, cytoplasmic	1.09619	0.773175	0.132495	0.111722
O75306	NADH dehydrogenase [ubiquinone] iron-sulfur protein 2, mitochondrial	0.931045	0.776625	-0.103077	0.109789
Q9UHD8	Septin-9	1.46905	0.779928	0.554886	0.107946
P27797	Calreticulin	0.734155	0.792401	-0.445844	0.101055
P49748	Very long-chain specific acyl-CoA dehydrogenase, mitochondrial	1.22801	0.792677	0.296318	0.100904
P13987	CD59 glycoprotein	0.801977	0.794304	-0.318368	0.100013
Q1KMD3	Heterogeneous nuclear ribonucleoprotein U-like protein 2	0.82576	0.794655	-0.276205	0.0998214
P36957	Dihydrolipoyllysine-residue succinyltransferase component of 2-oxoglutarate dehydrogenase complex, mitochondrial	0.857385	0.800283	-0.221986	0.0967563
O96000	NADH dehydrogenase [ubiquinone] 1 beta subcomplex subunit 10	1.0681	0.808139	0.0950471	0.0925141
P31939	Bifunctional purine biosynthesis protein PURH	1.06869	0.815608	0.0958469	0.0885184
P05023	Sodium/potassium-transporting ATPase subunit alpha-1	1.08166	0.818046	0.113249	0.0872223
P46527	Cyclin-dependent kinase inhibitor 1B	1.22365	0.818734	0.291185	0.0868574
P19022	Cadherin-2	0.852762	0.820038	-0.229785	0.0861662
Q9BY67	Cell adhesion molecule 1	1.08275	0.824047	0.114705	0.084048
O43491	Band 4.1-like protein 2	1.05239	0.825008	0.0736641	0.083542
Q96QK1	Vacuolar protein sorting-associated protein 35	1.23475	0.826539	0.304217	0.0827366
Q9H074	Polyadenylate-binding protein-interacting protein 1	1.06466	0.828745	0.0903911	0.0815791
Q9NVH1	DnaJ homolog subfamily C member 11	1.04305	0.833584	0.0608086	0.0790507
Q9NQR4	Omega-amidase NIT2	1.06875	0.835095	0.0959275	0.0782641
P21333	Filamin-A	1.06918	0.841118	0.096502	0.0751431
Q16720	Plasma membrane calcium-transporting ATPase 3	1.07111	0.841973	0.0991031	0.0747016
P45880	Voltage-dependent anion-selective channel protein 2	1.04532	0.845436	0.0639466	0.0729194
P05198	Eukaryotic translation initiation factor 2 subunit 1	0.963658	0.846442	-0.0534069	0.0724026
Q9Y2J0	Rabphilin-3A	0.902722	0.852062	-0.147646	0.0695287
O00499	Myc box-dependent-interacting protein 1	1.04728	0.856448	0.0666498	0.0672988
P61086	Ubiquitin-conjugating enzyme E2 K	1.07367	0.861631	0.102549	0.0646786
Q53H12	Acylglycerol kinase, mitochondrial	1.0466	0.862492	0.0657068	0.0642451
Q03001	Dystonin	1.27212	0.863121	0.347239	0.0639284
Q8TAM6	Ermin	0.813514	0.864395	-0.29776	0.0632879
O00451	GDNF family receptor alpha-2	1.03965	0.868963	0.0561012	0.0609986
P60709	Actin, cytoplasmic 1	0.965228	0.869085	-0.0510578	0.0609376
Q99426	Tubulin-folding cofactor B	0.948437	0.872171	-0.0763759	0.0593982
P02675	Fibrinogen beta chain	1.04024	0.873572	0.0569173	0.0587012
Q02246	Contactin-2	0.940174	0.875492	-0.0889998	0.0577479
P55786	Puromycin-sensitive aminopeptidase	1.04072	0.876573	0.057587	0.0572119
Q6L8Q7	2',5'-phosphodiesterase 12	0.864185	0.877645	-0.210588	0.0566809
O94826	Mitochondrial import receptor subunit TOM70	1.10732	0.878212	0.147066	0.0564006
P56277	Cx9C motif-containing protein 4	0.911562	0.878401	-0.133587	0.0563073
O94973	AP-2 complex subunit alpha-2	0.960747	0.879626	-0.0577708	0.0557021
P62714	Serine/threonine-protein phosphatase 2A catalytic subunit beta isoform	1.03258	0.881329	0.0462558	0.0548618
P47756	F-actin-capping protein subunit beta	0.966999	0.884937	-0.048413	0.0530875
P39060	Collagen alpha-1(XVIII) chain	1.10586	0.885902	0.145163	0.0526145
Q9BQA1	Methylosome protein 50	0.867182	0.89662	-0.205593	0.0473916
P27348	14-3-3 protein theta	0.940134	0.896853	-0.0890617	0.0472789
Q969P0	Immunoglobulin superfamily member 8	1.02764	0.900737	0.0393412	0.045402
P50151	Guanine nucleotide-binding protein G(I)/G(S)/G(O) subunit gamma-10	1.07097	0.904494	0.0989132	0.0435944
P01011	Alpha-1-antichymotrypsin	0.941145	0.906436	-0.0875114	0.0426627
P62873	Guanine nucleotide-binding protein G(I)/G(S)/G(T) subunit beta-1	0.968285	0.910912	-0.046497	0.0405237
P31040	Succinate dehydrogenase [ubiquinone] flavoprotein subunit, mitochondrial	0.956346	0.913491	-0.0643951	0.0392959
Q05084	Islet cell autoantigen 1	0.908876	0.918783	-0.137845	0.0367872
O00533	Neural cell adhesion molecule L1-like protein	0.979307	0.924943	-0.0301671	0.0338851
P01034	Cystatin-C	1.1107	0.925651	0.151464	0.0335527
O43747	AP-1 complex subunit gamma-1	1.09486	0.927205	0.130746	0.0328241
P22033	Methylmalonyl-CoA mutase, mitochondrial	0.939224	0.931206	-0.0904591	0.0309543
P26038	Moesin	1.12649	0.933543	0.171832	0.0298656
Q9H6Z4	Ran-binding protein 3	1.03733	0.935073	0.0528806	0.0291543
P23434	Glycine cleavage system H protein, mitochondrial	1.09428	0.946567	0.129977	0.0238485
P02042	Hemoglobin subunit delta	0.966881	0.951844	-0.0485893	0.0214344
O76054	SEC14-like protein 2	1.0823	0.955488	0.114106	0.0197746
Q9UPN3	Microtubule-actin cross-linking factor 1, isoforms 1/2/3/5	0.947101	0.956502	-0.0784102	0.0193142
P14625	Endoplasmin	0.945077	0.960692	-0.0814955	0.0174159
Q14203	Dynactin subunit 1	1.01076	0.961782	0.0154416	0.0169234
P63208	S-phase kinase-associated protein 1	1.01248	0.963061	0.0178873	0.0163463
O60262	Guanine nucleotide-binding protein G(I)/G(S)/G(O) subunit gamma-7	1.02298	0.965093	0.032779	0.0154309
P62258	14-3-3 protein epsilon	1.01014	0.967024	0.0145549	0.0145629
P00367	Glutamate dehydrogenase 1, mitochondrial	0.990315	0.967662	-0.0140411	0.0142761
Q9HCB6	Spondin-1	0.964115	0.968518	-0.0527231	0.0138922
Q9NZL9	Methionine adenosyltransferase 2 subunit beta	0.980322	0.970538	-0.0286729	0.0129876
Q15041	ADP-ribosylation factor-like protein 6-interacting protein 1	1.02083	0.972487	0.0297473	0.0121163
Q9BY11	Protein kinase C and casein kinase substrate in neurons protein 1	1.00726	0.976108	0.0104353	0.010502
Q86XM0	Cation channel sperm-associated protein subunit delta	0.968985	0.980626	-0.0454538	0.00849659
P67775	Serine/threonine-protein phosphatase 2A catalytic subunit alpha isoform	1.00486	0.980665	0.00699674	0.00847917
Q9Y2K9	Syntaxin-binding protein 5-like	1.0205	0.981156	0.0292773	0.00826183
Q9P021	Cysteine-rich PDZ-binding protein	0.990796	0.983192	-0.0133401	0.00736166
P51649	Succinate-semialdehyde dehydrogenase, mitochondrial	0.994207	0.983386	-0.00838243	0.00727598
P37837	Transaldolase	0.992892	0.985305	-0.0102919	0.00642951
Q12765	Secernin-1	0.996773	0.989954	-0.00466287	0.00438491
P61978	Heterogeneous nuclear ribonucleoprotein K	0.996939	0.99322	-0.00442255	0.00295443
Q9UBQ7	Glyoxylate reductase/hydroxypyruvate reductase	1.00075	0.997205	0.0010795	0.00121542
Q9ULV4	Coronin-1C	21.0906	0.0576587	4.39853	1.23914
P13861	cAMP-dependent protein kinase type II-alpha regulatory subunit	0.0359024	0.0793782	-4.79978	1.1003
P30048	Thioredoxin-dependent peroxide reductase, mitochondrial	0.480272	0.0857346	-1.05808	1.06684
O00445	Synaptotagmin-5	0.581064	0.199162	-0.783231	0.700793
P08247	Synaptophysin	0.419404	0.0577652	-1.25359	1.23833
P21579	Synaptotagmin-1	0.525103	0.0786831	-0.929327	1.10412
P31323	cAMP-dependent protein kinase type II-beta regulatory subunit	0.0710497	0.0888846	-3.81503	1.05117
Q15691	Microtubule-associated protein RP/EB family member 1	1.76024	0.00986296	0.815768	2.00599
Q92686	Neurogranin	0.572686	0.0103105	-0.804183	1.98672
Q16620	BDNF/NT-3 growth factors receptor	1.94528	0.0128187	0.959981	1.89216
Q562R1	Beta-actin-like protein 2	1.8689	0.0146703	0.902189	1.83356
Q12860	Contactin-1	1.54559	0.0161474	0.628161	1.7919
O95865	N(G),N(G)-dimethylarginine dimethylaminohydrolase 2	1.61007	0.0169598	0.687123	1.77058
P18669	Phosphoglycerate mutase 1	0.586299	0.0180894	-0.770292	1.74257
Q15555	Microtubule-associated protein RP/EB family member 2	1.66217	0.0181613	0.733072	1.74085
P14314	Glucosidase 2 subunit beta	1.59041	0.0192132	0.669395	1.7164
P68133	Actin, alpha skeletal muscle	1.68443	0.0204368	0.75226	1.68959
P30086	Phosphatidylethanolamine-binding protein 1	1.7205	0.0219738	0.782825	1.6581
P17302	Gap junction alpha-1 protein	1.66938	0.022754	0.739309	1.64294
Q7L266	Isoaspartyl peptidase/L-asparaginase	1.89968	0.0236379	0.925758	1.62639
Q9NS86	LanC-like protein 2	1.98585	0.0245807	0.98976	1.60941
P14854	Cytochrome c oxidase subunit 6B1	1.54854	0.0251779	0.630909	1.59898
P05091	Aldehyde dehydrogenase, mitochondrial	1.98924	0.0265922	0.992219	1.57525
Q9NV96	Cell cycle control protein 50A	1.75497	0.0267624	0.811449	1.57247
P11766	Alcohol dehydrogenase class-3	0.580001	0.0272644	-0.785873	1.5644
P22314	Ubiquitin-like modifier-activating enzyme 1	1.7254	0.040391	0.786932	1.39372
P30050	60S ribosomal protein L12	1.55006	0.0414247	0.632324	1.38274
P31930	Cytochrome b-c1 complex subunit 1, mitochondrial	1.47657	0.0442683	0.56225	1.35391
P68363	Tubulin alpha-1B chain	0.629361	0.0466335	-0.668041	1.3313
P54289	Voltage-dependent calcium channel subunit alpha-2/delta-1	1.562	0.0503095	0.643394	1.29835
O43765	Small glutamine-rich tetratricopeptide repeat-containing protein alpha	0.576291	0.0510679	-0.795132	1.29185
O15394	Neural cell adhesion molecule 2	1.52131	0.0513508	0.605315	1.28945
P63104	14-3-3 protein zeta/delta	1.51732	0.0530906	0.601523	1.27498
Q8WXF7	Atlastin-1	1.52741	0.0531952	0.611086	1.27413
P31150	Rab GDP dissociation inhibitor alpha	1.88676	0.0537146	0.915911	1.26991
P51178	1-phosphatidylinositol 4,5-bisphosphate phosphodiesterase delta-1	1.50951	0.0537584	0.594082	1.26955
P50440	Glycine amidinotransferase, mitochondrial	0.635698	0.0541193	-0.653586	1.26665
Q8TBG9	Synaptoporin	1.95247	0.0409758	0.965302	1.38747
P49448	Glutamate dehydrogenase 2, mitochondrial	1.96591	0.0450264	0.975197	1.34653
