# Supplementary material for: Mechanistic insight into female predominance in Alzheimer’s disease based on aberrant protein S-nitrosylation of C3
Source: Sci Adv. 2022 Dec 14;8(50):eade0764. doi: 10.1126/sciadv.ade0764 (PMC9750152; doi:10.1126/sciadv.ade0764)
Supplement: Supplementary file 2 — Tables S3 to S14 [file sciadv.ade0764_tables_s3_to_s14.zip › sciadv.ade0764_table_s8.xlsx]

## Sheet: up-regulated SNO-proteins in AD
up-regulated SNO-protein ranking list
ID	Protein Name
Q8IV08	Phospholipase D3
Q13501	Sequestosome-1 (SQSTM1, p62)
P00734	Prothrombin
Q9BU02	Thiamine-triphosphatase
P78310	Coxsackievirus and adenovirus receptor
P01024	Complement C3
P02671	Fibrinogen alpha chain
Q9Y4C0	Neurexin-3
P08603	Complement factor H
P30531	Sodium- and chloride-dependent GABA transporter 1
Q16563	Synaptophysin-like protein 1
Q9BSA9	Endosomal/lysosomal potassium channel TMEM175
Q13530	Serine incorporator 3
P07738	Bisphosphoglycerate mutase
Q6UVY6	DBH-like monooxygenase protein 1
Q9NVS9	Pyridoxine-5'-phosphate oxidase
Q9UL25	Ras-related protein Rab-21
P63092	Guanine nucleotide-binding protein G(s) subunit alpha isoforms short
P78330	Phosphoserine phosphatase
P30043	Flavin reductase (NADPH)
O00399	Dynactin subunit 6
Q9NVA2	Septin-11
Q9P0K1	Disintegrin and metalloproteinase domain-containing protein 22
P62318	Small nuclear ribonucleoprotein Sm D3
P39656	Dolichyl-diphosphooligosaccharide--protein glycosyltransferase 48 kDa subunit
O95970	Leucine-rich glioma-inactivated protein 1
Q8WX93	Palladin
P51808	Dynein light chain Tctex-type 3
Q5T0D9	Tumor protein p63-regulated gene 1-like protein
P0DOX7	Immunoglobulin kappa light chain
P01111	GTPase NRas
P17677	Neuromodulin
Q9HD45	Transmembrane 9 superfamily member 3
Q9NRX5	Serine incorporator 1
Q6DD88	Atlastin-3
Q9HDC9	Adipocyte plasma membrane-associated protein
O94822	E3 ubiquitin-protein ligase listerin
O43837	Isocitrate dehydrogenase [NAD] subunit beta, mitochondrial
Q8NHH9	Atlastin-2
P14923	Junction plakoglobin
Q9Y646	Carboxypeptidase Q
P17405	Sphingomyelin phosphodiesterase
Q8NFR9	Interleukin-17 receptor E
Q8TD30	Alanine aminotransferase 2
Q9BUF5	Tubulin beta-6 chain
O76024	Wolframin
P02760	Protein AMBP
Q6P9B6	MTOR-associated protein MEAK7
P60900	Proteasome subunit alpha type-6
P02790	Hemopexin
Q8IX18	Probable ATP-dependent RNA helicase DHX40
P01876	Immunoglobulin heavy constant alpha 1
P20645	Cation-dependent mannose-6-phosphate receptor
Q9HCU4	Cadherin EGF LAG seven-pass G-type receptor 2
Q06323	Proteasome activator complex subunit 1
Q00765	Receptor expression-enhancing protein 5
P23229	Integrin alpha-6
Q13740	CD166 antigen
P0C0L4	Complement C4-A
Q9BTE3	Mini-chromosome maintenance complex-binding protein
P00747	Plasminogen
Q15111	Inactive phospholipase C-like protein 1
P00736	Complement C1r subcomponent
Q8N573	Oxidation resistance protein 1
P02768	Serum albumin
O95741	Copine-6
P36959	GMP reductase 1
Q8WW22	DnaJ homolog subfamily A member 4
Q9ULV4	Coronin-1C
Q92597	Protein NDRG1
P12236	ADP/ATP translocase 3
Q8N357	Solute carrier family 35 member F6
P61088	Ubiquitin-conjugating enzyme E2 N
P62487	DNA-directed RNA polymerase II subunit RPB7
Q9BUH6	Protein PAXX
P23381	Tryptophan--tRNA ligase, cytoplasmic
Q8N6C5	Immunoglobulin superfamily member 1
Q96AP7	Endothelial cell-selective adhesion molecule
Q5VTL7	Fibronectin type III domain-containing protein 7
Q9NRN5	Olfactomedin-like protein 3
P23142	Fibulin-1
P24821	Tenascin
P10155	60 kDa SS-A/Ro ribonucleoprotein
Q4G0N4	NAD kinase 2, mitochondrial
Q8TCD5	5'(3')-deoxyribonucleotidase, cytosolic type
P05937	Calbindin
Q9NZD2	Glycolipid transfer protein
P02774	Vitamin D-binding protein
Q6UWY5	Olfactomedin-like protein 1
P16298	Serine/threonine-protein phosphatase 2B catalytic subunit beta isoform
Q8TAF3	WD repeat-containing protein 48
P53794	Sodium/myo-inositol cotransporter
Q9H1K1	Iron-sulfur cluster assembly enzyme ISCU, mitochondrial
Q9BY44	Eukaryotic translation initiation factor 2A
Q9BVA1	Tubulin beta-2B chain
P17987	T-complex protein 1 subunit alpha
Q8TCZ2	CD99 antigen-like protein 2
P05452	Tetranectin
Q12805	EGF-containing fibulin-like extracellular matrix protein 1
Q96AG3	Solute carrier family 25 member 46
P49418	Amphiphysin
Q9HCG7	Non-lysosomal glucosylceramidase
Q6P587	Acylpyruvase FAHD1, mitochondrial
Q96SZ5	2-aminoethanethiol dioxygenase
Q9Y5L3	Ectonucleoside triphosphate diphosphohydrolase 2
Q14019	Coactosin-like protein
A6NNZ2	Tubulin beta-8 chain-like protein LOC260334
O75369	Filamin-B
Q92563	Testican-2
Q16775	Hydroxyacylglutathione hydrolase, mitochondrial
P51970	NADH dehydrogenase [ubiquinone] 1 alpha subcomplex subunit 8
O15511	Actin-related protein 2/3 complex subunit 5
Q9Y3F4	Serine-threonine kinase receptor-associated protein
P09488	Glutathione S-transferase Mu 1
P13671	Complement component C6
Q14651	Plastin-1
P41222	Prostaglandin-H2 D-isomerase
P11277	Spectrin beta chain, erythrocytic
O60486	Plexin-C1
P06753	Tropomyosin alpha-3 chain
Q96GG9	DCN1-like protein 1
P27361	Mitogen-activated protein kinase 3
Q86VP6	Cullin-associated NEDD8-dissociated protein 1
Q13228	Methanethiol oxidase
P06756	Integrin alpha-V
Q92688	Acidic leucine-rich nuclear phosphoprotein 32 family member B
Q9GZV7	Hyaluronan and proteoglycan link protein 2
P62316	Small nuclear ribonucleoprotein Sm D2
Q14204	Cytoplasmic dynein 1 heavy chain 1
Q92613	Protein Jade-3
Q9Y5J6	Mitochondrial import inner membrane translocase subunit Tim10 B
P02679	Fibrinogen gamma chain
Q8N9G6	Putative UPF0607 protein FLJ37424
P21399	Cytoplasmic aconitate hydratase
P50995	Annexin A11
Q9NW38	E3 ubiquitin-protein ligase FANCL
Q96PE5	Opalin
Q9ULA0	Aspartyl aminopeptidase
P21397	Amine oxidase [flavin-containing] A
O60361	Putative nucleoside diphosphate kinase
P05362	Intercellular adhesion molecule 1
P10909	Clusterin
Q9NQW7	Xaa-Pro aminopeptidase 1
Q16762	Thiosulfate sulfurtransferase
P29762	Cellular retinoic acid-binding protein 1
P16284	Platelet endothelial cell adhesion molecule
P00491	Purine nucleoside phosphorylase
Q9P2R3	Rabankyrin-5
P18206	Vinculin
Q9NZJ7	Mitochondrial carrier homolog 1
P27695	DNA-(apurinic or apyrimidinic site) lyase
Q13491	Neuronal membrane glycoprotein M6-b
Q68D91	Metallo-beta-lactamase domain-containing protein 2
Q9Y4E8	Ubiquitin carboxyl-terminal hydrolase 15
Q9C0C9	(E3-independent) E2 ubiquitin-conjugating enzyme
Q96F10	Diamine acetyltransferase 2
P16070	CD44 antigen
P60891	Ribose-phosphate pyrophosphokinase 1
Q9Y2J0	Rabphilin-3A
Q9NZ45	CDGSH iron-sulfur domain-containing protein 1
Q14108	Lysosome membrane protein 2
Q9BUT1	3-hydroxybutyrate dehydrogenase type 2
Q92777	Synapsin-2
P20916	Myelin-associated glycoprotein
Q13642	Four and a half LIM domains protein 1
P0DOX5	Immunoglobulin gamma-1 heavy chain
O15498	Synaptobrevin homolog YKT6
P78324	Tyrosine-protein phosphatase non-receptor type substrate 1
P13611	Versican core protein
Q5TFQ8	Signal-regulatory protein beta-1 isoform 3
Q08209	Serine/threonine-protein phosphatase 2B catalytic subunit alpha isoform
P56277	Cx9C motif-containing protein 4
P59768	Guanine nucleotide-binding protein G(I)/G(S)/G(O) subunit gamma-2
Q86UN3	Reticulon-4 receptor-like 2
Q96HN2	Adenosylhomocysteinase 3
Q86VB7	Scavenger receptor cysteine-rich type 1 protein M130
P16112	Aggrecan core protein
O14672	Disintegrin and metalloproteinase domain-containing protein 10
Q14195	Dihydropyrimidinase-related protein 3
P13716	Delta-aminolevulinic acid dehydratase
P43304	Glycerol-3-phosphate dehydrogenase, mitochondrial
Q9BUK0	Coiled-coil-helix-coiled-coil-helix domain-containing protein 7
Q13315	Serine-protein kinase ATM
P36871	Phosphoglucomutase-1
P00505	Aspartate aminotransferase, mitochondrial
P06396	Gelsolin
Q16851	UTP--glucose-1-phosphate uridylyltransferase
Q9NP72	Ras-related protein Rab-18
P68871	Hemoglobin subunit beta
Q15555	Microtubule-associated protein RP/EB family member 2
P62834	Ras-related protein Rap-1A
P09493	Tropomyosin alpha-1 chain
P10768	S-formylglutathione hydrolase
P31153	S-adenosylmethionine synthase isoform type-2
Q9H6Z4	Ran-binding protein 3
Q13509	Tubulin beta-3 chain
P23528	Cofilin-1
Q9ULB1	Neurexin-1
P22234	Multifunctional protein ADE2
P15121	Aldo-keto reductase family 1 member B1
P42025	Beta-centractin
Q07954	Prolow-density lipoprotein receptor-related protein 1
O60220	Mitochondrial import inner membrane translocase subunit Tim8 A
P21291	Cysteine and glycine-rich protein 1
P08574	Cytochrome c1, heme protein, mitochondrial
Q14CZ8	Hepatocyte cell adhesion molecule
P78559	Microtubule-associated protein 1A
P84095	Rho-related GTP-binding protein RhoG
Q96GD0	Pyridoxal phosphate phosphatase
Q01469	Fatty acid-binding protein 5
Q99497	Protein/nucleic acid deglycase DJ-1
P07384	Calpain-1 catalytic subunit
Q3ZCW2	Galectin-related protein
Q9Y512	Sorting and assembly machinery component 50 homolog
P51674	Neuronal membrane glycoprotein M6-a
P07858	Cathepsin B
Q13162	Peroxiredoxin-4
Q9Y490	Talin-1
O43157	Plexin-B1
P40925	Malate dehydrogenase, cytoplasmic
Q9BPU6	Dihydropyrimidinase-related protein 5
P14136	Glial fibrillary acidic protein
Q8TBG9	Synaptoporin
P19367	Hexokinase-1
P05026	Sodium/potassium-transporting ATPase subunit beta-1
P49419	Alpha-aminoadipic semialdehyde dehydrogenase
Q9P0L0	Vesicle-associated membrane protein-associated protein A
P13797	Plastin-3
P17302	Gap junction alpha-1 protein
P02765	Alpha-2-HS-glycoprotein
P11216	Glycogen phosphorylase, brain form
Q9NS86	LanC-like protein 2
P08134	Rho-related GTP-binding protein RhoC
P43034	Platelet-activating factor acetylhydrolase IB subunit alpha
P55263	Adenosine kinase
P11217	Glycogen phosphorylase, muscle form
P17568	NADH dehydrogenase [ubiquinone] 1 beta subcomplex subunit 7
O43920	NADH dehydrogenase [ubiquinone] iron-sulfur protein 5
P49189	4-trimethylaminobutyraldehyde dehydrogenase
P00492	Hypoxanthine-guanine phosphoribosyltransferase
P28331	NADH-ubiquinone oxidoreductase 75 kDa subunit, mitochondrial
P13693	Translationally-controlled tumor protein
P05408	Neuroendocrine protein 7B2
P30086	Phosphatidylethanolamine-binding protein 1
P05091	Aldehyde dehydrogenase, mitochondrial
P63208	S-phase kinase-associated protein 1
Q969Q5	Ras-related protein Rab-24
Q13813	Spectrin alpha chain, non-erythrocytic 1
