# Supplementary material for: Mechanistic insight into female predominance in Alzheimer’s disease based on aberrant protein S-nitrosylation of C3
Source: Sci Adv. 2022 Dec 14;8(50):eade0764. doi: 10.1126/sciadv.ade0764 (PMC9750152; doi:10.1126/sciadv.ade0764)
Supplement: Supplementary file 2 — Tables S3 to S14 [file sciadv.ade0764_tables_s3_to_s14.zip › sciadv.ade0764_table_s9.xlsx]

## Sheet: normal vs. AD 
Increased SNO-proteins in normal vs. AD brains
ID	Protein Name
Q8IV08	Phospholipase D3
Q9BX67	Junctional adhesion molecule C
P55884	Eukaryotic translation initiation factor 3 subunit B
O75369	Filamin-B
P00736	Complement C1r subcomponent
P16219	Short-chain spECIfic ACYl-CoA dehydrogenase, mitochondrial
P01024	Complement C3
Q13501	Sequestosome-1 (p62)
P10909	Clusterin
P23142	Fibulin-1
P22234	Multifunctional protein ADE2
P0DP58	Ly-6/neurotoxin-like protein 1
Q9GZV7	Hyaluronan and proteoglycan link protein 2
P31153	S-adenosylmethionine synthase isoform type-2
P13611	Versican core protein
P07384	Calpain-1 catalytic subunit
Q14108	Lysosome membrane protein 2
P17302	Gap junction alpha-1 protein
P06396	Gelsolin
P28331	NADH-ubiquinone oxidoreductase 75 kDa subunit, mitochondrial
Q16851	UTP--glucose-1-phosphate uridylyltransferase
P27695	DNA-(apurinic or apyrimidinic site) lyase
O14672	Disintegrin and metalloproteinase domain-containing protein 10
Q9NV96	Cell cycle control protein 50A
P62834	Ras-related protein Rap-1A
Q969Q5	Ras-related protein Rab-24
Q13449	Limbic system-associated membrane protein
Q15555	Microtubule-associated protein RP/EB family member 2
P04156	Major prion protein
P05026	Sodium/potassium-transporting ATPase subunit beta-1
