# Supplementary material for: Mechanistic insight into female predominance in Alzheimer’s disease based on aberrant protein S-nitrosylation of C3
Source: Sci Adv. 2022 Dec 14;8(50):eade0764. doi: 10.1126/sciadv.ade0764 (PMC9750152; doi:10.1126/sciadv.ade0764)
Supplement: Supplementary file 2 — Tables S3 to S14 [file sciadv.ade0764_tables_s3_to_s14.zip › sciadv.ade0764_table_s10.xlsx]

## Sheet: final lists
Male AD (362)		Male non-AD (294)			Female AD (322)			Female non-AD (234)
P62258	14-3-3 protein epsilon	Q04917	14-3-3 protein eta		Q9BUT1	3-hydroxybutyrate dehydrogenase type 2		Q04446	1,4-alpha-glucan-branching enzyme
Q9Y2I7	1-phosphatidylinositol 3-phosphate 5-kinase	Q15008	26S proteasome non-ATPase regulatory subunit 6		Q6NVY1	3-hydroxyisobutyryl-CoA hydrolase, mitochondrial		Q16698	2,4-dienoyl-CoA reductase, mitochondrial
P09543	2',3'-cyclic-nucleotide 3'-phosphodiesterase	Q6NVY1	3-hydroxyisobutyryl-CoA hydrolase, mitochondrial		Q06136	3-ketodihydrosphingosine reductase		O75832	26S proteasome non-ATPase regulatory subunit 10
O75832	26S proteasome non-ATPase regulatory subunit 10	P09110	3-ketoacyl-CoA thiolase, peroxisomal		P08708	40S ribosomal protein S17		Q9UNM6	26S proteasome non-ATPase regulatory subunit 13
O00232	26S proteasome non-ATPase regulatory subunit 12	P08708	40S ribosomal protein S17		P80404	4-aminobutyrate aminotransferase, mitochondrial		P43686	26S proteasome regulatory subunit 6B
P62333	26S proteasome regulatory subunit 10B	P60866	40S ribosomal protein S20		P49189	4-trimethylaminobutyraldehyde dehydrogenase		Q02218	2-oxoglutarate dehydrogenase, mitochondrial
P46782	40S ribosomal protein S5	P42677	40S ribosomal protein S27		Q9UBM7	7-dehydrocholesterol reductase		P21953	2-oxoisovalerate dehydrogenase subunit beta, mitochondrial
P10155	60 kDa SS-A/Ro ribonucleoprotein	Q00013	55 kDa erythrocyte membrane protein		P61160	Actin-related protein 2		P62280	40S ribosomal protein S11
P27635	60S ribosomal protein L10	Q9UNA0	A disintegrin and metalloproteinase with thrombospondin motifs 5		Q9NPJ3	Acyl-coenzyme A thioesterase 13		P62701	40S ribosomal protein S4, X isoform
Q76LX8	A disintegrin and metalloproteinase with thrombospondin motifs 13	Q9NUB1	Acetyl-coenzyme A synthetase 2-like, mitochondrial		Q08828	Adenylate cyclase type 1		P62241	40S ribosomal protein S8
Q92688	Acidic leucine-rich nuclear phosphoprotein 32 family member B	O14639	Actin-binding LIM protein 1		Q9HDC9	Adipocyte plasma membrane-associated protein		P08865	40S ribosomal protein SA
Q92747	Actin-related protein 2/3 complex subunit 1A	Q9H845	Acyl-CoA dehydrogenase family member 9, mitochondrial		P12235	ADP/ATP translocase 1		P10155	60 kDa SS-A/Ro ribonucleoprotein
O15511	Actin-related protein 2/3 complex subunit 5	Q9BRR6	ADP-dependent glucokinase		P12236	ADP/ATP translocase 3		P62888	60S ribosomal protein L30
O60241	Adhesion G protein-coupled receptor B2	Q9BQ69	ADP-ribose glycohydrolase MACROD1		A1Z1Q3	ADP-ribose glycohydrolase MACROD2		P46777	60S ribosomal protein L5
O94910	Adhesion G protein-coupled receptor L1	Q92667	A-kinase anchor protein 1, mitochondrial		P28907	ADP-ribosyl cyclase/cyclic ADP-ribose hydrolase 1		O95336	6-phosphogluconolactonase
Q8IUX7	Adipocyte enhancer-binding protein 1	Q5VST6	Alpha/beta hydrolase domain-containing protein 17B		O43488	Aflatoxin B1 aldehyde reductase member 2		Q9H324	A disintegrin and metalloproteinase with thrombospondin motifs 10
Q9HDC9	Adipocyte plasma membrane-associated protein	Q9C0B1	Alpha-ketoglutarate-dependent dioxygenase FTO		Q8TD30	Alanine aminotransferase 2		Q8IZT6	Abnormal spindle-like microcephaly-associated protein
P16112	Aggrecan core protein	Q03154	Aminoacylase-1		P14550	Aldo-keto reductase family 1 member A1		P39687	Acidic leucine-rich nuclear phosphoprotein 32 family member A
Q8TD30	Alanine aminotransferase 2	P51693	Amyloid-like protein 1		Q9BQI0	Allograft inflammatory factor 1-like		P59998	Actin-related protein 2/3 complex subunit 4
P11766	Alcohol dehydrogenase class-3	Q10567	AP-1 complex subunit beta-1		P49419	Alpha-aminoadipic semialdehyde dehydrogenase		Q9H845	Acyl-CoA dehydrogenase family member 9, mitochondrial
Q8IZ83	Aldehyde dehydrogenase family 16 member A1	O43747	AP-1 complex subunit gamma-1		P06733	Alpha-enolase		O14734	Acyl-coenzyme A thioesterase 8
P05091	Aldehyde dehydrogenase, mitochondrial	P63010	AP-2 complex subunit beta		Q16352	Alpha-internexin		Q8NC96	Adaptin ear-binding coat-associated protein 1
P15121	Aldo-keto reductase family 1 member B1	P45381	Aspartoacylase		P54920	Alpha-soluble NSF attachment protein		O00468	Agrin
P42330	Aldo-keto reductase family 1 member C3	P24539	ATP synthase F(0) complex subunit B1, mitochondrial		Q8WXJ9	Ankyrin repeat and SOCS box protein 17		Q9C0B1	Alpha-ketoglutarate-dependent dioxygenase FTO
Q9NTJ4	Alpha-mannosidase 2C1	P53396	ATP-citrate synthase		Q69YU3	Ankyrin repeat domain-containing protein 34A		Q9NTJ4	Alpha-mannosidase 2C1
P27338	Amine oxidase [flavin-containing] B	Q08211	ATP-dependent RNA helicase A		Q01484	Ankyrin-2		Q13155	Aminoacyl tRNA synthase complex-interacting multifunctional protein 2
Q12904	Aminoacyl tRNA synthase complex-interacting multifunctional protein 1	Q92499	ATP-dependent RNA helicase DDX1		Q10567	AP-1 complex subunit beta-1		Q03154	Aminoacylase-1
P49418	Amphiphysin	P02730	Band 3 anion transport protein		P63010	AP-2 complex subunit beta		P49418	Amphiphysin
Q69YU3	Ankyrin repeat domain-containing protein 34A	P07814	Bifunctional glutamate/proline--tRNA ligase		P08519	Apolipoprotein(a)		Q96CW1	AP-2 complex subunit mu
Q5TZF3	Ankyrin repeat domain-containing protein 45	Q6QNY1	Biogenesis of lysosome-related organelles complex 1 subunit 2		P17174	Aspartate aminotransferase, cytoplasmic		P53677	AP-3 complex subunit mu-2
P16157	Ankyrin-1	Q86YS7	C2 domain-containing protein 5		P45381	Aspartoacylase		O75689	Arf-GAP with dual PH domain-containing protein 1
P53677	AP-3 complex subunit mu-2	Q8IU99	Calcium homeostasis modulator protein 1		P24539	ATP synthase F(0) complex subunit B1, mitochondrial		P54136	Arginine--tRNA ligase, cytoplasmic
P08519	Apolipoprotein(a)	Q8IU85	Calcium/calmodulin-dependent protein kinase type 1D		P03928	ATP synthase protein 8		Q9HBZ2	Aryl hydrocarbon receptor nuclear translocator 2
P55064	Aquaporin-5	O75746	Calcium-binding mitochondrial carrier protein Aralar1		P02730	Band 3 anion transport protein		O75947	ATP synthase subunit d, mitochondrial
P00505	Aspartate aminotransferase, mitochondrial	P20810	Calpastatin		P50895	Basal cell adhesion molecule		Q92499	ATP-dependent RNA helicase DDX1
Q9ULA0	Aspartyl aminopeptidase	Q15417	Calponin-3		P98160	Basement membrane-specific heparan sulfate proteoglycan core protein		P02749	Beta-2-glycoprotein 1
Q8NHH9	Atlastin-2	O94985	Calsyntenin-1		P13929	Beta-enolase		P49407	Beta-arrestin-1
Q6DD88	Atlastin-3	Q9BQT9	Calsyntenin-3		P07738	Bisphosphoglycerate mutase		Q7Z7B8	Beta-defensin 128
O75947	ATP synthase subunit d, mitochondrial	Q9Y2B9	cAMP-dependent protein kinase inhibitor gamma		Q9HCU4	Cadherin EGF LAG seven-pass G-type receptor 2		P53004	Biliverdin reductase A
Q9H1Y0	Autophagy protein 5	P31323	cAMP-dependent protein kinase type II-beta regulatory subunit		P05937	Calbindin		Q9C0B6	BMP/retinoic acid-inducible neural-specific protein 2
P98160	Basement membrane-specific heparan sulfate proteoglycan core protein	Q6F5E8	Capping protein, Arp2/3 and myosin-I linker protein 2		Q13555	Calcium/calmodulin-dependent protein kinase type II subunit gamma		P78410	Butyrophilin subfamily 3 member A2
P31939	Bifunctional purine biosynthesis protein PURH	P78368	Casein kinase I isoform gamma-2		Q6NUK1	Calcium-binding mitochondrial carrier protein SCaMC-1		P20851	C4b-binding protein beta chain
P07738	Bisphosphoglycerate mutase	P67870	Casein kinase II subunit beta		P07384	Calpain-1 catalytic subunit		Q9UQM7	Calcium/calmodulin-dependent protein kinase type II subunit alpha
Q53S33	BolA-like protein 3	Q96Q11	CCA tRNA nucleotidyltransferase 1, mitochondrial		Q15417	Calponin-3		O75746	Calcium-binding mitochondrial carrier protein Aralar1
P23560	Brain-derived neurotrophic factor	P13987	CD59 glycoprotein		Q9Y646	Carboxypeptidase Q		P27824	Calnexin
P78410	Butyrophilin subfamily 3 member A2	Q9H3Q1	Cdc42 effector protein 4		P07858	Cathepsin B		P17612	cAMP-dependent protein kinase catalytic subunit alpha
Q9HCU4	Cadherin EGF LAG seven-pass G-type receptor 2	P60953	Cell division control protein 42 homolog		Q9UBR2	Cathepsin Z		Q6F5E8	Capping protein, Arp2/3 and myosin-I linker protein 2
P05937	Calbindin	Q9NZZ3	Charged multivesicular body protein 5		P20645	Cation-dependent mannose-6-phosphate receptor		P16152	Carbonyl reductase [NADPH] 1
Q9UQM7	Calcium/calmodulin-dependent protein kinase type II subunit alpha	Q8N3H0	Chemokine-like protein TAFA-2		Q8TCZ2	CD99 antigen-like protein 2		P16870	Carboxypeptidase E
P27824	Calnexin	Q9Y696	Chloride intracellular channel protein 4		P60953	Cell division control protein 42 homolog		Q5EG05	Caspase recruitment domain-containing protein 16
P07384	Calpain-1 catalytic subunit	Q96N23	Cilia- and flagella-associated protein 54		Q9HC77	Centromere protein J		P07339	Cathepsin D
Q8NCB2	CaM kinase-like vesicle-associated protein	O60271	C-Jun-amino-terminal kinase-interacting protein 4		Q8IW35	Centrosomal protein of 97 kDa		Q8N5K1	CDGSH iron-sulfur domain-containing protein 2
P04040	Catalase	P09496	Clathrin light chain A		P00450	Ceruloplasmin		P29373	Cellular retinoic acid-binding protein 2
P48509	CD151 antigen	Q9Y281	Cofilin-2		Q8N0X4	Citramalyl-CoA lyase, mitochondrial		Q9Y259	Choline/ethanolamine kinase
Q13740	CD166 antigen	A6NI56	Coiled-coil domain-containing protein 154		O75390	Citrate synthase, mitochondrial		Q12873	Chromodomain-helicase-DNA-binding protein 3
P16070	CD44 antigen	Q4VC31	Coiled-coil domain-containing protein 58		Q9NY35	Claudin domain-containing protein 1		Q2M329	Coiled-coil domain-containing protein 96
Q9BY67	Cell adhesion molecule 1	Q8WXI2	Connector enhancer of kinase suppressor of ras 2		P10909	Clusterin		P10643	Complement component C7
Q8NFZ8	Cell adhesion molecule 4	Q9NZB2	Constitutive coactivator of PPAR-gamma-like protein 1		Q15846	Clusterin-like protein 1		P36980	Complement factor H-related protein 2
P43121	Cell surface glycoprotein MUC18	Q8IYJ1	Copine-9		P23528	Cofilin-1		P05156	Complement factor I
P29762	Cellular retinoic acid-binding protein 1	Q9BR76	Coronin-1B		P00736	Complement C1r subcomponent		Q9NZB2	Constitutive coactivator of PPAR-gamma-like protein 1
Q8IYW2	Cilia- and flagella-associated protein 46	Q13363	C-terminal-binding protein 1		P01024	Complement C3		Q8WYK1	Contactin-associated protein-like 5
Q14019	Coactosin-like protein	Q9P126	C-type lectin domain family 1 member B		P07357	Complement component C8 alpha chain		Q9HCH3	Copine-5
P35606	Coatomer subunit beta'	P46527	Cyclin-dependent kinase inhibitor 1B		P02748	Complement component C9		Q8IYJ1	Copine-9
Q9BUK0	Coiled-coil-helix-coiled-coil-helix domain-containing protein 7	Q92772	Cyclin-dependent kinase-like 2		P08603	Complement factor H		P12532	Creatine kinase U-type, mitochondrial
P00736	Complement C1r subcomponent	Q9P021	Cysteine-rich PDZ-binding protein		O95741	Copine-6		Q96NY9	Crossover junction endonuclease MUS81
P01024	Complement C3	P49589	Cysteine--tRNA ligase, cytoplasmic		Q9NTM9	Copper homeostasis protein cutC homolog		Q86TL0	Cysteine protease ATG4D
P0C0L4	Complement C4-A	Q14008	Cytoskeleton-associated protein 5		P24387	Corticotropin-releasing factor-binding protein		Q5RI15	Cytochrome c oxidase assembly protein COX20, mitochondrial
P08603	Complement factor H	O00154	Cytosolic acyl coenzyme A thioester hydrolase		Q7Z7K0	COX assembly mitochondrial protein homolog		Q14204	Cytoplasmic dynein 1 heavy chain 1
Q92496	Complement factor H-related protein 4	Q9HCK1	DBF4-type zinc finger-containing protein 2		P78310	Coxsackievirus and adenovirus receptor		Q9UKF7	Cytoplasmic phosphatidylinositol transfer protein 1
Q5U5X0	Complex III assembly factor LYRM7	Q6IQ26	DENN domain-containing protein 5A		Q13618	Cullin-3		Q9Y394	Dehydrogenase/reductase SDR family member 7
O95741	Copine-6	O15228	Dihydroxyacetone phosphate acyltransferase		Q13619	Cullin-4A		O43583	Density-regulated protein
P78310	Coxsackievirus and adenovirus receptor	Q8IXT1	DNA damage-induced apoptosis suppressor protein		Q93034	Cullin-5		O95989	Diphosphoinositol polyphosphate phosphohydrolase 1
P56277	Cx9C motif-containing protein 4	P78527	DNA-dependent protein kinase catalytic subunit		Q86VP6	Cullin-associated NEDD8-dissociated protein 1		O75078	Disintegrin and metalloproteinase domain-containing protein 11
P08574	Cytochrome c1, heme protein, mitochondrial	Q13217	DnaJ homolog subfamily C member 3		P32929	Cystathionine gamma-lyase		Q13217	DnaJ homolog subfamily C member 3
Q14204	Cytoplasmic dynein 1 heavy chain 1	P45985	Dual specificity mitogen-activated protein kinase kinase 4		P22695	Cytochrome b-c1 complex subunit 2, mitochondrial		Q9P0K9	DOMON domain-containing protein FRRS1L
O43237	Cytoplasmic dynein 1 light intermediate chain 2	O00429	Dynamin-1-like protein		P07919	Cytochrome b-c1 complex subunit 6, mitochondrial		Q05193	Dynamin-1
Q96F07	Cytoplasmic FMR1-interacting protein 2	Q96FJ2	Dynein light chain 2, cytoplasmic		Q5JTJ3	Cytochrome c oxidase assembly factor 6 homolog		Q96EP1	E3 ubiquitin-protein ligase CHFR
Q9UKG1	DCC-interacting protein 13-alpha	Q96EP1	E3 ubiquitin-protein ligase CHFR		P08574	Cytochrome c1, heme protein, mitochondrial		Q14669	E3 ubiquitin-protein ligase TRIP12
Q8NFT8	Delta and Notch-like epidermal growth factor-related receptor	Q7Z6Z7	E3 ubiquitin-protein ligase HUWE1		P28838	Cytosol aminopeptidase		Q9BUP0	EF-hand domain-containing protein D1
Q13011	Delta(3,5)-Delta(2,4)-dienoyl-CoA isomerase, mitochondrial	Q15075	Early endosome antigen 1		Q6UVY6	DBH-like monooxygenase protein 1		Q96C19	EF-hand domain-containing protein D2
P33316	Deoxyuridine 5'-triphosphate nucleotidohydrolase, mitochondrial	Q96RP9	Elongation factor G, mitochondrial		Q96GG9	DCN1-like protein 1		Q15717	ELAV-like protein 1
P09417	Dihydropteridine reductase	Q9NT22	EMILIN-3		Q86X76	Deaminated glutathione amidase		P26378	ELAV-like protein 4
O14531	Dihydropyrimidinase-related protein 4	Q9NR46	Endophilin-B2		P33316	Deoxyuridine 5'-triphosphate nucleotidohydrolase, mitochondrial		Q05639	Elongation factor 1-alpha 2
Q8IYB7	DIS3-like exonuclease 2	P54760	Ephrin type-B receptor 4		Q16760	Diacylglycerol kinase delta		Q96RP9	Elongation factor G, mitochondrial
O14672	Disintegrin and metalloproteinase domain-containing protein 10	Q12929	Epidermal growth factor receptor kinase substrate 8		Q96F10	Diamine acetyltransferase 2		Q15370	Elongin-B
Q9P0K1	Disintegrin and metalloproteinase domain-containing protein 22	Q08345	Epithelial discoidin domain-containing receptor 1		P09622	Dihydrolipoyl dehydrogenase, mitochondrial		Q15369	Elongin-C
Q16531	DNA damage-binding protein 1	Q92506	Estradiol 17-beta-dehydrogenase 8		Q9BPU6	Dihydropyrimidinase-related protein 5		Q99962	Endophilin-A1
P51530	DNA replication ATP-dependent helicase/nuclease DNA2	P41567	Eukaryotic translation initiation factor 1		O14672	Disintegrin and metalloproteinase domain-containing protein 10		Q99961	Endophilin-A2
P62487	DNA-directed RNA polymerase II subunit RPB7	P47813	Eukaryotic translation initiation factor 1A, X-chromosomal		Q16531	DNA damage-binding protein 1		O75521	Enoyl-CoA delta isomerase 2, mitochondrial
Q9P0K9	DOMON domain-containing protein FRRS1L	P41091	Eukaryotic translation initiation factor 2 subunit 3		Q13426	DNA repair protein XRCC4		P98172	Ephrin-B1
Q9UJW0	Dynactin subunit 4	Q9Y262	Eukaryotic translation initiation factor 3 subunit L		P27695	DNA-(apurinic or apyrimidinic site) lyase		Q12929	Epidermal growth factor receptor kinase substrate 8
Q05193	Dynamin-1	P48664	Excitatory amino acid transporter 4		P62487	DNA-directed RNA polymerase II subunit RPB7		Q14240	Eukaryotic initiation factor 4A-II
Q9P225	Dynein heavy chain 2, axonemal	Q9Y2D4	Exocyst complex component 6B		Q8WW22	DnaJ homolog subfamily A member 4		P41567	Eukaryotic translation initiation factor 1
P51808	Dynein light chain Tctex-type 3	Q9UIA9	Exportin-7		P39656	Dolichyl-diphosphooligosaccharide--protein glycosyltransferase 48 kDa subunit		P47813	Eukaryotic translation initiation factor 1A, X-chromosomal
Q14118	Dystroglycan	O00519	Fatty-acid amide hydrolase 1		O00399	Dynactin subunit 6		P55010	Eukaryotic translation initiation factor 5
O94822	E3 ubiquitin-protein ligase listerin	Q9UKT8	F-box/WD repeat-containing protein 2		P51808	Dynein light chain Tctex-type 3		Q9GZV4	Eukaryotic translation initiation factor 5A-2
O60927	E3 ubiquitin-protein ligase PPP1R11	Q96AC1	Fermitin family homolog 2		Q8IWV8	E3 ubiquitin-protein ligase UBR2		P48664	Excitatory amino acid transporter 4
Q06587	E3 ubiquitin-protein ligase RING1	Q06828	Fibromodulin		Q9Y5L3	Ectonucleoside triphosphate diphosphohydrolase 2		Q9NV70	Exocyst complex component 1
Q63HN8	E3 ubiquitin-protein ligase RNF213	P14207	Folate receptor beta		P13804	Electron transfer flavoprotein subunit alpha, mitochondrial		Q96CS3	FAS-associated factor 2
Q86XT4	E3 ubiquitin-protein ligase TRIM50	P58549	FXYD domain-containing ion transport regulator 7		Q9C0E8	Endoplasmic reticulum junction formation protein lunapark		Q8N461	F-box/LRR-repeat protein 16
Q5T4S7	E3 ubiquitin-protein ligase UBR4	O75223	Gamma-glutamylcyclotransferase		Q7Z2K6	Endoplasmic reticulum metallopeptidase 1		P07954	Fumarate hydratase, mitochondrial
Q9Y5L3	Ectonucleoside triphosphate diphosphohydrolase 2	Q9NQX3	Gephyrin		Q9BSA9	Endosomal/lysosomal potassium channel TMEM175		Q6P2I3	Fumarylacetoacetate hydrolase domain-containing protein 2B
Q9BUP0	EF-hand domain-containing protein D1	O95749	Geranylgeranyl pyrophosphate synthase		Q96AP7	Endothelial cell-selective adhesion molecule		P47870	Gamma-aminobutyric acid receptor subunit beta-2
Q12805	EGF-containing fibulin-like extracellular matrix protein 1	P42262	Glutamate receptor 2		Q99814	Endothelial PAS domain-containing protein 1		Q13630	GDP-L-fucose synthase
P38117	Electron transfer flavoprotein subunit beta	Q8NB37	Glutamine amidotransferase-like class 1 domain-containing protein 1		Q9UNN8	Endothelial protein C receptor		Q9NQX3	Gephyrin
P14625	Endoplasmin	P0DPI2	Glutamine amidotransferase-like class 1 domain-containing protein 3A, mitochondrial		P30084	Enoyl-CoA hydratase, mitochondrial		O94925	Glutaminase kidney isoform, mitochondrial
Q9BSA9	Endosomal/lysosomal potassium channel TMEM175	P35754	Glutaredoxin-1		P52799	Ephrin-B2		P28161	Glutathione S-transferase Mu 2
P29323	Ephrin type-B receptor 2	Q92947	Glutaryl-CoA dehydrogenase, mitochondrial		Q92506	Estradiol 17-beta-dehydrogenase 8		P35573	Glycogen debranching enzyme
Q15768	Ephrin-B3	Q9NZD2	Glycolipid transfer protein		Q9BY44	Eukaryotic translation initiation factor 2A		Q8IZ08	G-protein coupled receptor 135
Q7L775	EPM2A-interacting protein 1	P78333	Glypican-5		P08294	Extracellular superoxide dismutase [Cu-Zn]		Q13480	GRB2-associated-binding protein 1
P05198	Eukaryotic translation initiation factor 2 subunit 1	Q75VX8	GRB2-associated and regulator of MAPK protein 2		Q01469	Fatty acid-binding protein 5		P01112	GTPase HRas
Q9BY44	Eukaryotic translation initiation factor 2A	P01116	GTPase KRas		O00519	Fatty-acid amide hydrolase 1		P01116	GTPase KRas
Q9GZV4	Eukaryotic translation initiation factor 5A-2	O14775	Guanine nucleotide-binding protein subunit beta-5		Q96IG2	F-box/LRR-repeat protein 20		P62879	Guanine nucleotide-binding protein G(I)/G(S)/G(T) subunit beta-2
Q06265	Exosome complex component RRP45	P41235	Hepatocyte nuclear factor 4-alpha		P02671	Fibrinogen alpha chain		P0DMV9	Heat shock 70 kDa protein 1B
P08294	Extracellular superoxide dismutase [Cu-Zn]	P61978	Heterogeneous nuclear ribonucleoprotein K		P02679	Fibrinogen gamma chain		P17066	Heat shock 70 kDa protein 6
P52907	F-actin-capping protein subunit alpha-1	P14866	Heterogeneous nuclear ribonucleoprotein L		P05230	Fibroblast growth factor 1		P51991	Heterogeneous nuclear ribonucleoprotein A3
Q8IYD8	Fanconi anemia group M protein	O43390	Heterogeneous nuclear ribonucleoprotein R		Q5VTL7	Fibronectin type III domain-containing protein 7		P14866	Heterogeneous nuclear ribonucleoprotein L
Q01469	Fatty acid-binding protein 5	Q1KMD3	Heterogeneous nuclear ribonucleoprotein U-like protein 2		P23142	Fibulin-1		P22626	Heterogeneous nuclear ribonucleoproteins A2/B1
O15540	Fatty acid-binding protein, brain	Q9BPY8	Homeodomain-only protein		P30043	Flavin reductase (NADPH)		Q9BX68	Histidine triad nucleotide-binding protein 2, mitochondrial
Q5JV73	FERM and PDZ domain-containing protein 3	Q8WZA9	Immunity-related GTPase family Q protein		Q6MZW2	Follistatin-related protein 4		Q9NQE9	Histidine triad nucleotide-binding protein 3
P02671	Fibrinogen alpha chain	P01860	Immunoglobulin heavy constant gamma 3		Q13642	Four and a half LIM domains protein 1		P78367	Homeobox protein Nkx-3.2
P02675	Fibrinogen beta chain	Q14974	Importin subunit beta-1		Q9ULV1	Frizzled-4		P29218	Inositol monophosphatase 1
P02679	Fibrinogen gamma chain	Q01968	Inositol polyphosphate 5-phosphatase OCRL-1		Q7Z2K8	G protein-regulated inducer of neurite outgrowth 1		P24592	Insulin-like growth factor-binding protein 6
P05230	Fibroblast growth factor 1	P11215	Integrin alpha-M		Q9UEY8	Gamma-adducin		Q9Y287	Integral membrane protein 2B
Q5VTL7	Fibronectin type III domain-containing protein 7	O75569	Interferon-inducible double-stranded RNA-dependent protein kinase activator A		P09104	Gamma-enolase		P51553	Isocitrate dehydrogenase [NAD] subunit gamma, mitochondrial
P23142	Fibulin-1	Q9HB29	Interleukin-1 receptor-like 2		O60443	Gasdermin-E		Q9NSE4	Isoleucine--tRNA ligase, mitochondrial
O75369	Filamin-B	Q15811	Intersectin-1		P06396	Gelsolin		Q9H0B6	Kinesin light chain 2
P30043	Flavin reductase (NADPH)	P63252	Inward rectifier potassium channel 2		Q8N2G8	GH3 domain-containing protein		Q9NS87	Kinesin-like protein KIF15
Q96RU3	Formin-binding protein 1	Q9UKU7	Isobutyryl-CoA dehydrogenase, mitochondrial		P14136	Glial fibrillary acidic protein		P42704	Leucine-rich PPR motif-containing protein, mitochondrial
Q13642	Four and a half LIM domains protein 1	P48735	Isocitrate dehydrogenase [NADP], mitochondrial		P11413	Glucose-6-phosphate 1-dehydrogenase		Q8NHM5	Lysine-specific demethylase 2B
Q9NQ88	Fructose-2,6-bisphosphatase TIGAR	Q9NSE4	Isoleucine--tRNA ligase, mitochondrial		P43304	Glycerol-3-phosphate dehydrogenase, mitochondrial		Q14168	MAGUK p55 subfamily member 2
Q08380	Galectin-3-binding protein	Q9HA64	Ketosamine-3-kinase		Q9NZD2	Glycolipid transfer protein		P41594	Metabotropic glutamate receptor 5
P47870	Gamma-aminobutyric acid receptor subunit beta-2	Q07866	Kinesin light chain 1		P36959	GMP reductase 1		O75431	Metaxin-2
A4D1B5	Gamma-secretase-activating protein	Q8NG31	Kinetochore scaffold 1		P59768	Guanine nucleotide-binding protein G(I)/G(S)/G(O) subunit gamma-2		P28482	Mitogen-activated protein kinase 1
Q99747	Gamma-soluble NSF attachment protein	P01042	Kininogen-1		P00738	Haptoglobin		P19105	Myosin regulatory light chain 12A
P17302	Gap junction alpha-1 protein	P42704	Leucine-rich PPR motif-containing protein, mitochondrial		P11142	Heat shock cognate 71 kDa protein		O95248	Myotubularin-related protein 5
P06396	Gelsolin	Q6UXM1	Leucine-rich repeats and immunoglobulin-like domains protein 3		P02790	Hemopexin		P29966	Myristoylated alanine-rich C-kinase substrate
Q8TEQ6	Gem-associated protein 5	P09960	Leukotriene A-4 hydrolase		P51858	Hepatoma-derived growth factor		Q96MN2	NACHT, LRR and PYD domains-containing protein 4
P14136	Glial fibrillary acidic protein	Q9UPQ0	LIM and calponin homology domains-containing protein 1		Q9NR48	Histone-lysine N-methyltransferase ASH1L		O43678	NADH dehydrogenase [ubiquinone] 1 alpha subcomplex subunit 2
P00367	Glutamate dehydrogenase 1, mitochondrial	Q9UKU0	Long-chain-fatty-acid--CoA ligase 6		Q8NCD3	Holliday junction recognition protein		P22570	NADPH:adrenodoxin oxidoreductase, mitochondrial
P09488	Glutathione S-transferase Mu 1	Q9Y4C1	Lysine-specific demethylase 3A		Q9NZL4	Hsp70-binding protein 1		P29120	Neuroendocrine convertase 1
P28161	Glutathione S-transferase Mu 2	Q15046	Lysine--tRNA ligase		Q9GZV7	Hyaluronan and proteoglycan link protein 2		Q9BV86	N-terminal Xaa-Pro-Lys N-methyltransferase 1
P78417	Glutathione S-transferase omega-1	P10253	Lysosomal alpha-glucosidase		A6NGN9	IgLON family member 5		P61970	Nuclear transport factor 2
P21695	Glycerol-3-phosphate dehydrogenase [NAD(+)], cytoplasmic	P49006	MARCKS-related protein		Q8WZA9	Immunity-related GTPase family Q protein		Q9BSC4	Nucleolar protein 10
P11216	Glycogen phosphorylase, brain form	P84157	Matrix-remodeling-associated protein 7		P24071	Immunoglobulin alpha Fc receptor		Q9ULE6	Paladin
P11217	Glycogen phosphorylase, muscle form	P11310	Medium-chain specific acyl-CoA dehydrogenase, mitochondrial		P0DOX2	Immunoglobulin alpha-2 heavy chain		Q96IV0	Peptide-N(4)-(N-acetyl-beta-glucosaminyl)asparagine amidase
Q9HC38	Glyoxalase domain-containing protein 4	Q8NEH6	Meiosis-specific nuclear structural protein 1		P0DOX5	Immunoglobulin gamma-1 heavy chain		Q9Y536	Peptidyl-prolyl cis-trans isomerase A-like 4A
P49915	GMP synthase [glutamine-hydrolyzing]	Q14831	Metabotropic glutamate receptor 7		P01876	Immunoglobulin heavy constant alpha 1		P30405	Peptidyl-prolyl cis-trans isomerase F, mitochondrial
P01111	GTPase NRas	P07438	Metallothionein-1B		P0DOX7	Immunoglobulin kappa light chain		Q02790	Peptidyl-prolyl cis-trans isomerase FKBP4
P63092	Guanine nucleotide-binding protein G(s) subunit alpha isoforms short	P04732	Metallothionein-1E		Q15111	Inactive phospholipase C-like protein 1		P48739	Phosphatidylinositol transfer protein beta isoform
P29992	Guanine nucleotide-binding protein subunit alpha-11	P13640	Metallothionein-1G		Q9NPH2	Inositol-3-phosphate synthase 1		Q16822	Phosphoenolpyruvate carboxykinase [GTP], mitochondrial
P0DMV9	Heat shock 70 kDa protein 1B	P80297	Metallothionein-1X		P18065	Insulin-like growth factor-binding protein 2		Q96G03	Phosphoglucomutase-2
Q04756	Hepatocyte growth factor activator	Q9H8H3	Methyltransferase-like protein 7A		P23229	Integrin alpha-6		P00558	Phosphoglycerate kinase 1
P52272	Heterogeneous nuclear ribonucleoprotein M	P27816	Microtubule-associated protein 4		P06756	Integrin alpha-V		O14523	Phospholipid transfer protein C2CD2L
P19367	Hexokinase-1	Q5VT66	Mitochondrial amidoxime-reducing component 1		O43837	Isocitrate dehydrogenase [NAD] subunit beta, mitochondrial		Q93100	Phosphorylase b kinase regulatory subunit beta
P30447	HLA class I histocompatibility antigen, A-23 alpha chain	Q8IXI1	Mitochondrial Rho GTPase 2		P14923	Junction plakoglobin		Q92561	Phytanoyl-CoA hydroxylase-interacting protein
Q9NZL4	Hsp70-binding protein 1	Q13613	Myotubularin-related protein 1		Q9BW62	Katanin p60 ATPase-containing subunit A-like 1		P57721	Poly(rC)-binding protein 3
Q9GZV7	Hyaluronan and proteoglycan link protein 2	O95248	Myotubularin-related protein 5		Q2TAC6	Kinesin-like protein KIF19		Q6P9A2	Polypeptide N-acetylgalactosaminyltransferase 18
Q16775	Hydroxyacylglutathione hydrolase, mitochondrial	Q86SF2	N-acetylgalactosaminyltransferase 7		Q5BKY1	Leucine-rich repeat-containing protein 10		P54707	Potassium-transporting ATPase alpha chain 2
Q6YN16	Hydroxysteroid dehydrogenase-like protein 2	Q56NI9	N-acetyltransferase ESCO2		Q6UXM1	Leucine-rich repeats and immunoglobulin-like domains protein 3		Q96AQ6	Pre-B-cell leukemia transcription factor-interacting protein 1
P01876	Immunoglobulin heavy constant alpha 1	Q86W24	NACHT, LRR and PYD domains-containing protein 14		Q14847	LIM and SH3 domain protein 1		P61758	Prefoldin subunit 3
P0DOX7	Immunoglobulin kappa light chain	Q8NFW8	N-acylneuraminate cytidylyltransferase		P0DP58	Ly-6/neurotoxin-like protein 1		P26196	Probable ATP-dependent RNA helicase DDX6
Q8N6C5	Immunoglobulin superfamily member 1	Q13423	NAD(P) transhydrogenase, mitochondrial		Q8N9F7	Lysophospholipase D GDPD1		Q8WUM4	Programmed cell death 6-interacting protein
Q9NPH2	Inositol-3-phosphate synthase 1	O95299	NADH dehydrogenase [ubiquinone] 1 alpha subcomplex subunit 10, mitochondrial		Q14108	Lysosome membrane protein 2		Q15185	Prostaglandin E synthase 3
P18065	Insulin-like growth factor-binding protein 2	P48163	NADP-dependent malic enzyme		P49006	MARCKS-related protein		Q92530	Proteasome inhibitor PI31 subunit
P24592	Insulin-like growth factor-binding protein 6	P22570	NADPH:adrenodoxin oxidoreductase, mitochondrial		Q96AM1	Mas-related G-protein coupled receptor member F		Q9BT09	Protein canopy homolog 3
P17301	Integrin alpha-2	P61081	NEDD8-conjugating enzyme Ubc12		O00339	Matrilin-2		Q8WTU0	Protein DDI1 homolog 1
P23229	Integrin alpha-6	P12036	Neurofilament heavy polypeptide		Q13228	Methanethiol oxidase		Q52LJ0	Protein FAM98B
P05362	Intercellular adhesion molecule 1	P07196	Neurofilament light polypeptide		Q9NX63	MICOS complex subunit MIC19		O14910	Protein lin-7 homolog A
Q12906	Interleukin enhancer-binding factor 3	O95502	Neuronal pentraxin receptor		Q9BRQ6	MICOS complex subunit MIC25		Q3MHD2	Protein LSM12 homolog
Q9NSB4	Keratin, type II cuticular Hb2	P59665	Neutrophil defensin 1		P10620	Microsomal glutathione S-transferase 1		Q9UGV2	Protein NDRG3
Q9H0B6	Kinesin light chain 2	Q6XQN6	Nicotinate phosphoribosyltransferase		Q969Z3	Mitochondrial amidoxime reducing component 2		Q5SWX8	Protein odr-4 homolog
P24043	Laminin subunit alpha-2	P14543	Nidogen-1		Q5VT66	Mitochondrial amidoxime-reducing component 1		Q9UD71	Protein phosphatase 1 regulatory subunit 1B
P11047	Laminin subunit gamma-1	P22307	Non-specific lipid-transfer protein		O60220	Mitochondrial import inner membrane translocase subunit Tim8 A		Q9UBV2	Protein sel-1 homolog 1
Q9NS86	LanC-like protein 2	Q8N987	N-terminal EF-hand calcium-binding protein 1		Q6P9B6	MTOR-associated protein MEAK7		Q15437	Protein transport protein Sec23B
O95970	Leucine-rich glioma-inactivated protein 1	Q9UBU9	Nuclear RNA export factor 1		Q5T3U5	Multidrug resistance-associated protein 7		Q13432	Protein unc-119 homolog A
Q8N9N7	Leucine-rich repeat-containing protein 57	O60936	Nucleolar protein 3		Q9UL63	Muskelin		P22061	Protein-L-isoaspartate(D-aspartate) O-methyltransferase
Q13449	Limbic system-associated membrane protein	P04181	Ornithine aminotransferase, mitochondrial		Q16653	Myelin-oligodendrocyte glycoprotein		Q8N7Z5	Putative ankyrin repeat domain-containing protein 31
P24666	Low molecular weight phosphotyrosine protein phosphatase	Q99572	P2X purinoceptor 7		P14649	Myosin light chain 6B		P48741	Putative heat shock 70 kDa protein 7
P51884	Lumican	O75475	PC4 and SFRS1-interacting protein		Q56NI9	N-acetyltransferase ESCO2		Q58FF8	Putative heat shock protein HSP 90-beta 2
O94772	Lymphocyte antigen 6H	P26885	Peptidyl-prolyl cis-trans isomerase FKBP2		Q86W24	NACHT, LRR and PYD domains-containing protein 14		P11498	Pyruvate carboxylase, mitochondrial
Q14108	Lysosome membrane protein 2	Q13451	Peptidyl-prolyl cis-trans isomerase FKBP5		Q8IXJ6	NAD-dependent protein deacetylase sirtuin-2		Q15042	Rab3 GTPase-activating protein catalytic subunit
Q14168	MAGUK p55 subfamily member 2	Q13526	Peptidyl-prolyl cis-trans isomerase NIMA-interacting 1		Q16718	NADH dehydrogenase [ubiquinone] 1 alpha subcomplex subunit 5		Q8WZA2	Rap guanine nucleotide exchange factor 4
P40925	Malate dehydrogenase, cytoplasmic	P30044	Peroxiredoxin-5, mitochondrial		P51970	NADH dehydrogenase [ubiquinone] 1 alpha subcomplex subunit 8		Q15286	Ras-related protein Rab-35
P08582	Melanotransferrin	O96011	Peroxisomal membrane protein 11B		Q9NX14	NADH dehydrogenase [ubiquinone] 1 beta subcomplex subunit 11, mitochondrial		P63244	Receptor of activated protein C kinase 1
O75431	Metaxin-2	Q16822	Phosphoenolpyruvate carboxykinase [GTP], mitochondrial		P49821	NADH dehydrogenase [ubiquinone] flavoprotein 1, mitochondrial		Q15493	Regucalcin
Q9BQA1	Methylosome protein 50	P36969	Phospholipid hydroperoxide glutathione peroxidase		O43920	NADH dehydrogenase [ubiquinone] iron-sulfur protein 5		P49758	Regulator of G-protein signaling 6
Q96GX9	Methylthioribulose-1-phosphate dehydratase	O75051	Plexin-A2		P00387	NADH-cytochrome b5 reductase 3		Q9P2E9	Ribosome-binding protein 1
Q9UPN3	Microtubule-actin cross-linking factor 1, isoforms 1/2/3/5	O15031	Plexin-B2		P28331	NADH-ubiquinone oxidoreductase 75 kDa subunit, mitochondrial		Q9Y3S1	Serine/threonine-protein kinase WNK2
Q96JE9	Microtubule-associated protein 6	Q15365	Poly(rC)-binding protein 1		Q92692	Nectin-2		P60510	Serine/threonine-protein phosphatase 4 catalytic subunit
Q15555	Microtubule-associated protein RP/EB family member 2	Q15366	Poly(rC)-binding protein 2		Q8TBC4	NEDD8-activating enzyme E1 catalytic subunit		Q9Y3F4	Serine-threonine kinase receptor-associated protein
Q9BTE3	Mini-chromosome maintenance complex-binding protein	Q9UHX1	Poly(U)-binding-splicing factor PUF60		P61081	NEDD8-conjugating enzyme Ubc12		P49591	Serine--tRNA ligase, cytoplasmic
Q9NZJ7	Mitochondrial carrier homolog 1	A4GXA9	Probable crossover junction endonuclease EME2		Q9Y4C0	Neurexin-3		Q9NP81	Serine--tRNA ligase, mitochondrial
Q9Y5J6	Mitochondrial import inner membrane translocase subunit Tim10 B	Q7Z6L0	Proline-rich transmembrane protein 2		P16519	Neuroendocrine convertase 2		Q15165	Serum paraoxonase/arylesterase 2
O60220	Mitochondrial import inner membrane translocase subunit Tim8 A	Q5FWE3	Proline-rich transmembrane protein 3		P51674	Neuronal membrane glycoprotein M6-a		Q07699	Sodium channel subunit beta-1
Q9Y5J7	Mitochondrial import inner membrane translocase subunit Tim9	P48147	Prolyl endopeptidase		Q13491	Neuronal membrane glycoprotein M6-b		P32418	Sodium/calcium exchanger 1
P22234	Multifunctional protein ADE2	P05166	Propionyl-CoA carboxylase beta chain, mitochondrial		O95502	Neuronal pentraxin receptor		P54709	Sodium/potassium-transporting ATPase subunit beta-3
O00499	Myc box-dependent-interacting protein 1	Q99873	Protein arginine N-methyltransferase 1		P84074	Neuron-specific calcium-binding protein hippocalcin		Q9H1V8	Sodium-dependent neutral amino acid transporter SLC6A17
O14745	Na(+)/H(+) exchange regulatory cofactor NHE-RF1	Q9BT09	Protein canopy homolog 3		P43490	Nicotinamide phosphoribosyltransferase		Q99523	Sortilin
Q96PB1	N-acetylneuraminate 9-O-acetyltransferase	Q6P4E1	Protein CASC4		O15118	NPC intracellular cholesterol transporter 1		Q9H4F8	SPARC-related modular calcium-binding protein 1
Q96MN2	NACHT, LRR and PYD domains-containing protein 4	P49354	Protein farnesyltransferase/geranylgeranyltransferase type-1 subunit alpha		Q9BQI9	Nuclear receptor-interacting protein 2		Q13033	Striatin-3
Q4G0N4	NAD kinase 2, mitochondrial	Q9UGV2	Protein NDRG3		P22392	Nucleoside diphosphate kinase B		P53597	Succinate--CoA ligase [ADP/GDP-forming] subunit alpha, mitochondrial
O43678	NADH dehydrogenase [ubiquinone] 1 alpha subcomplex subunit 2	Q9ULP0	Protein NDRG4		Q9NRN5	Olfactomedin-like protein 3		Q9P2R7	Succinate--CoA ligase [ADP-forming] subunit beta, mitochondrial
P51970	NADH dehydrogenase [ubiquinone] 1 alpha subcomplex subunit 8	P35813	Protein phosphatase 1A		Q8N573	Oxidation resistance protein 1		Q9BR01	Sulfotransferase 4A1
P17568	NADH dehydrogenase [ubiquinone] 1 beta subcomplex subunit 7	Q8WYL5	Protein phosphatase Slingshot homolog 1		Q99572	P2X purinoceptor 7		Q15527	Surfeit locus protein 2
P00387	NADH-cytochrome b5 reductase 3	Q9P258	Protein RCC2		Q8WX93	Palladin		Q8N9I0	Synaptotagmin-2
Q13564	NEDD8-activating enzyme E1 regulatory subunit	P06702	Protein S100-A9		O75475	PC4 and SFRS1-interacting protein		Q86Y82	Syntaxin-12
Q969M7	NEDD8-conjugating enzyme UBE2F	P55735	Protein SEC13 homolog		Q13451	Peptidyl-prolyl cis-trans isomerase FKBP5		P61764	Syntaxin-binding protein 1
O15259	Nephrocystin-1	Q14289	Protein-tyrosine kinase 2-beta		P30039	Phenazine biosynthesis-like domain-containing protein		Q9Y4G6	Talin-2
P13591	Neural cell adhesion molecule 1	Q13882	Protein-tyrosine kinase 6		P36871	Phosphoglucomutase-1		Q86TI0	TBC1 domain family member 1
O00533	Neural cell adhesion molecule L1-like protein	P00540	Proto-oncogene serine/threonine-protein kinase mos		Q8IV08	Phospholipase D3		P50990	T-complex protein 1 subunit theta
Q9ULB1	Neurexin-1	P12931	Proto-oncogene tyrosine-protein kinase Src		Q9NWQ8	Phosphoprotein associated with glycosphingolipid-enriched microdomains 1		P40227	T-complex protein 1 subunit zeta
Q9Y4C0	Neurexin-3	Q58FG0	Putative heat shock protein HSP 90-alpha A5		O60256	Phosphoribosyl pyrophosphate synthase-associated protein 2		Q86US8	Telomerase-binding protein EST1A
P17677	Neuromodulin	Q9NVV2	Putative uncharacterized protein C19orf73		P78330	Phosphoserine phosphatase		Q9BQ16	Testican-3
Q15818	Neuronal pentraxin-1	O94903	Pyridoxal phosphate homeostasis protein		P36955	Pigment epithelium-derived factor		Q9H6P5	Threonine aspartase 1
Q9Y639	Neuroplastin	O00330	Pyruvate dehydrogenase protein X component, mitochondrial		P41586	Pituitary adenylate cyclase-activating polypeptide type I receptor		Q8IYQ7	Threonine synthase-like 1
O15118	NPC intracellular cholesterol transporter 1	P31751	RAC-beta serine/threonine-protein kinase		P13796	Plastin-2		Q12933	TNF receptor-associated factor 2
P61970	Nuclear transport factor 2	Q8WUD1	Ras-related protein Rab-2B		O43157	Plexin-B1		Q96HA7	Tonsoku-like protein
Q86WB0	Nuclear-interacting partner of ALK	P20336	Ras-related protein Rab-3A		O00592	Podocalyxin		Q15560	Transcription elongation factor A protein 2
Q13232	Nucleoside diphosphate kinase 3	Q96E17	Ras-related protein Rab-3C		P17658	Potassium voltage-gated channel subfamily A member 6		Q00577	Transcriptional activator protein Pur-alpha
Q6UWY5	Olfactomedin-like protein 1	O95716	Ras-related protein Rab-3D		O60831	PRA1 family protein 2		Q9Y5S1	Transient receptor potential cation channel subfamily V member 2
Q9NRN5	Olfactomedin-like protein 3	P51149	Ras-related protein Rab-7a		Q9UMS4	Pre-mRNA-processing factor 19		Q99805	Transmembrane 9 superfamily member 2
Q8WX93	Palladin	Q15493	Regucalcin		Q6NUJ1	Proactivator polypeptide-like 1		Q9C040	Tripartite motif-containing protein 2
Q9Y536	Peptidyl-prolyl cis-trans isomerase A-like 4A	Q16799	Reticulon-1		Q8IX18	Probable ATP-dependent RNA helicase DHX40		P67936	Tropomyosin alpha-4 chain
Q06830	Peroxiredoxin-1	Q8WWV3	Reticulon-4-interacting protein 1, mitochondrial		Q5FWE3	Proline-rich transmembrane protein 3		Q99576	TSC22 domain family protein 3
P32119	Peroxiredoxin-2	Q9HBH5	Retinol dehydrogenase 14		Q07954	Prolow-density lipoprotein receptor-related protein 1		P68366	Tubulin alpha-4A chain
Q13162	Peroxiredoxin-4	O75116	Rho-associated protein kinase 2		Q9P2B2	Prostaglandin F2 receptor negative regulator		Q9NRR5	Ubiquilin-4
Q99424	Peroxisomal acyl-coenzyme A oxidase 2	Q969G6	Riboflavin kinase		Q8IVF2	Protein AHNAK2		Q15819	Ubiquitin-conjugating enzyme E2 variant 2
P40855	Peroxisomal biogenesis factor 19	Q8ND24	RING finger protein 214		Q6P4E1	Protein CASC4		Q6ZUG5	Uncharacterized protein FLJ43738
P30086	Phosphatidylethanolamine-binding protein 1	Q9Y6Y8	SEC23-interacting protein		Q96C01	Protein FAM136A		Q6P1X6	UPF0598 protein C8orf82
Q8IV08	Phospholipase D3	P05060	Secretogranin-1		Q8TBF8	Protein FAM81A		P62760	Visinin-like protein 1
P23634	Plasma membrane calcium-transporting ATPase 4	Q92599	Septin-8		Q9UN36	Protein NDRG2		Q9GZS3	WD repeat-containing protein 61
P00747	Plasminogen	O15075	Serine/threonine-protein kinase DCLK1		O75688	Protein phosphatase 1B		Q14584	Zinc finger protein 266
Q14651	Plastin-1	Q9NP81	Serine--tRNA ligase, mitochondrial		Q5TF21	Protein SOGA3		P16415	Zinc finger protein 823
P16284	Platelet endothelial cell adhesion molecule	P45954	Short/branched chain specific acyl-CoA dehydrogenase, mitochondrial		Q9ULE0	Protein WWC3
O60486	Plexin-C1	Q14765	Signal transducer and activator of transcription 4		Q99497	Protein/nucleic acid deglycase DJ-1
Q8TCS8	Polyribonucleotide nucleotidyltransferase 1, mitochondrial	O95295	SNARE-associated protein Snapin		P00734	Prothrombin
P54707	Potassium-transporting ATPase alpha chain 2	P32418	Sodium/calcium exchanger 1		Q96QE2	Proton myo-inositol cotransporter
Q96AQ6	Pre-B-cell leukemia transcription factor-interacting protein 1	Q9Y6X4	Soluble lamin-associated protein of 75 kDa		O60361	Putative nucleoside diphosphate kinase
Q9UMS4	Pre-mRNA-processing factor 19	Q9Y5W7	Sorting nexin-14		Q9P1J3	Putative uncharacterized protein DHRS4-AS1
Q6NUJ1	Proactivator polypeptide-like 1	Q7KZF4	Staphylococcal nuclease domain-containing protein 1		Q8N9G6	Putative UPF0607 protein FLJ37424
Q8N6M5	Probable allantoicase	Q9H2G2	STE20-like serine/threonine-protein kinase		P50395	Rab GDP dissociation inhibitor beta
O75110	Probable phospholipid-transporting ATPase IIA	Q13586	Stromal interaction molecule 1		Q9UL25	Ras-related protein Rab-21
Q07954	Prolow-density lipoprotein receptor-related protein 1	Q9P2R7	Succinate--CoA ligase [ADP-forming] subunit beta, mitochondrial		Q969Q5	Ras-related protein Rab-24
P41222	Prostaglandin-H2 D-isomerase	P55809	Succinyl-CoA:3-ketoacid coenzyme A transferase 1, mitochondrial		Q8WUD1	Ras-related protein Rab-2B
Q06323	Proteasome activator complex subunit 1	O14512	Suppressor of cytokine signaling 7		P08575	Receptor-type tyrosine-protein phosphatase C
P60900	Proteasome subunit alpha type-6	O43426	Synaptojanin-1		Q9NQC3	Reticulon-4
P02760	Protein AMBP	Q6XYQ8	Synaptotagmin-10		Q08999	Retinoblastoma-like protein 2
Q8WTU0	Protein DDI1 homolog 1	Q86TI0	TBC1 domain family member 1		Q9HBH5	Retinol dehydrogenase 14
Q92613	Protein Jade-3	P48643	T-complex protein 1 subunit epsilon		Q92781	Retinol dehydrogenase 5
Q9UNF0	Protein kinase C and casein kinase substrate in neurons protein 2	Q6PF05	Tetratricopeptide repeat protein 23-like		Q12774	Rho guanine nucleotide exchange factor 5
Q7Z4H8	Protein O-glucosyltransferase 3	Q8N584	Tetratricopeptide repeat protein 39C		P62745	Rho-related GTP-binding protein RhoB
Q8IUR5	Protein O-mannosyl-transferase TMTC1	Q8NBS9	Thioredoxin domain-containing protein 5		P08134	Rho-related GTP-binding protein RhoC
Q9BUH6	Protein PAXX	Q9H1E5	Thioredoxin-related transmembrane protein 4		P84095	Rho-related GTP-binding protein RhoG
Q9UD71	Protein phosphatase 1 regulatory subunit 1B	Q13769	THO complex subunit 5 homolog		P17081	Rho-related GTP-binding protein RhoQ
Q8N9V7	Protein TOPAZ1	Q9H6P5	Threonine aspartase 1		O00584	Ribonuclease T2
P00734	Prothrombin	Q8IYQ7	Threonine synthase-like 1		P31153	S-adenosylmethionine synthase isoform type-2
P00491	Purine nucleoside phosphorylase	P01266	Thyroglobulin		Q14151	Scaffold attachment factor B2
Q6P1N9	Putative deoxyribonuclease TATDN1	O75663	TIP41-like protein		Q6UXD5	Seizure 6-like protein 2
Q58FF8	Putative heat shock protein HSP 90-beta 2	Q969E4	Transcription elongation factor A protein-like 3		O75326	Semaphorin-7A
Q9C0F0	Putative Polycomb group protein ASXL3	Q5VWI1	Transcription elongation regulator 1-like protein		Q13501	Sequestosome-1
P0CI00	Putative zinc finger protein 705B	O95359	Transforming acidic coiled-coil-containing protein 2		Q9NRX5	Serine incorporator 1
P0CB33	Putative zinc finger protein 735	Q15582	Transforming growth factor-beta-induced protein ig-h3		Q13530	Serine incorporator 3
Q9NVS9	Pyridoxine-5'-phosphate oxidase	O94759	Transient receptor potential cation channel subfamily M member 2		O15075	Serine/threonine-protein kinase DCLK1
P11498	Pyruvate carboxylase, mitochondrial	Q9Y3B3	Transmembrane emp24 domain-containing protein 7		P10768	S-formylglutathione hydrolase
P11177	Pyruvate dehydrogenase E1 component subunit beta, mitochondrial	Q9BVK6	Transmembrane emp24 domain-containing protein 9		P16219	Short-chain specific acyl-CoA dehydrogenase, mitochondrial
Q8NCN5	Pyruvate dehydrogenase phosphatase regulatory subunit, mitochondrial	P29144	Tripeptidyl-peptidase 2		Q5TFQ8	Signal-regulatory protein beta-1 isoform 3
Q9P2R3	Rabankyrin-5	Q99576	TSC22 domain family protein 3		P62316	Small nuclear ribonucleoprotein Sm D2
Q9Y2J0	Rabphilin-3A	O75509	Tumor necrosis factor receptor superfamily member 21		P62318	Small nuclear ribonucleoprotein Sm D3
Q9H6Z4	Ran-binding protein 3	Q06124	Tyrosine-protein phosphatase non-receptor type 11		O95295	SNARE-associated protein Snapin
Q684P5	Rap1 GTPase-activating protein 2	Q9NZJ6	Ubiquinone biosynthesis O-methyltransferase, mitochondrial		P30531	Sodium- and chloride-dependent GABA transporter 1
Q969Q5	Ras-related protein Rab-24	Q96FW1	Ubiquitin thioesterase OTUB1		P48066	Sodium- and chloride-dependent GABA transporter 3
P62834	Ras-related protein Rap-1A	Q7Z7E8	Ubiquitin-conjugating enzyme E2 Q1		O60939	Sodium channel subunit beta-2
A6NIZ1	Ras-related protein Rap-1b-like protein	A0JNW5	UHRF1-binding protein 1-like		P53794	Sodium/myo-inositol cotransporter
P63244	Receptor of activated protein C kinase 1	A0A1B0GVM6	Uncharacterized protein C11orf97		P05026	Sodium/potassium-transporting ATPase subunit beta-1
P04626	Receptor tyrosine-protein kinase erbB-2	Q6ZUG5	Uncharacterized protein FLJ43738		Q6T423	Solute carrier family 22 member 25
Q96TC7	Regulator of microtubule dynamics protein 3	O60268	Uncharacterized protein KIAA0513		Q96AG3	Solute carrier family 25 member 46
Q96PE2	Rho guanine nucleotide exchange factor 17	Q9UM54	Unconventional myosin-VI		Q8N357	Solute carrier family 35 member F6
P08134	Rho-related GTP-binding protein RhoC	Q96AX1	Vacuolar protein sorting-associated protein 33A		Q14515	SPARC-like protein 1
Q9P2E9	Ribosome-binding protein 1	Q9Y277	Voltage-dependent anion-selective channel protein 3		P02549	Spectrin alpha chain, erythrocytic 1
P31153	S-adenosylmethionine synthase isoform type-2	Q93050	V-type proton ATPase 116 kDa subunit a isoform 1		P11277	Spectrin beta chain, erythrocytic
Q96I15	Selenocysteine lyase	A6NGB9	WAS/WASL-interacting protein family member 3		Q7Z572	Spermatogenesis-associated protein 21
Q9NVA2	Septin-11	Q8TF30	WASP homolog-associated protein with actin, membranes and microtubules		P00441	Superoxide dismutase [Cu-Zn]
Q13501	Sequestosome-1	Q9H5J0	Zinc finger and BTB domain-containing protein 3		Q9HCJ6	Synaptic vesicle membrane protein VAT-1 homolog-like
Q13530	Serine incorporator 3	Q86UP3	Zinc finger homeobox protein 4		Q16563	Synaptophysin-like protein 1
Q5VT25	Serine/threonine-protein kinase MRCK alpha	Q9H0C1	Zinc finger MYND domain-containing protein 12		O00161	Synaptosomal-associated protein 23
Q15831	Serine/threonine-protein kinase STK11	Q9HCX3	Zinc finger protein 304		Q9Y490	Talin-1
P67775	Serine/threonine-protein phosphatase 2A catalytic subunit alpha isoform	Q6P9G9	Zinc finger protein 449		P24821	Tenascin
P62714	Serine/threonine-protein phosphatase 2A catalytic subunit beta isoform	Q96NL3	Zinc finger protein 599		Q9BU02	Thiamine-triphosphatase
Q08209	Serine/threonine-protein phosphatase 2B catalytic subunit alpha isoform	Q68DY1	Zinc finger protein 626		P13726	Tissue factor
P16298	Serine/threonine-protein phosphatase 2B catalytic subunit beta isoform	Q8N1W2	Zinc finger protein 710		Q969E4	Transcription elongation factor A protein-like 3
P27169	Serum paraoxonase/arylesterase 1	P16415	Zinc finger protein 823		Q15582	Transforming growth factor-beta-induced protein ig-h3
Q15165	Serum paraoxonase/arylesterase 2	Q92782	Zinc finger protein neuro-d4		P55072	Transitional endoplasmic reticulum ATPase
Q9UQR0	Sex comb on midleg-like protein 2	O95863	Zinc finger protein SNAI1		Q9HD45	Transmembrane 9 superfamily member 3
P10768	S-formylglutathione hydrolase				Q9Y3A6	Transmembrane emp24 domain-containing protein 5
P49458	Signal recognition particle 9 kDa protein				Q86YD3	Transmembrane protein 25
Q5TFQ8	Signal-regulatory protein beta-1 isoform 3				O75962	Triple functional domain protein
O43805	Sjoegren syndrome nuclear autoantigen 1				P06753	Tropomyosin alpha-3 chain
P62316	Small nuclear ribonucleoprotein Sm D2				P23381	Tryptophan--tRNA ligase, cytoplasmic
P62318	Small nuclear ribonucleoprotein Sm D3				Q13509	Tubulin beta-3 chain
P30531	Sodium- and chloride-dependent GABA transporter 1				P04350	Tubulin beta-4A chain
P53794	Sodium/myo-inositol cotransporter				Q15814	Tubulin-specific chaperone C
P05026	Sodium/potassium-transporting ATPase subunit beta-1				Q9BXT4	Tudor domain-containing protein 1
Q96AG3	Solute carrier family 25 member 46				Q5T0D9	Tumor protein p63-regulated gene 1-like protein
Q13813	Spectrin alpha chain, non-erythrocytic 1				Q9NZJ6	Ubiquinone biosynthesis O-methyltransferase, mitochondrial
P11277	Spectrin beta chain, erythrocytic				P11441	Ubiquitin-like protein 4A
P63208	S-phase kinase-associated protein 1				A0JNW5	UHRF1-binding protein 1-like
P17405	Sphingomyelin phosphodiesterase				Q8TAL5	Uncharacterized protein C9orf43
Q9HCB6	Spondin-1				O60268	Uncharacterized protein KIAA0513
Q13033	Striatin-3				O94832	Unconventional myosin-Id
P21912	Succinate dehydrogenase [ubiquinone] iron-sulfur subunit, mitochondrial				P19320	Vascular cell adhesion protein 1
Q15527	Surfeit locus protein 2				P13611	Versican core protein
Q9HCJ6	Synaptic vesicle membrane protein VAT-1 homolog-like				Q9P0L0	Vesicle-associated membrane protein-associated protein A
O15498	Synaptobrevin homolog YKT6				P46459	Vesicle-fusing ATPase
P08247	Synaptophysin				P02774	Vitamin D-binding protein
Q16563	Synaptophysin-like protein 1				Q8IZS8	Voltage-dependent calcium channel subunit alpha-2/delta-3
Q8TBG9	Synaptoporin				P04275	von Willebrand factor
P17987	T-complex protein 1 subunit alpha				Q9Y279	V-set and immunoglobulin domain-containing protein 4
Q92563	Testican-2				Q8TAF3	WD repeat-containing protein 48
P05452	Tetranectin				Q7Z3T8	Zinc finger FYVE domain-containing protein 16
Q9ULT0	Tetratricopeptide repeat protein 7A				Q9HCX3	Zinc finger protein 304
Q9BU02	Thiamine-triphosphatase				Q504Y0	Zinc transporter ZIP12
P30048	Thioredoxin-dependent peroxide reductase, mitochondrial
O43396	Thioredoxin-like protein 1
P04216	Thy-1 membrane glycoprotein
Q6YHU6	Thyroid adenoma-associated protein
Q12888	TP53-binding protein 1
P37837	Transaldolase
Q99805	Transmembrane 9 superfamily member 2
Q9HD45	Transmembrane 9 superfamily member 3
Q7Z403	Transmembrane channel-like protein 6
Q9C040	Tripartite motif-containing protein 2
P06753	Tropomyosin alpha-3 chain
P23381	Tryptophan--tRNA ligase, cytoplasmic
Q9BVA1	Tubulin beta-2B chain
Q9BUF5	Tubulin beta-6 chain
A6NNZ2	Tubulin beta-8 chain-like protein LOC260334
P61088	Ubiquitin-conjugating enzyme E2 N
Q05086	Ubiquitin-protein ligase E3A
Q9NYU2	UDP-glucose:glycoprotein glucosyltransferase 1
Q16851	UTP--glucose-1-phosphate uridylyltransferase
Q709C8	Vacuolar protein sorting-associated protein 13C
Q8N3P4	Vacuolar protein sorting-associated protein 8 homolog
P19320	Vascular cell adhesion protein 1
P13611	Versican core protein
Q9P2U7	Vesicular glutamate transporter 1
P62760	Visinin-like protein 1
P21796	Voltage-dependent anion-selective channel protein 1
P45880	Voltage-dependent anion-selective channel protein 2
P04275	von Willebrand factor
Q9BQY6	WAP four-disulfide core domain protein 6
Q9GZS3	WD repeat-containing protein 61
O76024	Wolframin
Q9NQW7	Xaa-Pro aminopeptidase 1
O60293	Zinc finger C3H1 domain-containing protein
P52740	Zinc finger protein 132
Q8N8Z8	Zinc finger protein 441
Q8NEK5	Zinc finger protein 548
Q32MQ0	Zinc finger protein 750
B7Z6K7	Zinc finger protein 814
Q6ZNA1	Zinc finger protein 836
P17010	Zinc finger X-chromosomal protein

## Sheet: comparison lists
Common SNO proteins (77)				Exclusive to MAD (285)		Exclusive to FAD (245)
Q9HDC9	Adipocyte plasma membrane-associated protein			P62258	14-3-3 protein epsilon	Q9BUT1	3-hydroxybutyrate dehydrogenase type 2
Q8TD30	Alanine aminotransferase 2			Q9Y2I7	1-phosphatidylinositol 3-phosphate 5-kinase	Q6NVY1	3-hydroxyisobutyryl-CoA hydrolase, mitochondrial
Q69YU3	Ankyrin repeat domain-containing protein 34A			P09543	2',3'-cyclic-nucleotide 3'-phosphodiesterase	Q06136	3-ketodihydrosphingosine reductase
P08519	Apolipoprotein(a)			O75832	26S proteasome non-ATPase regulatory subunit 10	P08708	40S ribosomal protein S17
P98160	Basement membrane-specific heparan sulfate proteoglycan core protein			O00232	26S proteasome non-ATPase regulatory subunit 12	P80404	4-aminobutyrate aminotransferase, mitochondrial
P07738	Bisphosphoglycerate mutase			P62333	26S proteasome regulatory subunit 10B	P49189	4-trimethylaminobutyraldehyde dehydrogenase
Q9HCU4	Cadherin EGF LAG seven-pass G-type receptor 2			P46782	40S ribosomal protein S5	Q9UBM7	7-dehydrocholesterol reductase
P05937	Calbindin			P10155	60 kDa SS-A/Ro ribonucleoprotein	P61160	Actin-related protein 2
P07384	Calpain-1 catalytic subunit			P27635	60S ribosomal protein L10	Q9NPJ3	Acyl-coenzyme A thioesterase 13
P00736	Complement C1r subcomponent			Q76LX8	A disintegrin and metalloproteinase with thrombospondin motifs 13	Q08828	Adenylate cyclase type 1
P01024	Complement C3			Q92688	Acidic leucine-rich nuclear phosphoprotein 32 family member B	P12235	ADP/ATP translocase 1
P08603	Complement factor H			Q92747	Actin-related protein 2/3 complex subunit 1A	P12236	ADP/ATP translocase 3
O95741	Copine-6			O15511	Actin-related protein 2/3 complex subunit 5	A1Z1Q3	ADP-ribose glycohydrolase MACROD2
P78310	Coxsackievirus and adenovirus receptor			O60241	Adhesion G protein-coupled receptor B2	P28907	ADP-ribosyl cyclase/cyclic ADP-ribose hydrolase 1
P08574	Cytochrome c1, heme protein, mitochondrial			O94910	Adhesion G protein-coupled receptor L1	O43488	Aflatoxin B1 aldehyde reductase member 2
P33316	Deoxyuridine 5'-triphosphate nucleotidohydrolase, mitochondrial			Q8IUX7	Adipocyte enhancer-binding protein 1	P14550	Aldo-keto reductase family 1 member A1
O14672	Disintegrin and metalloproteinase domain-containing protein 10			P16112	Aggrecan core protein	Q9BQI0	Allograft inflammatory factor 1-like
Q16531	DNA damage-binding protein 1			P11766	Alcohol dehydrogenase class-3	P49419	Alpha-aminoadipic semialdehyde dehydrogenase
P62487	DNA-directed RNA polymerase II subunit RPB7			Q8IZ83	Aldehyde dehydrogenase family 16 member A1	P06733	Alpha-enolase
P51808	Dynein light chain Tctex-type 3			P05091	Aldehyde dehydrogenase, mitochondrial	Q16352	Alpha-internexin
Q9Y5L3	Ectonucleoside triphosphate diphosphohydrolase 2			P15121	Aldo-keto reductase family 1 member B1	P54920	Alpha-soluble NSF attachment protein
Q9BSA9	Endosomal/lysosomal potassium channel TMEM175			P42330	Aldo-keto reductase family 1 member C3	Q8WXJ9	Ankyrin repeat and SOCS box protein 17
Q9BY44	Eukaryotic translation initiation factor 2A			Q9NTJ4	Alpha-mannosidase 2C1	Q01484	Ankyrin-2
P08294	Extracellular superoxide dismutase [Cu-Zn]			P27338	Amine oxidase [flavin-containing] B	Q10567	AP-1 complex subunit beta-1
Q01469	Fatty acid-binding protein 5			Q12904	Aminoacyl tRNA synthase complex-interacting multifunctional protein 1	P63010	AP-2 complex subunit beta
P02671	Fibrinogen alpha chain			P49418	Amphiphysin	P17174	Aspartate aminotransferase, cytoplasmic
P02679	Fibrinogen gamma chain			Q5TZF3	Ankyrin repeat domain-containing protein 45	P45381	Aspartoacylase
P05230	Fibroblast growth factor 1			P16157	Ankyrin-1	P24539	ATP synthase F(0) complex subunit B1, mitochondrial
Q5VTL7	Fibronectin type III domain-containing protein 7			P53677	AP-3 complex subunit mu-2	P03928	ATP synthase protein 8
P23142	Fibulin-1			P55064	Aquaporin-5	P02730	Band 3 anion transport protein
P30043	Flavin reductase (NADPH)			P00505	Aspartate aminotransferase, mitochondrial	P50895	Basal cell adhesion molecule
Q13642	Four and a half LIM domains protein 1			Q9ULA0	Aspartyl aminopeptidase	P13929	Beta-enolase
P06396	Gelsolin			Q8NHH9	Atlastin-2	Q13555	Calcium/calmodulin-dependent protein kinase type II subunit gamma
P14136	Glial fibrillary acidic protein			Q6DD88	Atlastin-3	Q6NUK1	Calcium-binding mitochondrial carrier protein SCaMC-1
Q9NZL4	Hsp70-binding protein 1			O75947	ATP synthase subunit d, mitochondrial	Q15417	Calponin-3
Q9GZV7	Hyaluronan and proteoglycan link protein 2			Q9H1Y0	Autophagy protein 5	Q9Y646	Carboxypeptidase Q
P01876	Immunoglobulin heavy constant alpha 1			P31939	Bifunctional purine biosynthesis protein PURH	P07858	Cathepsin B
P0DOX7	Immunoglobulin kappa light chain			Q53S33	BolA-like protein 3	Q9UBR2	Cathepsin Z
Q9NPH2	Inositol-3-phosphate synthase 1			P23560	Brain-derived neurotrophic factor	P20645	Cation-dependent mannose-6-phosphate receptor
P18065	Insulin-like growth factor-binding protein 2			P78410	Butyrophilin subfamily 3 member A2	Q8TCZ2	CD99 antigen-like protein 2
P23229	Integrin alpha-6			Q9UQM7	Calcium/calmodulin-dependent protein kinase type II subunit alpha	P60953	Cell division control protein 42 homolog
Q14108	Lysosome membrane protein 2			P27824	Calnexin	Q9HC77	Centromere protein J
O60220	Mitochondrial import inner membrane translocase subunit Tim8 A			Q8NCB2	CaM kinase-like vesicle-associated protein	Q8IW35	Centrosomal protein of 97 kDa
P51970	NADH dehydrogenase [ubiquinone] 1 alpha subcomplex subunit 8			P04040	Catalase	P00450	Ceruloplasmin
P00387	NADH-cytochrome b5 reductase 3			P48509	CD151 antigen	Q8N0X4	Citramalyl-CoA lyase, mitochondrial
Q9Y4C0	Neurexin-3			Q13740	CD166 antigen	O75390	Citrate synthase, mitochondrial
O15118	NPC intracellular cholesterol transporter 1			P16070	CD44 antigen	Q9NY35	Claudin domain-containing protein 1
Q9NRN5	Olfactomedin-like protein 3			Q9BY67	Cell adhesion molecule 1	P10909	Clusterin
Q8WX93	Palladin			Q8NFZ8	Cell adhesion molecule 4	Q15846	Clusterin-like protein 1
Q8IV08	Phospholipase D3			P43121	Cell surface glycoprotein MUC18	P23528	Cofilin-1
Q9UMS4	Pre-mRNA-processing factor 19			P29762	Cellular retinoic acid-binding protein 1	P07357	Complement component C8 alpha chain
Q6NUJ1	Proactivator polypeptide-like 1			Q8IYW2	Cilia- and flagella-associated protein 46	P02748	Complement component C9
Q07954	Prolow-density lipoprotein receptor-related protein 1			Q14019	Coactosin-like protein	Q9NTM9	Copper homeostasis protein cutC homolog
P00734	Prothrombin			P35606	Coatomer subunit beta'	P24387	Corticotropin-releasing factor-binding protein
Q969Q5	Ras-related protein Rab-24			Q9BUK0	Coiled-coil-helix-coiled-coil-helix domain-containing protein 7	Q7Z7K0	COX assembly mitochondrial protein homolog
P08134	Rho-related GTP-binding protein RhoC			P0C0L4	Complement C4-A	Q13618	Cullin-3
P31153	S-adenosylmethionine synthase isoform type-2			Q92496	Complement factor H-related protein 4	Q13619	Cullin-4A
Q13501	Sequestosome-1			Q5U5X0	Complex III assembly factor LYRM7	Q93034	Cullin-5
Q13530	Serine incorporator 3			P56277	Cx9C motif-containing protein 4	Q86VP6	Cullin-associated NEDD8-dissociated protein 1
P10768	S-formylglutathione hydrolase			Q14204	Cytoplasmic dynein 1 heavy chain 1	P32929	Cystathionine gamma-lyase
Q5TFQ8	Signal-regulatory protein beta-1 isoform 3			O43237	Cytoplasmic dynein 1 light intermediate chain 2	P22695	Cytochrome b-c1 complex subunit 2, mitochondrial
P62316	Small nuclear ribonucleoprotein Sm D2			Q96F07	Cytoplasmic FMR1-interacting protein 2	P07919	Cytochrome b-c1 complex subunit 6, mitochondrial
P62318	Small nuclear ribonucleoprotein Sm D3			Q9UKG1	DCC-interacting protein 13-alpha	Q5JTJ3	Cytochrome c oxidase assembly factor 6 homolog
P30531	Sodium- and chloride-dependent GABA transporter 1			Q8NFT8	Delta and Notch-like epidermal growth factor-related receptor	P28838	Cytosol aminopeptidase
P53794	Sodium/myo-inositol cotransporter			Q13011	Delta(3,5)-Delta(2,4)-dienoyl-CoA isomerase, mitochondrial	Q6UVY6	DBH-like monooxygenase protein 1
P05026	Sodium/potassium-transporting ATPase subunit beta-1			P09417	Dihydropteridine reductase	Q96GG9	DCN1-like protein 1
Q96AG3	Solute carrier family 25 member 46			O14531	Dihydropyrimidinase-related protein 4	Q86X76	Deaminated glutathione amidase
P11277	Spectrin beta chain, erythrocytic			Q8IYB7	DIS3-like exonuclease 2	Q16760	Diacylglycerol kinase delta
Q9HCJ6	Synaptic vesicle membrane protein VAT-1 homolog-like			Q9P0K1	Disintegrin and metalloproteinase domain-containing protein 22	Q96F10	Diamine acetyltransferase 2
Q16563	Synaptophysin-like protein 1			P51530	DNA replication ATP-dependent helicase/nuclease DNA2	P09622	Dihydrolipoyl dehydrogenase, mitochondrial
Q9BU02	Thiamine-triphosphatase			Q9P0K9	DOMON domain-containing protein FRRS1L	Q9BPU6	Dihydropyrimidinase-related protein 5
Q9HD45	Transmembrane 9 superfamily member 3			Q9UJW0	Dynactin subunit 4	Q13426	DNA repair protein XRCC4
P06753	Tropomyosin alpha-3 chain			Q05193	Dynamin-1	P27695	DNA-(apurinic or apyrimidinic site) lyase
P23381	Tryptophan--tRNA ligase, cytoplasmic			Q9P225	Dynein heavy chain 2, axonemal	Q8WW22	DnaJ homolog subfamily A member 4
P19320	Vascular cell adhesion protein 1			Q14118	Dystroglycan	P39656	Dolichyl-diphosphooligosaccharide--protein glycosyltransferase 48 kDa subunit
P13611	Versican core protein			O94822	E3 ubiquitin-protein ligase listerin	O00399	Dynactin subunit 6
P04275	von Willebrand factor			O60927	E3 ubiquitin-protein ligase PPP1R11	Q8IWV8	E3 ubiquitin-protein ligase UBR2
				Q06587	E3 ubiquitin-protein ligase RING1	P13804	Electron transfer flavoprotein subunit alpha, mitochondrial
				Q63HN8	E3 ubiquitin-protein ligase RNF213	Q9C0E8	Endoplasmic reticulum junction formation protein lunapark
				Q86XT4	E3 ubiquitin-protein ligase TRIM50	Q7Z2K6	Endoplasmic reticulum metallopeptidase 1
				Q5T4S7	E3 ubiquitin-protein ligase UBR4	Q96AP7	Endothelial cell-selective adhesion molecule
				Q9BUP0	EF-hand domain-containing protein D1	Q99814	Endothelial PAS domain-containing protein 1
				Q12805	EGF-containing fibulin-like extracellular matrix protein 1	Q9UNN8	Endothelial protein C receptor
				P38117	Electron transfer flavoprotein subunit beta	P30084	Enoyl-CoA hydratase, mitochondrial
				P14625	Endoplasmin	P52799	Ephrin-B2
				P29323	Ephrin type-B receptor 2	Q92506	Estradiol 17-beta-dehydrogenase 8
				Q15768	Ephrin-B3	O00519	Fatty-acid amide hydrolase 1
				Q7L775	EPM2A-interacting protein 1	Q96IG2	F-box/LRR-repeat protein 20
				P05198	Eukaryotic translation initiation factor 2 subunit 1	Q6MZW2	Follistatin-related protein 4
				Q9GZV4	Eukaryotic translation initiation factor 5A-2	Q9ULV1	Frizzled-4
				Q06265	Exosome complex component RRP45	Q7Z2K8	G protein-regulated inducer of neurite outgrowth 1
				P52907	F-actin-capping protein subunit alpha-1	Q9UEY8	Gamma-adducin
				Q8IYD8	Fanconi anemia group M protein	P09104	Gamma-enolase
				O15540	Fatty acid-binding protein, brain	O60443	Gasdermin-E
				Q5JV73	FERM and PDZ domain-containing protein 3	Q8N2G8	GH3 domain-containing protein
				P02675	Fibrinogen beta chain	P11413	Glucose-6-phosphate 1-dehydrogenase
				O75369	Filamin-B	P43304	Glycerol-3-phosphate dehydrogenase, mitochondrial
				Q96RU3	Formin-binding protein 1	Q9NZD2	Glycolipid transfer protein
				Q9NQ88	Fructose-2,6-bisphosphatase TIGAR	P36959	GMP reductase 1
				Q08380	Galectin-3-binding protein	P59768	Guanine nucleotide-binding protein G(I)/G(S)/G(O) subunit gamma-2
				P47870	Gamma-aminobutyric acid receptor subunit beta-2	P00738	Haptoglobin
				A4D1B5	Gamma-secretase-activating protein	P11142	Heat shock cognate 71 kDa protein
				Q99747	Gamma-soluble NSF attachment protein	P02790	Hemopexin
				P17302	Gap junction alpha-1 protein	P51858	Hepatoma-derived growth factor
				Q8TEQ6	Gem-associated protein 5	Q9NR48	Histone-lysine N-methyltransferase ASH1L
				P00367	Glutamate dehydrogenase 1, mitochondrial	Q8NCD3	Holliday junction recognition protein
				P09488	Glutathione S-transferase Mu 1	A6NGN9	IgLON family member 5
				P28161	Glutathione S-transferase Mu 2	Q8WZA9	Immunity-related GTPase family Q protein
				P78417	Glutathione S-transferase omega-1	P24071	Immunoglobulin alpha Fc receptor
				P21695	Glycerol-3-phosphate dehydrogenase [NAD(+)], cytoplasmic	P0DOX2	Immunoglobulin alpha-2 heavy chain
				P11216	Glycogen phosphorylase, brain form	P0DOX5	Immunoglobulin gamma-1 heavy chain
				P11217	Glycogen phosphorylase, muscle form	Q15111	Inactive phospholipase C-like protein 1
				Q9HC38	Glyoxalase domain-containing protein 4	P06756	Integrin alpha-V
				P49915	GMP synthase [glutamine-hydrolyzing]	O43837	Isocitrate dehydrogenase [NAD] subunit beta, mitochondrial
				P01111	GTPase NRas	P14923	Junction plakoglobin
				P63092	Guanine nucleotide-binding protein G(s) subunit alpha isoforms short	Q9BW62	Katanin p60 ATPase-containing subunit A-like 1
				P29992	Guanine nucleotide-binding protein subunit alpha-11	Q2TAC6	Kinesin-like protein KIF19
				P0DMV9	Heat shock 70 kDa protein 1B	Q5BKY1	Leucine-rich repeat-containing protein 10
				Q04756	Hepatocyte growth factor activator	Q6UXM1	Leucine-rich repeats and immunoglobulin-like domains protein 3
				P52272	Heterogeneous nuclear ribonucleoprotein M	Q14847	LIM and SH3 domain protein 1
				P19367	Hexokinase-1	P0DP58	Ly-6/neurotoxin-like protein 1
				P30447	HLA class I histocompatibility antigen, A-23 alpha chain	Q8N9F7	Lysophospholipase D GDPD1
				Q16775	Hydroxyacylglutathione hydrolase, mitochondrial	P49006	MARCKS-related protein
				Q6YN16	Hydroxysteroid dehydrogenase-like protein 2	Q96AM1	Mas-related G-protein coupled receptor member F
				Q8N6C5	Immunoglobulin superfamily member 1	O00339	Matrilin-2
				P24592	Insulin-like growth factor-binding protein 6	Q13228	Methanethiol oxidase
				P17301	Integrin alpha-2	Q9NX63	MICOS complex subunit MIC19
				P05362	Intercellular adhesion molecule 1	Q9BRQ6	MICOS complex subunit MIC25
				Q12906	Interleukin enhancer-binding factor 3	P10620	Microsomal glutathione S-transferase 1
				Q9NSB4	Keratin, type II cuticular Hb2	Q969Z3	Mitochondrial amidoxime reducing component 2
				Q9H0B6	Kinesin light chain 2	Q5VT66	Mitochondrial amidoxime-reducing component 1
				P24043	Laminin subunit alpha-2	Q6P9B6	MTOR-associated protein MEAK7
				P11047	Laminin subunit gamma-1	Q5T3U5	Multidrug resistance-associated protein 7
				Q9NS86	LanC-like protein 2	Q9UL63	Muskelin
				O95970	Leucine-rich glioma-inactivated protein 1	Q16653	Myelin-oligodendrocyte glycoprotein
				Q8N9N7	Leucine-rich repeat-containing protein 57	P14649	Myosin light chain 6B
				Q13449	Limbic system-associated membrane protein	Q56NI9	N-acetyltransferase ESCO2
				P24666	Low molecular weight phosphotyrosine protein phosphatase	Q86W24	NACHT, LRR and PYD domains-containing protein 14
				P51884	Lumican	Q8IXJ6	NAD-dependent protein deacetylase sirtuin-2
				O94772	Lymphocyte antigen 6H	Q16718	NADH dehydrogenase [ubiquinone] 1 alpha subcomplex subunit 5
				Q14168	MAGUK p55 subfamily member 2	Q9NX14	NADH dehydrogenase [ubiquinone] 1 beta subcomplex subunit 11, mitochondrial
				P40925	Malate dehydrogenase, cytoplasmic	P49821	NADH dehydrogenase [ubiquinone] flavoprotein 1, mitochondrial
				P08582	Melanotransferrin	O43920	NADH dehydrogenase [ubiquinone] iron-sulfur protein 5
				O75431	Metaxin-2	P28331	NADH-ubiquinone oxidoreductase 75 kDa subunit, mitochondrial
				Q9BQA1	Methylosome protein 50	Q92692	Nectin-2
				Q96GX9	Methylthioribulose-1-phosphate dehydratase	Q8TBC4	NEDD8-activating enzyme E1 catalytic subunit
				Q9UPN3	Microtubule-actin cross-linking factor 1, isoforms 1/2/3/5	P61081	NEDD8-conjugating enzyme Ubc12
				Q96JE9	Microtubule-associated protein 6	P16519	Neuroendocrine convertase 2
				Q15555	Microtubule-associated protein RP/EB family member 2	P51674	Neuronal membrane glycoprotein M6-a
				Q9BTE3	Mini-chromosome maintenance complex-binding protein	Q13491	Neuronal membrane glycoprotein M6-b
				Q9NZJ7	Mitochondrial carrier homolog 1	O95502	Neuronal pentraxin receptor
				Q9Y5J6	Mitochondrial import inner membrane translocase subunit Tim10 B	P84074	Neuron-specific calcium-binding protein hippocalcin
				Q9Y5J7	Mitochondrial import inner membrane translocase subunit Tim9	P43490	Nicotinamide phosphoribosyltransferase
				P22234	Multifunctional protein ADE2	Q9BQI9	Nuclear receptor-interacting protein 2
				O00499	Myc box-dependent-interacting protein 1	P22392	Nucleoside diphosphate kinase B
				O14745	Na(+)/H(+) exchange regulatory cofactor NHE-RF1	Q8N573	Oxidation resistance protein 1
				Q96PB1	N-acetylneuraminate 9-O-acetyltransferase	Q99572	P2X purinoceptor 7
				Q96MN2	NACHT, LRR and PYD domains-containing protein 4	O75475	PC4 and SFRS1-interacting protein
				Q4G0N4	NAD kinase 2, mitochondrial	Q13451	Peptidyl-prolyl cis-trans isomerase FKBP5
				O43678	NADH dehydrogenase [ubiquinone] 1 alpha subcomplex subunit 2	P30039	Phenazine biosynthesis-like domain-containing protein
				P17568	NADH dehydrogenase [ubiquinone] 1 beta subcomplex subunit 7	P36871	Phosphoglucomutase-1
				Q13564	NEDD8-activating enzyme E1 regulatory subunit	Q9NWQ8	Phosphoprotein associated with glycosphingolipid-enriched microdomains 1
				Q969M7	NEDD8-conjugating enzyme UBE2F	O60256	Phosphoribosyl pyrophosphate synthase-associated protein 2
				O15259	Nephrocystin-1	P78330	Phosphoserine phosphatase
				P13591	Neural cell adhesion molecule 1	P36955	Pigment epithelium-derived factor
				O00533	Neural cell adhesion molecule L1-like protein	P41586	Pituitary adenylate cyclase-activating polypeptide type I receptor
				Q9ULB1	Neurexin-1	P13796	Plastin-2
				P17677	Neuromodulin	O43157	Plexin-B1
				Q15818	Neuronal pentraxin-1	O00592	Podocalyxin
				Q9Y639	Neuroplastin	P17658	Potassium voltage-gated channel subfamily A member 6
				P61970	Nuclear transport factor 2	O60831	PRA1 family protein 2
				Q86WB0	Nuclear-interacting partner of ALK	Q8IX18	Probable ATP-dependent RNA helicase DHX40
				Q13232	Nucleoside diphosphate kinase 3	Q5FWE3	Proline-rich transmembrane protein 3
				Q6UWY5	Olfactomedin-like protein 1	Q9P2B2	Prostaglandin F2 receptor negative regulator
				Q9Y536	Peptidyl-prolyl cis-trans isomerase A-like 4A	Q8IVF2	Protein AHNAK2
				Q06830	Peroxiredoxin-1	Q6P4E1	Protein CASC4
				P32119	Peroxiredoxin-2	Q96C01	Protein FAM136A
				Q13162	Peroxiredoxin-4	Q8TBF8	Protein FAM81A
				Q99424	Peroxisomal acyl-coenzyme A oxidase 2	Q9UN36	Protein NDRG2
				P40855	Peroxisomal biogenesis factor 19	O75688	Protein phosphatase 1B
				P30086	Phosphatidylethanolamine-binding protein 1	Q5TF21	Protein SOGA3
				P23634	Plasma membrane calcium-transporting ATPase 4	Q9ULE0	Protein WWC3
				P00747	Plasminogen	Q99497	Protein/nucleic acid deglycase DJ-1
				Q14651	Plastin-1	Q96QE2	Proton myo-inositol cotransporter
				P16284	Platelet endothelial cell adhesion molecule	O60361	Putative nucleoside diphosphate kinase
				O60486	Plexin-C1	Q9P1J3	Putative uncharacterized protein DHRS4-AS1
				Q8TCS8	Polyribonucleotide nucleotidyltransferase 1, mitochondrial	Q8N9G6	Putative UPF0607 protein FLJ37424
				P54707	Potassium-transporting ATPase alpha chain 2	P50395	Rab GDP dissociation inhibitor beta
				Q96AQ6	Pre-B-cell leukemia transcription factor-interacting protein 1	Q9UL25	Ras-related protein Rab-21
				Q8N6M5	Probable allantoicase	Q8WUD1	Ras-related protein Rab-2B
				O75110	Probable phospholipid-transporting ATPase IIA	P08575	Receptor-type tyrosine-protein phosphatase C
				P41222	Prostaglandin-H2 D-isomerase	Q9NQC3	Reticulon-4
				Q06323	Proteasome activator complex subunit 1	Q08999	Retinoblastoma-like protein 2
				P60900	Proteasome subunit alpha type-6	Q9HBH5	Retinol dehydrogenase 14
				P02760	Protein AMBP	Q92781	Retinol dehydrogenase 5
				Q8WTU0	Protein DDI1 homolog 1	Q12774	Rho guanine nucleotide exchange factor 5
				Q92613	Protein Jade-3	P62745	Rho-related GTP-binding protein RhoB
				Q9UNF0	Protein kinase C and casein kinase substrate in neurons protein 2	P84095	Rho-related GTP-binding protein RhoG
				Q7Z4H8	Protein O-glucosyltransferase 3	P17081	Rho-related GTP-binding protein RhoQ
				Q8IUR5	Protein O-mannosyl-transferase TMTC1	O00584	Ribonuclease T2
				Q9BUH6	Protein PAXX	Q14151	Scaffold attachment factor B2
				Q9UD71	Protein phosphatase 1 regulatory subunit 1B	Q6UXD5	Seizure 6-like protein 2
				Q8N9V7	Protein TOPAZ1	O75326	Semaphorin-7A
				P00491	Purine nucleoside phosphorylase	Q9NRX5	Serine incorporator 1
				Q6P1N9	Putative deoxyribonuclease TATDN1	O15075	Serine/threonine-protein kinase DCLK1
				Q58FF8	Putative heat shock protein HSP 90-beta 2	P16219	Short-chain specific acyl-CoA dehydrogenase, mitochondrial
				Q9C0F0	Putative Polycomb group protein ASXL3	O95295	SNARE-associated protein Snapin
				P0CI00	Putative zinc finger protein 705B	P48066	Sodium- and chloride-dependent GABA transporter 3
				P0CB33	Putative zinc finger protein 735	O60939	Sodium channel subunit beta-2
				Q9NVS9	Pyridoxine-5'-phosphate oxidase	Q6T423	Solute carrier family 22 member 25
				P11498	Pyruvate carboxylase, mitochondrial	Q8N357	Solute carrier family 35 member F6
				P11177	Pyruvate dehydrogenase E1 component subunit beta, mitochondrial	Q14515	SPARC-like protein 1
				Q8NCN5	Pyruvate dehydrogenase phosphatase regulatory subunit, mitochondrial	P02549	Spectrin alpha chain, erythrocytic 1
				Q9P2R3	Rabankyrin-5	Q7Z572	Spermatogenesis-associated protein 21
				Q9Y2J0	Rabphilin-3A	P00441	Superoxide dismutase [Cu-Zn]
				Q9H6Z4	Ran-binding protein 3	O00161	Synaptosomal-associated protein 23
				Q684P5	Rap1 GTPase-activating protein 2	Q9Y490	Talin-1
				P62834	Ras-related protein Rap-1A	P24821	Tenascin
				A6NIZ1	Ras-related protein Rap-1b-like protein	P13726	Tissue factor
				P63244	Receptor of activated protein C kinase 1	Q969E4	Transcription elongation factor A protein-like 3
				P04626	Receptor tyrosine-protein kinase erbB-2	Q15582	Transforming growth factor-beta-induced protein ig-h3
				Q96TC7	Regulator of microtubule dynamics protein 3	P55072	Transitional endoplasmic reticulum ATPase
				Q96PE2	Rho guanine nucleotide exchange factor 17	Q9Y3A6	Transmembrane emp24 domain-containing protein 5
				Q9P2E9	Ribosome-binding protein 1	Q86YD3	Transmembrane protein 25
				Q96I15	Selenocysteine lyase	O75962	Triple functional domain protein
				Q9NVA2	Septin-11	Q13509	Tubulin beta-3 chain
				Q5VT25	Serine/threonine-protein kinase MRCK alpha	P04350	Tubulin beta-4A chain
				Q15831	Serine/threonine-protein kinase STK11	Q15814	Tubulin-specific chaperone C
				P67775	Serine/threonine-protein phosphatase 2A catalytic subunit alpha isoform	Q9BXT4	Tudor domain-containing protein 1
				P62714	Serine/threonine-protein phosphatase 2A catalytic subunit beta isoform	Q5T0D9	Tumor protein p63-regulated gene 1-like protein
				Q08209	Serine/threonine-protein phosphatase 2B catalytic subunit alpha isoform	Q9NZJ6	Ubiquinone biosynthesis O-methyltransferase, mitochondrial
				P16298	Serine/threonine-protein phosphatase 2B catalytic subunit beta isoform	P11441	Ubiquitin-like protein 4A
				P27169	Serum paraoxonase/arylesterase 1	A0JNW5	UHRF1-binding protein 1-like
				Q15165	Serum paraoxonase/arylesterase 2	Q8TAL5	Uncharacterized protein C9orf43
				Q9UQR0	Sex comb on midleg-like protein 2	O60268	Uncharacterized protein KIAA0513
				P49458	Signal recognition particle 9 kDa protein	O94832	Unconventional myosin-Id
				O43805	Sjoegren syndrome nuclear autoantigen 1	Q9P0L0	Vesicle-associated membrane protein-associated protein A
				Q13813	Spectrin alpha chain, non-erythrocytic 1	P46459	Vesicle-fusing ATPase
				P63208	S-phase kinase-associated protein 1	P02774	Vitamin D-binding protein
				P17405	Sphingomyelin phosphodiesterase	Q8IZS8	Voltage-dependent calcium channel subunit alpha-2/delta-3
				Q9HCB6	Spondin-1	Q9Y279	V-set and immunoglobulin domain-containing protein 4
				Q13033	Striatin-3	Q8TAF3	WD repeat-containing protein 48
				P21912	Succinate dehydrogenase [ubiquinone] iron-sulfur subunit, mitochondrial	Q7Z3T8	Zinc finger FYVE domain-containing protein 16
				Q15527	Surfeit locus protein 2	Q9HCX3	Zinc finger protein 304
				O15498	Synaptobrevin homolog YKT6	Q504Y0	Zinc transporter ZIP12
				P08247	Synaptophysin
				Q8TBG9	Synaptoporin
				P17987	T-complex protein 1 subunit alpha
				Q92563	Testican-2
				P05452	Tetranectin
				Q9ULT0	Tetratricopeptide repeat protein 7A
				P30048	Thioredoxin-dependent peroxide reductase, mitochondrial
				O43396	Thioredoxin-like protein 1
				P04216	Thy-1 membrane glycoprotein
				Q6YHU6	Thyroid adenoma-associated protein
				Q12888	TP53-binding protein 1
				P37837	Transaldolase
				Q99805	Transmembrane 9 superfamily member 2
				Q7Z403	Transmembrane channel-like protein 6
				Q9C040	Tripartite motif-containing protein 2
				Q9BVA1	Tubulin beta-2B chain
				Q9BUF5	Tubulin beta-6 chain
				A6NNZ2	Tubulin beta-8 chain-like protein LOC260334
				P61088	Ubiquitin-conjugating enzyme E2 N
				Q05086	Ubiquitin-protein ligase E3A
				Q9NYU2	UDP-glucose:glycoprotein glucosyltransferase 1
				Q16851	UTP--glucose-1-phosphate uridylyltransferase
				Q709C8	Vacuolar protein sorting-associated protein 13C
				Q8N3P4	Vacuolar protein sorting-associated protein 8 homolog
				Q9P2U7	Vesicular glutamate transporter 1
				P62760	Visinin-like protein 1
				P21796	Voltage-dependent anion-selective channel protein 1
				P45880	Voltage-dependent anion-selective channel protein 2
				Q9BQY6	WAP four-disulfide core domain protein 6
				Q9GZS3	WD repeat-containing protein 61
				O76024	Wolframin
				Q9NQW7	Xaa-Pro aminopeptidase 1
				O60293	Zinc finger C3H1 domain-containing protein
				P52740	Zinc finger protein 132
				Q8N8Z8	Zinc finger protein 441
				Q8NEK5	Zinc finger protein 548
				Q32MQ0	Zinc finger protein 750
				B7Z6K7	Zinc finger protein 814
				Q6ZNA1	Zinc finger protein 836
				P17010	Zinc finger X-chromosomal protein
