# Supplementary material for: Mechanistic insight into female predominance in Alzheimer’s disease based on aberrant protein S-nitrosylation of C3
Source: Sci Adv. 2022 Dec 14;8(50):eade0764. doi: 10.1126/sciadv.ade0764 (PMC9750152; doi:10.1126/sciadv.ade0764)
Supplement: Supplementary file 2 — Tables S3 to S14 [file sciadv.ade0764_tables_s3_to_s14.zip › sciadv.ade0764_table_s11.xlsx]

## Sheet: MAD_GO
Male AD enrichment analysis report
Enrichment by GO processes
#	Processes	Total	p-value	FDR	In Data	Network Objects from Active Data
1	regulation of biological quality	5711	1.12188e-21	6.50914e-18	179	DNA2, PP2A cat (alpha), HSP90, PSMC6, PSMD10 (Gankyrin), BIN1 (Amphiphysin II), LGI1, Neurexin-3 alpha, Calpain 1(mu), EIF5A2, MACF1, Endoplasmin, Ephrin-B receptors, hnRNP M, G-protein alpha-11, GSTO1, PRDX4, von Willebrand factor, Ankyrin 1, Neurexin 1-beta, GSTs, Alpha-fodrin, BDNF, Fibrinogen gamma, LEC2, GSTM1, CELSR2, Peroxiredoxin, AP3M2, Tubulin beta, PSMA6, ATP9A, Neurexin beta, NPC1, MP…
2	vesicle-mediated transport	2547	1.1279e-19	2.29825e-16	105	KLC2, HSP90, BIN1 (Amphiphysin II), SIRPB1, Amphiphysin I, Calpain 1(mu), MACF1, Endoplasmin, 90K, PRDX4, von Willebrand factor, Ankyrin 1, N-Ras, Catalase, Neurexin 1-beta, A1M, GSTs, Alpha-fodrin, Fibrinogen gamma, Peroxiredoxin, AP3M2, Tubulin beta, ATP9A, Neurexin beta, PYGB, NPC1, CYFP subunit, IGHA1, Plasminogen, Gelsolin, DYNC1LI, CD44, C4, Kinesin light chain, Fatty acid-binding protein, …
3	export from cell	1398	1.50485e-19	2.29825e-16	74	HSP90, Neurexin-3 alpha, SIRPB1, Calpain 1(mu), Ephrin-B receptors, 90K, PRDX4, von Willebrand factor, Ankyrin 1, N-Ras, Catalase, Neurexin 1-beta, GSTs, Alpha-fodrin, BDNF, Fibrinogen gamma, Peroxiredoxin, AP3M2, Tubulin beta, Neurexin beta, PYGB, CYFP subunit, Plasminogen, Gelsolin, DYNC1LI, CD44, Fatty acid-binding protein, SIRBL, ATP1B1, DYNLT, CoactosinLP, RAP-1A, ARPC5, UBR4, Calcineurin A …
4	localization	7390	1.58445e-19	2.29825e-16	206	KLC2, HSP90, PSMC6, PSMD10 (Gankyrin), BIN1 (Amphiphysin II), TM9SF3, Gemin5, LGI1, Neurexin-3 alpha, SIRPB1, Amphiphysin I, Calpain 1(mu), EIF5A2, MACF1, Endoplasmin, Ephrin-B receptors, MRCKalpha, 90K, PRDX4, von Willebrand factor, CD151, CYC1, Ankyrin 1, N-Ras, Catalase, Neurexin 1-beta, A1M, GSTs, Alpha-fodrin, BDNF, Fibrinogen gamma, CELSR2, Peroxiredoxin, AP3M2, NTF2, Tubulin beta, PSMA6, S…
5	transport	5812	4.00565e-19	4.64816e-16	175	KLC2, HSP90, PSMC6, PSMD10 (Gankyrin), BIN1 (Amphiphysin II), Gemin5, Neurexin-3 alpha, SIRPB1, Amphiphysin I, Calpain 1(mu), EIF5A2, MACF1, Endoplasmin, Ephrin-B receptors, MRCKalpha, 90K, PRDX4, von Willebrand factor, CYC1, Ankyrin 1, N-Ras, Catalase, Neurexin 1-beta, A1M, GSTs, Alpha-fodrin, BDNF, Fibrinogen gamma, CELSR2, Peroxiredoxin, AP3M2, NTF2, Tubulin beta, PSMA6, SNRPD2 (SMD2), ATP9A, …
6	secretion by cell	1336	7.54387e-19	7.29492e-16	71	HSP90, Neurexin-3 alpha, SIRPB1, Calpain 1(mu), Ephrin-B receptors, 90K, PRDX4, von Willebrand factor, Ankyrin 1, N-Ras, Catalase, Neurexin 1-beta, GSTs, Alpha-fodrin, BDNF, Fibrinogen gamma, Peroxiredoxin, AP3M2, Tubulin beta, Neurexin beta, PYGB, CYFP subunit, Plasminogen, Gelsolin, DYNC1LI, CD44, Fatty acid-binding protein, SIRBL, DYNLT, CoactosinLP, RAP-1A, ARPC5, UBR4, Calcineurin A (catalyt…
7	secretion	1515	9.70909e-19	8.04745e-16	76	HSP90, Neurexin-3 alpha, SIRPB1, Calpain 1(mu), Ephrin-B receptors, 90K, PRDX4, von Willebrand factor, Ankyrin 1, N-Ras, Catalase, Neurexin 1-beta, GSTs, Alpha-fodrin, BDNF, Fibrinogen gamma, CELSR2, Peroxiredoxin, AP3M2, Tubulin beta, Neurexin beta, PYGB, CYFP subunit, Plasminogen, Gelsolin, DYNC1LI, CD44, Fatty acid-binding protein, SIRBL, DYNLT, CoactosinLP, RAP-1A, ARPC5, UBR4, Calcineurin A …
8	establishment of localization	5979	1.32441e-18	9.60529e-16	177	KLC2, HSP90, PSMC6, PSMD10 (Gankyrin), BIN1 (Amphiphysin II), Gemin5, Neurexin-3 alpha, SIRPB1, Amphiphysin I, Calpain 1(mu), EIF5A2, MACF1, Endoplasmin, Ephrin-B receptors, MRCKalpha, 90K, PRDX4, von Willebrand factor, CYC1, Ankyrin 1, N-Ras, Catalase, Neurexin 1-beta, A1M, GSTs, Alpha-fodrin, BDNF, Fibrinogen gamma, CELSR2, Peroxiredoxin, AP3M2, NTF2, Tubulin beta, PSMA6, SNRPD2 (SMD2), ATP9A, …
9	cellular catabolic process	2323	1.83953e-18	1.18588e-15	97	DNA2, PP2A cat (alpha), HSP90, PSMC6, PSMD10 (Gankyrin), Calpain 1(mu), Endoplasmin, GSTO1, PRDX4, Catalase, A1M, dUTPase (DUT), GSTs, E2N(UBC13), GSTM1, Peroxiredoxin, PSMA6, Esterase D, PYGB, NPC1, CNP1, Plasminogen, ZNF294, CD44, PM/SCL-75, DIS3L2, NMP200, Fatty acid-binding protein, PNPase(old-35), SCLY, GSTM2, PP2A cat (beta), Acid sphingomyelinase, Aminopeptidase P1, AKR1C3, PRDX2, UBR4, Se…
10	cellular component organization	7500	2.48027e-18	1.43905e-15	205	DNA2, PP2A cat (alpha), HSP90, Ephrin-B3, PSMD10 (Gankyrin), BIN1 (Amphiphysin II), Gemin5, LGI1, Neurexin-3 alpha, Amphiphysin I, Calpain 1(mu), MACF1, Endoplasmin, LYRM7, Ephrin-B receptors, G-protein alpha-11, MRCKalpha, PRDX4, von Willebrand factor, p164-RhoGEF, CD151, Ankyrin 1, Catalase, Neurexin 1-beta, dUTPase (DUT), GSTs, E2N(UBC13), Alpha-fodrin, BDNF, Fibrinogen gamma, CELSR2, Peroxire…
11	regulation of cellular component organization	3502	5.01296e-18	2.64411e-15	124	PP2A cat (alpha), HSP90, Ephrin-B3, PSMC6, PSMD10 (Gankyrin), BIN1 (Amphiphysin II), LGI1, AEBP1, Amphiphysin I, Calpain 1(mu), EIF5A2, MACF1, Ephrin-B receptors, CD151, Ankyrin 1, Neurexin 1-beta, E2N(UBC13), Fibulin-3, Alpha-fodrin, BDNF, Fibrinogen gamma, LEC2, Tubulin beta, Neurexin beta, WARS, ITGA6, CYFP subunit, Gelsolin, Melanotransferrin, DYNC1LI, ICAM1, CD44, PM/SCL-75, Fibulin-1, RACK1…
12	catabolic process	2667	9.54521e-18	4.61511e-15	104	DNA2, PP2A cat (alpha), HSP90, PSMC6, PSMD10 (Gankyrin), Calpain 1(mu), Endoplasmin, GSTO1, PRDX4, Catalase, A1M, dUTPase (DUT), GSTs, E2N(UBC13), GSTM1, Peroxiredoxin, PSMA6, Esterase D, MAN2C1, PYGB, NPC1, CNP1, Plasminogen, PMGE, ZNF294, CD44, PM/SCL-75, DIS3L2, NMP200, Fatty acid-binding protein, PNPase(old-35), SCLY, GSTM2, PP2A cat (beta), Acid sphingomyelinase, Aminopeptidase P1, AKR1C3, P…
13	exocytosis	1024	2.59641e-17	1.1588e-14	59	HSP90, SIRPB1, Calpain 1(mu), 90K, PRDX4, von Willebrand factor, Ankyrin 1, N-Ras, Catalase, Neurexin 1-beta, GSTs, Alpha-fodrin, Fibrinogen gamma, Peroxiredoxin, Tubulin beta, Neurexin beta, PYGB, CYFP subunit, Plasminogen, Gelsolin, DYNC1LI, CD44, Fatty acid-binding protein, SIRBL, DYNLT, CoactosinLP, RAP-1A, ARPC5, UBR4, Calcineurin A (catalytic), HSP70, Glycogen phosphorylase, RhoA-related, N…
14	cellular component organization or biogenesis	7729	3.98957e-17	1.65339e-14	206	DNA2, PP2A cat (alpha), HSP90, Ephrin-B3, PSMD10 (Gankyrin), BIN1 (Amphiphysin II), Gemin5, LGI1, Neurexin-3 alpha, Amphiphysin I, Calpain 1(mu), MACF1, Endoplasmin, LYRM7, Ephrin-B receptors, G-protein alpha-11, MRCKalpha, PRDX4, von Willebrand factor, p164-RhoGEF, CD151, Ankyrin 1, Catalase, Neurexin 1-beta, dUTPase (DUT), GSTs, E2N(UBC13), Alpha-fodrin, BDNF, Fibrinogen gamma, CELSR2, Peroxire…
15	response to inorganic substance	1120	3.9187e-16	1.51575e-13	60	PP2A cat (alpha), HSP90, Calpain 1(mu), Endoplasmin, IBP2, Catalase, Neurexin 1-beta, GSTs, BDNF, Fibrinogen gamma, GSTM1, Peroxiredoxin, Neurexin beta, NPC1, VCAM1, Gelsolin, ICAM1, Fatty acid-binding protein, ALDR, GAT1, PP2A cat (beta), AKR1C3, PRDX2, Calcineurin A (catalytic), HSP70, ATIC, RhoA-related, Neurexin alpha, RKIP, MAOB, SOD3 (EC-SOD), Calcineurin A (alpha), PRDX3, Fibrinogen (fibri…
16	positive regulation of cellular component organization	1774	5.50378e-16	1.99581e-13	78	HSP90, PSMC6, BIN1 (Amphiphysin II), Amphiphysin I, EIF5A2, MACF1, Ephrin-B receptors, CD151, Ankyrin 1, Neurexin 1-beta, E2N(UBC13), Fibulin-3, BDNF, Fibrinogen gamma, LEC2, Tubulin beta, Neurexin beta, WARS, ITGA6, CYFP subunit, Gelsolin, Melanotransferrin, ICAM1, RACK1, DYNLT, RhoC, RAP-1A, ARPC5, Calcineurin A (catalytic), HSP70, RhoA-related, Palladin, Neurexin alpha, RKIP, ATL3, MAP6, Calci…
17	regulated exocytosis	918	1.19395e-15	4.07487e-13	53	HSP90, SIRPB1, Calpain 1(mu), 90K, PRDX4, von Willebrand factor, N-Ras, Catalase, GSTs, Alpha-fodrin, Fibrinogen gamma, Peroxiredoxin, Tubulin beta, PYGB, CYFP subunit, Plasminogen, Gelsolin, DYNC1LI, CD44, Fatty acid-binding protein, SIRBL, DYNLT, CoactosinLP, RAP-1A, ARPC5, UBR4, Calcineurin A (catalytic), HSP70, Glycogen phosphorylase, RhoA-related, Fibrinogen (fibrin), PNPH, Fibrinogen beta, …
18	cell activation	1595	2.40545e-15	7.75358e-13	72	HSP90, SIRPB1, Calpain 1(mu), Ephrin-B receptors, G-protein alpha-11, PRDX4, von Willebrand factor, CD151, N-Ras, Catalase, GSTs, Alpha-fodrin, Fibrinogen gamma, Peroxiredoxin, Tubulin beta, PYGB, CYFP subunit, VCAM1, TSLC1, Gelsolin, DYNC1LI, ICAM1, CD44, Fatty acid-binding protein, SIRBL, DYNLT, CoactosinLP, RAP-1A, ARPC5, ALEX, PRDX2, UBR4, Calcineurin A (catalytic), CXADR, HSP70, Glycogen pho…
19	regulation of localization	4013	5.04644e-15	1.54102e-12	128	PP2A cat (alpha), HSP90, BIN1 (Amphiphysin II), Neurexin-3 alpha, SIRPB1, Amphiphysin I, Calpain 1(mu), MACF1, Ephrin-B receptors, hnRNP M, GSTO1, CD151, Neurexin 1-beta, GSTs, Fibulin-3, C4A protein, BDNF, Fibrinogen gamma, GSTM1, CELSR2, NTF2, Tubulin beta, Neurexin beta, ITGA6, CYFP subunit, TSLC1, Plasminogen, Gelsolin, ICAM1, C4, EMAPII, Fatty acid-binding protein, SIRBL, Fibulin-1, RACK1, A…
20	organic substance catabolic process	2256	6.43449e-15	1.86665e-12	88	DNA2, PP2A cat (alpha), HSP90, PSMC6, PSMD10 (Gankyrin), Calpain 1(mu), Endoplasmin, A1M, dUTPase (DUT), GSTs, E2N(UBC13), PSMA6, Esterase D, MAN2C1, PYGB, CNP1, Plasminogen, PMGE, ZNF294, CD44, PM/SCL-75, DIS3L2, NMP200, Fatty acid-binding protein, PNPase(old-35), SCLY, PP2A cat (beta), Acid sphingomyelinase, Aminopeptidase P1, AKR1C3, UBR4, Sequestosome 1(p62), HSP70, Glycogen phosphorylase, MA…
21	biological adhesion	1246	1.30544e-14	3.60674e-12	61	HSP90, LSAMP, Neurexin-3 alpha, Ephrin-B receptors, 90K, von Willebrand factor, CD151, Neurexin 1-beta, A1M, Fibrinogen gamma, LEC2, CELSR2, Neurexin beta, ITGA6, CYFP subunit, VCAM1, TSLC1, ICAM1, CD44, EMAPII, ATP1B1, ALEX, CHL1, LAMA2, CXADR, RhoA-related, Palladin, Neurexin alpha, Fibrinogen (fibrin), Fibrinogen beta, ADAM22, Aggrecan, Neurexin-3 beta, SDFR1, NCAM1, Neurexin 1-alpha, CYFIP2, …
22	cell adhesion	1223	2.02313e-14	5.33554e-12	60	LSAMP, Neurexin-3 alpha, Ephrin-B receptors, 90K, von Willebrand factor, CD151, Neurexin 1-beta, A1M, Fibrinogen gamma, LEC2, CELSR2, Neurexin beta, ITGA6, CYFP subunit, VCAM1, TSLC1, ICAM1, CD44, EMAPII, ATP1B1, ALEX, CHL1, LAMA2, CXADR, RhoA-related, Palladin, Neurexin alpha, Fibrinogen (fibrin), Fibrinogen beta, ADAM22, Aggrecan, Neurexin-3 beta, SDFR1, NCAM1, Neurexin 1-alpha, CYFIP2, Plexin …
23	nervous system development	3577	2.25666e-14	5.69266e-12	117	HSP90, Ephrin-B3, LSAMP, BIN1 (Amphiphysin II), LGI1, Neurexin-3 alpha, Calpain 1(mu), MACF1, Ephrin-B receptors, Neurexin 1-beta, GSTs, Fibulin-3, Alpha-fodrin, BDNF, LEC2, CELSR2, Tubulin beta, Neurexin beta, ITGA6, CYFP subunit, VCAM1, TSLC1, CNP1, Gelsolin, CD44, LY6H, NMP200, Fatty acid-binding protein, TPM3, DYNLT, Acid sphingomyelinase, RAP-1A, ARPC5, CHL1, Calcineurin A (catalytic), LAMA2…
24	neutrophil mediated immunity	644	2.39712e-14	5.79504e-12	42	HSP90, SIRPB1, Calpain 1(mu), PRDX4, N-Ras, Catalase, GSTs, Alpha-fodrin, Peroxiredoxin, Tubulin beta, PYGB, CYFP subunit, Gelsolin, DYNC1LI, CD44, Fatty acid-binding protein, SIRBL, DYNLT, CoactosinLP, RAP-1A, ARPC5, UBR4, HSP70, Glycogen phosphorylase, RhoA-related, PNPH, PSMD12, ADAM10, FRMPD3, Dynein 1, cytoplasmic, heavy chain, HSPA1A, Rap1, Tmc6, Rho GTPase, C3, RAS, HSPA1B, CYB5R3, RAB24, …
25	cell projection morphogenesis	736	2.71328e-14	6.29699e-12	45	HSP90, Ephrin-B3, LGI1, Neurexin-3 alpha, Ephrin-B receptors, Neurexin 1-beta, Alpha-fodrin, BDNF, CELSR2, Tubulin beta, Neurexin beta, CYFP subunit, CNP1, DYNLT, CHL1, Calcineurin A (catalytic), LAMA2, RhoA-related, Palladin, Neurexin alpha, MAP6, CaMK II alpha, Ephrin-B receptor 2, CRMP3, LRP1, Neurexin-3 beta, SDFR1, Pacsin 2, NCAM1, Neurexin 1-alpha, CYFIP2, Plexin C1, ErbB2, Connexin 43, Pac…
26	cell part morphogenesis	776	4.20509e-14	8.96738e-12	46	HSP90, Ephrin-B3, LGI1, Neurexin-3 alpha, Ephrin-B receptors, Neurexin 1-beta, Alpha-fodrin, BDNF, CELSR2, Tubulin beta, Neurexin beta, CYFP subunit, CNP1, PNPase(old-35), DYNLT, CHL1, Calcineurin A (catalytic), LAMA2, RhoA-related, Palladin, Neurexin alpha, MAP6, CaMK II alpha, Ephrin-B receptor 2, CRMP3, LRP1, Neurexin-3 beta, SDFR1, Pacsin 2, NCAM1, Neurexin 1-alpha, CYFIP2, Plexin C1, ErbB2, …
27	response to organonitrogen compound	1963	4.24459e-14	8.96738e-12	79	PP2A cat (alpha), HSP90, PSMC6, Calpain 1(mu), EPM2AIP1, Endoplasmin, hnRNP M, G-protein alpha-11, CYC1, Catalase, GSTs, BDNF, GSTM1, NPC1, CYFP subunit, VCAM1, Gelsolin, ICAM1, Fatty acid-binding protein, ALDR, PNPase(old-35), SCLY, ATP5H, GAT1, GSTM2, Acid sphingomyelinase, AKR1C3, RAP-1A, ALEX, Calcineurin A (catalytic), HSP70, Glycogen phosphorylase, RhoA-related, RKIP, Calcineurin A (alpha),…
28	neutrophil degranulation	626	4.32759e-14	8.96738e-12	41	HSP90, SIRPB1, Calpain 1(mu), PRDX4, N-Ras, Catalase, GSTs, Alpha-fodrin, Peroxiredoxin, Tubulin beta, PYGB, CYFP subunit, Gelsolin, DYNC1LI, CD44, Fatty acid-binding protein, SIRBL, DYNLT, CoactosinLP, RAP-1A, ARPC5, UBR4, HSP70, Glycogen phosphorylase, RhoA-related, PNPH, PSMD12, ADAM10, FRMPD3, Dynein 1, cytoplasmic, heavy chain, HSPA1A, Rap1, Tmc6, Rho GTPase, C3, RAS, HSPA1B, CYB5R3, RAB24, …
29	myeloid leukocyte mediated immunity	689	5.26886e-14	1.02947e-11	43	HSP90, SIRPB1, Calpain 1(mu), PRDX4, N-Ras, Catalase, GSTs, Alpha-fodrin, Peroxiredoxin, Tubulin beta, PYGB, CYFP subunit, Gelsolin, DYNC1LI, CD44, Fatty acid-binding protein, SIRBL, DYNLT, CoactosinLP, RAP-1A, ARPC5, UBR4, HSP70, Glycogen phosphorylase, RhoA-related, PNPH, PSMD12, ADAM10, FRMPD3, Dynein 1, cytoplasmic, heavy chain, HSPA1A, Rap1, Tmc6, Rho GTPase, C3, RAS, HSPA1B, CYB5R3, RAB24, …
30	neutrophil activation involved in immune response	630	5.34561e-14	1.02947e-11	41	HSP90, SIRPB1, Calpain 1(mu), PRDX4, N-Ras, Catalase, GSTs, Alpha-fodrin, Peroxiredoxin, Tubulin beta, PYGB, CYFP subunit, Gelsolin, DYNC1LI, CD44, Fatty acid-binding protein, SIRBL, DYNLT, CoactosinLP, RAP-1A, ARPC5, UBR4, HSP70, Glycogen phosphorylase, RhoA-related, PNPH, PSMD12, ADAM10, FRMPD3, Dynein 1, cytoplasmic, heavy chain, HSPA1A, Rap1, Tmc6, Rho GTPase, C3, RAS, HSPA1B, CYB5R3, RAB24, …
31	leukocyte degranulation	660	5.50046e-14	1.02947e-11	42	HSP90, SIRPB1, Calpain 1(mu), PRDX4, N-Ras, Catalase, GSTs, Alpha-fodrin, Peroxiredoxin, Tubulin beta, PYGB, CYFP subunit, Gelsolin, DYNC1LI, CD44, Fatty acid-binding protein, SIRBL, DYNLT, CoactosinLP, RAP-1A, ARPC5, UBR4, HSP70, Glycogen phosphorylase, RhoA-related, PNPH, PSMD12, ADAM10, FRMPD3, Dynein 1, cytoplasmic, heavy chain, HSPA1A, Rap1, Tmc6, Rho GTPase, C3, RAS, HSPA1B, CYB5R3, RAB24, …
32	neuron projection morphogenesis	723	6.31869e-14	1.14566e-11	44	HSP90, Ephrin-B3, LGI1, Neurexin-3 alpha, Ephrin-B receptors, Neurexin 1-beta, Alpha-fodrin, BDNF, CELSR2, Tubulin beta, Neurexin beta, CYFP subunit, CNP1, DYNLT, CHL1, Calcineurin A (catalytic), LAMA2, RhoA-related, Palladin, Neurexin alpha, MAP6, CaMK II alpha, Ephrin-B receptor 2, CRMP3, LRP1, Neurexin-3 beta, SDFR1, NCAM1, Neurexin 1-alpha, CYFIP2, Plexin C1, ErbB2, Connexin 43, Pacsin, Spect…
33	response to metal ion	727	7.65509e-14	1.33105e-11	44	PP2A cat (alpha), HSP90, Endoplasmin, IBP2, Catalase, Neurexin 1-beta, GSTs, BDNF, Fibrinogen gamma, GSTM1, Neurexin beta, NPC1, VCAM1, Gelsolin, ICAM1, Fatty acid-binding protein, GAT1, PP2A cat (beta), AKR1C3, Calcineurin A (catalytic), HSP70, Neurexin alpha, RKIP, MAOB, SOD3 (EC-SOD), Calcineurin A (alpha), Fibrinogen (fibrin), IBP, DHE3, Fibrinogen beta, TIGAR (C12orf5), PP2A catalytic, eIF2S…
34	cellular localization	3229	7.99688e-14	1.33105e-11	108	KLC2, HSP90, BIN1 (Amphiphysin II), TM9SF3, Gemin5, LGI1, Neurexin-3 alpha, Amphiphysin I, MACF1, Endoplasmin, MRCKalpha, CYC1, Ankyrin 1, Catalase, Neurexin 1-beta, GSTs, Alpha-fodrin, AP3M2, NTF2, Tubulin beta, SNRPD2 (SMD2), Neurexin beta, NPC1, Gelsolin, DYNC1LI, Kinesin light chain, NMP200, Fatty acid-binding protein, ATP5H, ATP1B1, GAT1, DYNLT, RAP-1A, CAPZA, Calcineurin A (catalytic), Sequ…
35	plasma membrane bounded cell projection morphogenesis	728	8.02943e-14	1.33105e-11	44	HSP90, Ephrin-B3, LGI1, Neurexin-3 alpha, Ephrin-B receptors, Neurexin 1-beta, Alpha-fodrin, BDNF, CELSR2, Tubulin beta, Neurexin beta, CYFP subunit, CNP1, DYNLT, CHL1, Calcineurin A (catalytic), LAMA2, RhoA-related, Palladin, Neurexin alpha, MAP6, CaMK II alpha, Ephrin-B receptor 2, CRMP3, LRP1, Neurexin-3 beta, SDFR1, NCAM1, Neurexin 1-alpha, CYFIP2, Plexin C1, ErbB2, Connexin 43, Pacsin, Spect…
36	neutrophil activation	640	8.99561e-14	1.44979e-11	41	HSP90, SIRPB1, Calpain 1(mu), PRDX4, N-Ras, Catalase, GSTs, Alpha-fodrin, Peroxiredoxin, Tubulin beta, PYGB, CYFP subunit, Gelsolin, DYNC1LI, CD44, Fatty acid-binding protein, SIRBL, DYNLT, CoactosinLP, RAP-1A, ARPC5, UBR4, HSP70, Glycogen phosphorylase, RhoA-related, PNPH, PSMD12, ADAM10, FRMPD3, Dynein 1, cytoplasmic, heavy chain, HSPA1A, Rap1, Tmc6, Rho GTPase, C3, RAS, HSPA1B, CYB5R3, RAB24, …
37	granulocyte activation	645	1.16223e-13	1.8225e-11	41	HSP90, SIRPB1, Calpain 1(mu), PRDX4, N-Ras, Catalase, GSTs, Alpha-fodrin, Peroxiredoxin, Tubulin beta, PYGB, CYFP subunit, Gelsolin, DYNC1LI, CD44, Fatty acid-binding protein, SIRBL, DYNLT, CoactosinLP, RAP-1A, ARPC5, UBR4, HSP70, Glycogen phosphorylase, RhoA-related, PNPH, PSMD12, ADAM10, FRMPD3, Dynein 1, cytoplasmic, heavy chain, HSPA1A, Rap1, Tmc6, Rho GTPase, C3, RAS, HSPA1B, CYB5R3, RAB24, …
38	response to nitrogen compound	2088	1.35615e-13	2.07062e-11	81	PP2A cat (alpha), HSP90, PSMC6, Calpain 1(mu), EPM2AIP1, Endoplasmin, hnRNP M, G-protein alpha-11, CYC1, Catalase, GSTs, BDNF, GSTM1, NPC1, CYFP subunit, VCAM1, Gelsolin, ICAM1, LY6H, Fatty acid-binding protein, ALDR, PNPase(old-35), SCLY, ATP5H, GAT1, GSTM2, Acid sphingomyelinase, AKR1C3, RAP-1A, ALEX, Calcineurin A (catalytic), HSP70, Glycogen phosphorylase, RhoA-related, RKIP, Calcineurin A (a…
39	regulation of signaling	4929	1.42292e-13	2.11686e-11	143	DNA2, PP2A cat (alpha), HSP90, Ephrin-B3, PSMC6, PSMD10 (Gankyrin), LGI1, Neurexin-3 alpha, Calpain 1(mu), MACF1, IBP2, Ephrin-B receptors, MRCKalpha, GSTO1, p164-RhoGEF, Catalase, Neurexin 1-beta, A1M, dUTPase (DUT), GSTs, E2N(UBC13), Fibulin-3, IGSF1, BDNF, Fibrinogen gamma, IBP6, GSTM1, Peroxiredoxin, Tubulin beta, PSMA6, Neurexin beta, ITGA6, MPP2, CYFP subunit, Plasminogen, Gelsolin, ICAM1, …
40	cellular component assembly	3590	1.768e-13	2.56448e-11	115	DNA2, PP2A cat (alpha), HSP90, PSMD10 (Gankyrin), BIN1 (Amphiphysin II), Gemin5, LGI1, Neurexin-3 alpha, Endoplasmin, LYRM7, Ephrin-B receptors, G-protein alpha-11, von Willebrand factor, CD151, Catalase, Neurexin 1-beta, dUTPase (DUT), GSTs, BDNF, Fibrinogen gamma, CELSR2, Tubulin beta, SNRPD2 (SMD2), Neurexin beta, ITGA6, MPP2, CYFP subunit, TSLC1, Gelsolin, DYNC1LI, NMP200, PNPase(old-35), EIF…
41	myeloid cell activation involved in immune response	687	2.1055e-13	2.97954e-11	42	HSP90, SIRPB1, Calpain 1(mu), PRDX4, N-Ras, Catalase, GSTs, Alpha-fodrin, Peroxiredoxin, Tubulin beta, PYGB, CYFP subunit, Gelsolin, DYNC1LI, CD44, Fatty acid-binding protein, SIRBL, DYNLT, CoactosinLP, RAP-1A, ARPC5, UBR4, HSP70, Glycogen phosphorylase, RhoA-related, PNPH, PSMD12, ADAM10, FRMPD3, Dynein 1, cytoplasmic, heavy chain, HSPA1A, Rap1, Tmc6, Rho GTPase, C3, RAS, HSPA1B, CYB5R3, RAB24, …
42	response to oxygen-containing compound	2934	2.98813e-13	4.12788e-11	100	PP2A cat (alpha), HSP90, Calpain 1(mu), EPM2AIP1, Endoplasmin, IBP2, hnRNP M, G-protein alpha-11, von Willebrand factor, CYC1, Catalase, GSTs, BDNF, GSTM1, Peroxiredoxin, Esterase D, CYFP subunit, VCAM1, CNP1, Gelsolin, ICAM1, LY6H, Fatty acid-binding protein, ALDR, PNPase(old-35), SCLY, ATP5H, RACK1, GAT1, PP2A cat (beta), Acid sphingomyelinase, AKR1C3, RAP-1A, ALEX, PRDX2, Calcineurin A (cataly…
43	response to organic substance	4928	3.17088e-13	4.27848e-11	142	PP2A cat (alpha), HSP90, PSMC6, PSMD10 (Gankyrin), Calpain 1(mu), EPM2AIP1, Endoplasmin, IBP2, hnRNP M, G-protein alpha-11, GSTO1, von Willebrand factor, CYC1, Catalase, dUTPase (DUT), GSTs, E2N(UBC13), C4A protein, BDNF, Fibrinogen gamma, GSTM1, Peroxiredoxin, PSMA6, Esterase D, ITGA6, NPC1, CYFP subunit, VCAM1, CNP1, Gelsolin, DYNC1LI, ICAM1, CD44, C4, LY6H, Fatty acid-binding protein, TALDO, A…
44	regulation of cell communication	4885	3.55418e-13	4.68667e-11	141	DNA2, PP2A cat (alpha), HSP90, Ephrin-B3, PSMC6, PSMD10 (Gankyrin), LGI1, Neurexin-3 alpha, Calpain 1(mu), MACF1, IBP2, Ephrin-B receptors, MRCKalpha, GSTO1, p164-RhoGEF, Catalase, Neurexin 1-beta, A1M, dUTPase (DUT), GSTs, E2N(UBC13), Fibulin-3, IGSF1, BDNF, Fibrinogen gamma, IBP6, GSTM1, Peroxiredoxin, Tubulin beta, PSMA6, Neurexin beta, ITGA6, MPP2, CYFP subunit, Plasminogen, Gelsolin, ICAM1, …
45	establishment of localization in cell	2437	5.2987e-13	6.68691e-11	88	KLC2, HSP90, BIN1 (Amphiphysin II), Gemin5, Neurexin-3 alpha, Amphiphysin I, MACF1, Endoplasmin, MRCKalpha, CYC1, Ankyrin 1, Catalase, Neurexin 1-beta, GSTs, Alpha-fodrin, AP3M2, NTF2, Tubulin beta, SNRPD2 (SMD2), Neurexin beta, NPC1, DYNC1LI, Kinesin light chain, Fatty acid-binding protein, ATP5H, ATP1B1, GAT1, DYNLT, CAPZA, Calcineurin A (catalytic), Sequestosome 1(p62), HSP70, SLC17A7, NAPG, P…
46	plasma membrane bounded cell projection organization	1621	5.30158e-13	6.68691e-11	68	HSP90, Ephrin-B3, LGI1, Neurexin-3 alpha, Ephrin-B receptors, Neurexin 1-beta, Alpha-fodrin, BDNF, CELSR2, Tubulin beta, Neurexin beta, ITGA6, CYFP subunit, CNP1, Gelsolin, CD44, Kinesin light chain, DYNLT, RAP-1A, ARPC5, CHL1, Calcineurin A (catalytic), LAMA2, Fimbrin, RhoA-related, Palladin, Neurexin alpha, NA14, MAP6, CaMK II alpha, Ephrin-B receptor 2, CRMP3, Ro60, LRP1, Rabphilin-3A, C10orf9…
47	response to wounding	968	5.77819e-13	7.13299e-11	50	MACF1, G-protein alpha-11, von Willebrand factor, CD151, GSTs, Fibrinogen gamma, Plasminogen, Gelsolin, CD44, EMAPII, Fatty acid-binding protein, Fibulin-1, RhoC, CAPZA, ALEX, CHL1, Calcineurin A (catalytic), CXADR, RhoA-related, Palladin, RKIP, Calcineurin A (alpha), Fibrinogen (fibrin), IBP, Fibrinogen beta, NCAM1, G-protein alpha-s, ErbB2, Connexin 43, GNAS1, ITGA2, Tropomyosin, Neuromodulin, …
48	neuron projection guidance	373	7.64673e-13	9.09763e-11	30	Ephrin-B3, LGI1, Neurexin-3 alpha, Ephrin-B receptors, Neurexin 1-beta, Alpha-fodrin, BDNF, Tubulin beta, Neurexin beta, CYFP subunit, CHL1, LAMA2, Palladin, Neurexin alpha, Ephrin-B receptor 2, CRMP3, LRP1, Neurexin-3 beta, SDFR1, NCAM1, Neurexin 1-alpha, CYFIP2, Plexin C1, ErbB2, Spectrin beta, erythrocytic, Neuromodulin, Rho GTPase, Dystroglycan, Ephrin-B, CD166
49	response to chemical	7084	7.68328e-13	9.09763e-11	182	PP2A cat (alpha), HSP90, Ephrin-B3, PSMC6, PSMD10 (Gankyrin), LGI1, Neurexin-3 alpha, Calpain 1(mu), EPM2AIP1, Endoplasmin, IBP2, Ephrin-B receptors, hnRNP M, G-protein alpha-11, GSTO1, PRDX4, von Willebrand factor, CYC1, Catalase, Neurexin 1-beta, dUTPase (DUT), GSTs, E2N(UBC13), Alpha-fodrin, C4A protein, BDNF, Fibrinogen gamma, GSTM1, Peroxiredoxin, Tubulin beta, PSMA6, Esterase D, Neurexin be…
50	cell development	2550	9.70853e-13	1.09886e-10	90	HSP90, Ephrin-B3, BIN1 (Amphiphysin II), LGI1, Neurexin-3 alpha, Ephrin-B receptors, Ankyrin 1, Neurexin 1-beta, GSTs, Alpha-fodrin, BDNF, Fibrinogen gamma, CELSR2, Tubulin beta, Neurexin beta, CYFP subunit, CNP1, Gelsolin, PMGE, ICAM1, CD44, DYNLT, RAP-1A, CAPZA, CHL1, Calcineurin A (catalytic), LAMA2, CXADR, HSP70, RhoA-related, Palladin, Neurexin alpha, RKIP, MAP6, Calcineurin A (alpha), CaMK …
51	system development	6614	9.82256e-13	1.09886e-10	173	PP2A cat (alpha), HSP90, Ephrin-B3, LSAMP, BIN1 (Amphiphysin II), LGI1, Neurexin-3 alpha, Calpain 1(mu), MACF1, Ephrin-B receptors, G-protein alpha-11, PRDX4, von Willebrand factor, Ankyrin 1, Catalase, Neurexin 1-beta, dUTPase (DUT), GSTs, Fibulin-3, Alpha-fodrin, BDNF, LEC2, CELSR2, Peroxiredoxin, Tubulin beta, PSMA6, Neurexin beta, WARS, ITGA6, CYFP subunit, VCAM1, TSLC1, CNP1, Plasminogen, Ge…
52	cell projection organization	1682	9.84846e-13	1.09886e-10	69	HSP90, Ephrin-B3, LGI1, Neurexin-3 alpha, Ephrin-B receptors, Neurexin 1-beta, Alpha-fodrin, BDNF, CELSR2, Tubulin beta, Neurexin beta, ITGA6, CYFP subunit, CNP1, Gelsolin, CD44, Kinesin light chain, DYNLT, RAP-1A, ARPC5, CHL1, Calcineurin A (catalytic), LAMA2, Fimbrin, RhoA-related, Palladin, Neurexin alpha, NA14, MAP6, CaMK II alpha, Ephrin-B receptor 2, CRMP3, Ro60, LRP1, Rabphilin-3A, C10orf9…
53	regulation of transport	2883	1.653e-12	1.80956e-10	97	PP2A cat (alpha), BIN1 (Amphiphysin II), Neurexin-3 alpha, SIRPB1, Amphiphysin I, Calpain 1(mu), Ephrin-B receptors, hnRNP M, GSTO1, CD151, Neurexin 1-beta, GSTs, C4A protein, Fibrinogen gamma, GSTM1, NTF2, Neurexin beta, CYFP subunit, TSLC1, ICAM1, C4, EMAPII, Fatty acid-binding protein, SIRBL, Fibulin-1, RACK1, ATP1B1, GAT1, GSTM2, RAP-1A, ALEX, Calcineurin A (catalytic), FHL1 (SLIM1), HSP70, S…
54	regulation of trans-synaptic signaling	770	2.21336e-12	2.37813e-10	43	Ephrin-B3, LGI1, Neurexin-3 alpha, Ephrin-B receptors, Neurexin 1-beta, BDNF, Tubulin beta, Neurexin beta, MPP2, CYFP subunit, Plasminogen, Fatty acid-binding protein, GAT1, RAP-1A, Calcineurin A (catalytic), LAMA2, Sequestosome 1(p62), Neurexin alpha, Calcineurin A (alpha), CaMK II alpha, Ephrin-B receptor 2, SNAPs, Neurexin-3 beta, SDFR1, Pacsin 2, NCAM1, Neurexin 1-alpha, Rap1, Tubulin beta 2B…
55	neuron development	1298	2.82933e-12	2.98468e-10	58	HSP90, Ephrin-B3, LGI1, Neurexin-3 alpha, Ephrin-B receptors, Neurexin 1-beta, Alpha-fodrin, BDNF, CELSR2, Tubulin beta, Neurexin beta, CYFP subunit, CNP1, CD44, DYNLT, CHL1, Calcineurin A (catalytic), LAMA2, RhoA-related, Palladin, Neurexin alpha, MAP6, CaMK II alpha, Ephrin-B receptor 2, CRMP3, MTCH1, LRP1, Neurexin-3 beta, SDFR1, NCAM1, Neurexin 1-alpha, CYFIP2, Plexin C1, EFHD1, ErbB2, Connex…
56	leukocyte mediated immunity	1084	3.17722e-12	3.29183e-10	52	HSP90, SIRPB1, Calpain 1(mu), Ephrin-B receptors, PRDX4, N-Ras, Catalase, GSTs, Alpha-fodrin, C4A protein, Peroxiredoxin, Tubulin beta, PYGB, CYFP subunit, TSLC1, IGHA1, Gelsolin, DYNC1LI, ICAM1, CD44, C4, Fatty acid-binding protein, SIRBL, C1r, DYNLT, CoactosinLP, RAP-1A, ARPC5, UBR4, HSP70, Glycogen phosphorylase, RhoA-related, PNPH, PSMD12, ADAM10, BTN3A2, FRMPD3, PRDX1, Dynein 1, cytoplasmic,…
57	axon guidance	370	3.53791e-12	3.56485e-10	29	Ephrin-B3, LGI1, Neurexin-3 alpha, Ephrin-B receptors, Neurexin 1-beta, Alpha-fodrin, BDNF, Tubulin beta, Neurexin beta, CYFP subunit, CHL1, LAMA2, Palladin, Neurexin alpha, Ephrin-B receptor 2, LRP1, Neurexin-3 beta, SDFR1, NCAM1, Neurexin 1-alpha, CYFIP2, Plexin C1, ErbB2, Spectrin beta, erythrocytic, Neuromodulin, Rho GTPase, Dystroglycan, Ephrin-B, CD166
58	neuron projection development	1052	3.56362e-12	3.56485e-10	51	HSP90, Ephrin-B3, LGI1, Neurexin-3 alpha, Ephrin-B receptors, Neurexin 1-beta, Alpha-fodrin, BDNF, CELSR2, Tubulin beta, Neurexin beta, CYFP subunit, CNP1, CD44, DYNLT, CHL1, Calcineurin A (catalytic), LAMA2, RhoA-related, Palladin, Neurexin alpha, MAP6, CaMK II alpha, Ephrin-B receptor 2, CRMP3, LRP1, Neurexin-3 beta, SDFR1, NCAM1, Neurexin 1-alpha, CYFIP2, Plexin C1, EFHD1, ErbB2, Connexin 43, …
59	developmental process	8549	3.69078e-12	3.62948e-10	206	PP2A cat (alpha), HSP90, Ephrin-B3, LSAMP, BIN1 (Amphiphysin II), PBXIP1, LGI1, Neurexin-3 alpha, Calpain 1(mu), EIF5A2, MACF1, IBP2, Ephrin-B receptors, G-protein alpha-11, PRDX4, von Willebrand factor, CD151, Ankyrin 1, Catalase, Neurexin 1-beta, dUTPase (DUT), GSTs, Fibulin-3, Alpha-fodrin, BDNF, Fibrinogen gamma, LEC2, GSTM1, CELSR2, Peroxiredoxin, Tubulin beta, PSMA6, Neurexin beta, WARS, IT…
60	metabolic process	10751	4.20079e-12	4.06216e-10	243	DNA2, PP2A cat (alpha), HGFA, HSP90, PSMC6, PSMD10 (Gankyrin), Gemin5, AEBP1, Calpain 1(mu), EIF5A2, Endoplasmin, IBP2, LYRM7, Ephrin-B receptors, hnRNP M, MRCKalpha, GSTO1, PRDX4, von Willebrand factor, CYC1, Ankyrin 1, N-Ras, Catalase, A1M, dUTPase (DUT), GSTs, E2N(UBC13), Fibulin-3, Alpha-fodrin, C4A protein, BDNF, UGPA2, Fibrinogen gamma, IBP6, GSTM1, Peroxiredoxin, PSMA6, Esterase D, MAN2C1,…
61	cellular component biogenesis	3864	4.60748e-12	4.38239e-10	117	DNA2, PP2A cat (alpha), HSP90, PSMD10 (Gankyrin), BIN1 (Amphiphysin II), Gemin5, LGI1, Neurexin-3 alpha, Endoplasmin, LYRM7, Ephrin-B receptors, G-protein alpha-11, von Willebrand factor, CD151, Catalase, Neurexin 1-beta, dUTPase (DUT), GSTs, BDNF, Fibrinogen gamma, CELSR2, Tubulin beta, SNRPD2 (SMD2), Neurexin beta, ITGA6, MPP2, CYFP subunit, TSLC1, Gelsolin, DYNC1LI, PM/SCL-75, NMP200, PNPase(o…
62	response to drug	1985	4.8387e-12	4.50323e-10	75	PP2A cat (alpha), HSP90, Calpain 1(mu), Endoplasmin, IBP2, G-protein alpha-11, Catalase, GSTs, BDNF, GSTM1, Peroxiredoxin, NPC1, VCAM1, Gelsolin, ICAM1, LY6H, Fatty acid-binding protein, ALDR, GAT1, GSTM2, PP2A cat (beta), Acid sphingomyelinase, AKR1C3, RAP-1A, ALEX, Calcineurin A (catalytic), HSP70, SLC17A7, RhoA-related, RKIP, Aquaporin 5, MAOB, Calcineurin A (alpha), PRDX3, Fibrinogen (fibrin)…
63	positive regulation of cellular process	7388	4.88975e-12	4.50323e-10	185	DNA2, PP2A cat (alpha), HSP90, Ephrin-B3, PSMC6, PSMD10 (Gankyrin), BIN1 (Amphiphysin II), LGI1, SIRPB1, Amphiphysin I, Calpain 1(mu), EIF5A2, EPM2AIP1, MACF1, IBP2, Ephrin-B receptors, GSTO1, p164-RhoGEF, CD151, Ankyrin 1, N-Ras, Catalase, Neurexin 1-beta, GSTs, E2N(UBC13), Fibulin-3, BDNF, Fibrinogen gamma, LEC2, GSTM1, Peroxiredoxin, Tubulin beta, PSMA6, Neurexin beta, WARS, ITGA6, MPP2, CYFP …
64	cell morphogenesis involved in neuron differentiation	667	6.28753e-12	5.70004e-10	39	HSP90, Ephrin-B3, LGI1, Neurexin-3 alpha, Ephrin-B receptors, Neurexin 1-beta, Alpha-fodrin, BDNF, CELSR2, Tubulin beta, Neurexin beta, CYFP subunit, CNP1, CHL1, Calcineurin A (catalytic), LAMA2, Palladin, Neurexin alpha, MAP6, CaMK II alpha, Ephrin-B receptor 2, LRP1, Neurexin-3 beta, SDFR1, NCAM1, Neurexin 1-alpha, CYFIP2, Plexin C1, ErbB2, Spectrin beta, erythrocytic, Neuromodulin, EBP50, Rho …
65	myeloid leukocyte activation	798	7.11944e-12	6.35492e-10	43	HSP90, SIRPB1, Calpain 1(mu), PRDX4, N-Ras, Catalase, GSTs, Alpha-fodrin, Peroxiredoxin, Tubulin beta, PYGB, CYFP subunit, Gelsolin, DYNC1LI, CD44, Fatty acid-binding protein, SIRBL, DYNLT, CoactosinLP, RAP-1A, ARPC5, UBR4, HSP70, Glycogen phosphorylase, RhoA-related, PNPH, PSMD12, ADAM10, FRMPD3, Dynein 1, cytoplasmic, heavy chain, HSPA1A, Rap1, Tmc6, Rho GTPase, C3, RAS, HSPA1B, CYB5R3, RAB24, …
66	cell morphogenesis	1078	8.74126e-12	7.68436e-10	51	HSP90, Ephrin-B3, LGI1, Neurexin-3 alpha, Ephrin-B receptors, Neurexin 1-beta, Alpha-fodrin, BDNF, CELSR2, Tubulin beta, Neurexin beta, CYFP subunit, TSLC1, CNP1, DYNLT, CHL1, Calcineurin A (catalytic), LAMA2, RhoA-related, Palladin, Neurexin alpha, MAP6, CaMK II alpha, Ephrin-B receptor 2, CRMP3, LRP1, Neurexin-3 beta, SDFR1, Pacsin 2, NCAM1, Neurexin 1-alpha, CYFIP2, Plexin C1, ErbB2, Connexin …
67	axonogenesis	557	1.10983e-11	9.61076e-10	35	HSP90, Ephrin-B3, LGI1, Neurexin-3 alpha, Ephrin-B receptors, Neurexin 1-beta, Alpha-fodrin, BDNF, Tubulin beta, Neurexin beta, CYFP subunit, CNP1, CHL1, Calcineurin A (catalytic), LAMA2, Palladin, Neurexin alpha, Ephrin-B receptor 2, LRP1, Neurexin-3 beta, SDFR1, NCAM1, Neurexin 1-alpha, CYFIP2, Plexin C1, ErbB2, Spectrin beta, erythrocytic, Neuromodulin, Rho GTPase, Calcineurin A (beta), LKB1, …
68	axon development	650	1.19763e-11	1.02186e-09	38	HSP90, Ephrin-B3, LGI1, Neurexin-3 alpha, Ephrin-B receptors, Neurexin 1-beta, Alpha-fodrin, BDNF, Tubulin beta, Neurexin beta, CYFP subunit, CNP1, DYNLT, CHL1, Calcineurin A (catalytic), LAMA2, Palladin, Neurexin alpha, Ephrin-B receptor 2, LRP1, Neurexin-3 beta, SDFR1, NCAM1, Neurexin 1-alpha, CYFIP2, Plexin C1, ErbB2, Spectrin beta, erythrocytic, Neuromodulin, Rho GTPase, Versican proteoglycan…
69	cell activation involved in immune response	846	1.28066e-11	1.07687e-09	44	HSP90, SIRPB1, Calpain 1(mu), PRDX4, N-Ras, Catalase, GSTs, Alpha-fodrin, Peroxiredoxin, Tubulin beta, PYGB, CYFP subunit, Gelsolin, DYNC1LI, ICAM1, CD44, Fatty acid-binding protein, SIRBL, DYNLT, CoactosinLP, RAP-1A, ARPC5, UBR4, HSP70, Glycogen phosphorylase, RhoA-related, PNPH, PSMD12, ADAM10, LRP1, FRMPD3, Dynein 1, cytoplasmic, heavy chain, HSPA1A, Rap1, Tmc6, Rho GTPase, C3, RAS, HSPA1B, CY…
70	anatomical structure development	7969	1.31286e-11	1.08818e-09	194	PP2A cat (alpha), HSP90, Ephrin-B3, LSAMP, BIN1 (Amphiphysin II), PBXIP1, LGI1, Neurexin-3 alpha, Calpain 1(mu), MACF1, IBP2, Ephrin-B receptors, G-protein alpha-11, PRDX4, von Willebrand factor, CD151, Ankyrin 1, Catalase, Neurexin 1-beta, dUTPase (DUT), GSTs, Fibulin-3, Alpha-fodrin, BDNF, Fibrinogen gamma, LEC2, CELSR2, Peroxiredoxin, Tubulin beta, PSMA6, Neurexin beta, WARS, ITGA6, CYFP subun…
71	response to toxic substance	1027	1.73562e-11	1.41832e-09	49	PP2A cat (alpha), Calpain 1(mu), GSTO1, PRDX4, Catalase, GSTs, GSTM1, Peroxiredoxin, Esterase D, VCAM1, CNP1, Gelsolin, ICAM1, Fatty acid-binding protein, ALDR, GAT1, GSTM2, PP2A cat (beta), PRDX2, Calcineurin A (catalytic), HSP70, RhoA-related, RKIP, MAOB, SOD3 (EC-SOD), Calcineurin A (alpha), PRDX3, Fibrinogen (fibrin), PP2A catalytic, Factor H, PON1, PRDX1, UBE3A (E6-AP), HSPA1A, PON2, Aldose …
72	regulation of vesicle-mediated transport	927	2.0726e-11	1.67017e-09	46	BIN1 (Amphiphysin II), Neurexin-3 alpha, SIRPB1, Amphiphysin I, CD151, Neurexin 1-beta, C4A protein, Fibrinogen gamma, Neurexin beta, CYFP subunit, C4, SIRBL, RACK1, RAP-1A, Calcineurin A (catalytic), HSP70, SLC17A7, Neurexin alpha, Calcineurin A (alpha), CaMK II alpha, Fibrinogen (fibrin), APPL, Fibrinogen beta, LRP1, SNAPs, Neurexin-3 beta, Pacsin 2, NCAM1, Neurexin 1-alpha, APPL1, ITGA2, ANKFY…
73	neurogenesis	2566	2.20951e-11	1.7561e-09	87	HSP90, Ephrin-B3, BIN1 (Amphiphysin II), LGI1, Neurexin-3 alpha, MACF1, Ephrin-B receptors, Neurexin 1-beta, GSTs, Fibulin-3, Alpha-fodrin, BDNF, CELSR2, Tubulin beta, Neurexin beta, ITGA6, CYFP subunit, VCAM1, CNP1, Gelsolin, CD44, NMP200, Fatty acid-binding protein, DYNLT, RAP-1A, CHL1, Calcineurin A (catalytic), LAMA2, HSP70, RhoA-related, GARNL4, Palladin, Neurexin alpha, MAP6, Calcineurin A …
74	movement of cell or subcellular component	2178	2.31737e-11	1.81694e-09	78	KLC2, HSP90, Ephrin-B3, LGI1, Neurexin-3 alpha, MACF1, Ephrin-B receptors, MRCKalpha, CD151, Neurexin 1-beta, Alpha-fodrin, BDNF, CELSR2, AP3M2, Tubulin beta, Neurexin beta, ITGA6, CYFP subunit, VCAM1, IGHA1, Plasminogen, DYNC1LI, ICAM1, CD44, Kinesin light chain, EMAPII, TPM3, ATP1B1, RhoC, ARPC5, CHL1, LAMA2, CXADR, HSP70, RhoA-related, Palladin, Neurexin alpha, NA14, MAP6, Ephrin-B receptor 2,…
75	synaptic signaling	731	2.54426e-11	1.96824e-09	40	Ephrin-B3, Neurexin-3 alpha, Amphiphysin I, Ephrin-B receptors, G-protein alpha-11, Neurexin 1-beta, BDNF, AP3M2, Neurexin beta, MPP2, TSLC1, CNP1, Plasminogen, LY6H, GAT1, Calcineurin A (catalytic), HSP70, SLC17A7, Neurexin alpha, Calcineurin A (alpha), Ephrin-B receptor 2, AP-3 mu subunits, SNAPs, Rabphilin-3A, Neurexin-3 beta, SDFR1, Neurexin 1-alpha, Pantophysin, Dynamin-1, GABA-A receptor be…
76	regulation of cellular component biogenesis	1336	2.7654e-11	2.11117e-09	57	HSP90, PSMC6, BIN1 (Amphiphysin II), Calpain 1(mu), MACF1, Ephrin-B receptors, Neurexin 1-beta, Alpha-fodrin, BDNF, LEC2, Tubulin beta, Neurexin beta, WARS, CYFP subunit, Gelsolin, ICAM1, RACK1, CoactosinLP, RhoC, RAP-1A, ARPC5, CAPZA, HSP70, PIP5KIII, RhoA-related, Palladin, Neurexin alpha, Ephrin-B receptor 2, LRP1, ARPC1A, SNAPs, NCAM1, ARPC1, Dynein 1, cytoplasmic, heavy chain, Neurexin 1-alp…
77	intracellular transport	1976	2.82523e-11	2.12883e-09	73	KLC2, HSP90, BIN1 (Amphiphysin II), Gemin5, MACF1, Endoplasmin, MRCKalpha, CYC1, Ankyrin 1, Catalase, GSTs, Alpha-fodrin, AP3M2, NTF2, Tubulin beta, SNRPD2 (SMD2), NPC1, DYNC1LI, Kinesin light chain, Fatty acid-binding protein, ATP5H, ATP1B1, DYNLT, CAPZA, Calcineurin A (catalytic), Sequestosome 1(p62), HSP70, NAPG, PIP5KIII, RhoA-related, ATL3, NA14, MAP6, Calcineurin A (alpha), RPS5, QM, WFS1, …
78	modulation of chemical synaptic transmission	768	3.02862e-11	2.25283e-09	41	Ephrin-B3, LGI1, Neurexin-3 alpha, Ephrin-B receptors, Neurexin 1-beta, BDNF, Tubulin beta, Neurexin beta, MPP2, CYFP subunit, Plasminogen, GAT1, RAP-1A, Calcineurin A (catalytic), LAMA2, Sequestosome 1(p62), Neurexin alpha, Calcineurin A (alpha), CaMK II alpha, Ephrin-B receptor 2, SNAPs, Neurexin-3 beta, SDFR1, Pacsin 2, NCAM1, Neurexin 1-alpha, Rap1, Tubulin beta 2B, Pacsin, LOC643752, Dynamin…
79	immune effector process	1537	3.39761e-11	2.49531e-09	62	HSP90, SIRPB1, Calpain 1(mu), Ephrin-B receptors, PRDX4, N-Ras, Catalase, GSTs, Alpha-fodrin, C4A protein, Peroxiredoxin, Tubulin beta, PYGB, CYFP subunit, TSLC1, IGHA1, Gelsolin, DYNC1LI, ICAM1, CD44, C4, EMAPII, Fatty acid-binding protein, SIRBL, C1r, DYNLT, CoactosinLP, RAP-1A, ARPC5, PRDX2, UBR4, CXADR, HSP70, Glycogen phosphorylase, RhoA-related, NFAT-90, PNPH, PSMD12, Factor H, ADAM10, LRP1…
80	cell-cell signaling	1619	3.64793e-11	2.64566e-09	64	Ephrin-B3, PSMC6, PSMD10 (Gankyrin), Neurexin-3 alpha, Amphiphysin I, MACF1, Ephrin-B receptors, G-protein alpha-11, Neurexin 1-beta, BDNF, CELSR2, AP3M2, PSMA6, Neurexin beta, MPP2, TSLC1, CNP1, Plasminogen, CD44, LY6H, EMAPII, GAT1, Calcineurin A (catalytic), HSP70, SLC17A7, RhoA-related, Neurexin alpha, Calcineurin A (alpha), CaMK II alpha, Ephrin-B receptor 2, PSMD12, PSME1, AP-3 mu subunits,…
81	leukocyte activation involved in immune response	842	3.99104e-11	2.85877e-09	43	HSP90, SIRPB1, Calpain 1(mu), PRDX4, N-Ras, Catalase, GSTs, Alpha-fodrin, Peroxiredoxin, Tubulin beta, PYGB, CYFP subunit, Gelsolin, DYNC1LI, ICAM1, CD44, Fatty acid-binding protein, SIRBL, DYNLT, CoactosinLP, RAP-1A, ARPC5, UBR4, HSP70, Glycogen phosphorylase, RhoA-related, PNPH, PSMD12, ADAM10, FRMPD3, Dynein 1, cytoplasmic, heavy chain, HSPA1A, Rap1, Tmc6, Rho GTPase, C3, RAS, HSPA1B, CYB5R3, …
82	negative regulation of transport	877	4.1264e-11	2.91968e-09	44	PP2A cat (alpha), BIN1 (Amphiphysin II), Ephrin-B receptors, GSTO1, GSTs, GSTM1, CYFP subunit, ICAM1, Fatty acid-binding protein, Fibulin-1, RACK1, GSTM2, RAP-1A, ALEX, Calcineurin A (catalytic), HSP70, MAOB, Calcineurin A (alpha), PPP1R11, Ephrin-B receptor 2, APPL, IBP, THADA, PP2A catalytic, Pacsin 2, APPL1, G-protein alpha-s, HSPA1A, Connexin 43, GNAS1, 14-3-3 epsilon, Rap1, Pacsin, LOC643752…
83	cellular component morphogenesis	1243	5.04357e-11	3.51945e-09	54	HSP90, Ephrin-B3, LGI1, Neurexin-3 alpha, Ephrin-B receptors, Neurexin 1-beta, Alpha-fodrin, BDNF, CELSR2, Tubulin beta, Neurexin beta, CYFP subunit, TSLC1, CNP1, PNPase(old-35), DYNLT, CHL1, Calcineurin A (catalytic), LAMA2, PIP5KIII, RhoA-related, Palladin, Neurexin alpha, MAP6, CaMK II alpha, Ephrin-B receptor 2, CRMP3, LRP1, Neurexin-3 beta, SDFR1, Pacsin 2, NCAM1, Neurexin 1-alpha, CYFIP2, P…
84	neuron differentiation	1592	5.09538e-11	3.51945e-09	63	HSP90, Ephrin-B3, LGI1, Neurexin-3 alpha, Ephrin-B receptors, Neurexin 1-beta, Alpha-fodrin, BDNF, CELSR2, Tubulin beta, Neurexin beta, CYFP subunit, VCAM1, CNP1, CD44, DYNLT, CHL1, Calcineurin A (catalytic), LAMA2, HSP70, RhoA-related, Palladin, Neurexin alpha, MAP6, CaMK II alpha, Ephrin-B receptor 2, CRMP3, MTCH1, LRP1, SNAPs, Neurexin-3 beta, SDFR1, NCAM1, Neurexin 1-alpha, CYFIP2, Plexin C1,…
85	wound healing	751	5.74731e-11	3.92305e-09	40	MACF1, G-protein alpha-11, von Willebrand factor, CD151, Fibrinogen gamma, Plasminogen, Gelsolin, CD44, Fibulin-1, RhoC, CAPZA, ALEX, Calcineurin A (catalytic), CXADR, RhoA-related, Palladin, Calcineurin A (alpha), Fibrinogen (fibrin), IBP, Fibrinogen beta, G-protein alpha-s, ErbB2, Connexin 43, GNAS1, ITGA2, Tropomyosin, Neuromodulin, Rho GTPase, C3, GNAS3, ADAM-TS13, Dystroglycan, Fibrinogen al…
86	cell morphogenesis involved in differentiation	854	6.24647e-11	4.21419e-09	43	HSP90, Ephrin-B3, LGI1, Neurexin-3 alpha, Ephrin-B receptors, Neurexin 1-beta, Alpha-fodrin, BDNF, CELSR2, Tubulin beta, Neurexin beta, CYFP subunit, CNP1, CHL1, Calcineurin A (catalytic), LAMA2, Palladin, Neurexin alpha, MAP6, CaMK II alpha, Ephrin-B receptor 2, LRP1, Neurexin-3 beta, SDFR1, NCAM1, Neurexin 1-alpha, CYFIP2, Plexin C1, ErbB2, Spectrin beta, erythrocytic, Neuromodulin, EBP50, Rho …
87	leukocyte activation	1369	7.09715e-11	4.73307e-09	57	HSP90, SIRPB1, Calpain 1(mu), Ephrin-B receptors, PRDX4, CD151, N-Ras, Catalase, GSTs, Alpha-fodrin, Peroxiredoxin, Tubulin beta, PYGB, CYFP subunit, VCAM1, TSLC1, Gelsolin, DYNC1LI, ICAM1, CD44, Fatty acid-binding protein, SIRBL, DYNLT, CoactosinLP, RAP-1A, ARPC5, PRDX2, UBR4, Calcineurin A (catalytic), CXADR, HSP70, Glycogen phosphorylase, RhoA-related, Calcineurin A (alpha), PNPH, PSMD12, ADAM…
88	cellular response to chemical stimulus	4578	7.54091e-11	4.97186e-09	128	PP2A cat (alpha), HSP90, PSMC6, PSMD10 (Gankyrin), Calpain 1(mu), Endoplasmin, IBP2, Ephrin-B receptors, hnRNP M, G-protein alpha-11, GSTO1, PRDX4, von Willebrand factor, Catalase, Neurexin 1-beta, GSTs, E2N(UBC13), BDNF, Fibrinogen gamma, GSTM1, Peroxiredoxin, PSMA6, Esterase D, Neurexin beta, ITGA6, NPC1, CYFP subunit, VCAM1, Gelsolin, DYNC1LI, ICAM1, CD44, LY6H, Fatty acid-binding protein, TAL…
89	multicellular organism development	7461	9.80925e-11	6.39475e-09	182	PP2A cat (alpha), HSP90, Ephrin-B3, LSAMP, BIN1 (Amphiphysin II), PBXIP1, LGI1, Neurexin-3 alpha, Calpain 1(mu), MACF1, IBP2, Ephrin-B receptors, G-protein alpha-11, PRDX4, von Willebrand factor, Ankyrin 1, Catalase, Neurexin 1-beta, dUTPase (DUT), GSTs, Fibulin-3, Alpha-fodrin, BDNF, LEC2, CELSR2, Peroxiredoxin, Tubulin beta, PSMA6, Neurexin beta, WARS, ITGA6, CYFP subunit, VCAM1, TSLC1, CNP1, P…
90	cellular metabolic process	9716	1.12139e-10	7.22922e-09	221	DNA2, PP2A cat (alpha), HSP90, PSMC6, PSMD10 (Gankyrin), Gemin5, AEBP1, Calpain 1(mu), EIF5A2, Endoplasmin, IBP2, LYRM7, Ephrin-B receptors, hnRNP M, MRCKalpha, GSTO1, PRDX4, CYC1, Ankyrin 1, N-Ras, Catalase, A1M, dUTPase (DUT), GSTs, E2N(UBC13), Fibulin-3, Alpha-fodrin, C4A protein, BDNF, UGPA2, Fibrinogen gamma, IBP6, GSTM1, Peroxiredoxin, PSMA6, Esterase D, SNRPD2 (SMD2), PYGB, WARS, NPC1, IGH…
91	organic substance metabolic process	10026	1.2806e-10	8.16489e-09	226	DNA2, PP2A cat (alpha), HGFA, HSP90, PSMC6, PSMD10 (Gankyrin), Gemin5, AEBP1, Calpain 1(mu), EIF5A2, Endoplasmin, IBP2, Ephrin-B receptors, hnRNP M, MRCKalpha, GSTO1, PRDX4, von Willebrand factor, CYC1, Ankyrin 1, N-Ras, Catalase, A1M, dUTPase (DUT), GSTs, E2N(UBC13), Fibulin-3, Alpha-fodrin, C4A protein, UGPA2, Fibrinogen gamma, IBP6, GSTM1, Peroxiredoxin, PSMA6, Esterase D, MAN2C1, SNRPD2 (SMD2…
92	trans-synaptic signaling	674	1.35616e-10	8.55263e-09	37	Ephrin-B3, Neurexin-3 alpha, Amphiphysin I, Ephrin-B receptors, Neurexin 1-beta, BDNF, AP3M2, Neurexin beta, MPP2, TSLC1, CNP1, Plasminogen, GAT1, Calcineurin A (catalytic), HSP70, SLC17A7, Neurexin alpha, Calcineurin A (alpha), Ephrin-B receptor 2, AP-3 mu subunits, SNAPs, Rabphilin-3A, Neurexin-3 beta, SDFR1, Neurexin 1-alpha, Pantophysin, Dynamin-1, GABA-A receptor beta-2 subunit, SYP, Rho GTP…
93	positive regulation of cell communication	2615	1.41883e-10	8.85166e-09	86	HSP90, PSMC6, PSMD10 (Gankyrin), LGI1, MACF1, Ephrin-B receptors, GSTO1, Catalase, Neurexin 1-beta, GSTs, E2N(UBC13), BDNF, Fibrinogen gamma, GSTM1, Peroxiredoxin, PSMA6, Neurexin beta, MPP2, CYFP subunit, Gelsolin, ICAM1, CD44, EMAPII, Fatty acid-binding protein, ALDR, EIF2A, RACK1, GSTM2, DYNLT, RhoC, AKR1C3, RAP-1A, ALEX, PRDX2, Calcineurin A (catalytic), LAMA2, Sequestosome 1(p62), HSP70, Rho…
94	positive regulation of transport	1676	1.53597e-10	9.48053e-09	64	BIN1 (Amphiphysin II), SIRPB1, Amphiphysin I, Ephrin-B receptors, hnRNP M, GSTO1, CD151, GSTs, C4A protein, Fibrinogen gamma, GSTM1, NTF2, TSLC1, C4, EMAPII, Fatty acid-binding protein, SIRBL, RACK1, ATP1B1, GAT1, GSTM2, RAP-1A, ALEX, Calcineurin A (catalytic), FHL1 (SLIM1), HSP70, Calcineurin A (alpha), CaMK II alpha, WFS1, Ephrin-B receptor 2, Fibrinogen (fibrin), APPL, DHE3, Fibrinogen beta, L…
95	organonitrogen compound metabolic process	6839	1.60432e-10	9.7982e-09	170	PP2A cat (alpha), HGFA, HSP90, PSMC6, PSMD10 (Gankyrin), Gemin5, AEBP1, Calpain 1(mu), EIF5A2, Endoplasmin, IBP2, Ephrin-B receptors, MRCKalpha, GSTO1, PRDX4, von Willebrand factor, CYC1, Ankyrin 1, N-Ras, Catalase, A1M, dUTPase (DUT), GSTs, E2N(UBC13), Fibulin-3, Alpha-fodrin, C4A protein, Fibrinogen gamma, IBP6, GSTM1, Peroxiredoxin, PSMA6, Esterase D, WARS, NPC1, CYFP subunit, VCAM1, IGHA1, Pl…
96	positive regulation of signaling	2624	1.6877e-10	1.02e-08	86	HSP90, PSMC6, PSMD10 (Gankyrin), LGI1, MACF1, Ephrin-B receptors, GSTO1, Catalase, Neurexin 1-beta, GSTs, E2N(UBC13), BDNF, Fibrinogen gamma, GSTM1, Peroxiredoxin, PSMA6, Neurexin beta, MPP2, CYFP subunit, Gelsolin, ICAM1, CD44, EMAPII, Fatty acid-binding protein, ALDR, EIF2A, RACK1, GSTM2, DYNLT, RhoC, AKR1C3, RAP-1A, ALEX, PRDX2, Calcineurin A (catalytic), LAMA2, Sequestosome 1(p62), HSP70, Rho…
97	regulation of cellular localization	1445	1.94473e-10	1.16323e-08	58	PP2A cat (alpha), HSP90, Neurexin-3 alpha, Ephrin-B receptors, hnRNP M, GSTO1, Neurexin 1-beta, GSTs, BDNF, GSTM1, NTF2, Neurexin beta, CYFP subunit, Gelsolin, RACK1, GSTM2, RAP-1A, Calcineurin A (catalytic), Sequestosome 1(p62), HSP70, SLC17A7, Fimbrin, Neurexin alpha, CaMK II alpha, Ephrin-B receptor 2, APPL, PP2A catalytic, ADAM10, LRP1, SNAPs, Neurexin-3 beta, SDFR1, HSP90AB2P, NCAM1, Dynein …
98	small molecule metabolic process	2278	1.97881e-10	1.17154e-08	78	GSTO1, PRDX4, CYC1, Catalase, dUTPase (DUT), GSTs, UGPA2, GSTM1, Peroxiredoxin, Esterase D, MAN2C1, WARS, NPC1, CNP1, PMGE, CD44, EMAPII, Fatty acid-binding protein, TALDO, ALDR, SCLY, PYC, ATP5H, MDH1, GSTM2, PAICS, Acid sphingomyelinase, AKR1C3, SMIT, ATIC, PDH beta, RhoA-related, APIP, THTPA, PDPR, SDHB, IBP, CRMP3, DHE3, PNPH, GPT2, Lumican, Aggrecan, Glyoxalase II, PGHD, LRP1, SPOCK2, PON1, …
99	generation of neurons	2418	2.34039e-10	1.37161e-08	81	HSP90, Ephrin-B3, BIN1 (Amphiphysin II), LGI1, Neurexin-3 alpha, MACF1, Ephrin-B receptors, Neurexin 1-beta, Fibulin-3, Alpha-fodrin, BDNF, CELSR2, Tubulin beta, Neurexin beta, ITGA6, CYFP subunit, VCAM1, CNP1, CD44, NMP200, DYNLT, RAP-1A, CHL1, Calcineurin A (catalytic), LAMA2, HSP70, RhoA-related, GARNL4, Palladin, Neurexin alpha, MAP6, Calcineurin A (alpha), CaMK II alpha, Ephrin-B receptor 2,…
100	response to organic cyclic compound	1952	2.88339e-10	1.67294e-08	70	PP2A cat (alpha), HSP90, Endoplasmin, IBP2, G-protein alpha-11, Catalase, dUTPase (DUT), GSTs, BDNF, GSTM1, ITGA6, NPC1, Gelsolin, ICAM1, CD44, Fatty acid-binding protein, PNPase(old-35), GAT1, GSTM2, Acid sphingomyelinase, AKR1C3, RAP-1A, ALEX, HSP70, Glycogen phosphorylase, RhoA-related, RKIP, MAOB, Fibrinogen (fibrin), IBP, Lumican, PP2A catalytic, Aggrecan, PGHD, SG2NA, UBE3A (E6-AP), NCAM1, …
101	cellular process	19158	3.35776e-10	1.92889e-08	359	KLC2, DNA2, PP2A cat (alpha), HSP90, Ephrin-B3, PSMC6, PSMD10 (Gankyrin), BIN1 (Amphiphysin II), Gemin5, PBXIP1, LGI1, AEBP1, Neurexin-3 alpha, SIRPB1, Amphiphysin I, Calpain 1(mu), EIF5A2, MACF1, Endoplasmin, IBP2, LYRM7, Ephrin-B receptors, hnRNP M, G-protein alpha-11, MRCKalpha, GSTO1, 90K, PRDX4, von Willebrand factor, p164-RhoGEF, CD151, CYC1, Ankyrin 1, N-Ras, Catalase, Neurexin 1-beta, A1M…
102	positive regulation of biological process	8426	3.8216e-10	2.17382e-08	197	DNA2, PP2A cat (alpha), HSP90, Ephrin-B3, PSMC6, PSMD10 (Gankyrin), BIN1 (Amphiphysin II), LGI1, SIRPB1, Amphiphysin I, Calpain 1(mu), EIF5A2, EPM2AIP1, MACF1, Endoplasmin, IBP2, Ephrin-B receptors, hnRNP M, GSTO1, p164-RhoGEF, CD151, Ankyrin 1, N-Ras, Catalase, Neurexin 1-beta, GSTs, E2N(UBC13), Fibulin-3, C4A protein, BDNF, Fibrinogen gamma, LEC2, GSTM1, Peroxiredoxin, NTF2, Tubulin beta, PSMA6…
103	locomotion	1885	4.24477e-10	2.39108e-08	68	HSP90, Ephrin-B3, LGI1, Neurexin-3 alpha, Ephrin-B receptors, MRCKalpha, CD151, Neurexin 1-beta, Alpha-fodrin, BDNF, CELSR2, Tubulin beta, Neurexin beta, ITGA6, CYFP subunit, VCAM1, IGHA1, Plasminogen, ICAM1, CD44, EMAPII, ATP1B1, RhoC, ARPC5, CHL1, Calcineurin A (catalytic), LAMA2, CXADR, RhoA-related, Palladin, Neurexin alpha, Ephrin-B receptor 2, CRMP3, LRP1, DNAH2, C10orf92, Neurexin-3 beta, …
104	extracellular matrix organization	485	5.0853e-10	2.83701e-08	30	Calpain 1(mu), PRDX4, von Willebrand factor, Fibrinogen gamma, Peroxiredoxin, ITGA6, VCAM1, Plasminogen, Gelsolin, ICAM1, CD44, Fibulin-1, LAMA2, Fibrinogen (fibrin), Fibrinogen beta, Lumican, Aggrecan, ADAM10, SPOCK2, ITGA2, Versican proteoglycan, GFAP, Sphingomyelinase, Dystroglycan, Fibrinogen alpha, Versican, PECAM1, Perlecan, LAMG1, HAPLN2
105	membrane organization	1214	5.9096e-10	3.26548e-08	51	PP2A cat (alpha), HSP90, BIN1 (Amphiphysin II), Amphiphysin I, Ephrin-B receptors, Neurexin 1-beta, ATP9A, Neurexin beta, NPC1, IGHA1, CNP1, Gelsolin, Fatty acid-binding protein, ATP5H, ATP1B1, DYNLT, ARPC5, Calcineurin A (catalytic), SLC25A46, HSP70, NAPG, RhoA-related, Neurexin alpha, CaMK II alpha, Ephrin-B receptor 2, ARL6IP2, TMEM175, PP2A catalytic, MTCH1, ARPC1A, SNAPs, VPS8, Pacsin 2, ARP…
106	protein localization	2877	6.24975e-10	3.42085e-08	90	HSP90, PSMD10 (Gankyrin), TM9SF3, LGI1, EIF5A2, MACF1, Endoplasmin, Ephrin-B receptors, Ankyrin 1, Catalase, Neurexin 1-beta, GSTs, Fibrinogen gamma, AP3M2, NTF2, Neurexin beta, NPC1, Gelsolin, Kinesin light chain, NMP200, Metaxin 2, RACK1, ATP1B1, DYNLT, RAP-1A, Calcineurin A (catalytic), Sequestosome 1(p62), HSP70, NAPG, PIP5KIII, RhoA-related, Neurexin alpha, NA14, Calcineurin A (alpha), RPS5,…
107	response to stress	5245	6.76634e-10	3.669e-08	138	DNA2, HSP90, PSMC6, PSMD10 (Gankyrin), SIRPB1, Calpain 1(mu), MACF1, Endoplasmin, Ephrin-B receptors, hnRNP M, G-protein alpha-11, 90K, PRDX4, von Willebrand factor, CD151, N-Ras, Catalase, GSTs, E2N(UBC13), C4A protein, BDNF, Fibrinogen gamma, GSTM1, Peroxiredoxin, Tubulin beta, PSMA6, VCAM1, IGHA1, Plasminogen, Gelsolin, ICAM1, CD44, C4, EMAPII, NMP200, Fatty acid-binding protein, ALDR, SIRBL, …
108	regulation of hydrolase activity	1838	9.7157e-10	5.21949e-08	66	PP2A cat (alpha), HSP90, BIN1 (Amphiphysin II), Amphiphysin I, Endoplasmin, Ephrin-B receptors, A1M, C4A protein, BDNF, Peroxiredoxin, ITGA6, CYFP subunit, Gelsolin, ICAM1, CD44, C4, Fatty acid-binding protein, Fibulin-1, RACK1, ATP1B1, DYNLT, RhoC, RAP-1A, ALEX, HSP70, RhoA-related, GARNL4, RKIP, APOLPA, PRDX3, PPP1R11, IBP, PP2A catalytic, PSME1, MTCH1, LRP1, SNAPs, SPOCK2, WFDC6, CYFIP2, Plexi…
109	regulation of response to stimulus	6076	1.11322e-09	5.89001e-08	153	DNA2, PP2A cat (alpha), HSP90, PSMC6, PSMD10 (Gankyrin), Calpain 1(mu), MACF1, Endoplasmin, IBP2, Ephrin-B receptors, MRCKalpha, GSTO1, p164-RhoGEF, N-Ras, Catalase, Neurexin 1-beta, A1M, dUTPase (DUT), GSTs, E2N(UBC13), Fibulin-3, C4A protein, IGSF1, BDNF, Fibrinogen gamma, IBP6, GSTM1, Peroxiredoxin, Tubulin beta, PSMA6, Neurexin beta, ITGA6, CYFP subunit, VCAM1, TSLC1, IGHA1, Plasminogen, Gels…
110	trans-synaptic signaling by trans-synaptic complex, modulating synaptic transmission	5	1.11669e-09	5.89001e-08	5	Ephrin-B3, Ephrin-B receptors, Ephrin-B receptor 2, SDFR1, Ephrin-B
111	cofactor metabolic process	596	1.1426e-09	5.97241e-08	33	HSP90, GSTO1, PRDX4, Ankyrin 1, Catalase, A1M, GSTs, GSTM1, Peroxiredoxin, ALDR, PYC, GSTM2, AKR1C3, PRDX2, HSP70, ATIC, PDH beta, APIP, MAOB, PRDX3, THTPA, FLRE, PNPH, Glyoxalase II, PRDX1, MAT2A, NADK2, Aldose reductase, Spectrin beta, erythrocytic, DHPR, CYB5R3, PNPO, MAO
112	protein-containing complex assembly	2281	1.2269e-09	6.35579e-08	76	PP2A cat (alpha), HSP90, PSMD10 (Gankyrin), BIN1 (Amphiphysin II), Gemin5, LGI1, LYRM7, G-protein alpha-11, von Willebrand factor, Catalase, Neurexin 1-beta, dUTPase (DUT), GSTs, Fibrinogen gamma, Tubulin beta, SNRPD2 (SMD2), Neurexin beta, MPP2, Gelsolin, DYNC1LI, NMP200, PNPase(old-35), EIF2A, GAT1, CAPZA, NDUFA8, Sequestosome 1(p62), HSP70, NAPG, WDR77, Neurexin alpha, ATL3, APIP, Aquaporin 5,…
113	oxidation-reduction process	1284	1.40048e-09	7.19078e-08	52	LYRM7, GSTO1, PRDX4, CYC1, Catalase, GSTs, BDNF, UGPA2, Peroxiredoxin, PYGB, VCAM1, PMGE, Fatty acid-binding protein, TALDO, ALDR, Txl, MDH1, AKR1C3, ALEX, PRDX2, NDUFA8, PDH beta, Glycogen phosphorylase, MAOB, SOD3 (EC-SOD), PRDX3, PDPR, SDHB, HSDL2, FLRE, DHE3, ALDH16A1, PRDX1, G-protein alpha-s, ACOX2, AI427515, NDUFB7, Aldose reductase, GNAS1, NDUFA2, ADHX, ECH1, HXK1, GNAS3, DHPR, ALDH2, CYB…
114	regulation of protein polymerization	306	1.44399e-09	7.34912e-08	23	HSP90, BIN1 (Amphiphysin II), Calpain 1(mu), Alpha-fodrin, Tubulin beta, CYFP subunit, Gelsolin, ICAM1, CoactosinLP, ARPC5, CAPZA, HSP70, RhoA-related, ARPC1A, ARPC1, HSPA1A, VDAC 2, Tropomyosin, Spectrin beta, erythrocytic, Rho GTPase, HSPA1B, PECAM1, CAPZA1
115	trans-synaptic signaling by trans-synaptic complex	15	1.65627e-09	8.35625e-08	7	Ephrin-B3, Ephrin-B receptors, TSLC1, Ephrin-B receptor 2, SDFR1, Dystroglycan, Ephrin-B
116	regulation of protein localization to membrane	338	1.96823e-09	9.79772e-08	24	Ephrin-B receptors, Neurexin 1-beta, Neurexin beta, Gelsolin, RACK1, RAP-1A, Calcineurin A (catalytic), Sequestosome 1(p62), Fimbrin, Neurexin alpha, CaMK II alpha, Ephrin-B receptor 2, APPL, ADAM10, LRP1, Neurexin 1-alpha, APPL1, ErbB2, 14-3-3 epsilon, Rap1, Rho GTPase, RAS, Dystroglycan, 14-3-3
117	negative regulation of biological process	7384	1.97575e-09	9.79772e-08	176	DNA2, PP2A cat (alpha), HSP90, Ephrin-B3, PSMC6, PSMD10 (Gankyrin), BIN1 (Amphiphysin II), PBXIP1, AEBP1, Calpain 1(mu), Endoplasmin, IBP2, Ephrin-B receptors, GSTO1, PRDX4, N-Ras, Catalase, Neurexin 1-beta, A1M, GSTs, Fibulin-3, Alpha-fodrin, C4A protein, IGSF1, BDNF, Fibrinogen gamma, IBP6, GSTM1, Peroxiredoxin, NTF2, Tubulin beta, PSMA6, Neurexin beta, WARS, ITGA6, NPC1, CYFP subunit, Plasmino…
118	regulation of cell adhesion	1119	3.00834e-09	1.47726e-07	47	PP2A cat (alpha), HSP90, Ephrin-B3, SIRPB1, Calpain 1(mu), MACF1, IBP2, Ephrin-B receptors, GSTs, Fibrinogen gamma, CELSR2, Peroxiredoxin, ITGA6, VCAM1, Plasminogen, Gelsolin, Melanotransferrin, ICAM1, CD44, SIRBL, Fibulin-1, PRDX2, Calcineurin A (catalytic), LAMA2, RhoA-related, Calcineurin A (alpha), Fibrinogen (fibrin), IBP, PNPH, Fibrinogen beta, ADAM22, PP2A catalytic, ADAM10, LRP1, SPOCK2, …
119	cellular protein localization	2107	3.02988e-09	1.47726e-07	71	HSP90, TM9SF3, LGI1, MACF1, Endoplasmin, Ankyrin 1, Catalase, Neurexin 1-beta, GSTs, AP3M2, NTF2, Neurexin beta, NPC1, Gelsolin, Kinesin light chain, NMP200, ATP1B1, DYNLT, RAP-1A, Calcineurin A (catalytic), HSP70, NAPG, PIP5KIII, RhoA-related, Neurexin alpha, NA14, Calcineurin A (alpha), RPS5, QM, CaMK II alpha, WFS1, SCML2, APPL, TM9SF2, SRP9, ADAM22, AP-3 mu subunits, VPS13C, SNAPs, Rabphilin-…
120	regulation of protein metabolic process	3885	3.10023e-09	1.49896e-07	109	PP2A cat (alpha), HSP90, PSMC6, PSMD10 (Gankyrin), BIN1 (Amphiphysin II), Gemin5, EIF5A2, Endoplasmin, Ephrin-B receptors, N-Ras, Neurexin 1-beta, A1M, GSTs, E2N(UBC13), C4A protein, BDNF, Fibrinogen gamma, Peroxiredoxin, Neurexin beta, WARS, CYFP subunit, Gelsolin, Melanotransferrin, ZNF294, ICAM1, CD44, C4, Fatty acid-binding protein, Fibulin-1, tcag7.1314, EIF2A, RACK1, DYNLT, Acid sphingomyel…
121	generation of precursor metabolites and energy	588	3.13347e-09	1.50251e-07	32	LYRM7, CYC1, Catalase, BDNF, UGPA2, PYGB, PMGE, TALDO, ALDR, ATP5H, MDH1, ALEX, NDUFA8, PDH beta, Glycogen phosphorylase, MAOB, THTPA, SDHB, G-protein alpha-s, NDUFB7, Aldose reductase, GNAS1, NDUFA2, ADHX, HXK1, GNAS3, DHPR, ALDH2, PYGM, MAO, GPD1, ETFB
122	macromolecule localization	3305	3.26124e-09	1.55067e-07	97	HSP90, PSMD10 (Gankyrin), TM9SF3, LGI1, EIF5A2, MACF1, Endoplasmin, Ephrin-B receptors, Ankyrin 1, Catalase, Neurexin 1-beta, GSTs, Fibrinogen gamma, AP3M2, NTF2, ATP9A, Neurexin beta, NPC1, Gelsolin, Kinesin light chain, NMP200, Fatty acid-binding protein, Metaxin 2, PNPase(old-35), RACK1, ATP1B1, DYNLT, RAP-1A, Calcineurin A (catalytic), FHR-4, Sequestosome 1(p62), HSP70, NAPG, PIP5KIII, RhoA-r…
123	positive regulation of response to stimulus	3595	3.28735e-09	1.55067e-07	103	HSP90, PSMC6, PSMD10 (Gankyrin), MACF1, Endoplasmin, Ephrin-B receptors, GSTO1, N-Ras, Catalase, Neurexin 1-beta, GSTs, E2N(UBC13), C4A protein, BDNF, Fibrinogen gamma, GSTM1, Peroxiredoxin, Tubulin beta, PSMA6, Neurexin beta, CYFP subunit, TSLC1, IGHA1, Plasminogen, Gelsolin, ICAM1, CD44, C4, Fatty acid-binding protein, ALDR, C1r, EIF2A, RACK1, GSTM2, DYNLT, RhoC, AKR1C3, RAP-1A, ARPC5, ALEX, PR…
124	cellular macromolecule localization	2117	3.69352e-09	1.72821e-07	71	HSP90, TM9SF3, LGI1, MACF1, Endoplasmin, Ankyrin 1, Catalase, Neurexin 1-beta, GSTs, AP3M2, NTF2, Neurexin beta, NPC1, Gelsolin, Kinesin light chain, NMP200, ATP1B1, DYNLT, RAP-1A, Calcineurin A (catalytic), HSP70, NAPG, PIP5KIII, RhoA-related, Neurexin alpha, NA14, Calcineurin A (alpha), RPS5, QM, CaMK II alpha, WFS1, SCML2, APPL, TM9SF2, SRP9, ADAM22, AP-3 mu subunits, VPS13C, SNAPs, Rabphilin-…
125	extracellular structure organization	560	3.73758e-09	1.73484e-07	31	Calpain 1(mu), PRDX4, von Willebrand factor, Fibrinogen gamma, Peroxiredoxin, ITGA6, VCAM1, Plasminogen, Gelsolin, ICAM1, CD44, Fibulin-1, LAMA2, APOLPA, Fibrinogen (fibrin), Fibrinogen beta, Lumican, Aggrecan, ADAM10, SPOCK2, ITGA2, Versican proteoglycan, GFAP, Sphingomyelinase, Dystroglycan, Fibrinogen alpha, Versican, PECAM1, Perlecan, LAMG1, HAPLN2
126	regulation of cellular protein metabolic process	3660	4.19389e-09	1.93119e-07	104	PP2A cat (alpha), HSP90, PSMC6, PSMD10 (Gankyrin), BIN1 (Amphiphysin II), Gemin5, EIF5A2, Endoplasmin, Ephrin-B receptors, N-Ras, Neurexin 1-beta, A1M, GSTs, E2N(UBC13), C4A protein, BDNF, Fibrinogen gamma, Peroxiredoxin, Neurexin beta, WARS, CYFP subunit, Gelsolin, Melanotransferrin, ZNF294, ICAM1, CD44, C4, Fatty acid-binding protein, Fibulin-1, EIF2A, RACK1, DYNLT, Acid sphingomyelinase, RAP-1…
127	regulation of cellular protein localization	835	4.25058e-09	1.94188e-07	39	PP2A cat (alpha), HSP90, Ephrin-B receptors, hnRNP M, Neurexin 1-beta, BDNF, NTF2, Neurexin beta, Gelsolin, RACK1, RAP-1A, Calcineurin A (catalytic), Sequestosome 1(p62), HSP70, Fimbrin, Neurexin alpha, CaMK II alpha, Ephrin-B receptor 2, APPL, PP2A catalytic, ADAM10, LRP1, SDFR1, HSP90AB2P, Neurexin 1-alpha, APPL1, ErbB2, 14-3-3 epsilon, Rap1, Pacsin, ANP32B (april), Rho GTPase, RAS, LKB1, Dystr…
128	negative regulation of cell communication	1995	4.41087e-09	1.99409e-07	68	PP2A cat (alpha), HSP90, PSMC6, PSMD10 (Gankyrin), Calpain 1(mu), IBP2, Ephrin-B receptors, GSTO1, A1M, GSTs, IGSF1, BDNF, Fibrinogen gamma, IBP6, GSTM1, Peroxiredoxin, PSMA6, ITGA6, ICAM1, CD44, Fibulin-1, RACK1, GAT1, GSTM2, DYNLT, PP2A cat (beta), Acid sphingomyelinase, RAP-1A, PRDX2, Calcineurin A (catalytic), HSP70, RhoA-related, RKIP, Calcineurin A (alpha), WFS1, Ephrin-B receptor 2, Fibrin…
129	regulation of protein localization to cell periphery	221	4.43361e-09	1.99409e-07	19	Ephrin-B receptors, Neurexin 1-beta, Neurexin beta, RACK1, RAP-1A, Sequestosome 1(p62), Fimbrin, Neurexin alpha, CaMK II alpha, Ephrin-B receptor 2, APPL, ADAM10, LRP1, Neurexin 1-alpha, APPL1, Rap1, Rho GTPase, RAS, Dystroglycan
130	regulation of synapse structure or activity	381	4.51228e-09	2.01387e-07	25	Ephrin-B receptors, Neurexin 1-beta, BDNF, LEC2, Tubulin beta, Neurexin beta, CYFP subunit, HSP70, SLC17A7, RhoA-related, Neurexin alpha, Ephrin-B receptor 2, ADAM10, UBE3A (E6-AP), Neurexin 1-alpha, Septin 11, Dynamin-1, Neuromodulin, Rho GTPase, Dystroglycan, BAI2, NPTX1, CAMKV, 14-3-3, Dynamin
131	regulation of cell morphogenesis	732	4.59523e-09	2.03523e-07	36	Ephrin-B3, MACF1, Ephrin-B receptors, BDNF, Fibrinogen gamma, Tubulin beta, CYFP subunit, Melanotransferrin, ICAM1, CD44, Fibulin-1, RhoC, Calcineurin A (catalytic), RhoA-related, MAP6, Calcineurin A (alpha), Ephrin-B receptor 2, Fibrinogen (fibrin), Fibrinogen beta, ADAM10, LRP1, UBE3A (E6-AP), Plexin C1, Tubulin beta 2B, Tropomyosin, EBP50, Rho GTPase, N-copine, LKB1, Dystroglycan, Fibrinogen a…
132	homeostatic process	2533	4.75302e-09	2.08619e-07	80	DNA2, PP2A cat (alpha), HSP90, EIF5A2, Endoplasmin, GSTO1, PRDX4, Ankyrin 1, GSTs, GSTM1, Peroxiredoxin, NPC1, VCAM1, IGHA1, Plasminogen, Melanotransferrin, PMGE, ICAM1, Fatty acid-binding protein, ALDR, Txl, RACK1, ATP1B1, GSTM2, DYNLT, RAP-1A, ALEX, PRDX2, Calcineurin A (catalytic), FHL1 (SLIM1), CXADR, HSP70, SLC17A7, Glycogen phosphorylase, Calcineurin A (alpha), PRDX3, WFS1, APPL, IBP, THADA…
133	negative regulation of signaling	1999	4.78221e-09	2.08619e-07	68	PP2A cat (alpha), HSP90, PSMC6, PSMD10 (Gankyrin), Calpain 1(mu), IBP2, Ephrin-B receptors, GSTO1, A1M, GSTs, IGSF1, BDNF, Fibrinogen gamma, IBP6, GSTM1, Peroxiredoxin, PSMA6, ITGA6, ICAM1, CD44, Fibulin-1, RACK1, GAT1, GSTM2, DYNLT, PP2A cat (beta), Acid sphingomyelinase, RAP-1A, PRDX2, Calcineurin A (catalytic), HSP70, RhoA-related, RKIP, Calcineurin A (alpha), WFS1, Ephrin-B receptor 2, Fibrin…
134	positive regulation of cellular component biogenesis	738	5.6822e-09	2.46031e-07	36	HSP90, PSMC6, BIN1 (Amphiphysin II), Ephrin-B receptors, Neurexin 1-beta, BDNF, LEC2, Neurexin beta, WARS, CYFP subunit, Gelsolin, ICAM1, RACK1, RhoC, ARPC5, HSP70, RhoA-related, Palladin, Neurexin alpha, Ephrin-B receptor 2, ARPC1A, ARPC1, Dynein 1, cytoplasmic, heavy chain, Neurexin 1-alpha, HSPA1A, Tropomyosin, Rho GTPase, RAS, HSPA1B, DDB1, Sphingomyelinase, Dystroglycan, Nephrocystin, BAI2, …
135	regulation of signal transduction	4388	6.49813e-09	2.79275e-07	118	DNA2, PP2A cat (alpha), HSP90, PSMC6, PSMD10 (Gankyrin), Calpain 1(mu), MACF1, IBP2, Ephrin-B receptors, MRCKalpha, GSTO1, p164-RhoGEF, Catalase, Neurexin 1-beta, A1M, dUTPase (DUT), GSTs, E2N(UBC13), Fibulin-3, IGSF1, BDNF, Fibrinogen gamma, IBP6, GSTM1, Peroxiredoxin, PSMA6, Neurexin beta, ITGA6, CYFP subunit, Gelsolin, ICAM1, CD44, LY6H, EMAPII, Fatty acid-binding protein, ALDR, Fibulin-1, EIF…
136	regulation of cell morphogenesis involved in differentiation	481	7.39966e-09	3.15683e-07	28	Ephrin-B3, MACF1, Ephrin-B receptors, BDNF, Fibrinogen gamma, Tubulin beta, CYFP subunit, Melanotransferrin, Fibulin-1, Calcineurin A (catalytic), RhoA-related, MAP6, Calcineurin A (alpha), Ephrin-B receptor 2, Fibrinogen (fibrin), Fibrinogen beta, ADAM10, LRP1, UBE3A (E6-AP), Plexin C1, Tubulin beta 2B, Rho GTPase, LKB1, Fibrinogen alpha, Ephrin-B, Thy-1, 14-3-3, Dynamin
137	negative regulation of cellular process	6624	8.06207e-09	3.39069e-07	160	DNA2, PP2A cat (alpha), HSP90, Ephrin-B3, PSMC6, PSMD10 (Gankyrin), BIN1 (Amphiphysin II), PBXIP1, AEBP1, Calpain 1(mu), Endoplasmin, IBP2, Ephrin-B receptors, GSTO1, PRDX4, Catalase, Neurexin 1-beta, A1M, GSTs, Fibulin-3, Alpha-fodrin, C4A protein, IGSF1, BDNF, Fibrinogen gamma, IBP6, GSTM1, Peroxiredoxin, Tubulin beta, PSMA6, Neurexin beta, WARS, ITGA6, NPC1, Plasminogen, Gelsolin, Melanotransf…
138	positive regulation of signal transduction	2381	8.06471e-09	3.39069e-07	76	HSP90, PSMC6, PSMD10 (Gankyrin), MACF1, Ephrin-B receptors, GSTO1, Catalase, Neurexin 1-beta, GSTs, E2N(UBC13), BDNF, Fibrinogen gamma, GSTM1, Peroxiredoxin, PSMA6, Neurexin beta, CYFP subunit, Gelsolin, ICAM1, CD44, Fatty acid-binding protein, ALDR, EIF2A, RACK1, GSTM2, DYNLT, RhoC, AKR1C3, RAP-1A, ALEX, PRDX2, Calcineurin A (catalytic), HSP70, RhoA-related, Neurexin alpha, RKIP, Calcineurin A (…
139	positive regulation of molecular function	2522	8.76241e-09	3.65752e-07	79	PP2A cat (alpha), HSP90, PSMD10 (Gankyrin), BIN1 (Amphiphysin II), Amphiphysin I, EPM2AIP1, Ephrin-B receptors, GSTO1, Catalase, Neurexin 1-beta, GSTs, E2N(UBC13), BDNF, GSTM1, Peroxiredoxin, PSMA6, Neurexin beta, ITGA6, CYFP subunit, Gelsolin, ICAM1, CD44, Fatty acid-binding protein, Fibulin-1, RACK1, ATP1B1, GSTM2, PP2A cat (beta), RhoC, RAP-1A, ALEX, PRDX2, Calcineurin A (catalytic), HSP70, Rh…
140	cellular homeostasis	1397	8.95807e-09	3.71248e-07	53	DNA2, PP2A cat (alpha), HSP90, Endoplasmin, GSTO1, PRDX4, GSTs, GSTM1, Peroxiredoxin, VCAM1, Plasminogen, Melanotransferrin, ICAM1, Txl, RACK1, ATP1B1, GSTM2, RAP-1A, PRDX2, Calcineurin A (catalytic), SLC17A7, Glycogen phosphorylase, Calcineurin A (alpha), PRDX3, WFS1, THADA, TMEM175, PP2A catalytic, LRP1, PRDX1, SDFR1, SKP1, FAM82C, Connexin 43, 14-3-3 epsilon, Rap1, HXK1, EBP50, Rho GTPase, Cal…
141	regulation of molecular function	4372	1.03412e-08	4.2553e-07	117	PP2A cat (alpha), HSP90, PSMD10 (Gankyrin), BIN1 (Amphiphysin II), Amphiphysin I, Calpain 1(mu), EPM2AIP1, Endoplasmin, Ephrin-B receptors, GSTO1, Catalase, Neurexin 1-beta, A1M, dUTPase (DUT), GSTs, E2N(UBC13), Fibulin-3, C4A protein, BDNF, GSTM1, Peroxiredoxin, PSMA6, Neurexin beta, WARS, ITGA6, CYFP subunit, Gelsolin, ICAM1, CD44, C4, LY6H, EMAPII, Fatty acid-binding protein, Fibulin-1, RACK1,…
142	regulation of cell projection organization	1134	1.30474e-08	5.32747e-07	46	HSP90, Ephrin-B3, MACF1, Ephrin-B receptors, Neurexin 1-beta, Fibulin-3, BDNF, Tubulin beta, Neurexin beta, ITGA6, CYFP subunit, ICAM1, CD44, DYNLT, RAP-1A, Calcineurin A (catalytic), HSP70, Fimbrin, RhoA-related, GARNL4, Neurexin alpha, MAP6, Calcineurin A (alpha), Ephrin-B receptor 2, ADAM10, LRP1, UBE3A (E6-AP), SDFR1, Neurexin 1-alpha, Plexin C1, ITGA2, Rap1, Tubulin beta 2B, Pacsin, Neuromod…
143	regulation of transporter activity	432	1.31304e-08	5.32747e-07	26	PP2A cat (alpha), Calpain 1(mu), Ephrin-B receptors, GSTO1, Neurexin 1-beta, GSTs, GSTM1, Neurexin beta, ATP1B1, GSTM2, FHL1 (SLIM1), HSP70, Neurexin alpha, Ephrin-B receptor 2, THADA, PP2A catalytic, Rabphilin-3A, PON1, Neurexin 1-alpha, Connexin 43, 14-3-3 epsilon, HXK1, EBP50, 14-3-3, ATP1beta subunit, Dynamin
144	response to abiotic stimulus	2051	1.33266e-08	5.36952e-07	68	HSP90, PSMC6, PSMD10 (Gankyrin), Endoplasmin, IBP2, Ephrin-B receptors, G-protein alpha-11, von Willebrand factor, Catalase, Neurexin 1-beta, BDNF, PSMA6, Neurexin beta, CYFP subunit, VCAM1, ICAM1, Fatty acid-binding protein, ALDR, ATP1B1, HSP70, Glycogen phosphorylase, RhoA-related, Palladin, Neurexin alpha, RKIP, Aquaporin 5, SOD3 (EC-SOD), Fibrinogen (fibrin), APPL, IBP, PNPH, TIGAR (C12orf5),…
145	regulation of ion transport	1100	1.48148e-08	5.92797e-07	45	PP2A cat (alpha), BIN1 (Amphiphysin II), Calpain 1(mu), Ephrin-B receptors, GSTO1, Neurexin 1-beta, GSTs, GSTM1, Neurexin beta, ICAM1, Fatty acid-binding protein, ATP1B1, GAT1, GSTM2, ALEX, FHL1 (SLIM1), HSP70, RhoA-related, Neurexin alpha, MAOB, CaMK II alpha, WFS1, Ephrin-B receptor 2, THADA, PP2A catalytic, Rabphilin-3A, Neurexin 1-alpha, G-protein alpha-s, Connexin 43, GNAS1, 14-3-3 epsilon, …
146	response to endogenous stimulus	2698	1.66346e-08	6.61056e-07	82	PP2A cat (alpha), HSP90, Calpain 1(mu), EPM2AIP1, Endoplasmin, IBP2, hnRNP M, G-protein alpha-11, CYC1, Catalase, GSTs, BDNF, GSTM1, NPC1, CYFP subunit, VCAM1, DYNC1LI, ICAM1, CD44, LY6H, Fatty acid-binding protein, ALDR, PNPase(old-35), SCLY, ATP5H, GAT1, GSTM2, AKR1C3, RAP-1A, ALEX, HSP70, RhoA-related, RKIP, MAOB, POLR2G, CaMK II alpha, Fibrinogen (fibrin), APPL, IBP, Fibrinogen beta, PP2A cat…
147	regulation of system process	992	1.78195e-08	7.03326e-07	42	HSP90, BIN1 (Amphiphysin II), GSTO1, Neurexin 1-beta, GSTs, Fibrinogen gamma, Neurexin beta, ICAM1, Fatty acid-binding protein, ATP1B1, GSTM2, ALEX, Calcineurin A (catalytic), CXADR, HSP70, RhoA-related, Neurexin alpha, RKIP, Calcineurin A (alpha), Fibrinogen (fibrin), IBP, Fibrinogen beta, NCAM1, Neurexin 1-alpha, G-protein alpha-s, HSPA1A, Connexin 43, GNAS1, ITGA2, 14-3-3 epsilon, Tropomyosin,…
148	synapse assembly	169	1.90913e-08	7.42407e-07	16	Neurexin-3 alpha, Ephrin-B receptors, Neurexin 1-beta, BDNF, Neurexin beta, TSLC1, Neurexin alpha, Ephrin-B receptor 2, SPOCK2, Neurexin-3 beta, SDFR1, Neurexin 1-alpha, DNER, GABA-A receptor beta-2 subunit, Ephrin-B, Dynamin
149	cellular response to toxic substance	380	1.92652e-08	7.42407e-07	24	PP2A cat (alpha), Calpain 1(mu), GSTO1, PRDX4, Catalase, GSTs, GSTM1, Peroxiredoxin, Esterase D, Fatty acid-binding protein, ALDR, GSTM2, PRDX2, RhoA-related, SOD3 (EC-SOD), PRDX3, PP2A catalytic, Factor H, PRDX1, Aldose reductase, ADHX, Rho GTPase, Sphingomyelinase, Dynamin
150	chemotaxis	774	1.92975e-08	7.42407e-07	36	Ephrin-B3, LGI1, Neurexin-3 alpha, Ephrin-B receptors, Neurexin 1-beta, Alpha-fodrin, BDNF, Tubulin beta, Neurexin beta, CYFP subunit, VCAM1, EMAPII, CHL1, LAMA2, CXADR, RhoA-related, Palladin, Neurexin alpha, Ephrin-B receptor 2, CRMP3, LRP1, Neurexin-3 beta, SDFR1, NCAM1, Neurexin 1-alpha, CYFIP2, Plexin C1, ErbB2, Spectrin beta, erythrocytic, Neuromodulin, Rho GTPase, C3, RAS, Dystroglycan, Ep…
151	cellular detoxification	147	1.93606e-08	7.42407e-07	15	GSTO1, PRDX4, Catalase, GSTs, GSTM1, Peroxiredoxin, Esterase D, Fatty acid-binding protein, GSTM2, PRDX2, SOD3 (EC-SOD), PRDX3, PRDX1, Aldose reductase, ADHX
152	regulation of transmembrane transporter activity	410	1.94495e-08	7.42407e-07	25	PP2A cat (alpha), Calpain 1(mu), Ephrin-B receptors, GSTO1, Neurexin 1-beta, GSTs, GSTM1, Neurexin beta, ATP1B1, GSTM2, FHL1 (SLIM1), HSP70, Neurexin alpha, Ephrin-B receptor 2, THADA, PP2A catalytic, Rabphilin-3A, Neurexin 1-alpha, Connexin 43, 14-3-3 epsilon, HXK1, EBP50, 14-3-3, ATP1beta subunit, Dynamin
153	cellular response to organic substance	3824	2.17337e-08	8.20156e-07	105	PP2A cat (alpha), HSP90, PSMC6, PSMD10 (Gankyrin), Endoplasmin, IBP2, hnRNP M, G-protein alpha-11, GSTO1, von Willebrand factor, Catalase, GSTs, E2N(UBC13), BDNF, Fibrinogen gamma, GSTM1, PSMA6, ITGA6, NPC1, CYFP subunit, VCAM1, Gelsolin, DYNC1LI, ICAM1, CD44, LY6H, Fatty acid-binding protein, TALDO, ALDR, PNPase(old-35), ATP5H, RACK1, GSTM2, AKR1C3, RAP-1A, CAPZA, ALEX, Calcineurin A (catalytic)…
154	regulation of metal ion transport	638	2.1769e-08	8.20156e-07	32	PP2A cat (alpha), BIN1 (Amphiphysin II), GSTO1, GSTs, GSTM1, ICAM1, ATP1B1, GSTM2, ALEX, FHL1 (SLIM1), HSP70, RhoA-related, CaMK II alpha, WFS1, THADA, PP2A catalytic, G-protein alpha-s, Connexin 43, GNAS1, 14-3-3 epsilon, Pacsin, EBP50, Rho GTPase, GNAS3, PMCA4, Thrombin, G-protein alpha-q/11, APG5, Thy-1, 14-3-3, ATP1beta subunit, Dynamin
155	taxis	779	2.27172e-08	8.50358e-07	36	Ephrin-B3, LGI1, Neurexin-3 alpha, Ephrin-B receptors, Neurexin 1-beta, Alpha-fodrin, BDNF, Tubulin beta, Neurexin beta, CYFP subunit, VCAM1, EMAPII, CHL1, LAMA2, CXADR, RhoA-related, Palladin, Neurexin alpha, Ephrin-B receptor 2, CRMP3, LRP1, Neurexin-3 beta, SDFR1, NCAM1, Neurexin 1-alpha, CYFIP2, Plexin C1, ErbB2, Spectrin beta, erythrocytic, Neuromodulin, Rho GTPase, C3, RAS, Dystroglycan, Ep…
156	heterophilic cell-cell adhesion via plasma membrane cell adhesion molecules	72	2.3084e-08	8.58548e-07	11	Neurexin 1-beta, LEC2, Neurexin beta, VCAM1, TSLC1, ICAM1, CXADR, Neurexin alpha, Neurexin 1-alpha, CD166, MCAM
157	regulation of multicellular organismal process	4592	2.45876e-08	9.08644e-07	120	PP2A cat (alpha), HSP90, Ephrin-B3, PSMC6, PSMD10 (Gankyrin), BIN1 (Amphiphysin II), MACF1, Ephrin-B receptors, GSTO1, PRDX4, N-Ras, Neurexin 1-beta, GSTs, Fibulin-3, BDNF, Fibrinogen gamma, LEC2, CELSR2, Peroxiredoxin, NTF2, Tubulin beta, PSMA6, Neurexin beta, WARS, ITGA6, CYFP subunit, TSLC1, Plasminogen, ICAM1, CD44, EMAPII, NMP200, Fatty acid-binding protein, Fibulin-1, RACK1, ATP1B1, GSTM2, …
158	regulation of anatomical structure morphogenesis	1608	2.52261e-08	9.2634e-07	57	Ephrin-B3, PSMC6, PSMD10 (Gankyrin), MACF1, Ephrin-B receptors, N-Ras, BDNF, Fibrinogen gamma, CELSR2, Tubulin beta, PSMA6, WARS, CYFP subunit, Plasminogen, Melanotransferrin, ICAM1, CD44, EMAPII, Fibulin-1, RACK1, RhoC, RAP-1A, Calcineurin A (catalytic), HSP70, RhoA-related, MAP6, Calcineurin A (alpha), Ephrin-B receptor 2, Fibrinogen (fibrin), Fibrinogen beta, PSMD12, PSME1, ADAM10, LRP1, UBE3A…
159	regulation of plasma membrane bounded cell projection organization	1123	2.7305e-08	9.90726e-07	45	HSP90, Ephrin-B3, MACF1, Ephrin-B receptors, Neurexin 1-beta, Fibulin-3, BDNF, Tubulin beta, Neurexin beta, ITGA6, CYFP subunit, ICAM1, CD44, DYNLT, RAP-1A, Calcineurin A (catalytic), HSP70, Fimbrin, RhoA-related, GARNL4, Neurexin alpha, MAP6, Calcineurin A (alpha), Ephrin-B receptor 2, ADAM10, LRP1, UBE3A (E6-AP), SDFR1, Neurexin 1-alpha, Plexin C1, Rap1, Tubulin beta 2B, Pacsin, Neuromodulin, R…
160	protein-containing complex subunit organization	2635	2.73209e-08	9.90726e-07	80	PP2A cat (alpha), HSP90, PSMD10 (Gankyrin), BIN1 (Amphiphysin II), Gemin5, LGI1, LYRM7, G-protein alpha-11, von Willebrand factor, Catalase, Neurexin 1-beta, dUTPase (DUT), GSTs, Fibrinogen gamma, Tubulin beta, SNRPD2 (SMD2), Neurexin beta, MPP2, Gelsolin, DYNC1LI, Kinesin light chain, NMP200, PNPase(old-35), EIF2A, GAT1, CAPZA, NDUFA8, Sequestosome 1(p62), HSP70, NAPG, WDR77, Neurexin alpha, ATL…
161	regulation of transmembrane transport	860	2.95667e-08	1.0655e-06	38	PP2A cat (alpha), BIN1 (Amphiphysin II), Calpain 1(mu), Ephrin-B receptors, GSTO1, Neurexin 1-beta, GSTs, GSTM1, Neurexin beta, Fatty acid-binding protein, ATP1B1, GSTM2, RAP-1A, FHL1 (SLIM1), HSP70, Neurexin alpha, Ephrin-B receptor 2, APPL, THADA, PP2A catalytic, Rabphilin-3A, Neurexin 1-alpha, APPL1, Connexin 43, 14-3-3 epsilon, Rap1, HXK1, EBP50, Rho GTPase, C3, PMCA4, Thrombin, E-FABP, APG5,…
162	cell-cell adhesion	719	3.27591e-08	1.17326e-06	34	Neurexin-3 alpha, Neurexin 1-beta, Fibrinogen gamma, LEC2, CELSR2, Neurexin beta, ITGA6, CYFP subunit, VCAM1, TSLC1, ICAM1, CD44, ALEX, CHL1, CXADR, Palladin, Neurexin alpha, Fibrinogen (fibrin), Fibrinogen beta, Neurexin-3 beta, SDFR1, NCAM1, Neurexin 1-alpha, CYFIP2, G-protein alpha-s, GNAS1, Rho GTPase, GNAS3, Fibrinogen alpha, Nephrocystin, PECAM1, CD166, MCAM, Thy-1
163	regulation of ion transmembrane transporter activity	391	3.31477e-08	1.1799e-06	24	PP2A cat (alpha), Calpain 1(mu), Ephrin-B receptors, GSTO1, Neurexin 1-beta, GSTs, GSTM1, Neurexin beta, ATP1B1, GSTM2, FHL1 (SLIM1), HSP70, Neurexin alpha, Ephrin-B receptor 2, THADA, PP2A catalytic, Rabphilin-3A, Neurexin 1-alpha, 14-3-3 epsilon, HXK1, EBP50, 14-3-3, ATP1beta subunit, Dynamin
164	primary metabolic process	9559	3.38574e-08	1.19781e-06	209	DNA2, PP2A cat (alpha), HGFA, HSP90, PSMC6, PSMD10 (Gankyrin), Gemin5, AEBP1, Calpain 1(mu), EIF5A2, Endoplasmin, IBP2, Ephrin-B receptors, hnRNP M, MRCKalpha, GSTO1, PRDX4, von Willebrand factor, CYC1, N-Ras, Catalase, A1M, dUTPase (DUT), GSTs, E2N(UBC13), Fibulin-3, Alpha-fodrin, C4A protein, UGPA2, Fibrinogen gamma, IBP6, GSTM1, Peroxiredoxin, PSMA6, MAN2C1, SNRPD2 (SMD2), PYGB, WARS, NPC1, CY…
165	chemical homeostasis	1712	3.75385e-08	1.31999e-06	59	PP2A cat (alpha), HSP90, EIF5A2, Endoplasmin, GSTO1, Ankyrin 1, GSTs, GSTM1, NPC1, VCAM1, Melanotransferrin, ICAM1, Fatty acid-binding protein, ALDR, RACK1, ATP1B1, GSTM2, DYNLT, RAP-1A, ALEX, Calcineurin A (catalytic), FHL1 (SLIM1), Glycogen phosphorylase, Calcineurin A (alpha), WFS1, APPL, IBP, THADA, TMEM175, PP2A catalytic, LRP1, SDFR1, G-protein alpha-s, SKP1, ACOX2, FAM82C, Connexin 43, Ald…
166	regulation of catalytic activity	3227	3.88101e-08	1.35648e-06	92	PP2A cat (alpha), HSP90, PSMD10 (Gankyrin), BIN1 (Amphiphysin II), Amphiphysin I, Calpain 1(mu), EPM2AIP1, Endoplasmin, Ephrin-B receptors, Neurexin 1-beta, A1M, GSTs, E2N(UBC13), C4A protein, BDNF, Peroxiredoxin, Neurexin beta, WARS, ITGA6, CYFP subunit, Gelsolin, ICAM1, CD44, C4, Fatty acid-binding protein, Fibulin-1, RACK1, ATP1B1, DYNLT, Acid sphingomyelinase, RhoC, RAP-1A, ALEX, PRDX2, RING1…
167	regulation of protein complex assembly	655	4.0067e-08	1.39203e-06	32	HSP90, PSMC6, BIN1 (Amphiphysin II), Calpain 1(mu), Alpha-fodrin, Tubulin beta, WARS, CYFP subunit, Gelsolin, ICAM1, RACK1, CoactosinLP, RhoC, ARPC5, CAPZA, HSP70, RhoA-related, Palladin, ARPC1A, SNAPs, NCAM1, ARPC1, HSPA1A, VDAC 2, Tropomyosin, Spectrin beta, erythrocytic, Rho GTPase, HSPA1B, DDB1, GFAP, PECAM1, CAPZA1
168	regulation of synapse organization	367	4.40631e-08	1.52175e-06	23	Ephrin-B receptors, Neurexin 1-beta, BDNF, LEC2, Tubulin beta, Neurexin beta, CYFP subunit, HSP70, RhoA-related, Neurexin alpha, Ephrin-B receptor 2, ADAM10, UBE3A (E6-AP), Neurexin 1-alpha, Septin 11, Neuromodulin, Rho GTPase, Dystroglycan, BAI2, NPTX1, CAMKV, 14-3-3, Dynamin
169	negative regulation of response to stimulus	2390	4.66825e-08	1.60267e-06	74	PP2A cat (alpha), HSP90, PSMC6, PSMD10 (Gankyrin), Calpain 1(mu), IBP2, Ephrin-B receptors, GSTO1, Neurexin 1-beta, A1M, GSTs, IGSF1, BDNF, Fibrinogen gamma, IBP6, GSTM1, Peroxiredoxin, PSMA6, Neurexin beta, ITGA6, Plasminogen, ICAM1, CD44, Fatty acid-binding protein, SCLY, Fibulin-1, RACK1, GSTM2, DYNLT, PP2A cat (beta), Acid sphingomyelinase, PRDX2, Calcineurin A (catalytic), HSP70, RhoA-relate…
170	regeneration	399	4.85645e-08	1.65029e-06	24	von Willebrand factor, GSTs, BDNF, Plasminogen, Gelsolin, PNPase(old-35), RAP-1A, CHL1, Calcineurin A (catalytic), ATIC, Calcineurin A (alpha), QM, Fibrinogen (fibrin), IBP, NCAM1, Connexin 43, Rap1, Neuromodulin, Versican proteoglycan, GFAP, Dystroglycan, Fibrinogen alpha, Versican, Perlecan
171	regulation of synaptic vesicle cycle	230	4.86383e-08	1.65029e-06	18	Neurexin-3 alpha, Neurexin 1-beta, Neurexin beta, CYFP subunit, RAP-1A, Calcineurin A (catalytic), SLC17A7, Neurexin alpha, CaMK II alpha, SNAPs, Neurexin-3 beta, Neurexin 1-alpha, Rap1, LOC643752, Dynamin-1, SYP, Calcineurin A (beta), Dynamin
172	cellular response to drug	771	5.56687e-08	1.87785e-06	35	PP2A cat (alpha), HSP90, Calpain 1(mu), Endoplasmin, G-protein alpha-11, GSTs, GSTM1, ICAM1, LY6H, Fatty acid-binding protein, ALDR, GSTM2, AKR1C3, RAP-1A, ALEX, Calcineurin A (catalytic), HSP70, RhoA-related, Calcineurin A (alpha), PP2A catalytic, Factor H, G-protein alpha-s, Aldose reductase, GNAS1, Rap1, EBP50, Rho GTPase, Calcineurin A (beta), GNAS3, DHPR, PMCA4, Sphingomyelinase, G-protein a…
173	regulation of cation transmembrane transport	533	6.554e-08	2.19805e-06	28	PP2A cat (alpha), BIN1 (Amphiphysin II), Calpain 1(mu), Ephrin-B receptors, GSTO1, Neurexin 1-beta, GSTs, GSTM1, Neurexin beta, ATP1B1, GSTM2, FHL1 (SLIM1), HSP70, Neurexin alpha, Ephrin-B receptor 2, THADA, PP2A catalytic, Rabphilin-3A, Neurexin 1-alpha, 14-3-3 epsilon, EBP50, PMCA4, Thrombin, APG5, Thy-1, 14-3-3, ATP1beta subunit, Dynamin
174	immune system process	4160	6.71211e-08	2.23814e-06	110	KLC2, HSP90, Ephrin-B3, PSMC6, PSMD10 (Gankyrin), SIRPB1, Calpain 1(mu), Endoplasmin, Ephrin-B receptors, PRDX4, CD151, Ankyrin 1, N-Ras, Catalase, GSTs, E2N(UBC13), Alpha-fodrin, C4A protein, Fibrinogen gamma, Peroxiredoxin, Tubulin beta, PSMA6, PYGB, ITGA6, CYFP subunit, VCAM1, TSLC1, IGHA1, Plasminogen, Gelsolin, DYNC1LI, PMGE, ICAM1, CD44, C4, Kinesin light chain, EMAPII, PM/SCL-75, Fatty aci…
175	regulation of intracellular signal transduction	2551	6.78129e-08	2.24829e-06	77	DNA2, PP2A cat (alpha), HSP90, PSMD10 (Gankyrin), Calpain 1(mu), Ephrin-B receptors, MRCKalpha, GSTO1, p164-RhoGEF, Catalase, Neurexin 1-beta, A1M, GSTs, E2N(UBC13), Fibrinogen gamma, GSTM1, Peroxiredoxin, Neurexin beta, ICAM1, CD44, Fibulin-1, RACK1, GSTM2, DYNLT, PP2A cat (beta), Acid sphingomyelinase, RhoC, AKR1C3, RAP-1A, ALEX, PRDX2, Calcineurin A (catalytic), Sequestosome 1(p62), HSP70, Rho…
176	nitrogen compound metabolic process	8928	6.86172e-08	2.25766e-06	197	DNA2, PP2A cat (alpha), HGFA, HSP90, PSMC6, PSMD10 (Gankyrin), Gemin5, AEBP1, Calpain 1(mu), EIF5A2, Endoplasmin, IBP2, Ephrin-B receptors, hnRNP M, MRCKalpha, GSTO1, PRDX4, von Willebrand factor, CYC1, Ankyrin 1, N-Ras, Catalase, A1M, dUTPase (DUT), GSTs, E2N(UBC13), Fibulin-3, Alpha-fodrin, C4A protein, UGPA2, Fibrinogen gamma, IBP6, GSTM1, Peroxiredoxin, PSMA6, Esterase D, SNRPD2 (SMD2), WARS,…
177	protein-containing complex assembly involved in synapse maturation	4	6.92628e-08	2.25766e-06	4	Neurexin 1-beta, Neurexin beta, Neurexin alpha, Neurexin 1-alpha
178	post-embryonic body morphogenesis	4	6.92628e-08	2.25766e-06	4	ALEX, G-protein alpha-s, GNAS1, GNAS3
179	negative regulation of transmembrane transport	210	7.02985e-08	2.27862e-06	17	PP2A cat (alpha), BIN1 (Amphiphysin II), Ephrin-B receptors, GSTO1, GSTs, GSTM1, Fatty acid-binding protein, GSTM2, Ephrin-B receptor 2, APPL, THADA, PP2A catalytic, 14-3-3 epsilon, EBP50, Rho GTPase, E-FABP, 14-3-3
180	response to hormone	1836	7.86945e-08	2.53659e-06	61	PP2A cat (alpha), Calpain 1(mu), EPM2AIP1, IBP2, G-protein alpha-11, CYC1, Catalase, GSTs, BDNF, GSTM1, NPC1, CYFP subunit, ICAM1, LY6H, Fatty acid-binding protein, ALDR, PNPase(old-35), SCLY, GAT1, AKR1C3, ALEX, HSP70, RhoA-related, RKIP, MAOB, CaMK II alpha, Fibrinogen (fibrin), APPL, IBP, Fibrinogen beta, PP2A catalytic, PGHD, SG2NA, UBE3A (E6-AP), ARPC1, Dynein 1, cytoplasmic, heavy chain, AP…
181	mitochondrion organization	640	7.96666e-08	2.55373e-06	31	DNA2, HSP90, LYRM7, Peroxiredoxin, CNP1, PNPase(old-35), ATP5H, DYNLT, PP2A cat (beta), Calcineurin A (catalytic), NDUFA8, Sequestosome 1(p62), CXADR, SLC25A46, HSP70, PRDX3, CaMK II alpha, PNPH, PP2A catalytic, VPS13C, HSPA1A, NDUFB7, 14-3-3 epsilon, NDUFA2, HSPA1B, TIM9 A, TIMM8A, APG5, NPTX1, 14-3-3, TIM9 B
182	negative regulation of cell morphogenesis involved in differentiation	141	8.15017e-08	2.5982e-06	14	Ephrin-B3, Ephrin-B receptors, Melanotransferrin, Fibulin-1, Calcineurin A (catalytic), RhoA-related, Calcineurin A (alpha), Ephrin-B receptor 2, UBE3A (E6-AP), Rho GTPase, Ephrin-B, Thy-1, 14-3-3, Dynamin
183	regulation of protein localization	1628	9.32236e-08	2.95565e-06	56	PP2A cat (alpha), HSP90, Ephrin-B receptors, hnRNP M, Neurexin 1-beta, BDNF, Fibrinogen gamma, CELSR2, NTF2, Neurexin beta, TSLC1, Gelsolin, Fibulin-1, RACK1, RAP-1A, Calcineurin A (catalytic), Sequestosome 1(p62), HSP70, Fimbrin, Neurexin alpha, Calcineurin A (alpha), CaMK II alpha, PPP1R11, Ephrin-B receptor 2, Fibrinogen (fibrin), APPL, DHE3, Fibrinogen beta, PP2A catalytic, ADAM10, LRP1, SDFR…
184	cell-substrate adhesion	268	9.9354e-08	3.13289e-06	19	Ephrin-B receptors, von Willebrand factor, Fibrinogen gamma, ITGA6, VCAM1, CD44, RhoA-related, Fibrinogen (fibrin), Fibrinogen beta, ITGA2, Rho GTPase, ADAM-TS13, Dystroglycan, Fibrinogen alpha, PECAM1, Perlecan, LAMG1, Thy-1, TIM9 B
185	organonitrogen compound catabolic process	1380	1.03679e-07	3.25159e-06	50	HSP90, PSMC6, PSMD10 (Gankyrin), Endoplasmin, A1M, dUTPase (DUT), GSTs, E2N(UBC13), PSMA6, Plasminogen, ZNF294, CD44, NMP200, SCLY, PP2A cat (beta), Acid sphingomyelinase, Aminopeptidase P1, UBR4, Sequestosome 1(p62), HSP70, MAOB, ALLC, PPP1R11, WFS1, PDPR, CRMP3, FLRE, DHE3, PNPH, GPT2, PSMD12, Lumican, PP2A catalytic, PSME1, Aggrecan, RNF213, UBE3A (E6-AP), UGCGL1, SKP1, Versican proteoglycan, …
186	regulation of proteolysis	1103	1.22477e-07	3.8205e-06	43	PP2A cat (alpha), HSP90, PSMC6, PSMD10 (Gankyrin), BIN1 (Amphiphysin II), A1M, C4A protein, Peroxiredoxin, CYFP subunit, Gelsolin, Melanotransferrin, CD44, C4, Fatty acid-binding protein, Fibulin-1, tcag7.1314, RACK1, HSP70, RhoA-related, RKIP, APOLPA, PRDX3, WFS1, PP2A catalytic, PSME1, MTCH1, SPOCK2, UBE3A (E6-AP), WFDC6, HSP90AB2P, CYFIP2, HSPA1A, HSPBP1, 14-3-3 epsilon, Pacsin, ANP32B (april)…
187	negative regulation of signal transduction	1823	1.41612e-07	4.39376e-06	60	PP2A cat (alpha), HSP90, PSMC6, PSMD10 (Gankyrin), Calpain 1(mu), IBP2, Ephrin-B receptors, GSTO1, A1M, GSTs, IGSF1, BDNF, Fibrinogen gamma, IBP6, GSTM1, Peroxiredoxin, PSMA6, ITGA6, ICAM1, CD44, Fibulin-1, RACK1, GSTM2, DYNLT, PP2A cat (beta), Acid sphingomyelinase, PRDX2, HSP70, RhoA-related, RKIP, WFS1, Ephrin-B receptor 2, Fibrinogen (fibrin), APPL, IBP, Fibrinogen beta, PSMD12, PP2A catalyti…
188	negative regulation of cellular component organization	1070	1.44378e-07	4.45575e-06	42	Ephrin-B3, PSMD10 (Gankyrin), Calpain 1(mu), Ephrin-B receptors, Neurexin 1-beta, Fibulin-3, Alpha-fodrin, Tubulin beta, Neurexin beta, Gelsolin, Melanotransferrin, Fibulin-1, CAPZA, Calcineurin A (catalytic), HSP70, RhoA-related, GARNL4, Neurexin alpha, Calcineurin A (alpha), Ephrin-B receptor 2, TIGAR (C12orf5), LRP1, PON1, UBE3A (E6-AP), Pacsin 2, Neurexin 1-alpha, HSPA1A, VDAC 2, Pacsin, Trop…
189	organelle organization	4485	1.57561e-07	4.83689e-06	115	DNA2, PP2A cat (alpha), HSP90, BIN1 (Amphiphysin II), MACF1, Endoplasmin, LYRM7, MRCKalpha, p164-RhoGEF, Ankyrin 1, Catalase, Neurexin 1-beta, GSTs, E2N(UBC13), Alpha-fodrin, CELSR2, Peroxiredoxin, Tubulin beta, Neurexin beta, MPP2, TSLC1, CNP1, Gelsolin, DYNC1LI, Kinesin light chain, DIS3L2, PNPase(old-35), ATP5H, TPM3, EIF2A, DYNLT, PP2A cat (beta), RhoC, ARPC5, CAPZA, C10orf119, Calcineurin A …
190	phosphorus metabolic process	2805	1.87941e-07	5.73913e-06	81	PP2A cat (alpha), PSMC6, PSMD10 (Gankyrin), Ephrin-B receptors, MRCKalpha, PRDX4, CYC1, N-Ras, dUTPase (DUT), E2N(UBC13), Fibulin-3, Alpha-fodrin, BDNF, UGPA2, Peroxiredoxin, PSMA6, CNP1, PMGE, Fatty acid-binding protein, TALDO, ATP5H, EIF2A, PAICS, PP2A cat (beta), Acid sphingomyelinase, Calcineurin A (catalytic), NDUFA8, Sequestosome 1(p62), HSP70, ATIC, PDH beta, Glycogen phosphorylase, PIP5KI…
191	establishment of protein localization	2107	1.89133e-07	5.74529e-06	66	HSP90, EIF5A2, MACF1, Endoplasmin, Ephrin-B receptors, Catalase, Neurexin 1-beta, GSTs, Fibrinogen gamma, AP3M2, NTF2, Neurexin beta, NPC1, Kinesin light chain, Metaxin 2, ATP1B1, DYNLT, RAP-1A, Calcineurin A (catalytic), HSP70, NAPG, RhoA-related, Neurexin alpha, NA14, Calcineurin A (alpha), RPS5, QM, WFS1, Fibrinogen (fibrin), APPL, Calnexin, ES130 (p180), PNPH, SRP9, AP-3 mu subunits, VPS13C, …
192	antibiotic catabolic process	88	1.93677e-07	5.85267e-06	11	PRDX4, Catalase, Peroxiredoxin, Esterase D, AKR1C3, PRDX2, PRDX3, PRDX1, Aldose reductase, ADHX, ALDH2
193	regulation of neurotransmitter levels	597	1.99446e-07	5.99579e-06	29	HSP90, Neurexin-3 alpha, Neurexin 1-beta, AP3M2, Neurexin beta, ICAM1, GAT1, RAP-1A, HSP70, SLC17A7, Neurexin alpha, RKIP, MAOB, CaMK II alpha, PDPR, AP-3 mu subunits, SNAPs, Rabphilin-3A, Neurexin-3 beta, Neurexin 1-alpha, Rap1, LOC643752, SYP, Rho GTPase, PMCA4, GFAP, Sphingomyelinase, MAO, Dynamin
194	phosphate-containing compound metabolic process	2771	2.30509e-07	6.89388e-06	80	PP2A cat (alpha), PSMC6, PSMD10 (Gankyrin), Ephrin-B receptors, MRCKalpha, PRDX4, CYC1, N-Ras, dUTPase (DUT), E2N(UBC13), Fibulin-3, Alpha-fodrin, BDNF, UGPA2, Peroxiredoxin, PSMA6, CNP1, PMGE, Fatty acid-binding protein, TALDO, ATP5H, EIF2A, PAICS, PP2A cat (beta), Acid sphingomyelinase, Calcineurin A (catalytic), NDUFA8, Sequestosome 1(p62), HSP70, ATIC, PDH beta, Glycogen phosphorylase, PIP5KI…
195	regulation of body fluid levels	781	2.31706e-07	6.89414e-06	34	Ephrin-B receptors, G-protein alpha-11, von Willebrand factor, Fibrinogen gamma, CELSR2, Peroxiredoxin, Plasminogen, ALDR, Fibulin-1, CAPZA, ALEX, PRDX2, Aquaporin 5, WFS1, Ephrin-B receptor 2, Fibrinogen (fibrin), Fibrinogen beta, G-protein alpha-s, Connexin 43, Aldose reductase, GNAS1, ITGA2, Rho GTPase, C3, GNAS3, ADAM-TS13, Fibrinogen alpha, Thrombin, G-protein alpha-q/11, AATM, APG5, 14-3-3,…
196	cellular response to oxidative stress	403	2.36735e-07	7.00784e-06	23	Calpain 1(mu), Catalase, GSTs, Peroxiredoxin, Fatty acid-binding protein, ALDR, PNPase(old-35), AKR1C3, PRDX2, HSP70, RhoA-related, SOD3 (EC-SOD), PRDX3, Factor H, eIF2S1, PRDX1, HSPA1A, Aldose reductase, Tropomyosin, Rho GTPase, HSPA1B, Sphingomyelinase, Dynamin
197	signaling	7678	2.40195e-07	7.07416e-06	173	PP2A cat (alpha), HSP90, Ephrin-B3, PSMC6, PSMD10 (Gankyrin), BIN1 (Amphiphysin II), Neurexin-3 alpha, SIRPB1, Amphiphysin I, MACF1, Endoplasmin, IBP2, Ephrin-B receptors, hnRNP M, G-protein alpha-11, MRCKalpha, GSTO1, 90K, PRDX4, p164-RhoGEF, Ankyrin 1, N-Ras, Neurexin 1-beta, GSTs, E2N(UBC13), Fibulin-3, Alpha-fodrin, BDNF, Fibrinogen gamma, IBP6, LEC2, CELSR2, Peroxiredoxin, AP3M2, Tubulin bet…
198	positive regulation of intracellular signal transduction	1504	2.4272e-07	7.11244e-06	52	HSP90, GSTO1, Catalase, Neurexin 1-beta, GSTs, E2N(UBC13), Fibrinogen gamma, GSTM1, Peroxiredoxin, Neurexin beta, ICAM1, CD44, RACK1, GSTM2, DYNLT, RhoC, AKR1C3, RAP-1A, ALEX, PRDX2, Calcineurin A (catalytic), HSP70, RhoA-related, Neurexin alpha, RKIP, Calcineurin A (alpha), Fibrinogen (fibrin), IBP, Fibrinogen beta, LRP1, UBE3A (E6-AP), SDFR1, TMS-1, NCAM1, Neurexin 1-alpha, G-protein alpha-s, E…
199	trans-synaptic signaling, modulating synaptic transmission	28	2.53838e-07	7.40084e-06	7	Ephrin-B3, Ephrin-B receptors, BDNF, Plasminogen, Ephrin-B receptor 2, SDFR1, Ephrin-B
200	cognition	570	2.59701e-07	7.53392e-06	28	Neurexin-3 alpha, Amphiphysin I, Ephrin-B receptors, Neurexin 1-beta, BDNF, Neurexin beta, CYFP subunit, GAT1, ALEX, CHL1, Calcineurin A (catalytic), SLC17A7, Neurexin alpha, Ephrin-B receptor 2, DHE3, Neurexin-3 beta, SDFR1, NCAM1, Neurexin 1-alpha, G-protein alpha-s, GNAS1, RAS, Calcineurin A (beta), GNAS3, Dynein, axonemal, heavy chains, DARPP-32, CALB1, VDAC 1
201	postsynaptic membrane assembly	18	2.8242e-07	8.15224e-06	6	Ephrin-B receptors, Neurexin 1-beta, Neurexin beta, Neurexin alpha, Ephrin-B receptor 2, Neurexin 1-alpha
202	neuron recognition	73	2.9196e-07	8.38589e-06	10	Ephrin-B3, Ephrin-B receptors, BDNF, Palladin, Ephrin-B receptor 2, SDFR1, NCAM1, Neuromodulin, Ephrin-B, 14-3-3
203	multi-organism process	4540	3.01862e-07	8.6276e-06	115	HSP90, Ephrin-B3, BIN1 (Amphiphysin II), Neurexin-3 alpha, SIRPB1, EIF5A2, IBP2, hnRNP M, PRDX4, von Willebrand factor, N-Ras, Neurexin 1-beta, A1M, GSTs, C4A protein, Fibrinogen gamma, CELSR2, Peroxiredoxin, Tubulin beta, Neurexin beta, NPC1, VCAM1, TSLC1, IGHA1, CNP1, Plasminogen, Gelsolin, DYNC1LI, ICAM1, CD44, C4, Kinesin light chain, EMAPII, Fatty acid-binding protein, ALDR, SIRBL, C1r, PYC,…
204	anatomical structure morphogenesis	3180	3.17282e-07	9.02388e-06	88	HSP90, Ephrin-B3, LGI1, Neurexin-3 alpha, Calpain 1(mu), MACF1, Ephrin-B receptors, CD151, Neurexin 1-beta, Fibulin-3, Alpha-fodrin, BDNF, CELSR2, Tubulin beta, Neurexin beta, WARS, ITGA6, CYFP subunit, VCAM1, TSLC1, CNP1, CD44, LY6H, EMAPII, PNPase(old-35), RACK1, DYNLT, RhoC, ALEX, CHL1, Calcineurin A (catalytic), LAMA2, FHL1 (SLIM1), RING1, HSP70, PIP5KIII, RhoA-related, Palladin, Neurexin alp…
205	negative regulation of multicellular organismal process	1912	3.20841e-07	9.0806e-06	61	PP2A cat (alpha), HSP90, Ephrin-B3, BIN1 (Amphiphysin II), Ephrin-B receptors, PRDX4, N-Ras, GSTs, Fibulin-3, BDNF, Fibrinogen gamma, Peroxiredoxin, NTF2, Plasminogen, CD44, EMAPII, NMP200, Fibulin-1, DYNLT, ALEX, PRDX2, Calcineurin A (catalytic), CXADR, HSP70, WDR77, RhoA-related, GARNL4, Calcineurin A (alpha), PPP1R11, Ephrin-B receptor 2, Fibrinogen (fibrin), APPL, IBP, Fibrinogen beta, PP2A c…
206	regulation of developmental process	3879	3.24196e-07	9.13101e-06	102	PP2A cat (alpha), HSP90, Ephrin-B3, PSMC6, PSMD10 (Gankyrin), BIN1 (Amphiphysin II), MACF1, Ephrin-B receptors, G-protein alpha-11, N-Ras, Neurexin 1-beta, Fibulin-3, BDNF, Fibrinogen gamma, LEC2, CELSR2, Peroxiredoxin, Tubulin beta, PSMA6, Neurexin beta, WARS, ITGA6, CYFP subunit, Plasminogen, Melanotransferrin, ICAM1, CD44, EMAPII, NMP200, PNPase(old-35), Fibulin-1, RACK1, DYNLT, RhoC, RAP-1A, …
207	blood coagulation, fibrin clot formation	29	3.29939e-07	9.24785e-06	7	von Willebrand factor, Fibrinogen gamma, Fibulin-1, Fibrinogen (fibrin), Fibrinogen beta, Fibrinogen alpha, Thrombin
208	regulation of actin filament polymerization	235	3.53385e-07	9.85741e-06	17	BIN1 (Amphiphysin II), Calpain 1(mu), Alpha-fodrin, CYFP subunit, Gelsolin, ICAM1, CoactosinLP, ARPC5, CAPZA, RhoA-related, ARPC1A, ARPC1, Tropomyosin, Spectrin beta, erythrocytic, Rho GTPase, PECAM1, CAPZA1
209	regulation of anatomical structure size	834	3.62858e-07	1.00732e-05	35	HSP90, BIN1 (Amphiphysin II), Calpain 1(mu), MACF1, Alpha-fodrin, BDNF, Fibrinogen gamma, CYFP subunit, Gelsolin, ICAM1, CoactosinLP, ARPC5, CAPZA, HSP70, Fimbrin, RhoA-related, GARNL4, Fibrinogen (fibrin), Fibrinogen beta, LRP1, ARPC1A, ARPC1, HSPA1A, Connexin 43, Tropomyosin, Spectrin beta, erythrocytic, EBP50, Rho GTPase, HSPA1B, Sphingomyelinase, Fibrinogen alpha, PECAM1, APG5, CAPZA1, Dynamin
210	negative regulation of phosphorylation	687	3.75313e-07	1.03694e-05	31	PP2A cat (alpha), PSMD10 (Gankyrin), Ephrin-B receptors, A1M, GSTs, Peroxiredoxin, WARS, Fatty acid-binding protein, Fibulin-1, RACK1, DYNLT, Acid sphingomyelinase, HSP70, RhoA-related, RKIP, PRDX3, Ephrin-B receptor 2, IBP, TIGAR (C12orf5), PP2A catalytic, 14-3-3 epsilon, EBP50, Rho GTPase, Sphingomyelinase, Dystroglycan, DARPP-32, G-protein alpha-q/11, PECAM1, Thy-1, NECL4, 14-3-3
211	cell-matrix adhesion	184	3.79151e-07	1.04258e-05	15	Fibrinogen gamma, ITGA6, VCAM1, CD44, RhoA-related, Fibrinogen (fibrin), Fibrinogen beta, ITGA2, Rho GTPase, ADAM-TS13, Dystroglycan, Fibrinogen alpha, PECAM1, Thy-1, TIM9 B
212	membrane biogenesis	58	3.87091e-07	1.05797e-05	9	Ephrin-B receptors, Neurexin 1-beta, Neurexin beta, Neurexin alpha, Ephrin-B receptor 2, Pacsin 2, Neurexin 1-alpha, Pacsin, PEX19
213	response to stimulus	12270	3.88397e-07	1.05797e-05	249	DNA2, PP2A cat (alpha), HSP90, Ephrin-B3, PSMC6, PSMD10 (Gankyrin), LGI1, Neurexin-3 alpha, SIRPB1, Calpain 1(mu), EPM2AIP1, MACF1, Endoplasmin, IBP2, Ephrin-B receptors, hnRNP M, G-protein alpha-11, MRCKalpha, GSTO1, 90K, PRDX4, von Willebrand factor, p164-RhoGEF, CD151, CYC1, Ankyrin 1, N-Ras, Catalase, Neurexin 1-beta, dUTPase (DUT), GSTs, E2N(UBC13), Fibulin-3, Alpha-fodrin, C4A protein, BDNF…
214	detoxification	185	4.06571e-07	1.1023e-05	15	GSTO1, PRDX4, Catalase, GSTs, GSTM1, Peroxiredoxin, Esterase D, Fatty acid-binding protein, GSTM2, PRDX2, SOD3 (EC-SOD), PRDX3, PRDX1, Aldose reductase, ADHX
215	post-translational protein modification	482	4.26527e-07	1.15103e-05	25	HSP90, PSMC6, PSMD10 (Gankyrin), Endoplasmin, C4A protein, Fibrinogen gamma, PSMA6, Melanotransferrin, C4, UBE2F, WFS1, Fibrinogen (fibrin), IBP, PSMD12, PSME1, ADAM10, SKP1, C3, Versican proteoglycan, DDB1, Fibrinogen alpha, Versican, APG5, LAMG1, APP-BP1
216	response to peptide	956	4.32947e-07	1.16294e-05	38	PP2A cat (alpha), Calpain 1(mu), EPM2AIP1, CYC1, Catalase, GSTs, CYFP subunit, VCAM1, ICAM1, Fatty acid-binding protein, ALDR, PNPase(old-35), SCLY, ATP5H, AKR1C3, CaMK II alpha, Fibrinogen (fibrin), APPL, IBP, PP2A catalytic, LRP1, APPL1, G-protein alpha-s, Connexin 43, Aldose reductase, Rap1, Dynamin-1, SYP, Rho GTPase, DHPR, LKB1, Sphingomyelinase, Dystroglycan, Fibrinogen alpha, Thrombin, AAT…
217	viral entry into host cell	138	4.37439e-07	1.16959e-05	13	Ephrin-B3, NPC1, ICAM1, DYNLT, CXADR, HSP70, NCAM1, HSPA1A, ITGA2, HSPA1B, Dystroglycan, CD36L2, Ephrin-B
218	central nervous system development	1665	4.50496e-07	1.19898e-05	55	HSP90, Calpain 1(mu), Ephrin-B receptors, Neurexin 1-beta, GSTs, LEC2, CELSR2, Neurexin beta, TSLC1, CNP1, Gelsolin, Fatty acid-binding protein, TPM3, ARPC5, Calcineurin A (catalytic), HSP70, SLC17A7, ATIC, RhoA-related, Neurexin alpha, RKIP, MAOB, Calcineurin A (alpha), B-FABP, Ephrin-B receptor 2, DHE3, ADAM22, Aggrecan, LRP1, SNAPs, Rabphilin-3A, UBE3A (E6-AP), NCAM1, Neurexin 1-alpha, ErbB2, …
219	cellular developmental process	5583	4.55049e-07	1.20557e-05	134	HSP90, Ephrin-B3, BIN1 (Amphiphysin II), PBXIP1, LGI1, Neurexin-3 alpha, Calpain 1(mu), MACF1, Ephrin-B receptors, Ankyrin 1, Catalase, Neurexin 1-beta, GSTs, Fibulin-3, Alpha-fodrin, BDNF, Fibrinogen gamma, CELSR2, Peroxiredoxin, Tubulin beta, Neurexin beta, ITGA6, CYFP subunit, VCAM1, TSLC1, CNP1, Plasminogen, Gelsolin, PMGE, ICAM1, CD44, NMP200, Fatty acid-binding protein, PNPase(old-35), RACK…
220	regulation of cell death	2635	5.17885e-07	1.3658e-05	76	PP2A cat (alpha), HSP90, PSMD10 (Gankyrin), BIN1 (Amphiphysin II), Calpain 1(mu), Endoplasmin, Ephrin-B receptors, p164-RhoGEF, Catalase, GSTs, BDNF, Fibrinogen gamma, Peroxiredoxin, ITGA6, NPC1, Gelsolin, ICAM1, CD44, Fatty acid-binding protein, ALDR, RACK1, DYNLT, Acid sphingomyelinase, AKR1C3, CHL1, PRDX2, Calcineurin A (catalytic), Sequestosome 1(p62), HSP70, RhoA-related, APIP, PRDX3, QM, Ca…
221	macromolecule catabolic process	1333	5.64284e-07	1.48144e-05	47	DNA2, PP2A cat (alpha), HSP90, PSMC6, PSMD10 (Gankyrin), Calpain 1(mu), Endoplasmin, A1M, E2N(UBC13), PSMA6, PYGB, Plasminogen, ZNF294, CD44, PM/SCL-75, DIS3L2, NMP200, PNPase(old-35), PP2A cat (beta), UBR4, Sequestosome 1(p62), HSP70, Glycogen phosphorylase, RPS5, QM, POLR2G, PPP1R11, WFS1, PSMD12, Lumican, PP2A catalytic, PSME1, Aggrecan, RNF213, UBE3A (E6-AP), UGCGL1, HSPA1A, SKP1, Versican pr…
222	positive regulation of heterotypic cell-cell adhesion	20	5.73615e-07	1.49915e-05	6	Fibrinogen gamma, CD44, Fibrinogen (fibrin), Fibrinogen beta, Fibrinogen alpha, Thy-1
223	regulation of phosphate metabolic process	2552	6.18805e-07	1.61e-05	74	PP2A cat (alpha), HSP90, PSMD10 (Gankyrin), Endoplasmin, Ephrin-B receptors, N-Ras, Neurexin 1-beta, A1M, GSTs, E2N(UBC13), BDNF, Fibrinogen gamma, Peroxiredoxin, Neurexin beta, WARS, ITGA6, ICAM1, CD44, Fatty acid-binding protein, PYC, Fibulin-1, RACK1, DYNLT, Acid sphingomyelinase, RAP-1A, ALEX, PRDX2, Sequestosome 1(p62), HSP70, RhoA-related, Neurexin alpha, RKIP, APIP, PRDX3, PPP1R11, PDPR, E…
224	regulation of phosphorus metabolic process	2553	6.28105e-07	1.6269e-05	74	PP2A cat (alpha), HSP90, PSMD10 (Gankyrin), Endoplasmin, Ephrin-B receptors, N-Ras, Neurexin 1-beta, A1M, GSTs, E2N(UBC13), BDNF, Fibrinogen gamma, Peroxiredoxin, Neurexin beta, WARS, ITGA6, ICAM1, CD44, Fatty acid-binding protein, PYC, Fibulin-1, RACK1, DYNLT, Acid sphingomyelinase, RAP-1A, ALEX, PRDX2, Sequestosome 1(p62), HSP70, RhoA-related, Neurexin alpha, RKIP, APIP, PRDX3, PPP1R11, PDPR, E…
225	positive regulation of protein localization to membrane	218	6.4406e-07	1.66082e-05	16	Ephrin-B receptors, Neurexin 1-beta, Neurexin beta, RACK1, Calcineurin A (catalytic), Sequestosome 1(p62), Fimbrin, Neurexin alpha, Ephrin-B receptor 2, LRP1, Neurexin 1-alpha, ErbB2, 14-3-3 epsilon, Rho GTPase, RAS, 14-3-3
226	response to ammonium ion	395	6.53982e-07	1.67894e-05	22	HSP90, G-protein alpha-11, LY6H, GAT1, Acid sphingomyelinase, ALEX, HSP70, Fibrinogen (fibrin), UBE3A (E6-AP), NCAM1, G-protein alpha-s, GNAS1, GABA-A receptor beta-2 subunit, EBP50, GNAS3, PMCA4, Sphingomyelinase, Fibrinogen alpha, DARPP-32, G-protein alpha-q/11, AATM, Dynamin
227	antibiotic metabolic process	167	6.61444e-07	1.69062e-05	14	PRDX4, Catalase, Peroxiredoxin, Esterase D, ALDR, AKR1C3, PRDX2, MAOB, PRDX3, PRDX1, Aldose reductase, ADHX, ALDH2, MAO
228	regulation of receptor localization to synapse	32	6.8218e-07	1.73597e-05	7	RAP-1A, CaMK II alpha, ADAM10, SDFR1, Rap1, RAS, Dystroglycan
229	positive regulation of immune system process	1866	6.92548e-07	1.74883e-05	59	HSP90, Ephrin-B3, PSMC6, PSMD10 (Gankyrin), SIRPB1, Calpain 1(mu), Endoplasmin, IBP2, Ephrin-B receptors, N-Ras, E2N(UBC13), C4A protein, Fibrinogen gamma, PSMA6, CYFP subunit, VCAM1, TSLC1, IGHA1, ICAM1, CD44, C4, SIRBL, C1r, RAP-1A, ARPC5, ALEX, HSP70, RhoA-related, Fibrinogen (fibrin), APPL, IBP, PNPH, Fibrinogen beta, PSMD12, PSME1, Factor H, ADAM10, ARPC1A, p53BP1, BTN3A2, ARPC1, CYFIP2, G-p…
230	negative regulation of ion transmembrane transporter activity	121	6.98865e-07	1.74883e-05	12	PP2A cat (alpha), Ephrin-B receptors, GSTO1, GSTs, GSTM1, GSTM2, Ephrin-B receptor 2, THADA, PP2A catalytic, 14-3-3 epsilon, EBP50, 14-3-3
231	ephrin receptor signaling pathway	121	6.98865e-07	1.74883e-05	12	Ephrin-B3, Ephrin-B receptors, ARPC5, RhoA-related, Ephrin-B receptor 2, ARPC1A, ARPC1, Dynamin-1, Rho GTPase, RAS, Ephrin-B, Dynamin
232	positive regulation of hydrolase activity	1095	6.99289e-07	1.74883e-05	41	PP2A cat (alpha), HSP90, BIN1 (Amphiphysin II), Amphiphysin I, BDNF, ITGA6, CYFP subunit, Gelsolin, ICAM1, Fatty acid-binding protein, Fibulin-1, RACK1, ATP1B1, RhoC, RAP-1A, ALEX, HSP70, RhoA-related, GARNL4, PP2A catalytic, PSME1, MTCH1, SNAPs, CYFIP2, G-protein alpha-s, ErbB2, HSPA1A, RANBP3, GNAS1, ITGA2, Rap1, Tropomyosin, ANP32B (april), Rho GTPase, RAS, HSPA1B, GNAS3, MAPRE2(RP1), G-protei…
233	negative regulation of cation transmembrane transport	144	7.14328e-07	1.77877e-05	13	PP2A cat (alpha), BIN1 (Amphiphysin II), Ephrin-B receptors, GSTO1, GSTs, GSTM1, GSTM2, Ephrin-B receptor 2, THADA, PP2A catalytic, 14-3-3 epsilon, EBP50, 14-3-3
234	regulation of blood circulation	463	7.36012e-07	1.82493e-05	24	HSP90, BIN1 (Amphiphysin II), GSTO1, GSTs, Fibrinogen gamma, ICAM1, ATP1B1, GSTM2, CXADR, HSP70, RhoA-related, RKIP, Fibrinogen (fibrin), Fibrinogen beta, HSPA1A, Connexin 43, 14-3-3 epsilon, Tropomyosin, Rho GTPase, HSPA1B, PMCA4, Fibrinogen alpha, 14-3-3, ATP1beta subunit
235	establishment of protein localization to organelle	566	7.53046e-07	1.85922e-05	27	HSP90, MACF1, Catalase, GSTs, NTF2, Calcineurin A (catalytic), HSP70, Calcineurin A (alpha), RPS5, QM, APPL, SRP9, AP-3 mu subunits, VPS13C, APPL1, ACOX2, Dynamin-1, ECH1, HXK1, PEX19, TIM9 A, TIMM8A, Dystroglycan, CD36L2, 14-3-3, TIM9 B, Dynamin
236	cell differentiation	5471	7.62596e-07	1.87082e-05	131	HSP90, Ephrin-B3, BIN1 (Amphiphysin II), PBXIP1, LGI1, Neurexin-3 alpha, Calpain 1(mu), MACF1, Ephrin-B receptors, Ankyrin 1, Catalase, Neurexin 1-beta, GSTs, Fibulin-3, Alpha-fodrin, BDNF, Fibrinogen gamma, CELSR2, Peroxiredoxin, Tubulin beta, Neurexin beta, ITGA6, CYFP subunit, VCAM1, TSLC1, CNP1, Plasminogen, Gelsolin, PMGE, ICAM1, CD44, NMP200, Fatty acid-binding protein, RACK1, DYNLT, AKR1C3…
237	protein complex oligomerization	900	7.64191e-07	1.87082e-05	36	PP2A cat (alpha), LGI1, G-protein alpha-11, von Willebrand factor, Catalase, Neurexin 1-beta, dUTPase (DUT), GSTs, Neurexin beta, MPP2, DYNC1LI, PNPase(old-35), GAT1, Sequestosome 1(p62), Neurexin alpha, ATL3, APIP, Aquaporin 5, APPL, ARL6IP2, PP2A catalytic, p53BP1, RNF213, DYNC1LI2, Neurexin 1-alpha, MAT2A, Connexin 43, Septin 11, Dynamin-1, RAS, LKB1, Sphingomyelinase, G-protein alpha-q/11, 14…
238	regulation of phagocytosis	195	7.96939e-07	1.94279e-05	15	SIRPB1, C4A protein, C4, SIRBL, RACK1, RAP-1A, HSP70, APPL, LRP1, APPL1, ITGA2, Rap1, C3, APG5, Dynamin
239	regulation of protein modification process	2618	8.12139e-07	1.97156e-05	75	PP2A cat (alpha), HSP90, PSMD10 (Gankyrin), Endoplasmin, Ephrin-B receptors, N-Ras, Neurexin 1-beta, A1M, GSTs, E2N(UBC13), BDNF, Fibrinogen gamma, Peroxiredoxin, Neurexin beta, WARS, ICAM1, CD44, Fatty acid-binding protein, Fibulin-1, RACK1, DYNLT, Acid sphingomyelinase, RAP-1A, ALEX, PRDX2, Sequestosome 1(p62), HSP70, RhoA-related, Neurexin alpha, RKIP, APIP, PPP1R11, WFS1, Ephrin-B receptor 2,…
240	protein localization to membrane	677	8.46888e-07	2.04735e-05	30	HSP90, TM9SF3, LGI1, MACF1, Ankyrin 1, Neurexin 1-beta, Neurexin beta, NPC1, ATP1B1, RAP-1A, HSP70, Neurexin alpha, NA14, RPS5, QM, CaMK II alpha, TM9SF2, SRP9, ADAM22, Neurexin 1-alpha, Rap1, Pacsin, EBP50, Rho GTPase, PEX19, TIM9 A, TTC7A, Thy-1, NPTX1, ATP1beta subunit
241	negative regulation of calcium ion transport	124	9.10189e-07	2.19125e-05	12	PP2A cat (alpha), BIN1 (Amphiphysin II), GSTO1, GSTs, GSTM1, ICAM1, GSTM2, THADA, PP2A catalytic, 14-3-3 epsilon, Pacsin, 14-3-3
242	regulation of peptidase activity	680	9.27539e-07	2.22379e-05	30	PP2A cat (alpha), BIN1 (Amphiphysin II), A1M, C4A protein, Peroxiredoxin, CYFP subunit, Gelsolin, CD44, C4, Fatty acid-binding protein, Fibulin-1, RACK1, HSP70, RhoA-related, RKIP, APOLPA, PRDX3, PP2A catalytic, PSME1, MTCH1, SPOCK2, WFDC6, CYFIP2, HSPA1A, 14-3-3 epsilon, ANP32B (april), Rho GTPase, C3, HSPA1B, 14-3-3
243	regulation of calcium ion transport	437	9.68089e-07	2.31146e-05	23	PP2A cat (alpha), BIN1 (Amphiphysin II), GSTO1, GSTs, GSTM1, ICAM1, ATP1B1, GSTM2, HSP70, RhoA-related, CaMK II alpha, WFS1, THADA, PP2A catalytic, Connexin 43, 14-3-3 epsilon, Pacsin, Rho GTPase, Thrombin, APG5, Thy-1, 14-3-3, ATP1beta subunit
244	response to oxidative stress	682	9.85195e-07	2.32983e-05	30	Calpain 1(mu), hnRNP M, PRDX4, Catalase, GSTs, Peroxiredoxin, Fatty acid-binding protein, ALDR, PNPase(old-35), PP2A cat (beta), AKR1C3, PRDX2, HSP70, RhoA-related, RKIP, SOD3 (EC-SOD), PRDX3, PP2A catalytic, Factor H, eIF2S1, PRDX1, UBE3A (E6-AP), HSPA1A, PON2, Aldose reductase, Tropomyosin, Rho GTPase, HSPA1B, Sphingomyelinase, Dynamin
245	negative regulation of cell projection organization	342	9.99007e-07	2.32983e-05	20	Ephrin-B3, Ephrin-B receptors, Neurexin 1-beta, Fibulin-3, Neurexin beta, Calcineurin A (catalytic), RhoA-related, GARNL4, Neurexin alpha, Calcineurin A (alpha), Ephrin-B receptor 2, LRP1, UBE3A (E6-AP), Neurexin 1-alpha, Rho GTPase, GFAP, Ephrin-B, Thy-1, 14-3-3, Dynamin
246	chemical synaptic transmission	646	1.00017e-06	2.32983e-05	29	Neurexin-3 alpha, Amphiphysin I, Neurexin 1-beta, BDNF, AP3M2, Neurexin beta, MPP2, CNP1, GAT1, Calcineurin A (catalytic), HSP70, SLC17A7, Neurexin alpha, Calcineurin A (alpha), AP-3 mu subunits, SNAPs, Rabphilin-3A, Neurexin-3 beta, Neurexin 1-alpha, Pantophysin, Dynamin-1, GABA-A receptor beta-2 subunit, SYP, Rho GTPase, ACP1, N-copine, NPTX1, VDAC 1, Dynamin
247	anterograde trans-synaptic signaling	646	1.00017e-06	2.32983e-05	29	Neurexin-3 alpha, Amphiphysin I, Neurexin 1-beta, BDNF, AP3M2, Neurexin beta, MPP2, CNP1, GAT1, Calcineurin A (catalytic), HSP70, SLC17A7, Neurexin alpha, Calcineurin A (alpha), AP-3 mu subunits, SNAPs, Rabphilin-3A, Neurexin-3 beta, Neurexin 1-alpha, Pantophysin, Dynamin-1, GABA-A receptor beta-2 subunit, SYP, Rho GTPase, ACP1, N-copine, NPTX1, VDAC 1, Dynamin
248	positive regulation of presynapse assembly	6	1.01232e-06	2.32983e-05	4	Neurexin 1-beta, Neurexin beta, Neurexin alpha, Neurexin 1-alpha
249	regulation of presynaptic active zone assembly	6	1.01232e-06	2.32983e-05	4	Neurexin 1-beta, Neurexin beta, Neurexin alpha, Neurexin 1-alpha
250	regulation of parathyroid hormone secretion	6	1.01232e-06	2.32983e-05	4	ALEX, G-protein alpha-s, GNAS1, GNAS3
251	positive regulation of presynaptic active zone assembly	6	1.01232e-06	2.32983e-05	4	Neurexin 1-beta, Neurexin beta, Neurexin alpha, Neurexin 1-alpha
252	guanylate kinase-associated protein clustering	6	1.01232e-06	2.32983e-05	4	Neurexin 1-beta, Neurexin beta, Neurexin alpha, Neurexin 1-alpha
253	regulation of nervous system development	1490	1.01594e-06	2.32983e-05	50	Ephrin-B3, BIN1 (Amphiphysin II), MACF1, Ephrin-B receptors, Neurexin 1-beta, Fibulin-3, BDNF, LEC2, Tubulin beta, Neurexin beta, ITGA6, CYFP subunit, NMP200, DYNLT, RAP-1A, Calcineurin A (catalytic), HSP70, RhoA-related, GARNL4, Neurexin alpha, MAP6, Calcineurin A (alpha), CaMK II alpha, Ephrin-B receptor 2, APPL, ADAM10, LRP1, UBE3A (E6-AP), SDFR1, Neurexin 1-alpha, Plexin C1, HSPA1A, Rap1, Tub…
254	entry into host	149	1.05481e-06	2.38411e-05	13	Ephrin-B3, NPC1, ICAM1, DYNLT, CXADR, HSP70, NCAM1, HSPA1A, ITGA2, HSPA1B, Dystroglycan, CD36L2, Ephrin-B
255	entry into host cell	149	1.05481e-06	2.38411e-05	13	Ephrin-B3, NPC1, ICAM1, DYNLT, CXADR, HSP70, NCAM1, HSPA1A, ITGA2, HSPA1B, Dystroglycan, CD36L2, Ephrin-B
256	organic acid metabolic process	1321	1.05927e-06	2.38411e-05	46	GSTO1, PRDX4, GSTs, UGPA2, GSTM1, Peroxiredoxin, WARS, NPC1, PMGE, CD44, EMAPII, Fatty acid-binding protein, SCLY, PYC, MDH1, GSTM2, AKR1C3, ATIC, PDH beta, APIP, PDPR, SDHB, DHE3, PNPH, GPT2, Lumican, Aggrecan, Glyoxalase II, PGHD, SPOCK2, PON1, TMS-1, PON2, ACOX2, GMPS, ECH1, HXK1, C3, Versican proteoglycan, DHPR, CRABP1, CYB5R3, Versican, AATM, VDAC 1, ETFB
257	postsynaptic density organization	34	1.06015e-06	2.38411e-05	7	Neurexin 1-beta, Neurexin beta, MPP2, TSLC1, HSP70, Neurexin alpha, Neurexin 1-alpha
258	protein activation cascade	34	1.06015e-06	2.38411e-05	7	von Willebrand factor, Fibrinogen gamma, Fibulin-1, Fibrinogen (fibrin), Fibrinogen beta, Fibrinogen alpha, Thrombin
259	drug metabolic process	722	1.07684e-06	2.41229e-05	31	HSP90, PRDX4, CYC1, Catalase, GSTs, Peroxiredoxin, Esterase D, ALDR, PYC, ATP5H, Aminopeptidase P1, AKR1C3, PRDX2, ATIC, APIP, MAOB, ALLC, PRDX3, THTPA, PDPR, SDHB, PRDX1, MAT2A, Aldose reductase, ADHX, Versican proteoglycan, DHPR, ALDH2, Versican, PNPO, MAO
260	energy derivation by oxidation of organic compounds	344	1.09343e-06	2.44003e-05	20	LYRM7, CYC1, Catalase, BDNF, UGPA2, PYGB, MDH1, ALEX, NDUFA8, PDH beta, Glycogen phosphorylase, SDHB, G-protein alpha-s, NDUFB7, GNAS1, NDUFA2, GNAS3, PYGM, GPD1, ETFB
261	negative regulation of ion transport	284	1.11145e-06	2.47075e-05	18	PP2A cat (alpha), BIN1 (Amphiphysin II), Ephrin-B receptors, GSTO1, GSTs, GSTM1, ICAM1, GSTM2, MAOB, Ephrin-B receptor 2, THADA, PP2A catalytic, 14-3-3 epsilon, Pacsin, EBP50, G-protein alpha-q/11, MAO, 14-3-3
262	cellular response to cytokine stimulus	1628	1.1606e-06	2.57016e-05	53	PP2A cat (alpha), HSP90, PSMC6, PSMD10 (Gankyrin), Endoplasmin, GSTO1, GSTs, E2N(UBC13), BDNF, Fibrinogen gamma, PSMA6, VCAM1, Gelsolin, ICAM1, CD44, Fatty acid-binding protein, TALDO, PNPase(old-35), CAPZA, Sequestosome 1(p62), HSP70, ATIC, RhoA-related, CaMK II alpha, Fibrinogen (fibrin), APPL, Calnexin, Fibrinogen beta, PSMD12, PP2A catalytic, PSME1, Factor H, Ro60, SPOCK2, NCAM1, APPL1, SKP1,…
263	positive regulation of protein localization to plasma membrane	105	1.1776e-06	2.59789e-05	11	Ephrin-B receptors, Neurexin 1-beta, Neurexin beta, RACK1, Sequestosome 1(p62), Fimbrin, Neurexin alpha, Ephrin-B receptor 2, LRP1, Neurexin 1-alpha, Rho GTPase
264	positive regulation of catalytic activity	1990	1.2207e-06	2.68276e-05	61	PP2A cat (alpha), HSP90, PSMD10 (Gankyrin), BIN1 (Amphiphysin II), Amphiphysin I, EPM2AIP1, Neurexin 1-beta, GSTs, E2N(UBC13), BDNF, Peroxiredoxin, Neurexin beta, ITGA6, CYFP subunit, Gelsolin, ICAM1, CD44, Fatty acid-binding protein, Fibulin-1, RACK1, ATP1B1, RhoC, RAP-1A, ALEX, PRDX2, HSP70, RhoA-related, GARNL4, Neurexin alpha, TIGAR (C12orf5), PP2A catalytic, PSME1, MTCH1, SNAPs, TMS-1, Neure…
265	regulation of actin polymerization or depolymerization	257	1.23094e-06	2.69507e-05	17	BIN1 (Amphiphysin II), Calpain 1(mu), Alpha-fodrin, CYFP subunit, Gelsolin, ICAM1, CoactosinLP, ARPC5, CAPZA, RhoA-related, ARPC1A, ARPC1, Tropomyosin, Spectrin beta, erythrocytic, Rho GTPase, PECAM1, CAPZA1
266	regulation of apoptotic process	2363	1.25549e-06	2.73847e-05	69	PP2A cat (alpha), HSP90, PSMD10 (Gankyrin), BIN1 (Amphiphysin II), Calpain 1(mu), Endoplasmin, p164-RhoGEF, Catalase, GSTs, BDNF, Fibrinogen gamma, Peroxiredoxin, ITGA6, Gelsolin, ICAM1, CD44, Fatty acid-binding protein, ALDR, RACK1, Acid sphingomyelinase, AKR1C3, CHL1, PRDX2, Calcineurin A (catalytic), Sequestosome 1(p62), HSP70, RhoA-related, APIP, PRDX3, QM, CaMK II alpha, WFS1, Fibrinogen (fi…
267	positive regulation of cellular protein localization	512	1.28295e-06	2.78481e-05	25	HSP90, Ephrin-B receptors, hnRNP M, Neurexin 1-beta, NTF2, Neurexin beta, RACK1, Calcineurin A (catalytic), Sequestosome 1(p62), HSP70, Fimbrin, Neurexin alpha, Ephrin-B receptor 2, LRP1, SDFR1, Neurexin 1-alpha, ErbB2, 14-3-3 epsilon, ANP32B (april), Rho GTPase, RAS, LKB1, Thrombin, TCP1-alpha, 14-3-3
268	regulation of protein phosphorylation	2085	1.28633e-06	2.78481e-05	63	PP2A cat (alpha), HSP90, PSMD10 (Gankyrin), Ephrin-B receptors, N-Ras, Neurexin 1-beta, A1M, GSTs, E2N(UBC13), BDNF, Fibrinogen gamma, Peroxiredoxin, Neurexin beta, WARS, ICAM1, CD44, Fatty acid-binding protein, Fibulin-1, RACK1, DYNLT, Acid sphingomyelinase, RAP-1A, ALEX, PRDX2, Sequestosome 1(p62), HSP70, RhoA-related, Neurexin alpha, RKIP, APIP, Ephrin-B receptor 2, Fibrinogen (fibrin), IBP, F…
269	oxoacid metabolic process	1289	1.30925e-06	2.8239e-05	45	GSTO1, PRDX4, GSTs, UGPA2, GSTM1, Peroxiredoxin, WARS, NPC1, PMGE, CD44, EMAPII, Fatty acid-binding protein, SCLY, PYC, MDH1, GSTM2, AKR1C3, ATIC, PDH beta, APIP, PDPR, SDHB, DHE3, GPT2, Lumican, Aggrecan, Glyoxalase II, PGHD, SPOCK2, PON1, TMS-1, PON2, ACOX2, GMPS, ECH1, HXK1, C3, Versican proteoglycan, DHPR, CRABP1, CYB5R3, Versican, AATM, VDAC 1, ETFB
270	regulation of immune system process	2604	1.32283e-06	2.84261e-05	74	HSP90, Ephrin-B3, PSMC6, PSMD10 (Gankyrin), SIRPB1, Calpain 1(mu), Endoplasmin, IBP2, Ephrin-B receptors, N-Ras, A1M, E2N(UBC13), C4A protein, Fibrinogen gamma, Peroxiredoxin, PSMA6, CYFP subunit, VCAM1, TSLC1, IGHA1, Gelsolin, ICAM1, CD44, C4, SIRBL, C1r, RAP-1A, ARPC5, ALEX, PRDX2, Calcineurin A (catalytic), FHR-4, CXADR, HSP70, RhoA-related, Calcineurin A (alpha), Fibrinogen (fibrin), APPL, IB…
271	regulation of multicellular organismal development	3141	1.35502e-06	2.90105e-05	85	PP2A cat (alpha), HSP90, Ephrin-B3, PSMC6, PSMD10 (Gankyrin), BIN1 (Amphiphysin II), MACF1, Ephrin-B receptors, N-Ras, Neurexin 1-beta, Fibulin-3, BDNF, LEC2, CELSR2, Peroxiredoxin, Tubulin beta, PSMA6, Neurexin beta, WARS, ITGA6, CYFP subunit, Plasminogen, CD44, EMAPII, NMP200, RACK1, DYNLT, RAP-1A, ALEX, PRDX2, Calcineurin A (catalytic), LAMA2, CXADR, HSP70, WDR77, RhoA-related, GARNL4, Neurexi…
272	membrane assembly	50	1.36063e-06	2.90235e-05	8	Ephrin-B receptors, Neurexin 1-beta, Neurexin beta, Neurexin alpha, Ephrin-B receptor 2, Pacsin 2, Neurexin 1-alpha, Pacsin
273	synapse organization	514	1.3761e-06	2.91996e-05	25	Neurexin-3 alpha, Ephrin-B receptors, Neurexin 1-beta, BDNF, Neurexin beta, MPP2, CYFP subunit, TSLC1, HSP70, Palladin, Neurexin alpha, Ephrin-B receptor 2, ADAM10, Rabphilin-3A, SPOCK2, Neurexin-3 beta, SDFR1, Neurexin 1-alpha, ErbB2, DNER, GABA-A receptor beta-2 subunit, Rho GTPase, C3, Ephrin-B, Dynamin
274	negative regulation of calcium ion transmembrane transport	86	1.37895e-06	2.91996e-05	10	PP2A cat (alpha), BIN1 (Amphiphysin II), GSTO1, GSTs, GSTM1, GSTM2, THADA, PP2A catalytic, 14-3-3 epsilon, 14-3-3
275	drug catabolic process	231	1.38743e-06	2.92722e-05	16	PRDX4, Catalase, GSTs, Peroxiredoxin, Aminopeptidase P1, AKR1C3, PRDX2, MAOB, ALLC, PRDX3, PDPR, PRDX1, ADHX, DHPR, ALDH2, MAO
276	protein localization to organelle	964	1.41773e-06	2.97017e-05	37	HSP90, LGI1, MACF1, Catalase, GSTs, NTF2, Calcineurin A (catalytic), HSP70, PIP5KIII, Calcineurin A (alpha), RPS5, QM, CaMK II alpha, APPL, SRP9, ADAM22, AP-3 mu subunits, VPS13C, Pacsin 2, APPL1, SKP1, ACOX2, 14-3-3 epsilon, Pacsin, Dynamin-1, ECH1, HXK1, PEX19, TIM9 A, MAPRE2(RP1), TIMM8A, Dystroglycan, CD36L2, NPTX1, 14-3-3, TIM9 B, Dynamin
277	cell recognition	350	1.42762e-06	2.97017e-05	20	Ephrin-B3, Ephrin-B receptors, BDNF, TSLC1, IGHA1, HSP70, Palladin, Ephrin-B receptor 2, SDFR1, NCAM1, HSPA1A, VDAC 2, Neuromodulin, Versican proteoglycan, HSPA1B, Versican, PECAM1, TCP1-alpha, Ephrin-B, 14-3-3
278	regulation of postsynaptic specialization assembly	23	1.43338e-06	2.97017e-05	6	Neurexin 1-beta, Neurexin beta, Neurexin alpha, Neurexin 1-alpha, Neuromodulin, NPTX1
279	regulation of postsynapse assembly	23	1.43338e-06	2.97017e-05	6	Neurexin 1-beta, Neurexin beta, Neurexin alpha, Neurexin 1-alpha, Neuromodulin, NPTX1
280	neuron cell-cell adhesion	23	1.43338e-06	2.97017e-05	6	Neurexin-3 alpha, Neurexin 1-beta, Neurexin beta, Neurexin alpha, Neurexin-3 beta, Neurexin 1-alpha
281	cell communication	7875	1.46045e-06	3.01549e-05	173	PP2A cat (alpha), HSP90, Ephrin-B3, PSMC6, PSMD10 (Gankyrin), Neurexin-3 alpha, SIRPB1, Amphiphysin I, MACF1, Endoplasmin, IBP2, Ephrin-B receptors, hnRNP M, G-protein alpha-11, MRCKalpha, GSTO1, 90K, PRDX4, p164-RhoGEF, Ankyrin 1, N-Ras, Neurexin 1-beta, GSTs, E2N(UBC13), Fibulin-3, Alpha-fodrin, BDNF, Fibrinogen gamma, IBP6, LEC2, CELSR2, Peroxiredoxin, AP3M2, Tubulin beta, PSMA6, Neurexin beta…
282	regulation of postsynaptic membrane neurotransmitter receptor levels	87	1.53571e-06	3.15963e-05	10	LGI1, CaMK II alpha, ADAM22, C9orf4, 14-3-3 epsilon, Dynamin-1, Ephrin-B, NPTX1, 14-3-3, Dynamin
283	monosaccharide biosynthetic process	68	1.55203e-06	3.17074e-05	9	GSTO1, GSTs, TALDO, ALDR, PYC, MDH1, Aldose reductase, AATM, GPD1
284	negative regulation of calcium ion transmembrane transporter activity	68	1.55203e-06	3.17074e-05	9	PP2A cat (alpha), GSTO1, GSTs, GSTM1, GSTM2, THADA, PP2A catalytic, 14-3-3 epsilon, 14-3-3
285	multicellular organismal process	10354	1.59948e-06	3.24104e-05	215	PP2A cat (alpha), HSP90, Ephrin-B3, LSAMP, BIN1 (Amphiphysin II), PBXIP1, LGI1, Neurexin-3 alpha, Amphiphysin I, Calpain 1(mu), EIF5A2, MACF1, IBP2, Ephrin-B receptors, G-protein alpha-11, PRDX4, von Willebrand factor, Ankyrin 1, Catalase, Neurexin 1-beta, A1M, dUTPase (DUT), GSTs, Fibulin-3, Alpha-fodrin, BDNF, Fibrinogen gamma, LEC2, GSTM1, CELSR2, Peroxiredoxin, Tubulin beta, PSMA6, Neurexin b…
286	postsynaptic specialization organization	36	1.59957e-06	3.24104e-05	7	Neurexin 1-beta, Neurexin beta, MPP2, TSLC1, HSP70, Neurexin alpha, Neurexin 1-alpha
287	regulation of actin filament length	262	1.6032e-06	3.24104e-05	17	BIN1 (Amphiphysin II), Calpain 1(mu), Alpha-fodrin, CYFP subunit, Gelsolin, ICAM1, CoactosinLP, ARPC5, CAPZA, RhoA-related, ARPC1A, ARPC1, Tropomyosin, Spectrin beta, erythrocytic, Rho GTPase, PECAM1, CAPZA1
288	blood coagulation	419	1.73553e-06	3.49637e-05	22	G-protein alpha-11, von Willebrand factor, Fibrinogen gamma, Plasminogen, Fibulin-1, CAPZA, ALEX, Fibrinogen (fibrin), Fibrinogen beta, G-protein alpha-s, GNAS1, ITGA2, Rho GTPase, C3, GNAS3, ADAM-TS13, Fibrinogen alpha, Thrombin, G-protein alpha-q/11, 14-3-3, ENTPD2-alpha, CAPZA1
289	cellular response to stimulus	9706	1.74282e-06	3.4989e-05	204	DNA2, PP2A cat (alpha), HSP90, Ephrin-B3, PSMC6, PSMD10 (Gankyrin), SIRPB1, Calpain 1(mu), MACF1, Endoplasmin, IBP2, Ephrin-B receptors, hnRNP M, G-protein alpha-11, MRCKalpha, GSTO1, 90K, PRDX4, von Willebrand factor, p164-RhoGEF, Ankyrin 1, N-Ras, Catalase, Neurexin 1-beta, GSTs, E2N(UBC13), Fibulin-3, Alpha-fodrin, BDNF, Fibrinogen gamma, IBP6, LEC2, GSTM1, CELSR2, Peroxiredoxin, Tubulin beta,…
290	regulation of protein localization to plasma membrane	182	1.85503e-06	3.71133e-05	14	Ephrin-B receptors, Neurexin 1-beta, Neurexin beta, RACK1, Sequestosome 1(p62), Fimbrin, Neurexin alpha, CaMK II alpha, Ephrin-B receptor 2, APPL, LRP1, Neurexin 1-alpha, APPL1, Rho GTPase
291	regulation of programmed cell death	2390	1.87635e-06	3.74109e-05	69	PP2A cat (alpha), HSP90, PSMD10 (Gankyrin), BIN1 (Amphiphysin II), Calpain 1(mu), Endoplasmin, p164-RhoGEF, Catalase, GSTs, BDNF, Fibrinogen gamma, Peroxiredoxin, ITGA6, Gelsolin, ICAM1, CD44, Fatty acid-binding protein, ALDR, RACK1, Acid sphingomyelinase, AKR1C3, CHL1, PRDX2, Calcineurin A (catalytic), Sequestosome 1(p62), HSP70, RhoA-related, APIP, PRDX3, QM, CaMK II alpha, WFS1, Fibrinogen (fi…
292	regulation of neurotransmitter receptor localization to postsynaptic specialization membrane	24	1.88501e-06	3.74549e-05	6	RAP-1A, CaMK II alpha, ADAM10, Rap1, RAS, Dystroglycan
293	regulation of growth	1057	1.89537e-06	3.75322e-05	39	PP2A cat (alpha), PSMD10 (Gankyrin), LGI1, MACF1, IBP2, BDNF, CYFP subunit, Melanotransferrin, CD44, PM/SCL-75, PNPase(old-35), RACK1, ALEX, FHL1 (SLIM1), CXADR, HSP70, Fimbrin, RhoA-related, WFS1, IBP, PP2A catalytic, ADAM10, LRP1, NCAM1, G-protein alpha-s, ErbB2, HSPA1A, Connexin 43, GNAS1, Neuromodulin, Rho GTPase, C3, HSPA1B, GNAS3, N-copine, LKB1, Thrombin, 14-3-3, Dynamin
294	carboxylic acid metabolic process	1181	1.90631e-06	3.76205e-05	42	GSTO1, PRDX4, GSTs, UGPA2, GSTM1, Peroxiredoxin, WARS, NPC1, PMGE, CD44, EMAPII, Fatty acid-binding protein, SCLY, PYC, MDH1, GSTM2, AKR1C3, ATIC, PDH beta, APIP, PDPR, SDHB, DHE3, GPT2, Glyoxalase II, PGHD, PON1, TMS-1, PON2, ACOX2, GMPS, ECH1, HXK1, C3, Versican proteoglycan, DHPR, CRABP1, CYB5R3, Versican, AATM, VDAC 1, ETFB
295	regulation of phosphorylation	2297	1.91596e-06	3.76827e-05	67	PP2A cat (alpha), HSP90, PSMD10 (Gankyrin), Ephrin-B receptors, N-Ras, Neurexin 1-beta, A1M, GSTs, E2N(UBC13), BDNF, Fibrinogen gamma, Peroxiredoxin, Neurexin beta, WARS, ITGA6, ICAM1, CD44, Fatty acid-binding protein, Fibulin-1, RACK1, DYNLT, Acid sphingomyelinase, RAP-1A, ALEX, PRDX2, Sequestosome 1(p62), HSP70, RhoA-related, Neurexin alpha, RKIP, APIP, PRDX3, Ephrin-B receptor 2, Fibrinogen (f…
296	regulation of endocytosis	357	1.93347e-06	3.78987e-05	20	BIN1 (Amphiphysin II), Amphiphysin I, CD151, Calcineurin A (catalytic), SLC17A7, Calcineurin A (alpha), APPL, LRP1, SNAPs, Pacsin 2, APPL1, ITGA2, ANKFY1, Pacsin, Dynamin-1, Rho GTPase, C3, Calcineurin A (beta), Ephrin-B, Dynamin
297	positive regulation of protein metabolic process	2440	1.94771e-06	3.79644e-05	70	PP2A cat (alpha), HSP90, PSMC6, PSMD10 (Gankyrin), EIF5A2, Neurexin 1-beta, E2N(UBC13), BDNF, Fibrinogen gamma, Peroxiredoxin, Neurexin beta, CYFP subunit, Gelsolin, Melanotransferrin, ICAM1, CD44, Fibulin-1, tcag7.1314, RACK1, Acid sphingomyelinase, RAP-1A, ALEX, PRDX2, Sequestosome 1(p62), HSP70, RhoA-related, Neurexin alpha, POLR2G, WFS1, Fibrinogen (fibrin), IBP, Fibrinogen beta, PP2A catalyt…
298	coagulation	422	1.94991e-06	3.79644e-05	22	G-protein alpha-11, von Willebrand factor, Fibrinogen gamma, Plasminogen, Fibulin-1, CAPZA, ALEX, Fibrinogen (fibrin), Fibrinogen beta, G-protein alpha-s, GNAS1, ITGA2, Rho GTPase, C3, GNAS3, ADAM-TS13, Fibrinogen alpha, Thrombin, G-protein alpha-q/11, 14-3-3, ENTPD2-alpha, CAPZA1
299	positive regulation of cellular protein metabolic process	2299	1.97423e-06	3.82891e-05	67	PP2A cat (alpha), HSP90, PSMC6, PSMD10 (Gankyrin), EIF5A2, Neurexin 1-beta, E2N(UBC13), BDNF, Fibrinogen gamma, Peroxiredoxin, Neurexin beta, CYFP subunit, Gelsolin, Melanotransferrin, ICAM1, CD44, Fibulin-1, RACK1, Acid sphingomyelinase, RAP-1A, ALEX, PRDX2, Sequestosome 1(p62), HSP70, RhoA-related, Neurexin alpha, POLR2G, WFS1, Fibrinogen (fibrin), IBP, Fibrinogen beta, PP2A catalytic, PSME1, M…
300	regulation of neuron projection development	859	1.97979e-06	3.82891e-05	34	Ephrin-B3, MACF1, Ephrin-B receptors, Fibulin-3, BDNF, Tubulin beta, ITGA6, CYFP subunit, DYNLT, RAP-1A, Calcineurin A (catalytic), HSP70, RhoA-related, GARNL4, MAP6, Calcineurin A (alpha), Ephrin-B receptor 2, ADAM10, LRP1, UBE3A (E6-AP), SDFR1, Plexin C1, Rap1, Tubulin beta 2B, Pacsin, Rho GTPase, GFAP, N-copine, LKB1, CD36L2, Ephrin-B, Thy-1, 14-3-3, Dynamin
301	interleukin-12-mediated signaling pathway	70	1.99031e-06	3.83647e-05	9	GSTO1, GSTs, TALDO, CAPZA, HSP70, Rap1, Rho GTPase, TCP1-alpha, CAPZA1
302	peptide transport	2021	2.01875e-06	3.87841e-05	61	HSP90, EIF5A2, MACF1, Endoplasmin, Ephrin-B receptors, Catalase, GSTs, Fibrinogen gamma, AP3M2, NTF2, Kinesin light chain, Metaxin 2, ATP1B1, DYNLT, RAP-1A, Calcineurin A (catalytic), HSP70, NAPG, RhoA-related, NA14, Calcineurin A (alpha), RPS5, QM, WFS1, Fibrinogen (fibrin), APPL, Calnexin, ES130 (p180), PNPH, SRP9, AP-3 mu subunits, VPS13C, LRP1, SNAPs, Rabphilin-3A, BTN3A2, COPB2, VPS8, APPL1,…
303	regulation of ion transmembrane transport	707	2.04751e-06	3.92068e-05	30	PP2A cat (alpha), BIN1 (Amphiphysin II), Calpain 1(mu), Ephrin-B receptors, GSTO1, Neurexin 1-beta, GSTs, GSTM1, Neurexin beta, ATP1B1, GSTM2, FHL1 (SLIM1), HSP70, Neurexin alpha, Ephrin-B receptor 2, THADA, PP2A catalytic, Rabphilin-3A, Neurexin 1-alpha, Connexin 43, 14-3-3 epsilon, HXK1, EBP50, PMCA4, Thrombin, APG5, Thy-1, 14-3-3, ATP1beta subunit, Dynamin
304	animal organ development	5087	2.10745e-06	4.02218e-05	122	PP2A cat (alpha), HSP90, Calpain 1(mu), Ephrin-B receptors, G-protein alpha-11, PRDX4, von Willebrand factor, Ankyrin 1, Catalase, Neurexin 1-beta, dUTPase (DUT), GSTs, Fibulin-3, BDNF, LEC2, CELSR2, Peroxiredoxin, Tubulin beta, PSMA6, Neurexin beta, ITGA6, VCAM1, TSLC1, CNP1, Plasminogen, PMGE, ICAM1, CD44, LY6H, Fatty acid-binding protein, ALDR, PNPase(old-35), TPM3, AKR1C3, RAP-1A, ARPC5, ALEX…
305	hemostasis	425	2.18821e-06	4.16262e-05	22	G-protein alpha-11, von Willebrand factor, Fibrinogen gamma, Plasminogen, Fibulin-1, CAPZA, ALEX, Fibrinogen (fibrin), Fibrinogen beta, G-protein alpha-s, GNAS1, ITGA2, Rho GTPase, C3, GNAS3, ADAM-TS13, Fibrinogen alpha, Thrombin, G-protein alpha-q/11, 14-3-3, ENTPD2-alpha, CAPZA1
306	response to antibiotic	710	2.22937e-06	4.22706e-05	30	PP2A cat (alpha), HSP90, Calpain 1(mu), Catalase, GSTs, Peroxiredoxin, VCAM1, Gelsolin, ICAM1, Fatty acid-binding protein, ALDR, PP2A cat (beta), AKR1C3, HSP70, RhoA-related, RKIP, MAOB, PRDX3, Fibrinogen (fibrin), PP2A catalytic, Factor H, UBE3A (E6-AP), HSPA1A, Aldose reductase, Rho GTPase, HSPA1B, Sphingomyelinase, Fibrinogen alpha, AATM, MAO
307	regulation of endopeptidase activity	636	2.24604e-06	4.2448e-05	28	PP2A cat (alpha), BIN1 (Amphiphysin II), A1M, C4A protein, Peroxiredoxin, CYFP subunit, Gelsolin, CD44, C4, Fatty acid-binding protein, RACK1, HSP70, RhoA-related, RKIP, APOLPA, PRDX3, PP2A catalytic, PSME1, MTCH1, SPOCK2, CYFIP2, HSPA1A, 14-3-3 epsilon, ANP32B (april), Rho GTPase, C3, HSPA1B, 14-3-3
308	regulation of ERK1 and ERK2 cascade	495	2.36716e-06	4.45918e-05	24	Ephrin-B receptors, Neurexin 1-beta, GSTs, Fibrinogen gamma, Neurexin beta, ICAM1, CD44, Fibulin-1, DYNLT, RAP-1A, Neurexin alpha, APIP, Ephrin-B receptor 2, Fibrinogen (fibrin), Fibrinogen beta, LRP1, SDFR1, Neurexin 1-alpha, ErbB2, Rap1, EBP50, C3, RAS, Fibrinogen alpha
309	regulation of synapse maturation	25	2.44634e-06	4.57981e-05	6	Neurexin 1-beta, LEC2, Neurexin beta, Neurexin alpha, Neurexin 1-alpha, 14-3-3
310	cellular response to oxygen-containing compound	1987	2.44699e-06	4.57981e-05	60	PP2A cat (alpha), HSP90, Calpain 1(mu), Endoplasmin, hnRNP M, G-protein alpha-11, von Willebrand factor, GSTs, BDNF, Peroxiredoxin, Esterase D, CYFP subunit, VCAM1, ICAM1, LY6H, Fatty acid-binding protein, ALDR, ATP5H, RACK1, AKR1C3, RAP-1A, ALEX, PRDX2, Calcineurin A (catalytic), HSP70, RhoA-related, SOD3 (EC-SOD), Calcineurin A (alpha), PRDX3, CaMK II alpha, APPL, IBP, PP2A catalytic, Factor H,…
311	positive regulation of cell adhesion	714	2.49505e-06	4.65475e-05	30	HSP90, Ephrin-B3, SIRPB1, Calpain 1(mu), IBP2, Ephrin-B receptors, Fibrinogen gamma, ITGA6, VCAM1, ICAM1, CD44, SIRBL, Fibulin-1, Calcineurin A (catalytic), RhoA-related, Calcineurin A (alpha), Fibrinogen (fibrin), IBP, PNPH, Fibrinogen beta, SPOCK2, ErbB2, ITGA2, Tropomyosin, Rho GTPase, Dystroglycan, Fibrinogen alpha, Ephrin-B, Thy-1, Dynamin
312	cellular response to interleukin-12	72	2.53126e-06	4.70717e-05	9	GSTO1, GSTs, TALDO, CAPZA, HSP70, Rap1, Rho GTPase, TCP1-alpha, CAPZA1
313	negative regulation of transporter activity	137	2.62838e-06	4.87217e-05	12	PP2A cat (alpha), Ephrin-B receptors, GSTO1, GSTs, GSTM1, GSTM2, Ephrin-B receptor 2, THADA, PP2A catalytic, 14-3-3 epsilon, EBP50, 14-3-3
314	mitochondrial transport	302	2.6616e-06	4.91802e-05	18	HSP90, CYC1, CNP1, Metaxin 2, PNPase(old-35), ATP5H, DYNLT, Calcineurin A (catalytic), HSP70, CaMK II alpha, HSPA1A, 14-3-3 epsilon, HSPA1B, TIM9 A, TIMM8A, NPTX1, 14-3-3, TIM9 B
315	negative regulation of extrinsic apoptotic signaling pathway	162	2.7045e-06	4.96983e-05	13	GSTs, Fibrinogen gamma, Peroxiredoxin, ITGA6, ICAM1, PRDX2, HSP70, Fibrinogen (fibrin), Fibrinogen beta, HSPA1A, NIPA, HSPA1B, Fibrinogen alpha
316	platelet activation	215	2.70677e-06	4.96983e-05	15	G-protein alpha-11, von Willebrand factor, Fibrinogen gamma, ALEX, Fibrinogen (fibrin), Fibrinogen beta, G-protein alpha-s, GNAS1, GNAS3, ADAM-TS13, Fibrinogen alpha, Thrombin, G-protein alpha-q/11, 14-3-3, ENTPD2-alpha
317	Golgi vesicle transport	466	2.86287e-06	5.23986e-05	23	KLC2, MACF1, Ankyrin 1, Alpha-fodrin, ATP9A, DYNC1LI, Kinesin light chain, CAPZA, NAPG, ATL3, ARL6IP2, VPS13C, SNAPs, DYNC1LI2, COPB2, Dynein 1, cytoplasmic, heavy chain, YKT6, Dynactin (p62), ANKFY1, Spectrin beta, erythrocytic, Thrombin, CAPZA1, Dynamin
318	cellular response to stress	2422	2.98435e-06	5.43995e-05	69	DNA2, HSP90, PSMC6, PSMD10 (Gankyrin), Calpain 1(mu), Endoplasmin, hnRNP M, von Willebrand factor, Catalase, GSTs, E2N(UBC13), GSTM1, Peroxiredoxin, PSMA6, ICAM1, NMP200, Fatty acid-binding protein, ALDR, PNPase(old-35), EIF2A, GSTM2, PP2A cat (beta), AKR1C3, CHL1, PRDX2, Sequestosome 1(p62), HSP70, RhoA-related, Palladin, Aquaporin 5, SOD3 (EC-SOD), PRDX3, POLR2G, WFS1, IBP, Calnexin, PNPH, TIGA…
319	response to reactive oxygen species	400	2.99094e-06	5.43995e-05	21	Calpain 1(mu), Catalase, GSTs, Peroxiredoxin, Fatty acid-binding protein, ALDR, PP2A cat (beta), AKR1C3, PRDX2, RhoA-related, SOD3 (EC-SOD), PRDX3, PP2A catalytic, Factor H, PRDX1, UBE3A (E6-AP), Aldose reductase, Tropomyosin, Rho GTPase, Sphingomyelinase, Dynamin
320	biological regulation	16644	3.08698e-06	5.59709e-05	312	DNA2, PP2A cat (alpha), HSP90, Ephrin-B3, PSMC6, PSMD10 (Gankyrin), BIN1 (Amphiphysin II), Gemin5, PBXIP1, LGI1, AEBP1, Neurexin-3 alpha, SIRPB1, Amphiphysin I, ZNF132, Calpain 1(mu), EIF5A2, EPM2AIP1, MACF1, Endoplasmin, IBP2, Ephrin-B receptors, hnRNP M, G-protein alpha-11, MRCKalpha, GSTO1, 90K, PRDX4, von Willebrand factor, p164-RhoGEF, CD151, Ankyrin 1, N-Ras, Catalase, Neurexin 1-beta, A1M,…
321	negative regulation of ion transmembrane transport	164	3.09985e-06	5.60291e-05	13	PP2A cat (alpha), BIN1 (Amphiphysin II), Ephrin-B receptors, GSTO1, GSTs, GSTM1, GSTM2, Ephrin-B receptor 2, THADA, PP2A catalytic, 14-3-3 epsilon, EBP50, 14-3-3
322	fibrinolysis	26	3.13673e-06	5.65195e-05	6	Fibrinogen gamma, Plasminogen, Fibrinogen (fibrin), Fibrinogen beta, Fibrinogen alpha, Thrombin
323	response to interleukin-12	74	3.19418e-06	5.73651e-05	9	GSTO1, GSTs, TALDO, CAPZA, HSP70, Rap1, Rho GTPase, TCP1-alpha, CAPZA1
324	positive regulation of multicellular organismal process	2716	3.20343e-06	5.73651e-05	75	HSP90, BIN1 (Amphiphysin II), MACF1, Ephrin-B receptors, GSTO1, N-Ras, Neurexin 1-beta, GSTs, BDNF, Fibrinogen gamma, LEC2, Peroxiredoxin, Tubulin beta, Neurexin beta, ITGA6, CYFP subunit, TSLC1, Plasminogen, ICAM1, NMP200, Fatty acid-binding protein, RACK1, DYNLT, RAP-1A, ALEX, PRDX2, Calcineurin A (catalytic), HSP70, Fimbrin, RhoA-related, Neurexin alpha, MAP6, Calcineurin A (alpha), Ephrin-B r…
325	regulation of calcium ion transmembrane transporter activity	140	3.29864e-06	5.88883e-05	12	PP2A cat (alpha), GSTO1, GSTs, GSTM1, ATP1B1, GSTM2, HSP70, THADA, PP2A catalytic, 14-3-3 epsilon, 14-3-3, ATP1beta subunit
326	filopodium assembly	40	3.37769e-06	6.01145e-05	7	Neurexin 1-beta, Neurexin beta, ITGA6, Neurexin alpha, Neurexin 1-alpha, Rho GTPase, Dynamin
327	response to external stimulus	3927	3.51687e-06	6.24003e-05	99	HSP90, Ephrin-B3, LGI1, Neurexin-3 alpha, SIRPB1, Endoplasmin, IBP2, Ephrin-B receptors, hnRNP M, G-protein alpha-11, von Willebrand factor, N-Ras, Catalase, Neurexin 1-beta, GSTs, Alpha-fodrin, C4A protein, BDNF, Fibrinogen gamma, Peroxiredoxin, Tubulin beta, Neurexin beta, ITGA6, CYFP subunit, VCAM1, IGHA1, CNP1, Gelsolin, ICAM1, CD44, C4, EMAPII, Fatty acid-binding protein, SIRBL, C1r, EIF2A, …
328	organic cyclic compound catabolic process	615	3.59827e-06	6.3621e-05	27	DNA2, PP2A cat (alpha), A1M, dUTPase (DUT), GSTs, CNP1, PM/SCL-75, DIS3L2, PNPase(old-35), AKR1C3, HSP70, MAOB, ALLC, RPS5, QM, POLR2G, CRMP3, FLRE, PNPH, PP2A catalytic, HSPA1A, HSPA1B, WDR61, DHPR, MAO, 14-3-3, ENTPD2-alpha
329	amide transport	2058	3.6076e-06	6.3621e-05	61	HSP90, EIF5A2, MACF1, Endoplasmin, Ephrin-B receptors, Catalase, GSTs, Fibrinogen gamma, AP3M2, NTF2, Kinesin light chain, Metaxin 2, ATP1B1, DYNLT, RAP-1A, Calcineurin A (catalytic), HSP70, NAPG, RhoA-related, NA14, Calcineurin A (alpha), RPS5, QM, WFS1, Fibrinogen (fibrin), APPL, Calnexin, ES130 (p180), PNPH, SRP9, AP-3 mu subunits, VPS13C, LRP1, SNAPs, Rabphilin-3A, BTN3A2, COPB2, VPS8, APPL1,…
330	regulation of hormone secretion	508	3.68919e-06	6.48626e-05	24	Neurexin 1-beta, Fibrinogen gamma, Neurexin beta, EMAPII, RAP-1A, ALEX, Calcineurin A (catalytic), Neurexin alpha, Calcineurin A (alpha), Fibrinogen (fibrin), IBP, DHE3, Fibrinogen beta, LRP1, Neurexin 1-alpha, G-protein alpha-s, Connexin 43, GNAS1, Rap1, VILIP1, Rho GTPase, Calcineurin A (beta), GNAS3, Fibrinogen alpha
331	response to cytokine	1830	3.73878e-06	6.5536e-05	56	PP2A cat (alpha), HSP90, PSMC6, PSMD10 (Gankyrin), Endoplasmin, GSTO1, GSTs, E2N(UBC13), BDNF, Fibrinogen gamma, PSMA6, VCAM1, Gelsolin, ICAM1, CD44, Fatty acid-binding protein, TALDO, PNPase(old-35), CAPZA, Calcineurin A (catalytic), Sequestosome 1(p62), HSP70, ATIC, RhoA-related, CaMK II alpha, Fibrinogen (fibrin), APPL, Calnexin, Fibrinogen beta, PSMD12, PP2A catalytic, PSME1, Factor H, Ro60, …
332	response to lead ion	57	3.79178e-06	6.62648e-05	8	PP2A cat (alpha), Catalase, GSTs, GAT1, PP2A cat (beta), PP2A catalytic, NCAM1, DHPR
333	negative regulation of protein metabolic process	1609	4.03847e-06	7.0364e-05	51	PP2A cat (alpha), HSP90, PSMD10 (Gankyrin), BIN1 (Amphiphysin II), Ephrin-B receptors, A1M, GSTs, C4A protein, Peroxiredoxin, WARS, CD44, C4, Fatty acid-binding protein, Fibulin-1, RACK1, DYNLT, Acid sphingomyelinase, HSP70, RKIP, APOLPA, PRDX3, PPP1R11, Ephrin-B receptor 2, Fibrinogen (fibrin), IBP, NFAT-90, SRP9, PP2A catalytic, eIF2S1, SPOCK2, WFDC6, HSP90AB2P, HSPA1A, 14-3-3 epsilon, EBP50, C…
334	negative regulation of protein polymerization	97	4.17894e-06	7.25934e-05	10	Calpain 1(mu), Alpha-fodrin, Tubulin beta, Gelsolin, CAPZA, VDAC 2, Tropomyosin, Spectrin beta, erythrocytic, PECAM1, CAPZA1
335	chaperone-mediated protein transport	16	4.20603e-06	7.28459e-05	5	HSP90, HSP70, PEX19, TIM9 A, TIMM8A
336	negative regulation of intracellular signal transduction	772	4.25998e-06	7.35607e-05	31	PP2A cat (alpha), HSP90, PSMD10 (Gankyrin), Calpain 1(mu), Ephrin-B receptors, GSTO1, A1M, GSTs, GSTM1, CD44, Fibulin-1, RACK1, GSTM2, DYNLT, PP2A cat (beta), Acid sphingomyelinase, HSP70, RhoA-related, RKIP, WFS1, Ephrin-B receptor 2, PP2A catalytic, HSPA1A, VDAC 2, EBP50, Rho GTPase, HSPA1B, PMCA4, LKB1, Sphingomyelinase, Dystroglycan
337	positive regulation of endoribonuclease activity	3	4.28537e-06	7.37796e-05	3	HSP70, HSPA1A, HSPA1B
338	regulation of cellular process	14879	4.30625e-06	7.39197e-05	285	DNA2, PP2A cat (alpha), HSP90, Ephrin-B3, PSMC6, PSMD10 (Gankyrin), BIN1 (Amphiphysin II), Gemin5, PBXIP1, LGI1, AEBP1, Neurexin-3 alpha, SIRPB1, Amphiphysin I, ZNF132, Calpain 1(mu), EIF5A2, EPM2AIP1, MACF1, Endoplasmin, IBP2, Ephrin-B receptors, hnRNP M, G-protein alpha-11, MRCKalpha, GSTO1, 90K, PRDX4, p164-RhoGEF, CD151, Ankyrin 1, N-Ras, Catalase, Neurexin 1-beta, A1M, dUTPase (DUT), GSTs, E…
339	positive regulation of protein localization to cell periphery	120	4.41282e-06	7.55256e-05	11	Ephrin-B receptors, Neurexin 1-beta, Neurexin beta, RACK1, Sequestosome 1(p62), Fimbrin, Neurexin alpha, Ephrin-B receptor 2, LRP1, Neurexin 1-alpha, Rho GTPase
340	regulation of organelle organization	1795	4.44424e-06	7.58396e-05	55	PSMD10 (Gankyrin), BIN1 (Amphiphysin II), Calpain 1(mu), Ankyrin 1, Neurexin 1-beta, E2N(UBC13), Alpha-fodrin, Tubulin beta, Neurexin beta, CYFP subunit, Gelsolin, DYNC1LI, ICAM1, DYNLT, CoactosinLP, RhoC, ARPC5, CAPZA, Calcineurin A (catalytic), Sequestosome 1(p62), HSP70, PIP5KIII, RhoA-related, Palladin, Neurexin alpha, RKIP, ATL3, MAP6, TIGAR (C12orf5), VPS13C, LRP1, ARPC1A, ARPC1, Dynein 1, …
341	protein transport	1979	4.46649e-06	7.59959e-05	59	HSP90, EIF5A2, MACF1, Endoplasmin, Ephrin-B receptors, Catalase, GSTs, Fibrinogen gamma, AP3M2, NTF2, Kinesin light chain, Metaxin 2, ATP1B1, DYNLT, RAP-1A, Calcineurin A (catalytic), HSP70, NAPG, RhoA-related, NA14, Calcineurin A (alpha), RPS5, QM, WFS1, Fibrinogen (fibrin), APPL, Calnexin, ES130 (p180), PNPH, SRP9, AP-3 mu subunits, VPS13C, LRP1, SNAPs, Rabphilin-3A, BTN3A2, COPB2, VPS8, APPL1,…
342	regulation of axonogenesis	283	4.53892e-06	7.70024e-05	17	Ephrin-B3, MACF1, Ephrin-B receptors, BDNF, Tubulin beta, CYFP subunit, RhoA-related, MAP6, Ephrin-B receptor 2, LRP1, Plexin C1, Tubulin beta 2B, Rho GTPase, LKB1, Ephrin-B, Thy-1, Dynamin
343	gamma-aminobutyric acid receptor clustering	8	4.60324e-06	7.74145e-05	4	Neurexin 1-beta, Neurexin beta, Neurexin alpha, Neurexin 1-alpha
344	neuroligin clustering involved in postsynaptic membrane assembly	8	4.60324e-06	7.74145e-05	4	Neurexin 1-beta, Neurexin beta, Neurexin alpha, Neurexin 1-alpha
345	gephyrin clustering involved in postsynaptic density assembly	8	4.60324e-06	7.74145e-05	4	Neurexin 1-beta, Neurexin beta, Neurexin alpha, Neurexin 1-alpha
346	regulation of locomotion	1440	4.65206e-06	7.80093e-05	47	Calpain 1(mu), MACF1, CD151, GSTs, Fibulin-3, Tubulin beta, ITGA6, Plasminogen, ICAM1, PYC, Fibulin-1, RACK1, RhoC, Calcineurin A (catalytic), LAMA2, HSP70, RhoA-related, Calcineurin A (alpha), CaMK II alpha, Fibrinogen (fibrin), APPL, IBP, Aggrecan, ADAM10, LRP1, SPOCK2, APPL1, Plexin C1, ErbB2, Connexin 43, ITGA2, Tubulin beta 2B, Tropomyosin, EBP50, Rho GTPase, RAS, DDB1, FGF1, MAPRE2(RP1), Sp…
347	cellular response to reactive oxygen species	254	4.74029e-06	7.92598e-05	16	Calpain 1(mu), Peroxiredoxin, Fatty acid-binding protein, ALDR, AKR1C3, PRDX2, RhoA-related, SOD3 (EC-SOD), PRDX3, Factor H, PRDX1, Aldose reductase, Tropomyosin, Rho GTPase, Sphingomyelinase, Dynamin
348	regulation of supramolecular fiber organization	516	4.80775e-06	8.01568e-05	24	BIN1 (Amphiphysin II), AEBP1, Calpain 1(mu), Alpha-fodrin, Tubulin beta, CYFP subunit, Gelsolin, ICAM1, CoactosinLP, RhoC, ARPC5, CAPZA, HSP70, RhoA-related, ARPC1A, ARPC1, HSPA1A, Tropomyosin, Spectrin beta, erythrocytic, Rho GTPase, HSPA1B, PECAM1, Perlecan, CAPZA1
349	aromatic compound catabolic process	552	4.84991e-06	8.0628e-05	25	DNA2, PP2A cat (alpha), A1M, dUTPase (DUT), GSTs, CNP1, PM/SCL-75, DIS3L2, PNPase(old-35), HSP70, MAOB, RPS5, QM, POLR2G, FLRE, PNPH, PP2A catalytic, PON1, HSPA1A, PON2, HSPA1B, WDR61, DHPR, MAO, ENTPD2-alpha
350	response to calcium ion	285	4.98476e-06	8.25403e-05	17	PP2A cat (alpha), Neurexin 1-beta, Fibrinogen gamma, Neurexin beta, GAT1, AKR1C3, Calcineurin A (catalytic), HSP70, Neurexin alpha, RKIP, Calcineurin A (alpha), Fibrinogen (fibrin), Fibrinogen beta, PP2A catalytic, Neurexin 1-alpha, N-copine, Fibrinogen alpha
351	postsynapse assembly	28	4.99339e-06	8.25403e-05	6	Ephrin-B receptors, Neurexin 1-beta, Neurexin beta, Neurexin alpha, Ephrin-B receptor 2, Neurexin 1-alpha
352	cellular chemical homeostasis	1189	5.40002e-06	8.90082e-05	41	PP2A cat (alpha), HSP90, Endoplasmin, GSTO1, GSTs, GSTM1, VCAM1, Melanotransferrin, ICAM1, RACK1, ATP1B1, GSTM2, RAP-1A, Calcineurin A (catalytic), Glycogen phosphorylase, Calcineurin A (alpha), WFS1, THADA, TMEM175, PP2A catalytic, LRP1, SDFR1, SKP1, FAM82C, Connexin 43, 14-3-3 epsilon, Rap1, HXK1, EBP50, ATP12A, PMCA4, Sphingomyelinase, Thrombin, G-protein alpha-q/11, TTC7A, CALB1, PYGM, Thy-1,…
353	viral life cycle	287	5.46955e-06	8.98989e-05	17	HSP90, Ephrin-B3, NPC1, ICAM1, PYC, DYNLT, CXADR, HSP70, NCAM1, HSPA1A, ITGA2, Rho GTPase, HSPA1B, Dystroglycan, CD36L2, Ephrin-B, APG5
354	regulation of NMDA receptor activity	60	5.62675e-06	9.22215e-05	8	Calpain 1(mu), Ephrin-B receptors, Neurexin 1-beta, Neurexin beta, Neurexin alpha, Ephrin-B receptor 2, Rabphilin-3A, Neurexin 1-alpha
355	behavior	1067	5.86245e-06	9.55461e-05	38	Ephrin-B3, LSAMP, Neurexin-3 alpha, Amphiphysin I, Ephrin-B receptors, Neurexin 1-beta, BDNF, Neurexin beta, NPC1, CNP1, GAT1, CHL1, Calcineurin A (catalytic), SLC17A7, Neurexin alpha, RKIP, WFS1, Ephrin-B receptor 2, Fibrinogen (fibrin), DHE3, ADAM22, Neurexin-3 beta, SDFR1, NCAM1, ZFX, Neurexin 1-alpha, Dynamin-1, RAS, Calcineurin A (beta), Dynein, axonemal, heavy chains, Fibrinogen alpha, Neph…
356	positive regulation of fibroblast growth factor receptor signaling pathway	17	5.879e-06	9.55461e-05	5	Neurexin 1-beta, Neurexin beta, Neurexin alpha, SDFR1, Neurexin 1-alpha
357	positive regulation of synapse maturation	17	5.879e-06	9.55461e-05	5	Neurexin 1-beta, LEC2, Neurexin beta, Neurexin alpha, Neurexin 1-alpha
358	viral process	1027	6.04578e-06	9.79821e-05	37	HSP90, Ephrin-B3, BIN1 (Amphiphysin II), A1M, NPC1, VCAM1, TSLC1, DYNC1LI, ICAM1, Kinesin light chain, PYC, Fibulin-1, RACK1, DYNLT, UBR4, CXADR, HSP70, RhoA-related, RPS5, QM, AP-3 mu subunits, Factor H, UBE3A (E6-AP), NCAM1, HSPA1A, SKP1, ITGA2, 14-3-3 epsilon, Rho GTPase, HSPA1B, DDB1, Dystroglycan, CD36L2, Ephrin-B, APG5, VDAC 1, 14-3-3
359	electron transport chain	230	6.17205e-06	9.97499e-05	15	CYC1, BDNF, ALDR, NDUFA8, MAOB, SDHB, NDUFB7, Aldose reductase, NDUFA2, ADHX, DHPR, ALDH2, MAO, GPD1, ETFB
360	monosaccharide metabolic process	290	6.2763e-06	0.000101153	17	GSTO1, GSTs, MAN2C1, PMGE, Fatty acid-binding protein, TALDO, ALDR, PYC, MDH1, PDH beta, IBP, Aldose reductase, HXK1, CYB5R3, E-FABP, AATM, GPD1
361	organic substance transport	2871	6.73613e-06	0.000108263	77	HSP90, EIF5A2, MACF1, Endoplasmin, Ephrin-B receptors, Catalase, GSTs, BDNF, Fibrinogen gamma, AP3M2, NTF2, ATP9A, NPC1, Kinesin light chain, Fatty acid-binding protein, Metaxin 2, PNPase(old-35), ATP1B1, GAT1, DYNLT, RAP-1A, Calcineurin A (catalytic), FHR-4, HSP70, SLC17A7, NAPG, SMIT, Fimbrin, RhoA-related, NA14, Aquaporin 5, APOLPA, Calcineurin A (alpha), RPS5, QM, WFS1, Fibrinogen (fibrin), A…
362	cellular response to organic cyclic compound	1075	6.94919e-06	0.000111379	38	PP2A cat (alpha), HSP90, Endoplasmin, G-protein alpha-11, GSTs, BDNF, GSTM1, ITGA6, NPC1, ICAM1, GSTM2, AKR1C3, RAP-1A, ALEX, HSP70, RhoA-related, Fibrinogen (fibrin), IBP, PP2A catalytic, UBE3A (E6-AP), Dynein 1, cytoplasmic, heavy chain, G-protein alpha-s, GNAS1, ITGA2, Rap1, LOC643752, GABA-A receptor beta-2 subunit, EBP50, Rho GTPase, GNAS3, PMCA4, Dystroglycan, Fibrinogen alpha, G-protein al…
363	positive regulation of transmembrane transport	356	7.00316e-06	0.000111935	19	Ephrin-B receptors, GSTO1, GSTs, GSTM1, ATP1B1, GSTM2, RAP-1A, HSP70, Ephrin-B receptor 2, APPL, APPL1, Rap1, EBP50, Rho GTPase, C3, Thrombin, Thy-1, ATP1beta subunit, Dynamin
364	positive regulation of protein polymerization	177	7.16822e-06	0.000114258	13	HSP90, BIN1 (Amphiphysin II), CYFP subunit, Gelsolin, ICAM1, ARPC5, HSP70, RhoA-related, ARPC1A, ARPC1, HSPA1A, Rho GTPase, HSPA1B
365	synaptic vesicle cycle	205	7.42846e-06	0.000118082	14	BIN1 (Amphiphysin II), Amphiphysin I, Neurexin 1-beta, Neurexin beta, HSP70, SLC17A7, Neurexin alpha, Calnexin, SNAPs, Neurexin 1-alpha, Pacsin, Dynamin-1, SYP, Dynamin
366	homotypic cell-cell adhesion	104	7.84051e-06	0.000124291	10	Fibrinogen gamma, ALEX, CXADR, Fibrinogen (fibrin), Fibrinogen beta, NCAM1, G-protein alpha-s, GNAS1, GNAS3, Fibrinogen alpha
367	negative regulation of molecular function	1694	7.94092e-06	0.00012554	52	PP2A cat (alpha), PSMD10 (Gankyrin), BIN1 (Amphiphysin II), Ephrin-B receptors, GSTO1, Catalase, A1M, dUTPase (DUT), GSTs, C4A protein, GSTM1, Peroxiredoxin, WARS, CD44, C4, LY6H, Fatty acid-binding protein, RACK1, GSTM2, Acid sphingomyelinase, PRDX2, Calcineurin A (catalytic), HSP70, RKIP, APOLPA, Calcineurin A (alpha), PRDX3, PPP1R11, WFS1, Ephrin-B receptor 2, TIGAR (C12orf5), THADA, PP2A cata…
368	positive regulation of nervous system development	918	8.22913e-06	0.000129743	34	BIN1 (Amphiphysin II), MACF1, Ephrin-B receptors, Neurexin 1-beta, BDNF, LEC2, Tubulin beta, Neurexin beta, ITGA6, CYFP subunit, NMP200, DYNLT, RAP-1A, HSP70, RhoA-related, Neurexin alpha, MAP6, Ephrin-B receptor 2, LRP1, SDFR1, Neurexin 1-alpha, Plexin C1, HSPA1A, Rap1, Tubulin beta 2B, Pacsin, Rho GTPase, HSPA1B, GFAP, N-copine, LKB1, Dystroglycan, BAI2, CD36L2
369	small molecule biosynthetic process	760	8.5092e-06	0.000133495	30	GSTO1, dUTPase (DUT), GSTs, UGPA2, CNP1, TALDO, ALDR, PYC, MDH1, AKR1C3, ATIC, APIP, DHE3, PNPH, GPT2, PGHD, TMS-1, ACOX2, Aldose reductase, NDPK C, GMPS, Versican proteoglycan, ISYNA1, DHPR, CYB5R3, Versican, PNPO, AATM, ENTPD2-alpha, GPD1
370	negative regulation of phosphate metabolic process	839	8.51745e-06	0.000133495	32	PP2A cat (alpha), PSMD10 (Gankyrin), Ephrin-B receptors, A1M, GSTs, Peroxiredoxin, WARS, Fatty acid-binding protein, Fibulin-1, RACK1, DYNLT, Acid sphingomyelinase, HSP70, RhoA-related, RKIP, PRDX3, PPP1R11, Ephrin-B receptor 2, IBP, TIGAR (C12orf5), PP2A catalytic, 14-3-3 epsilon, EBP50, Rho GTPase, Sphingomyelinase, Dystroglycan, DARPP-32, G-protein alpha-q/11, PECAM1, Thy-1, NECL4, 14-3-3
371	small molecule catabolic process	534	8.53613e-06	0.000133495	24	GSTs, Esterase D, PMGE, CD44, Fatty acid-binding protein, SCLY, AKR1C3, PDPR, DHE3, PNPH, GPT2, Glyoxalase II, PON1, ACOX2, Aldose reductase, ADHX, ECH1, HXK1, DHPR, ALDH2, CRABP1, AATM, ENTPD2-alpha, ETFB
372	learning	297	8.58836e-06	0.000133951	17	Neurexin-3 alpha, Amphiphysin I, Ephrin-B receptors, Neurexin 1-beta, BDNF, Neurexin beta, GAT1, Calcineurin A (catalytic), Neurexin alpha, Ephrin-B receptor 2, Neurexin-3 beta, SDFR1, Neurexin 1-alpha, RAS, Calcineurin A (beta), DARPP-32, VDAC 1
373	symbiotic process	1170	8.65235e-06	0.000134587	40	HSP90, Ephrin-B3, BIN1 (Amphiphysin II), A1M, NPC1, VCAM1, TSLC1, Plasminogen, DYNC1LI, ICAM1, Kinesin light chain, PYC, Fibulin-1, RACK1, DYNLT, UBR4, CXADR, HSP70, RhoA-related, RPS5, QM, AP-3 mu subunits, Factor H, UBE3A (E6-AP), NCAM1, HSPA1A, SKP1, ITGA2, 14-3-3 epsilon, Rho GTPase, HSPA1B, DDB1, Dystroglycan, CD36L2, Thrombin, TCP1-alpha, Ephrin-B, APG5, VDAC 1, 14-3-3
374	nitrogen compound transport	2403	8.72104e-06	0.000134979	67	HSP90, EIF5A2, MACF1, Endoplasmin, Ephrin-B receptors, Catalase, GSTs, BDNF, Fibrinogen gamma, AP3M2, NTF2, Kinesin light chain, Metaxin 2, PNPase(old-35), ATP1B1, GAT1, DYNLT, RAP-1A, Calcineurin A (catalytic), HSP70, SLC17A7, NAPG, RhoA-related, NA14, Calcineurin A (alpha), RPS5, QM, WFS1, Fibrinogen (fibrin), APPL, Calnexin, ES130 (p180), PNPH, SRP9, AP-3 mu subunits, VPS13C, LRP1, SNAPs, Rabp…
375	negative regulation of phosphorus metabolic process	840	8.72405e-06	0.000134979	32	PP2A cat (alpha), PSMD10 (Gankyrin), Ephrin-B receptors, A1M, GSTs, Peroxiredoxin, WARS, Fatty acid-binding protein, Fibulin-1, RACK1, DYNLT, Acid sphingomyelinase, HSP70, RhoA-related, RKIP, PRDX3, PPP1R11, Ephrin-B receptor 2, IBP, TIGAR (C12orf5), PP2A catalytic, 14-3-3 epsilon, EBP50, Rho GTPase, Sphingomyelinase, Dystroglycan, DARPP-32, G-protein alpha-q/11, PECAM1, Thy-1, NECL4, 14-3-3
376	regulation of vasoconstriction	129	8.87706e-06	0.000136981	11	Fibrinogen gamma, ICAM1, HSP70, RhoA-related, Fibrinogen (fibrin), Fibrinogen beta, HSPA1A, Connexin 43, Rho GTPase, HSPA1B, Fibrinogen alpha
377	regulation of protein localization to synapse	46	8.91587e-06	0.000137215	7	RAP-1A, CaMK II alpha, ADAM10, SDFR1, Rap1, RAS, Dystroglycan
378	positive regulation of protein complex assembly	363	9.22865e-06	0.000141653	19	HSP90, PSMC6, BIN1 (Amphiphysin II), WARS, CYFP subunit, Gelsolin, ICAM1, RACK1, RhoC, ARPC5, HSP70, RhoA-related, Palladin, ARPC1A, ARPC1, HSPA1A, Rho GTPase, HSPA1B, DDB1
379	regulation of calcium ion transmembrane transport	268	9.33664e-06	0.000142556	16	PP2A cat (alpha), BIN1 (Amphiphysin II), GSTO1, GSTs, GSTM1, ATP1B1, GSTM2, HSP70, THADA, PP2A catalytic, 14-3-3 epsilon, Thrombin, APG5, Thy-1, 14-3-3, ATP1beta subunit
380	positive regulation of cell morphogenesis involved in differentiation	268	9.33664e-06	0.000142556	16	MACF1, BDNF, Fibrinogen gamma, Tubulin beta, CYFP subunit, RhoA-related, MAP6, Fibrinogen (fibrin), Fibrinogen beta, LRP1, Plexin C1, Tubulin beta 2B, Rho GTPase, LKB1, Fibrinogen alpha, Dynamin
381	positive regulation of phagocytosis	155	9.43621e-06	0.000143698	12	SIRPB1, C4A protein, C4, SIRBL, RAP-1A, HSP70, APPL, LRP1, ITGA2, Rap1, C3, Dynamin
382	negative regulation of cell death	1661	9.73056e-06	0.000147792	51	HSP90, PSMD10 (Gankyrin), Endoplasmin, Catalase, GSTs, BDNF, Fibrinogen gamma, Peroxiredoxin, ITGA6, NPC1, ICAM1, CD44, Fatty acid-binding protein, ALDR, RACK1, DYNLT, CHL1, PRDX2, Sequestosome 1(p62), HSP70, RhoA-related, APIP, PRDX3, QM, WFS1, Fibrinogen (fibrin), PNPH, Fibrinogen beta, TIGAR (C12orf5), LRP1, NCAM1, ErbB2, HSPA1A, Aldose reductase, 14-3-3 epsilon, VDAC 2, ANP32B (april), GABA-A…
383	presynaptic endocytosis	85	1.01663e-05	0.000153207	9	BIN1 (Amphiphysin II), Amphiphysin I, HSP70, Calnexin, SNAPs, Pacsin, Dynamin-1, SYP, Dynamin
384	synaptic vesicle endocytosis	85	1.01663e-05	0.000153207	9	BIN1 (Amphiphysin II), Amphiphysin I, HSP70, Calnexin, SNAPs, Pacsin, Dynamin-1, SYP, Dynamin
385	substantia nigra development	85	1.01663e-05	0.000153207	9	CNP1, HSP70, RhoA-related, MAOB, DHE3, 14-3-3 epsilon, Rho GTPase, MAO, 14-3-3
386	response to anesthetic	211	1.03235e-05	0.000155173	14	HSP90, BDNF, GAT1, Acid sphingomyelinase, HSP70, Fibrinogen (fibrin), UBE3A (E6-AP), NCAM1, HXK1, Sphingomyelinase, Fibrinogen alpha, DARPP-32, AATM, Dynamin
387	negative regulation of apoptotic signaling pathway	366	1.03635e-05	0.000155372	19	HSP90, PSMD10 (Gankyrin), GSTs, BDNF, Fibrinogen gamma, Peroxiredoxin, ITGA6, ICAM1, CD44, PRDX2, HSP70, WFS1, Fibrinogen (fibrin), Fibrinogen beta, HSPA1A, VDAC 2, NIPA, HSPA1B, Fibrinogen alpha
388	regulation of postsynaptic density assembly	19	1.07545e-05	0.000160819	5	Neurexin 1-beta, Neurexin beta, Neurexin alpha, Neurexin 1-alpha, NPTX1
389	cellular response to organonitrogen compound	1182	1.09656e-05	0.000163182	40	PP2A cat (alpha), HSP90, Endoplasmin, hnRNP M, G-protein alpha-11, GSTs, BDNF, GSTM1, CYFP subunit, VCAM1, ICAM1, ALDR, ATP5H, GSTM2, AKR1C3, RAP-1A, ALEX, HSP70, CaMK II alpha, APPL, IBP, PP2A catalytic, LRP1, Dynein 1, cytoplasmic, heavy chain, APPL1, G-protein alpha-s, Aldose reductase, GNAS1, Rap1, LOC643752, GABA-A receptor beta-2 subunit, EBP50, Rho GTPase, GNAS3, PMCA4, Sphingomyelinase, G…
390	regulation of neuron differentiation	1097	1.0969e-05	0.000163182	38	Ephrin-B3, BIN1 (Amphiphysin II), MACF1, Ephrin-B receptors, Fibulin-3, BDNF, Tubulin beta, ITGA6, CYFP subunit, NMP200, DYNLT, RAP-1A, Calcineurin A (catalytic), HSP70, RhoA-related, GARNL4, MAP6, Calcineurin A (alpha), Ephrin-B receptor 2, ADAM10, LRP1, UBE3A (E6-AP), SDFR1, Plexin C1, HSPA1A, Rap1, Tubulin beta 2B, Pacsin, Rho GTPase, HSPA1B, GFAP, N-copine, LKB1, CD36L2, Ephrin-B, Thy-1, 14-3…
391	regulation of cellular component size	579	1.09969e-05	0.000163182	25	HSP90, BIN1 (Amphiphysin II), Calpain 1(mu), MACF1, Alpha-fodrin, BDNF, CYFP subunit, Gelsolin, ICAM1, CoactosinLP, ARPC5, CAPZA, Fimbrin, RhoA-related, GARNL4, LRP1, ARPC1A, ARPC1, Tropomyosin, Spectrin beta, erythrocytic, EBP50, Rho GTPase, PECAM1, CAPZA1, Dynamin
392	cellular response to nitrogen compound	1272	1.17856e-05	0.00017444	42	PP2A cat (alpha), HSP90, Endoplasmin, hnRNP M, G-protein alpha-11, GSTs, BDNF, GSTM1, CYFP subunit, VCAM1, ICAM1, LY6H, ALDR, ATP5H, GSTM2, AKR1C3, RAP-1A, ALEX, HSP70, CaMK II alpha, APPL, IBP, PP2A catalytic, LRP1, Dynein 1, cytoplasmic, heavy chain, APPL1, G-protein alpha-s, Aldose reductase, GNAS1, Rap1, LOC643752, GABA-A receptor beta-2 subunit, EBP50, Rho GTPase, GNAS3, PMCA4, Sphingomyelin…
393	cellular oxidant detoxification	133	1.18814e-05	0.00017541	11	GSTO1, PRDX4, Catalase, GSTs, Peroxiredoxin, Fatty acid-binding protein, GSTM2, PRDX2, SOD3 (EC-SOD), PRDX3, PRDX1
394	regulation of cysteine-type endopeptidase activity	370	1.20715e-05	0.000177314	19	PP2A cat (alpha), Peroxiredoxin, CYFP subunit, Gelsolin, CD44, Fatty acid-binding protein, RACK1, HSP70, RhoA-related, PRDX3, PP2A catalytic, MTCH1, CYFIP2, HSPA1A, 14-3-3 epsilon, ANP32B (april), Rho GTPase, HSPA1B, 14-3-3
395	negative regulation of kinase activity	370	1.20715e-05	0.000177314	19	PP2A cat (alpha), Ephrin-B receptors, GSTs, Peroxiredoxin, WARS, Fatty acid-binding protein, RACK1, Acid sphingomyelinase, PRDX3, Ephrin-B receptor 2, TIGAR (C12orf5), PP2A catalytic, 14-3-3 epsilon, Rho GTPase, Sphingomyelinase, DARPP-32, G-protein alpha-q/11, Thy-1, 14-3-3
396	regulation of MAPK cascade	1146	1.25149e-05	0.000182966	39	PP2A cat (alpha), PSMD10 (Gankyrin), Ephrin-B receptors, Neurexin 1-beta, A1M, GSTs, E2N(UBC13), Fibrinogen gamma, Peroxiredoxin, Neurexin beta, ICAM1, CD44, Fibulin-1, DYNLT, Acid sphingomyelinase, RAP-1A, PRDX2, Neurexin alpha, RKIP, APIP, Ephrin-B receptor 2, Fibrinogen (fibrin), IBP, Fibrinogen beta, PP2A catalytic, LRP1, PRDX1, SDFR1, Neurexin 1-alpha, ErbB2, Rap1, EBP50, Rho GTPase, C3, RAS…
397	anatomical structure maturation	244	1.25269e-05	0.000182966	15	Neurexin 1-beta, Fibrinogen gamma, Tubulin beta, Neurexin beta, CD44, RhoA-related, Neurexin alpha, Fibrinogen (fibrin), MTCH1, Neurexin 1-alpha, Connexin 43, Rho GTPase, C3, Dystroglycan, G-protein alpha-q/11
398	negative regulation of protein phosphorylation	621	1.25509e-05	0.000182966	26	PP2A cat (alpha), PSMD10 (Gankyrin), Ephrin-B receptors, A1M, GSTs, WARS, Fatty acid-binding protein, Fibulin-1, RACK1, DYNLT, Acid sphingomyelinase, HSP70, RKIP, Ephrin-B receptor 2, IBP, PP2A catalytic, 14-3-3 epsilon, EBP50, Sphingomyelinase, Dystroglycan, DARPP-32, G-protein alpha-q/11, PECAM1, Thy-1, NECL4, 14-3-3
399	regulation of cellular component movement	1452	1.26899e-05	0.000184528	46	BIN1 (Amphiphysin II), Calpain 1(mu), MACF1, CD151, GSTs, Fibulin-3, Tubulin beta, ITGA6, Plasminogen, ICAM1, Fibulin-1, RACK1, RhoC, Calcineurin A (catalytic), LAMA2, HSP70, RhoA-related, Calcineurin A (alpha), CaMK II alpha, Fibrinogen (fibrin), APPL, IBP, Aggrecan, ADAM10, LRP1, SPOCK2, APPL1, Plexin C1, ErbB2, Connexin 43, ITGA2, Tubulin beta 2B, Tropomyosin, EBP50, Rho GTPase, RAS, Dynein, a…
400	positive regulation of phosphorus metabolic process	1678	1.28228e-05	0.000185531	51	PP2A cat (alpha), HSP90, PSMD10 (Gankyrin), Neurexin 1-beta, E2N(UBC13), BDNF, Fibrinogen gamma, Peroxiredoxin, Neurexin beta, ITGA6, ICAM1, CD44, Fatty acid-binding protein, PYC, RACK1, Acid sphingomyelinase, RAP-1A, ALEX, PRDX2, Sequestosome 1(p62), HSP70, RhoA-related, Neurexin alpha, Fibrinogen (fibrin), IBP, Fibrinogen beta, TIGAR (C12orf5), PP2A catalytic, LRP1, SDFR1, Neurexin 1-alpha, G-p…
401	positive regulation of phosphate metabolic process	1678	1.28228e-05	0.000185531	51	PP2A cat (alpha), HSP90, PSMD10 (Gankyrin), Neurexin 1-beta, E2N(UBC13), BDNF, Fibrinogen gamma, Peroxiredoxin, Neurexin beta, ITGA6, ICAM1, CD44, Fatty acid-binding protein, PYC, RACK1, Acid sphingomyelinase, RAP-1A, ALEX, PRDX2, Sequestosome 1(p62), HSP70, RhoA-related, Neurexin alpha, Fibrinogen (fibrin), IBP, Fibrinogen beta, TIGAR (C12orf5), PP2A catalytic, LRP1, SDFR1, Neurexin 1-alpha, G-p…
402	postsynapse organization	187	1.29707e-05	0.000187204	13	Ephrin-B receptors, Neurexin 1-beta, Neurexin beta, MPP2, TSLC1, HSP70, Neurexin alpha, Ephrin-B receptor 2, ADAM10, Rabphilin-3A, Neurexin 1-alpha, Rho GTPase, Dynamin
403	interaction with host	245	1.31493e-05	0.00018931	15	Ephrin-B3, NPC1, ICAM1, DYNLT, CXADR, HSP70, NCAM1, HSPA1A, ITGA2, HSPA1B, Dystroglycan, CD36L2, TCP1-alpha, Ephrin-B, APG5
404	prepulse inhibition	33	1.37041e-05	0.000196565	6	Neurexin 1-beta, Neurexin beta, Fatty acid-binding protein, Neurexin alpha, B-FABP, Neurexin 1-alpha
405	ER-nucleus signaling pathway	49	1.37209e-05	0.000196565	7	HSP90, Endoplasmin, EIF2A, HSP70, WFS1, IBP, eIF2S1
406	vesicle-mediated transport in synapse	217	1.41751e-05	0.000202571	14	BIN1 (Amphiphysin II), Amphiphysin I, Neurexin 1-beta, Neurexin beta, HSP70, SLC17A7, Neurexin alpha, Calnexin, SNAPs, Neurexin 1-alpha, Pacsin, Dynamin-1, SYP, Dynamin
407	positive regulation of response to external stimulus	903	1.47153e-05	0.000209774	33	HSP90, PSMC6, PSMD10 (Gankyrin), Endoplasmin, N-Ras, GSTs, E2N(UBC13), Fibrinogen gamma, Tubulin beta, PSMA6, TSLC1, Plasminogen, Fatty acid-binding protein, HSP70, Fibrinogen (fibrin), APPL, Fibrinogen beta, PSMD12, PSME1, ADAM10, LRP1, APPL1, HSPA1A, SKP1, Connexin 43, ITGA2, Tubulin beta 2B, Rho GTPase, C3, RAS, HSPA1B, Fibrinogen alpha, Thrombin
408	regulation of organelle assembly	310	1.49812e-05	0.000213041	17	Neurexin 1-beta, Neurexin beta, Gelsolin, HSP70, PIP5KIII, RhoA-related, Palladin, Neurexin alpha, Dynein 1, cytoplasmic, heavy chain, Neurexin 1-alpha, HSPA1A, Neuromodulin, Rho GTPase, HSPA1B, APG5, NPTX1, Dynamin
409	regulation of exocytosis	410	1.50823e-05	0.000213955	20	Neurexin-3 alpha, Fibrinogen gamma, Neurexin beta, RAP-1A, Calcineurin A (catalytic), Neurexin alpha, Calcineurin A (alpha), CaMK II alpha, Fibrinogen (fibrin), Fibrinogen beta, SNAPs, Neurexin-3 beta, NCAM1, Rap1, LOC643752, VILIP1, SYP, Rho GTPase, Sphingomyelinase, Fibrinogen alpha
410	response to monosaccharide	343	1.52881e-05	0.000216345	18	PP2A cat (alpha), von Willebrand factor, Catalase, GSTs, VCAM1, ICAM1, RACK1, RAP-1A, Calcineurin A (catalytic), RhoA-related, Calcineurin A (alpha), PP2A catalytic, Aggrecan, Connexin 43, ITGA2, Rap1, Rho GTPase, NPTX1
411	negative regulation of cellular protein metabolic process	1509	1.56526e-05	0.000220965	47	PP2A cat (alpha), HSP90, PSMD10 (Gankyrin), BIN1 (Amphiphysin II), Ephrin-B receptors, A1M, GSTs, C4A protein, Peroxiredoxin, WARS, CD44, C4, Fatty acid-binding protein, Fibulin-1, RACK1, DYNLT, Acid sphingomyelinase, HSP70, RKIP, APOLPA, PRDX3, PPP1R11, Ephrin-B receptor 2, IBP, NFAT-90, SRP9, PP2A catalytic, eIF2S1, SPOCK2, WFDC6, HSP90AB2P, HSPA1A, 14-3-3 epsilon, EBP50, C3, HSPA1B, PMCA4, Sph…
412	negative regulation of developmental process	1510	1.59179e-05	0.000224164	47	PP2A cat (alpha), Ephrin-B3, Ephrin-B receptors, N-Ras, Fibulin-3, BDNF, Peroxiredoxin, Plasminogen, Melanotransferrin, CD44, EMAPII, NMP200, Fibulin-1, DYNLT, ALEX, PRDX2, Calcineurin A (catalytic), CXADR, HSP70, WDR77, RhoA-related, GARNL4, Calcineurin A (alpha), Ephrin-B receptor 2, APPL, IBP, PP2A catalytic, LRP1, UBE3A (E6-AP), G-protein alpha-s, ErbB2, Connexin 43, GNAS1, ANP32B (april), Rh…
413	neuron maturation	69	1.61872e-05	0.000227404	8	Neurexin 1-beta, Neurexin beta, Neurexin alpha, MTCH1, Neurexin 1-alpha, Rho GTPase, C3, G-protein alpha-q/11
414	negative regulation of neuron projection development	281	1.68088e-05	0.000235567	16	Ephrin-B3, Ephrin-B receptors, Fibulin-3, Calcineurin A (catalytic), RhoA-related, GARNL4, Calcineurin A (alpha), Ephrin-B receptor 2, LRP1, UBE3A (E6-AP), Rho GTPase, GFAP, Ephrin-B, Thy-1, 14-3-3, Dynamin
415	skeletal muscle satellite cell migration	4	1.69337e-05	0.000236745	3	RhoC, RhoA-related, Rho GTPase
416	regulation of peptide hormone secretion	414	1.73411e-05	0.000241858	20	Neurexin 1-beta, Fibrinogen gamma, Neurexin beta, EMAPII, RAP-1A, Calcineurin A (catalytic), Neurexin alpha, Calcineurin A (alpha), Fibrinogen (fibrin), DHE3, Fibrinogen beta, LRP1, Neurexin 1-alpha, G-protein alpha-s, Connexin 43, Rap1, VILIP1, Rho GTPase, Calcineurin A (beta), Fibrinogen alpha
417	regulation of apoptotic signaling pathway	633	1.7448e-05	0.000242765	26	HSP90, PSMD10 (Gankyrin), GSTs, BDNF, Fibrinogen gamma, Peroxiredoxin, ITGA6, Gelsolin, ICAM1, CD44, RACK1, PRDX2, Calcineurin A (catalytic), HSP70, WFS1, Fibrinogen (fibrin), Fibrinogen beta, TMS-1, HSPA1A, 14-3-3 epsilon, VDAC 2, EBP50, NIPA, HSPA1B, Fibrinogen alpha, 14-3-3
418	receptor localization to synapse	70	1.8019e-05	0.000249514	8	LGI1, Neurexin 1-beta, Neurexin beta, Neurexin alpha, CaMK II alpha, ADAM22, Neurexin 1-alpha, NPTX1
419	hydrogen peroxide metabolic process	70	1.8019e-05	0.000249514	8	PRDX4, Catalase, Peroxiredoxin, PRDX2, MAOB, PRDX3, PRDX1, MAO
420	negative regulation of programmed cell death	1473	1.81827e-05	0.000251181	46	HSP90, PSMD10 (Gankyrin), Endoplasmin, Catalase, GSTs, BDNF, Fibrinogen gamma, Peroxiredoxin, ITGA6, ICAM1, CD44, Fatty acid-binding protein, ALDR, CHL1, PRDX2, Sequestosome 1(p62), HSP70, RhoA-related, APIP, PRDX3, QM, WFS1, Fibrinogen (fibrin), PNPH, Fibrinogen beta, TIGAR (C12orf5), LRP1, ErbB2, HSPA1A, Aldose reductase, 14-3-3 epsilon, VDAC 2, ANP32B (april), GABA-A receptor beta-2 subunit, H…
421	response to alkaloid	283	1.83397e-05	0.000252748	16	HSP90, GSTs, GSTM1, ICAM1, GAT1, GSTM2, Acid sphingomyelinase, HSP70, Fibrinogen (fibrin), UBE3A (E6-AP), NCAM1, Sphingomyelinase, Fibrinogen alpha, DARPP-32, AATM, Dynamin
422	regulation of cell development	1564	1.84373e-05	0.000253492	48	Ephrin-B3, BIN1 (Amphiphysin II), MACF1, Ephrin-B receptors, Fibulin-3, BDNF, Fibrinogen gamma, Tubulin beta, ITGA6, CYFP subunit, Melanotransferrin, NMP200, Fibulin-1, DYNLT, RAP-1A, Calcineurin A (catalytic), HSP70, RhoA-related, GARNL4, MAP6, Calcineurin A (alpha), CaMK II alpha, Ephrin-B receptor 2, Fibrinogen (fibrin), APPL, Fibrinogen beta, ADAM10, LRP1, UBE3A (E6-AP), SDFR1, Plexin C1, HSP…
423	anatomical structure homeostasis	561	1.91562e-05	0.000262753	24	DNA2, HSP90, Peroxiredoxin, IGHA1, Plasminogen, ALDR, ALEX, Calcineurin A (catalytic), CXADR, HSP70, SLC17A7, PRDX1, G-protein alpha-s, HSPA1A, Aldose reductase, GNAS1, ITGA2, Rho GTPase, RAS, Calcineurin A (beta), HSPA1B, GNAS3, LKB1, CALB1
424	presynapse assembly	35	1.9539e-05	0.000267371	6	Neurexin 1-beta, Neurexin beta, TSLC1, Neurexin alpha, Neurexin 1-alpha, Ephrin-B
425	nucleus localization	52	2.04919e-05	0.000279751	7	BIN1 (Amphiphysin II), MRCKalpha, Dynein 1, cytoplasmic, heavy chain, Dynactin (p62), MRCK, EBP50, Rho GTPase
426	postsynaptic density protein 95 clustering	11	2.08742e-05	0.000282312	4	Neurexin 1-beta, Neurexin beta, Neurexin alpha, Neurexin 1-alpha
427	positive regulation of long-term neuronal synaptic plasticity	11	2.08742e-05	0.000282312	4	Ephrin-B receptors, BDNF, Ephrin-B receptor 2, SDFR1
428	negative regulation of filopodium assembly	11	2.08742e-05	0.000282312	4	Neurexin 1-beta, Neurexin beta, Neurexin alpha, Neurexin 1-alpha
429	regulation of grooming behavior	11	2.08742e-05	0.000282312	4	Neurexin 1-beta, Neurexin beta, Neurexin alpha, Neurexin 1-alpha
430	membrane docking	225	2.12567e-05	0.000286818	14	HSP90, Neurexin 1-beta, Tubulin beta, Neurexin beta, VCAM1, ICAM1, Neurexin alpha, NA14, Dynein 1, cytoplasmic, heavy chain, Neurexin 1-alpha, YKT6, 14-3-3 epsilon, Nephrocystin, 14-3-3
431	cell surface receptor signaling pathway	3373	2.18362e-05	0.000293953	85	HSP90, Ephrin-B3, PSMC6, PSMD10 (Gankyrin), SIRPB1, MACF1, Endoplasmin, Ephrin-B receptors, hnRNP M, G-protein alpha-11, GSTO1, N-Ras, GSTs, E2N(UBC13), Fibulin-3, BDNF, LEC2, CELSR2, Tubulin beta, PSMA6, ITGA6, MPP2, CYFP subunit, VCAM1, IGHA1, ICAM1, CD44, TALDO, SIRBL, Fibulin-1, RAP-1A, ARPC5, CAPZA, Calcineurin A (catalytic), Sequestosome 1(p62), HSP70, SLC17A7, RhoA-related, NA14, Calcineur…
432	regulation of cytoskeleton organization	759	2.19917e-05	0.000295361	29	BIN1 (Amphiphysin II), Calpain 1(mu), Alpha-fodrin, Tubulin beta, CYFP subunit, Gelsolin, DYNC1LI, ICAM1, DYNLT, CoactosinLP, RhoC, ARPC5, CAPZA, HSP70, RhoA-related, MAP6, LRP1, ARPC1A, ARPC1, Dynein 1, cytoplasmic, heavy chain, HSPA1A, Tropomyosin, Spectrin beta, erythrocytic, Rho GTPase, RAS, HSPA1B, MAPRE2(RP1), PECAM1, CAPZA1
433	synaptic vesicle localization	72	2.22082e-05	0.000297579	8	Neurexin 1-beta, AP3M2, Neurexin beta, Neurexin alpha, AP-3 mu subunits, Neurexin 1-alpha, Dynamin-1, Dynamin
434	intracellular signal transduction	2330	2.28094e-05	0.000304932	64	PP2A cat (alpha), PSMC6, PSMD10 (Gankyrin), SIRPB1, MRCKalpha, GSTO1, PRDX4, N-Ras, GSTs, E2N(UBC13), Alpha-fodrin, LEC2, Peroxiredoxin, PSMA6, CYFP subunit, VCAM1, Gelsolin, NMP200, ALDR, SIRBL, RACK1, ATP1B1, GSTM2, RhoC, RAP-1A, ALEX, Calcineurin A (catalytic), Sequestosome 1(p62), PIP5KIII, RhoA-related, RKIP, Calcineurin A (alpha), IBP, PNPH, PSMD12, PP2A catalytic, PSME1, NCAM1, G-protein a…
435	response to parathyroid hormone	36	2.31269e-05	0.000308465	6	ALEX, G-protein alpha-s, Connexin 43, GNAS1, ITGA2, GNAS3
436	positive regulation of proteolysis	532	2.42337e-05	0.000322487	23	PP2A cat (alpha), PSMC6, PSMD10 (Gankyrin), CYFP subunit, Gelsolin, Melanotransferrin, Fibulin-1, RACK1, HSP70, RhoA-related, WFS1, PP2A catalytic, PSME1, MTCH1, CYFIP2, HSPA1A, HSPBP1, Pacsin, ANP32B (april), Rho GTPase, HSPA1B, F-spondin, Tetranectin
437	negative regulation of apoptotic process	1451	2.67061e-05	0.000354574	45	HSP90, PSMD10 (Gankyrin), Endoplasmin, Catalase, GSTs, BDNF, Fibrinogen gamma, Peroxiredoxin, ITGA6, ICAM1, CD44, Fatty acid-binding protein, ALDR, CHL1, PRDX2, Sequestosome 1(p62), HSP70, RhoA-related, APIP, PRDX3, QM, WFS1, Fibrinogen (fibrin), PNPH, Fibrinogen beta, LRP1, ErbB2, HSPA1A, Aldose reductase, 14-3-3 epsilon, VDAC 2, ANP32B (april), GABA-A receptor beta-2 subunit, HXK1, Rho GTPase, …
438	lysosomal transport	145	2.67771e-05	0.000354705	11	BIN1 (Amphiphysin II), NPC1, HSP70, RhoA-related, AP-3 mu subunits, LRP1, HSPA1A, ANKFY1, Rho GTPase, HSPA1B, CD36L2
439	positive regulation of synapse assembly	96	2.73579e-05	0.000361574	9	Ephrin-B receptors, Neurexin 1-beta, BDNF, LEC2, Neurexin beta, Neurexin alpha, Ephrin-B receptor 2, Neurexin 1-alpha, BAI2
440	intracellular protein transport	1275	2.76737e-05	0.000364915	41	HSP90, MACF1, Endoplasmin, Catalase, GSTs, AP3M2, NTF2, Kinesin light chain, ATP1B1, DYNLT, Calcineurin A (catalytic), HSP70, NAPG, RhoA-related, NA14, Calcineurin A (alpha), RPS5, QM, WFS1, APPL, SRP9, AP-3 mu subunits, VPS13C, SNAPs, Rabphilin-3A, COPB2, APPL1, RANBP3, ACOX2, 14-3-3 epsilon, ECH1, Rho GTPase, PEX19, TIM9 A, TIMM8A, Dystroglycan, RAB24, CD36L2, 14-3-3, TIM9 B, ATP1beta subunit
441	positive regulation of ion transport	500	2.79275e-05	0.000367427	22	Ephrin-B receptors, GSTO1, GSTs, GSTM1, Fatty acid-binding protein, ATP1B1, GAT1, GSTM2, ALEX, FHL1 (SLIM1), HSP70, CaMK II alpha, WFS1, Ephrin-B receptor 2, G-protein alpha-s, GNAS1, EBP50, GNAS3, Thrombin, Thy-1, ATP1beta subunit, Dynamin
442	carbohydrate metabolic process	651	2.80857e-05	0.000368061	26	GSTO1, GSTs, UGPA2, MAN2C1, PYGB, PMGE, Fatty acid-binding protein, TALDO, ALDR, PYC, MDH1, SMIT, PDH beta, Glycogen phosphorylase, IBP, Glyoxalase II, CASD1, Aldose reductase, HXK1, ISYNA1, ALDH2, CYB5R3, E-FABP, AATM, PYGM, GPD1
443	regulation of cell growth	690	2.81025e-05	0.000368061	27	PP2A cat (alpha), PSMD10 (Gankyrin), LGI1, MACF1, BDNF, CYFP subunit, Melanotransferrin, CD44, PM/SCL-75, RACK1, FHL1 (SLIM1), HSP70, RhoA-related, IBP, PP2A catalytic, ADAM10, LRP1, ErbB2, HSPA1A, Connexin 43, Rho GTPase, HSPA1B, N-copine, LKB1, Thrombin, 14-3-3, Dynamin
444	cytoskeleton organization	1500	2.84622e-05	0.000371102	46	HSP90, BIN1 (Amphiphysin II), MACF1, Endoplasmin, MRCKalpha, p164-RhoGEF, Ankyrin 1, Alpha-fodrin, Tubulin beta, CNP1, Gelsolin, DYNC1LI, TPM3, DYNLT, RhoC, ARPC5, CAPZA, CXADR, Fimbrin, RhoA-related, Palladin, MAP6, Tubulin beta 6, ARPC1A, C10orf92, DYNC1LI2, Pacsin 2, ARPC1, Dynein 1, cytoplasmic, heavy chain, Tubulin beta 2B, Pacsin, MRCK, Tropomyosin, Spectrin beta, erythrocytic, EBP50, Rho G…
445	regulation of cellular amide metabolic process	575	2.84627e-05	0.000371102	24	HSP90, BIN1 (Amphiphysin II), Gemin5, EIF5A2, GSTs, CYFP subunit, ZNF294, tcag7.1314, EIF2A, RACK1, RhoA-related, QM, POLR2G, PDPR, IBP, NFAT-90, TIGAR (C12orf5), SRP9, eIF2S1, ErbB2, ITGA2, Rho GTPase, F-spondin, Sphingomyelinase
446	positive regulation of endocytosis	202	2.93451e-05	0.000381749	13	BIN1 (Amphiphysin II), Amphiphysin I, CD151, Calcineurin A (catalytic), Calcineurin A (alpha), APPL, LRP1, APPL1, ITGA2, ANKFY1, Dynamin-1, C3, Dynamin
447	regulation of excitatory synapse assembly	23	2.94953e-05	0.00038199	5	Neurexin 1-beta, Neurexin beta, Neurexin alpha, Neurexin 1-alpha, NPTX1
448	excitatory synapse assembly	23	2.94953e-05	0.00038199	5	Neurexin 1-beta, Neurexin beta, Neurexin alpha, SDFR1, Neurexin 1-alpha
449	cellular response to inorganic substance	466	2.99896e-05	0.000387527	21	PP2A cat (alpha), HSP90, Endoplasmin, Neurexin 1-beta, GSTs, Neurexin beta, Gelsolin, Fatty acid-binding protein, AKR1C3, HSP70, Neurexin alpha, TIGAR (C12orf5), PP2A catalytic, eIF2S1, NCAM1, Neurexin 1-alpha, N-copine, Sphingomyelinase, DDI1, NPTX1, Dynamin
450	import into cell	979	3.07794e-05	0.000395007	34	HSP90, BIN1 (Amphiphysin II), Amphiphysin I, Endoplasmin, 90K, A1M, ATP9A, NPC1, IGHA1, Gelsolin, ATP1B1, GAT1, HSP70, PIP5KIII, Calnexin, LRP1, SNAPs, UBE3A (E6-AP), Pacsin 2, DNER, ANKFY1, Pacsin, Dynamin-1, SYP, Rho GTPase, RAS, ATP12A, PMCA4, Sphingomyelinase, CD36L2, Perlecan, FNBP1, ATP1beta subunit, Dynamin
451	response to carbohydrate	396	3.08125e-05	0.000395007	19	PP2A cat (alpha), von Willebrand factor, Catalase, GSTs, VCAM1, ICAM1, RACK1, GAT1, RAP-1A, Calcineurin A (catalytic), RhoA-related, Calcineurin A (alpha), PP2A catalytic, Aggrecan, Connexin 43, ITGA2, Rap1, Rho GTPase, NPTX1
452	regulation of protein kinase C activity	12	3.09089e-05	0.000395007	4	Neurexin 1-beta, Neurexin beta, Neurexin alpha, Neurexin 1-alpha
453	positive regulation of protein kinase C activity	12	3.09089e-05	0.000395007	4	Neurexin 1-beta, Neurexin beta, Neurexin alpha, Neurexin 1-alpha
454	regulation of Fc-gamma receptor signaling pathway involved in phagocytosis	12	3.09089e-05	0.000395007	4	RAP-1A, APPL, APPL1, Rap1
455	cellular response to metal ion	362	3.12211e-05	0.00039812	18	PP2A cat (alpha), HSP90, Endoplasmin, Neurexin 1-beta, GSTs, Neurexin beta, Gelsolin, Fatty acid-binding protein, AKR1C3, HSP70, Neurexin alpha, TIGAR (C12orf5), PP2A catalytic, eIF2S1, Neurexin 1-alpha, N-copine, Sphingomyelinase, NPTX1
456	regulation of cell motility	1327	3.17184e-05	0.000403575	42	Calpain 1(mu), MACF1, CD151, GSTs, Fibulin-3, ITGA6, Plasminogen, ICAM1, Fibulin-1, RACK1, RhoC, Calcineurin A (catalytic), LAMA2, HSP70, RhoA-related, Calcineurin A (alpha), CaMK II alpha, Fibrinogen (fibrin), APPL, IBP, Aggrecan, ADAM10, LRP1, SPOCK2, APPL1, Plexin C1, ErbB2, Connexin 43, ITGA2, Tropomyosin, EBP50, Rho GTPase, RAS, FGF1, MAPRE2(RP1), Sphingomyelinase, Dystroglycan, Fibrinogen a…
457	vocalization behavior	38	3.18907e-05	0.000404879	6	Neurexin-3 alpha, Neurexin 1-beta, Neurexin beta, Neurexin alpha, Neurexin-3 beta, Neurexin 1-alpha
458	positive regulation of axonogenesis	148	3.23785e-05	0.000410174	11	MACF1, BDNF, Tubulin beta, CYFP subunit, RhoA-related, MAP6, LRP1, Plexin C1, Tubulin beta 2B, Rho GTPase, LKB1
459	regulation of protein dephosphorylation	204	3.25237e-05	0.000411117	13	PP2A cat (alpha), HSP90, Endoplasmin, Acid sphingomyelinase, PPP1R11, IBP, PP2A catalytic, 14-3-3 epsilon, Versican proteoglycan, Sphingomyelinase, DARPP-32, Versican, 14-3-3
460	endoplasmic reticulum to Golgi vesicle-mediated transport	265	3.28958e-05	0.000414916	15	Ankyrin 1, Alpha-fodrin, DYNC1LI, CAPZA, ATL3, ARL6IP2, SNAPs, DYNC1LI2, COPB2, Dynein 1, cytoplasmic, heavy chain, YKT6, Dynactin (p62), Spectrin beta, erythrocytic, Thrombin, CAPZA1
461	positive regulation of vasoconstriction	76	3.30626e-05	0.000416115	8	Fibrinogen gamma, ICAM1, RhoA-related, Fibrinogen (fibrin), Fibrinogen beta, Connexin 43, Rho GTPase, Fibrinogen alpha
462	regulation of cell-cell adhesion	697	3.34334e-05	0.000419872	27	HSP90, Ephrin-B3, SIRPB1, Calpain 1(mu), IBP2, Ephrin-B receptors, GSTs, Fibrinogen gamma, CELSR2, Peroxiredoxin, ITGA6, VCAM1, Plasminogen, ICAM1, CD44, SIRBL, PRDX2, RhoA-related, Fibrinogen (fibrin), IBP, PNPH, Fibrinogen beta, ErbB2, Rho GTPase, Fibrinogen alpha, Ephrin-B, Thy-1
463	regulation of kinase activity	1245	3.55211e-05	0.000445127	40	PP2A cat (alpha), HSP90, PSMD10 (Gankyrin), Ephrin-B receptors, Neurexin 1-beta, GSTs, E2N(UBC13), BDNF, Peroxiredoxin, Neurexin beta, WARS, CD44, Fatty acid-binding protein, RACK1, Acid sphingomyelinase, RAP-1A, PRDX2, RhoA-related, Neurexin alpha, PRDX3, Ephrin-B receptor 2, TIGAR (C12orf5), PP2A catalytic, Neurexin 1-alpha, ErbB2, 14-3-3 epsilon, Rap1, EBP50, Rho GTPase, RAS, PMCA4, FGF1, LKB1…
464	organelle localization	780	3.60368e-05	0.000450615	29	HSP90, BIN1 (Amphiphysin II), MRCKalpha, Neurexin 1-beta, AP3M2, Tubulin beta, Neurexin beta, DYNC1LI, DYNLT, RhoA-related, Neurexin alpha, NA14, MAP6, AP-3 mu subunits, SNAPs, DYNC1LI2, Dynein 1, cytoplasmic, heavy chain, Neurexin 1-alpha, YKT6, Dynactin (p62), 14-3-3 epsilon, MRCK, Dynamin-1, EBP50, Rho GTPase, LKB1, Nephrocystin, 14-3-3, Dynamin
465	calcium ion homeostasis	740	3.61965e-05	0.000451639	28	HSP90, Endoplasmin, GSTO1, GSTs, GSTM1, ATP1B1, GSTM2, ALEX, Glycogen phosphorylase, WFS1, THADA, LRP1, SDFR1, G-protein alpha-s, FAM82C, Connexin 43, GNAS1, 14-3-3 epsilon, GNAS3, PMCA4, Sphingomyelinase, Thrombin, G-protein alpha-q/11, CALB1, PYGM, Thy-1, 14-3-3, ATP1beta subunit
466	brain development	1291	3.66798e-05	0.000454772	41	Calpain 1(mu), Ephrin-B receptors, Neurexin 1-beta, LEC2, CELSR2, Neurexin beta, TSLC1, CNP1, Fatty acid-binding protein, TPM3, ARPC5, Calcineurin A (catalytic), HSP70, SLC17A7, ATIC, RhoA-related, Neurexin alpha, RKIP, MAOB, Calcineurin A (alpha), B-FABP, Ephrin-B receptor 2, DHE3, LRP1, SNAPs, Rabphilin-3A, UBE3A (E6-AP), NCAM1, Neurexin 1-alpha, 14-3-3 epsilon, Tropomyosin, ANP32B (april), Rho…
467	glutathione derivative biosynthetic process	24	3.67611e-05	0.000454772	5	GSTO1, GSTs, GSTM1, Esterase D, GSTM2
468	glutathione derivative metabolic process	24	3.67611e-05	0.000454772	5	GSTO1, GSTs, GSTM1, Esterase D, GSTM2
469	peptidyl-serine dephosphorylation	24	3.67611e-05	0.000454772	5	PP2A cat (alpha), PP2A cat (beta), Calcineurin A (catalytic), Calcineurin A (alpha), PP2A catalytic
470	posttranscriptional regulation of gene expression	742	3.79476e-05	0.000468451	28	HSP90, PSMC6, PSMD10 (Gankyrin), Gemin5, EIF5A2, hnRNP M, PSMA6, CYFP subunit, ZNF294, PM/SCL-75, EIF2A, RACK1, HSP70, RhoA-related, QM, POLR2G, IBP, NFAT-90, SRP9, PSMD12, PSME1, eIF2S1, ErbB2, HSPA1A, ITGA2, Rho GTPase, HSPA1B, 14-3-3
471	cell projection assembly	624	3.80364e-05	0.000468551	25	HSP90, Neurexin 1-beta, CELSR2, Tubulin beta, Neurexin beta, ITGA6, CYFP subunit, Gelsolin, RAP-1A, Fimbrin, Neurexin alpha, NA14, Ro60, C10orf92, Dynein 1, cytoplasmic, heavy chain, Neurexin 1-alpha, CYFIP2, 14-3-3 epsilon, Rap1, EBP50, Rho GTPase, Dynein, axonemal, heavy chains, Nephrocystin, 14-3-3, Dynamin
472	regulation of neurogenesis	1338	3.83085e-05	0.000470902	42	Ephrin-B3, BIN1 (Amphiphysin II), MACF1, Ephrin-B receptors, Fibulin-3, BDNF, Tubulin beta, ITGA6, CYFP subunit, NMP200, DYNLT, RAP-1A, Calcineurin A (catalytic), HSP70, RhoA-related, GARNL4, MAP6, Calcineurin A (alpha), CaMK II alpha, Ephrin-B receptor 2, APPL, ADAM10, LRP1, UBE3A (E6-AP), SDFR1, Plexin C1, HSPA1A, Rap1, Tubulin beta 2B, Pacsin, Rho GTPase, HSPA1B, GFAP, N-copine, LKB1, Dystrogl…
473	phosphorylation	1705	3.97817e-05	0.000487978	50	PSMC6, PSMD10 (Gankyrin), Ephrin-B receptors, MRCKalpha, PRDX4, CYC1, N-Ras, E2N(UBC13), Fibulin-3, Alpha-fodrin, BDNF, Peroxiredoxin, PSMA6, PMGE, ATP5H, EIF2A, Calcineurin A (catalytic), NDUFA8, Sequestosome 1(p62), HSP70, PIP5KIII, RKIP, CaMK II alpha, Ephrin-B receptor 2, IBP, NFAT-90, PSMD12, PSME1, ADAM10, eIF2S1, NCAM1, ErbB2, SKP1, NDUFB7, NADK2, 14-3-3 epsilon, NDUFA2, NDPK C, MRCK, Spec…
474	response to ischemia	78	3.99668e-05	0.000489214	8	Sequestosome 1(p62), HSP70, CaMK II alpha, TIGAR (C12orf5), HSPA1A, Connexin 43, HXK1, HSPA1B
475	learning or memory	513	4.09992e-05	0.000500124	22	Neurexin-3 alpha, Amphiphysin I, Ephrin-B receptors, Neurexin 1-beta, BDNF, Neurexin beta, GAT1, Calcineurin A (catalytic), SLC17A7, Neurexin alpha, Ephrin-B receptor 2, DHE3, Neurexin-3 beta, SDFR1, NCAM1, Neurexin 1-alpha, RAS, Calcineurin A (beta), Dynein, axonemal, heavy chains, DARPP-32, CALB1, VDAC 1
476	protein localization to synapse	101	4.10305e-05	0.000500124	9	LGI1, Neurexin 1-beta, Neurexin beta, Kinesin light chain, Neurexin alpha, CaMK II alpha, ADAM22, Neurexin 1-alpha, NPTX1
477	positive regulation of locomotion	868	4.13897e-05	0.000503445	31	Calpain 1(mu), CD151, Tubulin beta, ITGA6, Plasminogen, ICAM1, PYC, Fibulin-1, RACK1, RhoC, Calcineurin A (catalytic), HSP70, RhoA-related, Calcineurin A (alpha), Fibrinogen (fibrin), IBP, ADAM10, LRP1, SPOCK2, Connexin 43, ITGA2, Tubulin beta 2B, Rho GTPase, RAS, DDB1, FGF1, MAPRE2(RP1), Fibrinogen alpha, PECAM1, MCAM, Thy-1
478	regulation of cysteine-type endopeptidase activity involved in apoptotic process	336	4.15849e-05	0.000504706	17	PP2A cat (alpha), Peroxiredoxin, Gelsolin, CD44, Fatty acid-binding protein, RACK1, HSP70, RhoA-related, PRDX3, PP2A catalytic, MTCH1, HSPA1A, 14-3-3 epsilon, ANP32B (april), Rho GTPase, HSPA1B, 14-3-3
479	response to ketone	551	4.16674e-05	0.000504706	23	GSTs, GSTM1, ICAM1, ALDR, AKR1C3, ALEX, HSP70, RhoA-related, RKIP, MAOB, Fibrinogen (fibrin), UBE3A (E6-AP), G-protein alpha-s, ErbB2, Aldose reductase, GNAS1, HXK1, Rho GTPase, C3, GNAS3, ALDH2, Fibrinogen alpha, MAO
480	positive regulation of cell-cell adhesion	477	4.20352e-05	0.000508101	21	HSP90, Ephrin-B3, SIRPB1, Calpain 1(mu), IBP2, Ephrin-B receptors, Fibrinogen gamma, ITGA6, VCAM1, ICAM1, CD44, SIRBL, RhoA-related, Fibrinogen (fibrin), IBP, PNPH, Fibrinogen beta, Rho GTPase, Fibrinogen alpha, Ephrin-B, Thy-1
481	regulation of heterotypic cell-cell adhesion	40	4.31395e-05	0.000520364	6	Fibrinogen gamma, CD44, Fibrinogen (fibrin), Fibrinogen beta, Fibrinogen alpha, Thy-1
482	response to aluminum ion	13	4.40727e-05	0.000530518	4	MAOB, DHE3, DHPR, MAO
483	synaptic vesicle recycling	102	4.43639e-05	0.000532917	9	BIN1 (Amphiphysin II), Amphiphysin I, HSP70, Calnexin, SNAPs, Pacsin, Dynamin-1, SYP, Dynamin
484	microtubule-based movement	372	4.45088e-05	0.000533554	18	KLC2, CELSR2, AP3M2, Tubulin beta, DYNC1LI, Kinesin light chain, HSP70, NA14, MAP6, Tubulin beta 6, AP-3 mu subunits, DNAH2, C10orf92, DYNC1LI2, Dynein 1, cytoplasmic, heavy chain, Connexin 43, Rho GTPase, Dynein, axonemal, heavy chains
485	protein metabolic process	5579	4.53048e-05	0.000540168	125	PP2A cat (alpha), HGFA, HSP90, PSMC6, PSMD10 (Gankyrin), Gemin5, AEBP1, Calpain 1(mu), EIF5A2, Endoplasmin, IBP2, Ephrin-B receptors, MRCKalpha, PRDX4, von Willebrand factor, N-Ras, Catalase, A1M, E2N(UBC13), Fibulin-3, Alpha-fodrin, C4A protein, Fibrinogen gamma, IBP6, Peroxiredoxin, PSMA6, WARS, NPC1, CYFP subunit, IGHA1, Plasminogen, Gelsolin, Melanotransferrin, ZNF294, C4, EMAPII, NMP200, C1r…
486	response to phenylpropanoid	25	4.53398e-05	0.000540168	5	Catalase, GSTs, GSTM1, Fibrinogen (fibrin), Fibrinogen alpha
487	post-embryonic animal morphogenesis	25	4.53398e-05	0.000540168	5	Fibulin-3, ALEX, G-protein alpha-s, GNAS1, GNAS3
488	regulation of actin filament organization	373	4.60804e-05	0.000547865	18	BIN1 (Amphiphysin II), Calpain 1(mu), Alpha-fodrin, CYFP subunit, Gelsolin, ICAM1, CoactosinLP, RhoC, ARPC5, CAPZA, RhoA-related, ARPC1A, ARPC1, Tropomyosin, Spectrin beta, erythrocytic, Rho GTPase, PECAM1, CAPZA1
489	cofactor biosynthetic process	273	4.62526e-05	0.000548789	15	GSTO1, Ankyrin 1, GSTs, HSP70, ATIC, PDH beta, MAOB, PNPH, Glyoxalase II, MAT2A, NADK2, Spectrin beta, erythrocytic, DHPR, PNPO, MAO
490	protein folding	339	4.64484e-05	0.000549988	17	HSP90, Endoplasmin, PRDX4, Peroxiredoxin, Tubulin beta, HSP70, WFS1, Calnexin, PPIAL4A, HSP90AB2P, UGCGL1, HSPA1A, HSPBP1, PPIAL4, PEX19, HSPA1B, TCP1-alpha
491	negative regulation of actin filament polymerization	80	4.80346e-05	0.000565507	8	Calpain 1(mu), Alpha-fodrin, Gelsolin, CAPZA, Tropomyosin, Spectrin beta, erythrocytic, PECAM1, CAPZA1
492	T cell proliferation	80	4.80346e-05	0.000565507	8	Ephrin-B receptors, CD151, Peroxiredoxin, TSLC1, PRDX2, Calcineurin A (catalytic), Connexin 43, Calcineurin A (beta)
493	negative regulation of protein modification process	875	4.80515e-05	0.000565507	31	PP2A cat (alpha), PSMD10 (Gankyrin), Ephrin-B receptors, A1M, GSTs, WARS, Fatty acid-binding protein, Fibulin-1, RACK1, DYNLT, Acid sphingomyelinase, HSP70, RKIP, PPP1R11, Ephrin-B receptor 2, IBP, PP2A catalytic, HSPA1A, 14-3-3 epsilon, EBP50, HSPA1B, PMCA4, Sphingomyelinase, Dystroglycan, DARPP-32, G-protein alpha-q/11, PECAM1, APG5, Thy-1, NECL4, 14-3-3
494	response to purine-containing compound	341	4.99641e-05	0.000586826	17	HSP90, Endoplasmin, GSTs, GSTM1, PNPase(old-35), GAT1, GSTM2, RAP-1A, HSP70, Glycogen phosphorylase, RKIP, IBP, MAT2A, Rap1, LOC643752, PYGM, GPD1
495	sulfur compound biosynthetic process	213	5.08445e-05	0.000595959	13	GSTO1, GSTs, GSTM1, Esterase D, GSTM2, PDH beta, APIP, Lumican, Aggrecan, Glyoxalase II, MAT2A, Versican proteoglycan, Versican
496	response to auditory stimulus	60	5.29046e-05	0.000618856	7	Catalase, Neurexin 1-beta, BDNF, Neurexin beta, Neurexin alpha, Neurexin 1-alpha, ENTPD2-alpha
497	regulation of cell differentiation	2845	5.37185e-05	0.000627112	73	PP2A cat (alpha), HSP90, Ephrin-B3, PSMC6, PSMD10 (Gankyrin), BIN1 (Amphiphysin II), MACF1, Ephrin-B receptors, G-protein alpha-11, Fibulin-3, BDNF, Fibrinogen gamma, Peroxiredoxin, Tubulin beta, PSMA6, ITGA6, CYFP subunit, Melanotransferrin, CD44, NMP200, Fibulin-1, DYNLT, RAP-1A, ALEX, PRDX2, Calcineurin A (catalytic), HSP70, RhoA-related, GARNL4, MAP6, Calcineurin A (alpha), CaMK II alpha, Eph…
498	response to hydrogen peroxide	245	5.40807e-05	0.000630073	14	Calpain 1(mu), Catalase, Peroxiredoxin, Fatty acid-binding protein, ALDR, PP2A cat (beta), RhoA-related, PRDX3, PP2A catalytic, Factor H, UBE3A (E6-AP), Aldose reductase, Rho GTPase, Sphingomyelinase
499	regulation of immune response	1820	5.42976e-05	0.000631274	52	HSP90, PSMC6, PSMD10 (Gankyrin), Endoplasmin, N-Ras, A1M, E2N(UBC13), C4A protein, Fibrinogen gamma, PSMA6, CYFP subunit, VCAM1, TSLC1, IGHA1, ICAM1, CD44, C4, C1r, RAP-1A, ARPC5, Calcineurin A (catalytic), FHR-4, CXADR, HSP70, Calcineurin A (alpha), Fibrinogen (fibrin), APPL, PNPH, Fibrinogen beta, PSMD12, PSME1, Factor H, ARPC1A, p53BP1, BTN3A2, ARPC1, APPL1, CYFIP2, HSPA1A, SKP1, Rap1, HXK1, R…
500	positive regulation of cell development	965	5.44014e-05	0.000631274	33	BIN1 (Amphiphysin II), MACF1, Ephrin-B receptors, BDNF, Fibrinogen gamma, Tubulin beta, ITGA6, CYFP subunit, NMP200, DYNLT, RAP-1A, HSP70, RhoA-related, MAP6, Ephrin-B receptor 2, Fibrinogen (fibrin), Fibrinogen beta, LRP1, SDFR1, Plexin C1, HSPA1A, Rap1, Tubulin beta 2B, Pacsin, Rho GTPase, HSPA1B, GFAP, N-copine, LKB1, Dystroglycan, Fibrinogen alpha, CD36L2, Dynamin
501	regulation of G2/M transition of mitotic cell cycle	277	5.45643e-05	0.000631901	15	HSP90, PSMC6, PSMD10 (Gankyrin), Tubulin beta, PSMA6, FHL1 (SLIM1), HSP70, NA14, PSMD12, PSME1, Dynein 1, cytoplasmic, heavy chain, SKP1, 14-3-3 epsilon, APP-BP1, 14-3-3
502	multi-organism behavior	130	5.50527e-05	0.000636287	10	Neurexin-3 alpha, Neurexin 1-beta, Neurexin beta, Calcineurin A (catalytic), Neurexin alpha, Fibrinogen (fibrin), Neurexin-3 beta, Neurexin 1-alpha, Calcineurin A (beta), Fibrinogen alpha
503	regulation of postsynaptic density organization	26	5.53882e-05	0.000638891	5	Neurexin 1-beta, Neurexin beta, Neurexin alpha, Neurexin 1-alpha, NPTX1
504	regulation of synapse assembly	157	5.56505e-05	0.000639423	11	Ephrin-B receptors, Neurexin 1-beta, BDNF, LEC2, Neurexin beta, Neurexin alpha, Ephrin-B receptor 2, Neurexin 1-alpha, Neuromodulin, BAI2, NPTX1
505	cell-cell adhesion via plasma-membrane adhesion molecules	344	5.56791e-05	0.000639423	17	Neurexin 1-beta, LEC2, CELSR2, Neurexin beta, VCAM1, TSLC1, ICAM1, CHL1, CXADR, Palladin, Neurexin alpha, SDFR1, NCAM1, Neurexin 1-alpha, PECAM1, CD166, MCAM
506	response to hypoxia	639	5.57649e-05	0.000639423	25	HSP90, PSMC6, PSMD10 (Gankyrin), Endoplasmin, Catalase, BDNF, PSMA6, VCAM1, ICAM1, Fatty acid-binding protein, ATP1B1, Glycogen phosphorylase, RhoA-related, Palladin, SOD3 (EC-SOD), IBP, TIGAR (C12orf5), PSMD12, PSME1, ITGA2, HXK1, Rho GTPase, Perlecan, PYGM, ATP1beta subunit
507	protein targeting	450	5.60156e-05	0.000641031	20	HSP90, MACF1, Catalase, GSTs, HSP70, RPS5, QM, SRP9, AP-3 mu subunits, VPS13C, ACOX2, 14-3-3 epsilon, ECH1, Rho GTPase, PEX19, TIM9 A, TIMM8A, CD36L2, 14-3-3, TIM9 B
508	cellular response to endogenous stimulus	2110	5.71329e-05	0.00065253	58	PP2A cat (alpha), HSP90, Endoplasmin, IBP2, hnRNP M, G-protein alpha-11, GSTs, BDNF, GSTM1, NPC1, CYFP subunit, VCAM1, DYNC1LI, ICAM1, CD44, LY6H, ALDR, ATP5H, GSTM2, AKR1C3, RAP-1A, ALEX, HSP70, RhoA-related, POLR2G, CaMK II alpha, Fibrinogen (fibrin), APPL, IBP, Fibrinogen beta, PP2A catalytic, LRP1, DYNC1LI2, UBE3A (E6-AP), Dynein 1, cytoplasmic, heavy chain, APPL1, G-protein alpha-s, ErbB2, C…
509	ion homeostasis	1184	5.74025e-05	0.00065319	38	HSP90, Endoplasmin, GSTO1, Ankyrin 1, GSTs, GSTM1, Melanotransferrin, Fatty acid-binding protein, RACK1, ATP1B1, GSTM2, ALEX, FHL1 (SLIM1), Glycogen phosphorylase, WFS1, THADA, TMEM175, LRP1, SDFR1, G-protein alpha-s, SKP1, FAM82C, Connexin 43, GNAS1, 14-3-3 epsilon, EBP50, GNAS3, ATP12A, PMCA4, Sphingomyelinase, Thrombin, G-protein alpha-q/11, TTC7A, CALB1, PYGM, Thy-1, 14-3-3, ATP1beta subunit
510	platelet aggregation	82	5.74158e-05	0.00065319	8	Fibrinogen gamma, ALEX, Fibrinogen (fibrin), Fibrinogen beta, G-protein alpha-s, GNAS1, GNAS3, Fibrinogen alpha
511	trans-synaptic signaling by lipid	14	6.09097e-05	0.000682235	4	Neurexin 1-beta, Neurexin beta, Neurexin alpha, Neurexin 1-alpha
512	hair follicle placode formation	14	6.09097e-05	0.000682235	4	ALEX, G-protein alpha-s, GNAS1, GNAS3
513	trans-synaptic signaling by endocannabinoid	14	6.09097e-05	0.000682235	4	Neurexin 1-beta, Neurexin beta, Neurexin alpha, Neurexin 1-alpha
514	positive regulation of ryanodine-sensitive calcium-release channel activity	14	6.09097e-05	0.000682235	4	GSTO1, GSTs, GSTM1, GSTM2
515	imitative learning	14	6.09097e-05	0.000682235	4	Neurexin 1-beta, Neurexin beta, Neurexin alpha, Neurexin 1-alpha
516	vocal learning	14	6.09097e-05	0.000682235	4	Neurexin 1-beta, Neurexin beta, Neurexin alpha, Neurexin 1-alpha
517	postsynaptic density assembly	14	6.09097e-05	0.000682235	4	Neurexin 1-beta, Neurexin beta, Neurexin alpha, Neurexin 1-alpha
518	positive regulation of protein homooligomerization	14	6.09097e-05	0.000682235	4	RACK1, RhoC, RhoA-related, Rho GTPase
519	response to alcohol	604	6.17169e-05	0.000689944	24	PP2A cat (alpha), Catalase, GSTs, VCAM1, Gelsolin, ICAM1, AKR1C3, ALEX, HSP70, RhoA-related, RKIP, MAOB, Fibrinogen (fibrin), PP2A catalytic, G-protein alpha-s, HSPA1A, GNAS1, Rho GTPase, HSPA1B, GNAS3, Dystroglycan, Fibrinogen alpha, AATM, MAO
520	plasma membrane bounded cell projection assembly	605	6.33192e-05	0.000706496	24	HSP90, Neurexin 1-beta, CELSR2, Tubulin beta, Neurexin beta, ITGA6, CYFP subunit, Gelsolin, RAP-1A, Fimbrin, Neurexin alpha, NA14, Ro60, C10orf92, Dynein 1, cytoplasmic, heavy chain, Neurexin 1-alpha, 14-3-3 epsilon, Rap1, EBP50, Rho GTPase, Dynein, axonemal, heavy chains, Nephrocystin, 14-3-3, Dynamin
521	regulation of cell-substrate adhesion	314	6.40418e-05	0.000713187	16	MACF1, Fibrinogen gamma, ITGA6, Plasminogen, Melanotransferrin, Fibulin-1, RhoA-related, Fibrinogen (fibrin), Fibrinogen beta, LRP1, SPOCK2, Rho GTPase, Dystroglycan, Fibrinogen alpha, Thy-1, Dynamin
522	regulation of transferase activity	1415	6.49209e-05	0.000721593	43	PP2A cat (alpha), HSP90, PSMD10 (Gankyrin), EPM2AIP1, Ephrin-B receptors, Neurexin 1-beta, GSTs, E2N(UBC13), BDNF, Peroxiredoxin, Neurexin beta, WARS, CD44, Fatty acid-binding protein, RACK1, Acid sphingomyelinase, RAP-1A, PRDX2, RhoA-related, Neurexin alpha, PRDX3, Ephrin-B receptor 2, TIGAR (C12orf5), PP2A catalytic, TMS-1, Neurexin 1-alpha, ErbB2, 14-3-3 epsilon, Rap1, EBP50, Rho GTPase, RAS, …
523	positive regulation of calcium ion transmembrane transporter activity	62	6.55158e-05	0.000725316	7	GSTO1, GSTs, GSTM1, ATP1B1, GSTM2, HSP70, ATP1beta subunit
524	regulation of establishment of protein localization	1236	6.57505e-05	0.000725316	39	PP2A cat (alpha), hnRNP M, Neurexin 1-beta, Fibrinogen gamma, NTF2, Neurexin beta, TSLC1, Fibulin-1, RACK1, RAP-1A, Calcineurin A (catalytic), HSP70, Neurexin alpha, Calcineurin A (alpha), PPP1R11, Fibrinogen (fibrin), DHE3, Fibrinogen beta, PP2A catalytic, LRP1, Neurexin 1-alpha, G-protein alpha-s, ErbB2, Connexin 43, 14-3-3 epsilon, Rap1, Pacsin, ANP32B (april), VILIP1, HXK1, Rho GTPase, RAS, C…
525	protein refolding	43	6.5756e-05	0.000725316	6	HSP90, HSP70, PPIAL4A, HSPA1A, PPIAL4, HSPA1B
526	nuclear migration	43	6.5756e-05	0.000725316	6	MRCKalpha, Dynein 1, cytoplasmic, heavy chain, Dynactin (p62), MRCK, EBP50, Rho GTPase
527	metal ion homeostasis	975	6.62573e-05	0.000729459	33	HSP90, Endoplasmin, GSTO1, Ankyrin 1, GSTs, GSTM1, Melanotransferrin, ATP1B1, GSTM2, ALEX, Glycogen phosphorylase, WFS1, THADA, LRP1, SDFR1, G-protein alpha-s, SKP1, FAM82C, Connexin 43, GNAS1, 14-3-3 epsilon, GNAS3, ATP12A, PMCA4, Sphingomyelinase, Thrombin, G-protein alpha-q/11, TTC7A, CALB1, PYGM, Thy-1, 14-3-3, ATP1beta subunit
528	regulation of sodium ion transport	133	6.67905e-05	0.000733937	10	ATP1B1, ALEX, G-protein alpha-s, GNAS1, EBP50, GNAS3, PMCA4, 14-3-3, ATP1beta subunit, Dynamin
529	positive regulation of peptide hormone secretion	190	7.08896e-05	0.000777508	12	Fibrinogen gamma, EMAPII, Calcineurin A (catalytic), Fibrinogen (fibrin), DHE3, Fibrinogen beta, LRP1, Connexin 43, VILIP1, Rho GTPase, Calcineurin A (beta), Fibrinogen alpha
530	regulation of biological process	15794	7.15e-05	0.000782516	293	DNA2, PP2A cat (alpha), HSP90, Ephrin-B3, PSMC6, PSMD10 (Gankyrin), BIN1 (Amphiphysin II), Gemin5, PBXIP1, LGI1, AEBP1, Neurexin-3 alpha, SIRPB1, Amphiphysin I, ZNF132, Calpain 1(mu), EIF5A2, EPM2AIP1, MACF1, Endoplasmin, IBP2, Ephrin-B receptors, hnRNP M, G-protein alpha-11, MRCKalpha, GSTO1, 90K, PRDX4, p164-RhoGEF, CD151, Ankyrin 1, N-Ras, Catalase, Neurexin 1-beta, A1M, dUTPase (DUT), GSTs, E…
531	positive regulation of cytoskeleton organization	317	7.1616e-05	0.000782516	16	BIN1 (Amphiphysin II), CYFP subunit, Gelsolin, ICAM1, RhoC, ARPC5, HSP70, RhoA-related, ARPC1A, ARPC1, Dynein 1, cytoplasmic, heavy chain, HSPA1A, Tropomyosin, Rho GTPase, RAS, HSPA1B
532	heterocycle catabolic process	533	7.1938e-05	0.000784556	22	DNA2, PP2A cat (alpha), A1M, dUTPase (DUT), GSTs, CNP1, PM/SCL-75, DIS3L2, PNPase(old-35), HSP70, ALLC, RPS5, QM, POLR2G, CRMP3, FLRE, PNPH, PP2A catalytic, HSPA1A, HSPA1B, WDR61, ENTPD2-alpha
533	negative regulation of transferase activity	422	7.21884e-05	0.00078581	19	PP2A cat (alpha), Ephrin-B receptors, GSTs, Peroxiredoxin, WARS, Fatty acid-binding protein, RACK1, Acid sphingomyelinase, PRDX3, Ephrin-B receptor 2, TIGAR (C12orf5), PP2A catalytic, 14-3-3 epsilon, Rho GTPase, Sphingomyelinase, DARPP-32, G-protein alpha-q/11, Thy-1, 14-3-3
534	mitochondrial membrane organization	191	7.45521e-05	0.000809002	12	HSP90, CNP1, ATP5H, DYNLT, Calcineurin A (catalytic), HSP70, CaMK II alpha, HSPA1A, 14-3-3 epsilon, HSPA1B, TIM9 A, 14-3-3
535	regulation of protein kinase activity	1111	7.47201e-05	0.000809002	36	PP2A cat (alpha), HSP90, PSMD10 (Gankyrin), Ephrin-B receptors, Neurexin 1-beta, GSTs, E2N(UBC13), BDNF, Peroxiredoxin, Neurexin beta, WARS, Fatty acid-binding protein, RACK1, Acid sphingomyelinase, RAP-1A, PRDX2, RhoA-related, Neurexin alpha, Ephrin-B receptor 2, PP2A catalytic, Neurexin 1-alpha, ErbB2, 14-3-3 epsilon, Rap1, EBP50, Rho GTPase, RAS, PMCA4, FGF1, LKB1, Sphingomyelinase, Dystroglyc…
536	regulation of glutamate receptor signaling pathway	109	7.47372e-05	0.000809002	9	Calpain 1(mu), Ephrin-B receptors, Neurexin 1-beta, Neurexin beta, Neurexin alpha, Ephrin-B receptor 2, Rabphilin-3A, C9orf4, Neurexin 1-alpha
537	presynapse organization	44	7.51021e-05	0.000811438	6	Neurexin 1-beta, Neurexin beta, TSLC1, Neurexin alpha, Neurexin 1-alpha, Ephrin-B
538	regulation of cell migration	1244	7.53724e-05	0.000812845	39	Calpain 1(mu), MACF1, CD151, GSTs, Fibulin-3, ITGA6, Plasminogen, ICAM1, Fibulin-1, RACK1, RhoC, Calcineurin A (catalytic), LAMA2, HSP70, RhoA-related, Calcineurin A (alpha), CaMK II alpha, Fibrinogen (fibrin), APPL, IBP, Aggrecan, ADAM10, LRP1, APPL1, Plexin C1, Connexin 43, ITGA2, Tropomyosin, EBP50, Rho GTPase, RAS, FGF1, MAPRE2(RP1), Sphingomyelinase, Dystroglycan, Fibrinogen alpha, PECAM1, M…
539	actin cytoskeleton organization	692	7.70343e-05	0.000829227	26	HSP90, Endoplasmin, MRCKalpha, p164-RhoGEF, Alpha-fodrin, Gelsolin, TPM3, RhoC, ARPC5, CAPZA, CXADR, Fimbrin, RhoA-related, Palladin, ARPC1A, Pacsin 2, ARPC1, Pacsin, MRCK, Tropomyosin, EBP50, Rho GTPase, RAS, Filamin B (TABP), Nephrocystin, CAPZA1
540	peripheral nervous system development	110	8.02456e-05	0.000862194	9	GSTs, BDNF, LAMA2, SMIT, ADAM22, ErbB2, Dystroglycan, BAI2, HAPLN2
541	negative regulation of dendrite morphogenesis	28	8.05678e-05	0.000864056	5	Calcineurin A (catalytic), Calcineurin A (alpha), UBE3A (E6-AP), 14-3-3, Dynamin
542	dendrite extension	15	8.19929e-05	0.000865385	4	BDNF, CYFP subunit, CYFIP2, LKB1
543	plasminogen activation	15	8.19929e-05	0.000865385	4	Fibrinogen gamma, Fibrinogen (fibrin), Fibrinogen beta, Fibrinogen alpha
544	negative regulation of renal sodium excretion	15	8.19929e-05	0.000865385	4	ALEX, G-protein alpha-s, GNAS1, GNAS3
545	synaptic vesicle clustering	15	8.19929e-05	0.000865385	4	Neurexin 1-beta, Neurexin beta, Neurexin alpha, Neurexin 1-alpha
546	presynaptic membrane assembly	15	8.19929e-05	0.000865385	4	Neurexin 1-beta, Neurexin beta, Neurexin alpha, Neurexin 1-alpha
547	vacuolar transport	193	8.23688e-05	0.000865385	12	BIN1 (Amphiphysin II), NPC1, HSP70, RhoA-related, AP-3 mu subunits, VPS13C, LRP1, HSPA1A, ANKFY1, Rho GTPase, HSPA1B, CD36L2
548	regulation of skeletal muscle contraction by regulation of release of sequestered calcium ion	6	8.26307e-05	0.000865385	3	GSTO1, GSTs, GSTM2
549	positive regulation of nucleotide-binding oligomerization domain containing 2 signaling pathway	6	8.26307e-05	0.000865385	3	HSP70, HSPA1A, HSPA1B
550	positive regulation of nucleotide-binding oligomerization domain containing signaling pathway	6	8.26307e-05	0.000865385	3	HSP70, HSPA1A, HSPA1B
551	cellular detoxification of nitrogen compound	6	8.26307e-05	0.000865385	3	GSTs, GSTM1, GSTM2
552	negative regulation of male germ cell proliferation	6	8.26307e-05	0.000865385	3	PRDX4, Peroxiredoxin, PGHD
553	negative regulation of germ cell proliferation	6	8.26307e-05	0.000865385	3	PRDX4, Peroxiredoxin, PGHD
554	regulation of endoribonuclease activity	6	8.26307e-05	0.000865385	3	HSP70, HSPA1A, HSPA1B
555	interspecies interaction between organisms	1295	8.36387e-05	0.000874364	40	HSP90, Ephrin-B3, BIN1 (Amphiphysin II), A1M, NPC1, VCAM1, TSLC1, Plasminogen, DYNC1LI, ICAM1, Kinesin light chain, PYC, Fibulin-1, RACK1, DYNLT, UBR4, CXADR, HSP70, RhoA-related, RPS5, QM, AP-3 mu subunits, Factor H, UBE3A (E6-AP), NCAM1, HSPA1A, SKP1, ITGA2, 14-3-3 epsilon, Rho GTPase, HSPA1B, DDB1, Dystroglycan, CD36L2, Thrombin, TCP1-alpha, Ephrin-B, APG5, VDAC 1, 14-3-3
556	cellular macromolecule catabolic process	1118	8.47186e-05	0.00088406	36	DNA2, PP2A cat (alpha), HSP90, PSMC6, PSMD10 (Gankyrin), Endoplasmin, E2N(UBC13), PSMA6, Plasminogen, ZNF294, PM/SCL-75, DIS3L2, NMP200, PNPase(old-35), PP2A cat (beta), UBR4, Sequestosome 1(p62), HSP70, RPS5, QM, POLR2G, PPP1R11, WFS1, PSMD12, PP2A catalytic, PSME1, RNF213, UBE3A (E6-AP), UGCGL1, HSPA1A, SKP1, HSPA1B, DDB1, WDR61, TRIM2, DDI1
557	negative regulation of reactive oxygen species metabolic process	111	8.6091e-05	0.000896768	9	HSP90, Peroxiredoxin, PRDX2, RhoA-related, TIGAR (C12orf5), Rho GTPase, PMCA4, APG5, VDAC 1
558	non-canonical Wnt signaling pathway	194	8.6535e-05	0.000899778	12	PSMC6, PSMD10 (Gankyrin), CELSR2, PSMA6, Calcineurin A (catalytic), RhoA-related, Calcineurin A (alpha), CaMK II alpha, PSMD12, PSME1, Rho GTPase, Calcineurin A (beta)
559	positive regulation of growth	465	8.76661e-05	0.000909909	20	PSMD10 (Gankyrin), LGI1, MACF1, IBP2, BDNF, CYFP subunit, PM/SCL-75, Fimbrin, RhoA-related, WFS1, IBP, ADAM10, LRP1, NCAM1, ErbB2, Rho GTPase, C3, N-copine, Thrombin, 14-3-3
560	positive regulation of sodium ion transport	65	8.8947e-05	0.000921554	7	ATP1B1, ALEX, G-protein alpha-s, GNAS1, GNAS3, ATP1beta subunit, Dynamin
561	response to peptide hormone	822	9.07423e-05	0.000938479	29	PP2A cat (alpha), Calpain 1(mu), EPM2AIP1, CYC1, Catalase, GSTs, CYFP subunit, ICAM1, Fatty acid-binding protein, PNPase(old-35), SCLY, AKR1C3, CaMK II alpha, Fibrinogen (fibrin), APPL, IBP, PP2A catalytic, APPL1, G-protein alpha-s, Connexin 43, Rap1, Rho GTPase, DHPR, LKB1, Dystroglycan, Fibrinogen alpha, Thrombin, AATM, 14-3-3
562	regulation of protein transport	1167	9.23728e-05	0.000953642	37	PP2A cat (alpha), hnRNP M, Neurexin 1-beta, Fibrinogen gamma, NTF2, Neurexin beta, TSLC1, Fibulin-1, RACK1, RAP-1A, Calcineurin A (catalytic), HSP70, Neurexin alpha, Calcineurin A (alpha), PPP1R11, Fibrinogen (fibrin), DHE3, Fibrinogen beta, PP2A catalytic, LRP1, Neurexin 1-alpha, G-protein alpha-s, ErbB2, Connexin 43, 14-3-3 epsilon, Rap1, Pacsin, ANP32B (april), VILIP1, HXK1, Rho GTPase, RAS, C…
563	hexose metabolic process	226	9.28863e-05	0.00095724	13	MAN2C1, PMGE, Fatty acid-binding protein, ALDR, PYC, MDH1, PDH beta, IBP, Aldose reductase, HXK1, E-FABP, AATM, GPD1
564	positive regulation of phosphorylation	1577	9.39593e-05	0.000966581	46	PP2A cat (alpha), HSP90, PSMD10 (Gankyrin), Neurexin 1-beta, E2N(UBC13), BDNF, Fibrinogen gamma, Peroxiredoxin, Neurexin beta, ITGA6, ICAM1, CD44, RACK1, RAP-1A, ALEX, PRDX2, Sequestosome 1(p62), HSP70, RhoA-related, Neurexin alpha, Fibrinogen (fibrin), IBP, Fibrinogen beta, TIGAR (C12orf5), PP2A catalytic, LRP1, SDFR1, Neurexin 1-alpha, G-protein alpha-s, ErbB2, GNAS1, Rap1, MTCP1(p8), Rho GTPas…
565	regulation of substrate adhesion-dependent cell spreading	88	9.51388e-05	0.000976983	8	Fibrinogen gamma, Melanotransferrin, Fibulin-1, Fibrinogen (fibrin), Fibrinogen beta, Rho GTPase, Fibrinogen alpha, Dynamin
566	endochondral ossification	46	9.69611e-05	0.000990495	6	ALEX, G-protein alpha-s, GNAS1, GNAS3, Sphingomyelinase, Perlecan
567	replacement ossification	46	9.69611e-05	0.000990495	6	ALEX, G-protein alpha-s, GNAS1, GNAS3, Sphingomyelinase, Perlecan
568	negative regulation of neurogenesis	506	9.69667e-05	0.000990495	21	Ephrin-B3, Ephrin-B receptors, Fibulin-3, BDNF, NMP200, DYNLT, Calcineurin A (catalytic), RhoA-related, GARNL4, Calcineurin A (alpha), Ephrin-B receptor 2, APPL, LRP1, UBE3A (E6-AP), Rho GTPase, GFAP, Thrombin, Ephrin-B, Thy-1, 14-3-3, Dynamin
569	adult behavior	292	9.85585e-05	0.00100499	15	Ephrin-B3, Neurexin-3 alpha, Neurexin 1-beta, Neurexin beta, NPC1, CNP1, CHL1, Neurexin alpha, ADAM22, Neurexin-3 beta, Neurexin 1-alpha, Dynamin-1, DARPP-32, Ephrin-B, Dynamin
570	regulation of mitochondrial membrane permeability	113	9.88584e-05	0.00100574	9	CNP1, DYNLT, Calcineurin A (catalytic), HSP70, CaMK II alpha, HSPA1A, 14-3-3 epsilon, HSPA1B, 14-3-3
571	negative regulation of catalytic activity	1171	9.89794e-05	0.00100574	37	PP2A cat (alpha), BIN1 (Amphiphysin II), Ephrin-B receptors, A1M, GSTs, C4A protein, Peroxiredoxin, WARS, CD44, C4, Fatty acid-binding protein, RACK1, Acid sphingomyelinase, HSP70, RKIP, APOLPA, PRDX3, PPP1R11, Ephrin-B receptor 2, TIGAR (C12orf5), PP2A catalytic, SPOCK2, WFDC6, HSPA1A, HSPBP1, 14-3-3 epsilon, Rho GTPase, C3, RAS, HSPA1B, PMCA4, Sphingomyelinase, DARPP-32, G-protein alpha-q/11, P…
572	response to decreased oxygen levels	663	9.98706e-05	0.00101126	25	HSP90, PSMC6, PSMD10 (Gankyrin), Endoplasmin, Catalase, BDNF, PSMA6, VCAM1, ICAM1, Fatty acid-binding protein, ATP1B1, Glycogen phosphorylase, RhoA-related, Palladin, SOD3 (EC-SOD), IBP, TIGAR (C12orf5), PSMD12, PSME1, ITGA2, HXK1, Rho GTPase, Perlecan, PYGM, ATP1beta subunit
573	positive regulation of cell projection organization	663	9.98706e-05	0.00101126	25	HSP90, MACF1, Fibulin-3, BDNF, Tubulin beta, ITGA6, CYFP subunit, DYNLT, RAP-1A, HSP70, RhoA-related, MAP6, LRP1, SDFR1, Plexin C1, ITGA2, Rap1, Tubulin beta 2B, Pacsin, Rho GTPase, RAS, N-copine, LKB1, CD36L2, Dynamin
574	renal system process	198	0.000105066	0.00106149	12	IGHA1, Gelsolin, ALDR, AKR1C3, RhoA-related, WFS1, G-protein alpha-s, Connexin 43, Aldose reductase, EBP50, Rho GTPase, MCAM
575	glucose homeostasis	398	0.000105198	0.00106149	18	PP2A cat (alpha), VCAM1, ICAM1, Fatty acid-binding protein, RACK1, RAP-1A, Calcineurin A (catalytic), Glycogen phosphorylase, Calcineurin A (alpha), WFS1, APPL, IBP, PP2A catalytic, Rap1, HXK1, LKB1, E-FABP, NPTX1
576	regulation of peptide transport	1220	0.000106767	0.00107546	38	PP2A cat (alpha), hnRNP M, Neurexin 1-beta, Fibrinogen gamma, NTF2, Neurexin beta, TSLC1, EMAPII, Fibulin-1, RACK1, RAP-1A, Calcineurin A (catalytic), HSP70, Neurexin alpha, Calcineurin A (alpha), PPP1R11, Fibrinogen (fibrin), DHE3, Fibrinogen beta, PP2A catalytic, LRP1, Neurexin 1-alpha, G-protein alpha-s, ErbB2, Connexin 43, 14-3-3 epsilon, Rap1, Pacsin, ANP32B (april), VILIP1, HXK1, Rho GTPase…
577	proteasomal protein catabolic process	435	0.00010736	0.00107836	19	HSP90, PSMC6, PSMD10 (Gankyrin), Endoplasmin, PSMA6, ZNF294, NMP200, PP2A cat (beta), HSP70, WFS1, PSMD12, PP2A catalytic, PSME1, UBE3A (E6-AP), UGCGL1, SKP1, DDB1, TRIM2, DDI1
578	calcineurin-NFAT signaling cascade	16	0.000107922	0.00107836	4	Calcineurin A (catalytic), Calcineurin A (alpha), Calcineurin A (beta), BAI2
579	presynaptic membrane organization	16	0.000107922	0.00107836	4	Neurexin 1-beta, Neurexin beta, Neurexin alpha, Neurexin 1-alpha
580	neurotransmitter secretion	169	0.000107984	0.00107836	11	Neurexin-3 alpha, Neurexin 1-beta, AP3M2, Neurexin beta, HSP70, Neurexin alpha, AP-3 mu subunits, SNAPs, Rabphilin-3A, Neurexin-3 beta, Neurexin 1-alpha
581	signal release from synapse	169	0.000107984	0.00107836	11	Neurexin-3 alpha, Neurexin 1-beta, AP3M2, Neurexin beta, HSP70, Neurexin alpha, AP-3 mu subunits, SNAPs, Rabphilin-3A, Neurexin-3 beta, Neurexin 1-alpha
582	divalent inorganic cation homeostasis	789	0.000108643	0.00108307	28	HSP90, Endoplasmin, GSTO1, GSTs, GSTM1, ATP1B1, GSTM2, ALEX, Glycogen phosphorylase, WFS1, THADA, LRP1, SDFR1, G-protein alpha-s, FAM82C, Connexin 43, GNAS1, 14-3-3 epsilon, GNAS3, PMCA4, Sphingomyelinase, Thrombin, G-protein alpha-q/11, CALB1, PYGM, Thy-1, 14-3-3, ATP1beta subunit
583	signal transduction	7268	0.000110645	0.00110113	153	PP2A cat (alpha), HSP90, Ephrin-B3, PSMC6, PSMD10 (Gankyrin), SIRPB1, MACF1, Endoplasmin, IBP2, Ephrin-B receptors, hnRNP M, G-protein alpha-11, MRCKalpha, GSTO1, 90K, PRDX4, p164-RhoGEF, Ankyrin 1, N-Ras, Neurexin 1-beta, GSTs, E2N(UBC13), Fibulin-3, Alpha-fodrin, BDNF, Fibrinogen gamma, IBP6, LEC2, CELSR2, Peroxiredoxin, Tubulin beta, PSMA6, Neurexin beta, ITGA6, MPP2, CYFP subunit, VCAM1, IGHA…
584	response to lipid	1826	0.000113638	0.00112867	51	PP2A cat (alpha), IBP2, hnRNP M, von Willebrand factor, Catalase, GSTs, BDNF, Peroxiredoxin, NPC1, VCAM1, CNP1, ICAM1, CD44, Fatty acid-binding protein, GAT1, AKR1C3, ALEX, PRDX2, HSP70, RhoA-related, RKIP, MAOB, PRDX3, Fibrinogen (fibrin), IBP, PP2A catalytic, Factor H, PGHD, PON1, SG2NA, UBE3A (E6-AP), ARPC1, G-protein alpha-s, ErbB2, Connexin 43, GNAS1, ITGA2, ADHX, HXK1, Rho GTPase, C3, RAS, …
585	carbohydrate biosynthetic process	170	0.000113801	0.00112867	11	GSTO1, GSTs, UGPA2, TALDO, ALDR, PYC, MDH1, Aldose reductase, ISYNA1, AATM, GPD1
586	carbohydrate homeostasis	401	0.000115554	0.0011441	18	PP2A cat (alpha), VCAM1, ICAM1, Fatty acid-binding protein, RACK1, RAP-1A, Calcineurin A (catalytic), Glycogen phosphorylase, Calcineurin A (alpha), WFS1, APPL, IBP, PP2A catalytic, Rap1, HXK1, LKB1, E-FABP, NPTX1
587	negative regulation of cell development	590	0.000116192	0.00114846	23	Ephrin-B3, Ephrin-B receptors, Fibulin-3, BDNF, Melanotransferrin, NMP200, Fibulin-1, DYNLT, Calcineurin A (catalytic), RhoA-related, GARNL4, Calcineurin A (alpha), Ephrin-B receptor 2, APPL, LRP1, UBE3A (E6-AP), Rho GTPase, GFAP, Thrombin, Ephrin-B, Thy-1, 14-3-3, Dynamin
588	inorganic ion homeostasis	1092	0.000116474	0.00114929	35	HSP90, Endoplasmin, GSTO1, Ankyrin 1, GSTs, GSTM1, Melanotransferrin, ATP1B1, GSTM2, ALEX, Glycogen phosphorylase, WFS1, THADA, TMEM175, LRP1, SDFR1, G-protein alpha-s, SKP1, FAM82C, Connexin 43, GNAS1, 14-3-3 epsilon, EBP50, GNAS3, ATP12A, PMCA4, Sphingomyelinase, Thrombin, G-protein alpha-q/11, TTC7A, CALB1, PYGM, Thy-1, 14-3-3, ATP1beta subunit
589	head development	1361	0.000116734	0.0011499	41	Calpain 1(mu), Ephrin-B receptors, Neurexin 1-beta, LEC2, CELSR2, Neurexin beta, TSLC1, CNP1, Fatty acid-binding protein, TPM3, ARPC5, Calcineurin A (catalytic), HSP70, SLC17A7, ATIC, RhoA-related, Neurexin alpha, RKIP, MAOB, Calcineurin A (alpha), B-FABP, Ephrin-B receptor 2, DHE3, LRP1, SNAPs, Rabphilin-3A, UBE3A (E6-AP), NCAM1, Neurexin 1-alpha, 14-3-3 epsilon, Tropomyosin, ANP32B (april), Rho…
590	regulation of hormone levels	919	0.000117283	0.00115335	31	Neurexin 1-beta, Fibrinogen gamma, Neurexin beta, EMAPII, ALDR, AKR1C3, RAP-1A, ALEX, Calcineurin A (catalytic), Neurexin alpha, RKIP, Calcineurin A (alpha), Fibrinogen (fibrin), IBP, DHE3, Fibrinogen beta, LRP1, Neurexin 1-alpha, G-protein alpha-s, Connexin 43, Aldose reductase, GNAS1, Rap1, VILIP1, Rho GTPase, Calcineurin A (beta), GNAS3, Sphingomyelinase, CRABP1, Fibrinogen alpha, 14-3-3
591	circulatory system development	1410	0.00012279	0.00120496	42	PP2A cat (alpha), Neurexin-3 alpha, Ephrin-B receptors, G-protein alpha-11, Neurexin 1-beta, Neurexin beta, WARS, VCAM1, Plasminogen, CD44, EMAPII, Calcineurin A (catalytic), CXADR, RhoA-related, Neurexin alpha, Ephrin-B receptor 2, PP2A catalytic, Aggrecan, LRP1, RNF213, Neurexin-3 beta, Neurexin 1-alpha, ErbB2, Connexin 43, Tropomyosin, ANP32B (april), Rho GTPase, Versican proteoglycan, Calcine…
592	developmental maturation	403	0.000122947	0.00120496	18	Neurexin 1-beta, Fibrinogen gamma, Tubulin beta, Neurexin beta, CD44, SLC17A7, RhoA-related, Neurexin alpha, RKIP, Fibrinogen (fibrin), MTCH1, Neurexin 1-alpha, Connexin 43, SYP, Rho GTPase, C3, Dystroglycan, G-protein alpha-q/11
593	organonitrogen compound biosynthetic process	1834	0.000126521	0.0012379	51	Gemin5, EIF5A2, GSTO1, CYC1, Ankyrin 1, dUTPase (DUT), GSTs, GSTM1, Esterase D, WARS, NPC1, ZNF294, EMAPII, Fatty acid-binding protein, ATP5H, EIF2A, RACK1, GSTM2, PAICS, Acid sphingomyelinase, HSP70, ATIC, PDH beta, APIP, RPS5, QM, ES130 (p180), DHE3, PNPH, GPT2, Tmtc1, Lumican, Aggrecan, Glyoxalase II, eIF2S1, TMS-1, UGCGL1, NADK2, NDPK C, GMPS, Spectrin beta, erythrocytic, Versican proteoglyca…
594	response to mechanical stimulus	479	0.000130588	0.00127554	20	IBP2, Catalase, Neurexin 1-beta, BDNF, Neurexin beta, HSP70, RhoA-related, Neurexin alpha, IBP, Aggrecan, Neurexin 1-alpha, HSPA1A, Connexin 43, ITGA2, Rho GTPase, HSPA1B, Sphingomyelinase, Dystroglycan, Thrombin, ENTPD2-alpha
595	vasculature development	841	0.000134229	0.0013089	29	Neurexin-3 alpha, Ephrin-B receptors, Neurexin 1-beta, Neurexin beta, WARS, Plasminogen, CD44, EMAPII, Calcineurin A (catalytic), RhoA-related, Neurexin alpha, Ephrin-B receptor 2, LRP1, RNF213, Neurexin-3 beta, Neurexin 1-alpha, Connexin 43, ANP32B (april), Rho GTPase, Calcineurin A (beta), FGF1, LKB1, Dystroglycan, PECAM1, Perlecan, Ephrin-B, MCAM, Thy-1, Dynamin
596	negative regulation of peptidase activity	406	0.000134816	0.00131242	18	BIN1 (Amphiphysin II), A1M, C4A protein, Peroxiredoxin, CD44, C4, Fatty acid-binding protein, HSP70, RKIP, APOLPA, PRDX3, SPOCK2, WFDC6, HSPA1A, 14-3-3 epsilon, C3, HSPA1B, 14-3-3
597	response to radiation	800	0.000136856	0.00133005	28	G-protein alpha-11, von Willebrand factor, Catalase, BDNF, VCAM1, ICAM1, HSP70, RhoA-related, Fibrinogen (fibrin), PNPH, TIGAR (C12orf5), Aggrecan, Ro60, eIF2S1, p53BP1, SDFR1, HSPA1A, MAT2A, Rho GTPase, RAS, HSPA1B, DDB1, LKB1, Fibrinogen alpha, Nephrocystin, DARPP-32, G-protein alpha-q/11, Dynamin
598	hydrogen peroxide catabolic process	49	0.000138929	0.00134498	6	PRDX4, Catalase, Peroxiredoxin, PRDX2, PRDX3, PRDX1
599	postsynaptic specialization assembly	17	0.00013932	0.00134498	4	Neurexin 1-beta, Neurexin beta, Neurexin alpha, Neurexin 1-alpha
600	negative regulation of ryanodine-sensitive calcium-release channel activity	17	0.00013932	0.00134498	4	GSTO1, GSTs, GSTM1, GSTM2
601	observational learning	17	0.00013932	0.00134498	4	Neurexin 1-beta, Neurexin beta, Neurexin alpha, Neurexin 1-alpha
602	nitrobenzene metabolic process	7	0.000142855	0.00136999	3	GSTs, GSTM1, GSTM2
603	positive regulation of microtubule binding	7	0.000142855	0.00136999	3	PP2A cat (alpha), PP2A cat (beta), PP2A catalytic
604	regulation of skeletal muscle contraction by calcium ion signaling	7	0.000142855	0.00136999	3	GSTO1, GSTs, GSTM2
605	positive regulation of microtubule nucleation	7	0.000142855	0.00136999	3	HSP70, HSPA1A, HSPA1B
606	transmembrane receptor protein tyrosine kinase signaling pathway	679	0.000144513	0.00138361	25	HSP90, Ephrin-B3, Ephrin-B receptors, hnRNP M, Fibulin-3, BDNF, CYFP subunit, ARPC5, RhoA-related, POLR2G, Ephrin-B receptor 2, APPL, IBP, ARPC1A, ARPC1, APPL1, CYFIP2, ErbB2, Dynamin-1, Rho GTPase, RAS, FGF1, Sphingomyelinase, Ephrin-B, Dynamin
607	negative regulation of MAPK cascade	270	0.000151567	0.00144875	14	PP2A cat (alpha), PSMD10 (Gankyrin), Ephrin-B receptors, A1M, GSTs, Fibulin-1, DYNLT, Acid sphingomyelinase, RKIP, Ephrin-B receptor 2, PP2A catalytic, EBP50, Sphingomyelinase, Dystroglycan
608	protein phosphorylation	1288	0.000155127	0.00148034	39	PSMC6, PSMD10 (Gankyrin), Ephrin-B receptors, MRCKalpha, PRDX4, N-Ras, E2N(UBC13), Fibulin-3, Alpha-fodrin, Peroxiredoxin, PSMA6, EIF2A, Calcineurin A (catalytic), Sequestosome 1(p62), HSP70, RKIP, CaMK II alpha, Ephrin-B receptor 2, IBP, NFAT-90, PSMD12, PSME1, ADAM10, eIF2S1, NCAM1, ErbB2, SKP1, 14-3-3 epsilon, MRCK, Spectrin beta, erythrocytic, HXK1, RAS, Calcineurin A (beta), FGF1, LKB1, DARP…
609	regulation of synaptic vesicle recycling	50	0.000155729	0.00148364	6	CYFP subunit, Calcineurin A (catalytic), SLC17A7, Dynamin-1, Calcineurin A (beta), Dynamin
610	cellular macromolecule metabolic process	6575	0.000156851	0.00149188	140	DNA2, PP2A cat (alpha), HSP90, PSMC6, PSMD10 (Gankyrin), Gemin5, Calpain 1(mu), EIF5A2, Endoplasmin, IBP2, Ephrin-B receptors, MRCKalpha, PRDX4, N-Ras, Catalase, A1M, dUTPase (DUT), GSTs, E2N(UBC13), Fibulin-3, Alpha-fodrin, C4A protein, UGPA2, Fibrinogen gamma, IBP6, Peroxiredoxin, PSMA6, PYGB, WARS, NPC1, IGHA1, Plasminogen, Gelsolin, Melanotransferrin, ZNF294, C4, EMAPII, PM/SCL-75, DIS3L2, TA…
611	regulation of cell cycle G2/M phase transition	305	0.000159081	0.00151061	15	HSP90, PSMC6, PSMD10 (Gankyrin), Tubulin beta, PSMA6, FHL1 (SLIM1), HSP70, NA14, PSMD12, PSME1, Dynein 1, cytoplasmic, heavy chain, SKP1, 14-3-3 epsilon, APP-BP1, 14-3-3
612	positive regulation of cellular metabolic process	4528	0.00016119	0.00152814	103	DNA2, PP2A cat (alpha), HSP90, PSMC6, PSMD10 (Gankyrin), EIF5A2, EPM2AIP1, Neurexin 1-beta, GSTs, E2N(UBC13), BDNF, Fibrinogen gamma, Peroxiredoxin, Neurexin beta, ITGA6, CYFP subunit, Gelsolin, Melanotransferrin, ICAM1, CD44, PM/SCL-75, NMP200, Fatty acid-binding protein, PNPase(old-35), PYC, Fibulin-1, tcag7.1314, EIF2A, RACK1, Acid sphingomyelinase, AKR1C3, RAP-1A, ALEX, PRDX2, Calcineurin A (…
613	regulation of extrinsic apoptotic signaling pathway	240	0.000168984	0.00159942	13	GSTs, Fibrinogen gamma, Peroxiredoxin, ITGA6, ICAM1, PRDX2, HSP70, Fibrinogen (fibrin), Fibrinogen beta, HSPA1A, NIPA, HSPA1B, Fibrinogen alpha
614	cellular nitrogen compound catabolic process	527	0.000169772	0.00160427	21	DNA2, PP2A cat (alpha), A1M, dUTPase (DUT), CNP1, PM/SCL-75, DIS3L2, PNPase(old-35), HSP70, ALLC, RPS5, QM, POLR2G, CRMP3, FLRE, PNPH, PP2A catalytic, HSPA1A, HSPA1B, WDR61, ENTPD2-alpha
615	positive regulation of metabolic process	4916	0.000171508	0.00161515	110	DNA2, PP2A cat (alpha), HSP90, PSMC6, PSMD10 (Gankyrin), EIF5A2, EPM2AIP1, Ephrin-B receptors, Neurexin 1-beta, GSTs, E2N(UBC13), BDNF, Fibrinogen gamma, Peroxiredoxin, Neurexin beta, WARS, ITGA6, CYFP subunit, IGHA1, Gelsolin, Melanotransferrin, ICAM1, CD44, PM/SCL-75, NMP200, Fatty acid-binding protein, PNPase(old-35), PYC, Fibulin-1, tcag7.1314, EIF2A, RACK1, Acid sphingomyelinase, AKR1C3, RAP…
616	ossification	414	0.000171524	0.00161515	18	Catalase, RACK1, ALEX, RhoA-related, IBP, ES130 (p180), Aggrecan, G-protein alpha-s, Connexin 43, GNAS1, Tropomyosin, Rho GTPase, Versican proteoglycan, GNAS3, Sphingomyelinase, Versican, Perlecan, Tetranectin
617	positive regulation of blood circulation	149	0.000171759	0.00161515	10	HSP90, Fibrinogen gamma, ICAM1, RhoA-related, Fibrinogen (fibrin), Fibrinogen beta, Connexin 43, Tropomyosin, Rho GTPase, Fibrinogen alpha
618	positive regulation of immune response	1387	0.000174259	0.001636	41	HSP90, PSMC6, PSMD10 (Gankyrin), Endoplasmin, N-Ras, E2N(UBC13), C4A protein, Fibrinogen gamma, PSMA6, CYFP subunit, TSLC1, IGHA1, CD44, C4, C1r, RAP-1A, ARPC5, HSP70, Fibrinogen (fibrin), APPL, PNPH, Fibrinogen beta, PSMD12, PSME1, Factor H, ARPC1A, p53BP1, BTN3A2, ARPC1, CYFIP2, HSPA1A, SKP1, Rap1, HXK1, Rho GTPase, C3, RAS, HSPA1B, LKB1, Fibrinogen alpha, Thy-1
619	calcium-mediated signaling	209	0.000174543	0.00163603	12	GSTO1, GSTs, LEC2, VCAM1, ATP1B1, GSTM2, Calcineurin A (catalytic), Calcineurin A (alpha), VILIP1, Calcineurin A (beta), BAI2, ATP1beta subunit
620	positive regulation of protein modification process	1811	0.000175895	0.00164418	50	PP2A cat (alpha), HSP90, PSMD10 (Gankyrin), Neurexin 1-beta, E2N(UBC13), BDNF, Fibrinogen gamma, Peroxiredoxin, Neurexin beta, ICAM1, CD44, RACK1, Acid sphingomyelinase, RAP-1A, ALEX, PRDX2, Sequestosome 1(p62), HSP70, RhoA-related, Neurexin alpha, WFS1, Fibrinogen (fibrin), IBP, Fibrinogen beta, PP2A catalytic, LRP1, UBE3A (E6-AP), SDFR1, Neurexin 1-alpha, G-protein alpha-s, ErbB2, HSPBP1, GNAS1…
621	blood circulation	688	0.000176773	0.00164418	25	Calpain 1(mu), Fibrinogen gamma, ICAM1, ATP1B1, ALEX, HSP70, RhoA-related, APOLPA, Fibrinogen (fibrin), Fibrinogen beta, PON1, G-protein alpha-s, HSPA1A, Connexin 43, GNAS1, ADHX, Tropomyosin, Rho GTPase, HSPA1B, GNAS3, Sphingomyelinase, CYB5R3, Fibrinogen alpha, APG5, ATP1beta subunit
622	commissural neuron axon guidance	18	0.00017683	0.00164418	4	Ephrin-B receptors, Ephrin-B receptor 2, NCAM1, Dystroglycan
623	regulation of Fc receptor mediated stimulatory signaling pathway	18	0.00017683	0.00164418	4	RAP-1A, APPL, APPL1, Rap1
624	cellular response to aldehyde	18	0.00017683	0.00164418	4	Esterase D, ALDR, Aldose reductase, ADHX
625	positive regulation of cellular component movement	855	0.000177365	0.00164652	29	Calpain 1(mu), CD151, Tubulin beta, ITGA6, Plasminogen, ICAM1, Fibulin-1, RACK1, RhoC, Calcineurin A (catalytic), HSP70, RhoA-related, Calcineurin A (alpha), Fibrinogen (fibrin), IBP, ADAM10, LRP1, SPOCK2, Connexin 43, ITGA2, Tubulin beta 2B, Rho GTPase, RAS, FGF1, MAPRE2(RP1), Fibrinogen alpha, PECAM1, MCAM, Thy-1
626	response to ionizing radiation	275	0.000183324	0.00169911	14	von Willebrand factor, VCAM1, ICAM1, HSP70, RhoA-related, Fibrinogen (fibrin), PNPH, TIGAR (C12orf5), p53BP1, Rho GTPase, RAS, LKB1, Fibrinogen alpha, Dynamin
627	positive regulation of defense response	731	0.000184201	0.00170452	26	HSP90, PSMC6, PSMD10 (Gankyrin), Endoplasmin, N-Ras, GSTs, E2N(UBC13), Fibrinogen gamma, PSMA6, TSLC1, Fatty acid-binding protein, HSP70, Fibrinogen (fibrin), APPL, Fibrinogen beta, PSMD12, PSME1, APPL1, HSPA1A, SKP1, Connexin 43, ITGA2, C3, RAS, HSPA1B, Fibrinogen alpha
628	neural nucleus development	123	0.00018901	0.00174623	9	CNP1, HSP70, RhoA-related, MAOB, DHE3, 14-3-3 epsilon, Rho GTPase, MAO, 14-3-3
629	cation homeostasis	1076	0.000190262	0.001755	34	HSP90, Endoplasmin, GSTO1, Ankyrin 1, GSTs, GSTM1, Melanotransferrin, ATP1B1, GSTM2, ALEX, Glycogen phosphorylase, WFS1, THADA, TMEM175, LRP1, SDFR1, G-protein alpha-s, SKP1, FAM82C, Connexin 43, GNAS1, 14-3-3 epsilon, GNAS3, ATP12A, PMCA4, Sphingomyelinase, Thrombin, G-protein alpha-q/11, TTC7A, CALB1, PYGM, Thy-1, 14-3-3, ATP1beta subunit
630	negative regulation of endopeptidase activity	381	0.000190802	0.0017572	17	BIN1 (Amphiphysin II), A1M, C4A protein, Peroxiredoxin, CD44, C4, Fatty acid-binding protein, HSP70, RKIP, APOLPA, PRDX3, SPOCK2, HSPA1A, 14-3-3 epsilon, C3, HSPA1B, 14-3-3
631	positive regulation of protein phosphorylation	1488	0.000196948	0.00181093	43	PP2A cat (alpha), HSP90, PSMD10 (Gankyrin), Neurexin 1-beta, E2N(UBC13), BDNF, Fibrinogen gamma, Peroxiredoxin, Neurexin beta, ICAM1, CD44, RACK1, RAP-1A, ALEX, PRDX2, Sequestosome 1(p62), HSP70, RhoA-related, Neurexin alpha, Fibrinogen (fibrin), IBP, Fibrinogen beta, PP2A catalytic, LRP1, SDFR1, Neurexin 1-alpha, G-protein alpha-s, ErbB2, GNAS1, Rap1, MTCP1(p8), Rho GTPase, C3, RAS, GNAS3, PMCA4…
632	regulation of neurotransmitter receptor activity	124	0.000200925	0.00184457	9	Calpain 1(mu), Ephrin-B receptors, Neurexin 1-beta, Neurexin beta, Neurexin alpha, Ephrin-B receptor 2, Rabphilin-3A, Neurexin 1-alpha, NPTX1
633	intraspecies interaction between organisms	98	0.00020231	0.00185142	8	Neurexin-3 alpha, Neurexin 1-beta, Neurexin beta, Calcineurin A (catalytic), Neurexin alpha, Neurexin-3 beta, Neurexin 1-alpha, Calcineurin A (beta)
634	social behavior	98	0.00020231	0.00185142	8	Neurexin-3 alpha, Neurexin 1-beta, Neurexin beta, Calcineurin A (catalytic), Neurexin alpha, Neurexin-3 beta, Neurexin 1-alpha, Calcineurin A (beta)
635	regulation of reactive oxygen species metabolic process	312	0.000203419	0.00185864	15	HSP90, GSTs, Peroxiredoxin, ICAM1, AKR1C3, PRDX2, RhoA-related, TIGAR (C12orf5), Rho GTPase, PMCA4, Sphingomyelinase, Thrombin, APG5, VDAC 1, Dynamin
636	regulation of secretion by cell	1306	0.00020556	0.00187525	39	Neurexin-3 alpha, Neurexin 1-beta, Fibrinogen gamma, Neurexin beta, TSLC1, EMAPII, Fibulin-1, RAP-1A, ALEX, Calcineurin A (catalytic), Neurexin alpha, MAOB, Calcineurin A (alpha), CaMK II alpha, PPP1R11, Fibrinogen (fibrin), IBP, DHE3, Fibrinogen beta, LRP1, SNAPs, Neurexin-3 beta, NCAM1, Neurexin 1-alpha, G-protein alpha-s, Connexin 43, GNAS1, Rap1, LOC643752, VILIP1, HXK1, SYP, Rho GTPase, Calc…
637	cardiovascular system development	863	0.00020723	0.00188751	29	Neurexin-3 alpha, Ephrin-B receptors, Neurexin 1-beta, Neurexin beta, WARS, Plasminogen, CD44, EMAPII, Calcineurin A (catalytic), RhoA-related, Neurexin alpha, Ephrin-B receptor 2, LRP1, RNF213, Neurexin-3 beta, Neurexin 1-alpha, Connexin 43, ANP32B (april), Rho GTPase, Calcineurin A (beta), FGF1, LKB1, Dystroglycan, PECAM1, Perlecan, Ephrin-B, MCAM, Thy-1, Dynamin
638	negative regulation of nervous system development	535	0.00020822	0.00189356	21	Ephrin-B3, Ephrin-B receptors, Fibulin-3, BDNF, NMP200, DYNLT, Calcineurin A (catalytic), RhoA-related, GARNL4, Calcineurin A (alpha), Ephrin-B receptor 2, APPL, LRP1, UBE3A (E6-AP), Rho GTPase, GFAP, Thrombin, Ephrin-B, Thy-1, 14-3-3, Dynamin
639	endocytosis	821	0.000209477	0.00190201	28	HSP90, BIN1 (Amphiphysin II), Amphiphysin I, Endoplasmin, 90K, A1M, ATP9A, NPC1, IGHA1, Gelsolin, HSP70, PIP5KIII, Calnexin, LRP1, SNAPs, UBE3A (E6-AP), Pacsin 2, DNER, ANKFY1, Pacsin, Dynamin-1, SYP, Rho GTPase, RAS, CD36L2, Perlecan, FNBP1, Dynamin
640	actin filament capping	53	0.00021594	0.00195763	6	Alpha-fodrin, Gelsolin, CAPZA, Tropomyosin, Spectrin beta, erythrocytic, CAPZA1
641	organelle localization by membrane tethering	214	0.000217263	0.00196655	12	HSP90, Neurexin 1-beta, Tubulin beta, Neurexin beta, Neurexin alpha, NA14, Dynein 1, cytoplasmic, heavy chain, Neurexin 1-alpha, YKT6, 14-3-3 epsilon, Nephrocystin, 14-3-3
642	developmental growth	739	0.000218137	0.00197139	26	HSP90, BDNF, CYFP subunit, TSLC1, Plasminogen, Gelsolin, NMP200, ALEX, Calcineurin A (catalytic), Calcineurin A (alpha), IBP, UBE3A (E6-AP), Psapl1, ZFX, CYFIP2, G-protein alpha-s, Connexin 43, GNAS1, Neuromodulin, Calcineurin A (beta), GNAS3, FGF1, LKB1, Sphingomyelinase, Dystroglycan, CD166
643	removal of superoxide radicals	19	0.000221117	0.00198288	4	Peroxiredoxin, PRDX2, SOD3 (EC-SOD), PRDX1
644	cerebellar granule cell differentiation	19	0.000221117	0.00198288	4	Neurexin 1-beta, Neurexin beta, Neurexin alpha, Neurexin 1-alpha
645	learned vocalization behavior or vocal learning	19	0.000221117	0.00198288	4	Neurexin 1-beta, Neurexin beta, Neurexin alpha, Neurexin 1-alpha
646	cerebellar granular layer formation	19	0.000221117	0.00198288	4	Neurexin 1-beta, Neurexin beta, Neurexin alpha, Neurexin 1-alpha
647	response to genistein	19	0.000221117	0.00198288	4	GSTs, GSTM1, Fibrinogen (fibrin), Fibrinogen alpha
648	circulatory system process	699	0.000224786	0.00200325	25	Calpain 1(mu), Fibrinogen gamma, ICAM1, ATP1B1, ALEX, HSP70, RhoA-related, APOLPA, Fibrinogen (fibrin), Fibrinogen beta, PON1, G-protein alpha-s, HSPA1A, Connexin 43, GNAS1, ADHX, Tropomyosin, Rho GTPase, HSPA1B, GNAS3, Sphingomyelinase, CYB5R3, Fibrinogen alpha, APG5, ATP1beta subunit
649	positive regulation of cell growth	315	0.000225475	0.00200325	15	PSMD10 (Gankyrin), LGI1, MACF1, BDNF, CYFP subunit, PM/SCL-75, RhoA-related, IBP, ADAM10, LRP1, ErbB2, Rho GTPase, N-copine, Thrombin, 14-3-3
650	induction of bacterial agglutination	8	0.000225806	0.00200325	3	Fibrinogen (fibrin), Fibrinogen beta, Fibrinogen alpha
651	detoxification of nitrogen compound	8	0.000225806	0.00200325	3	GSTs, GSTM1, GSTM2
652	positive regulation of pinocytosis	8	0.000225806	0.00200325	3	APPL, APPL1, ANKFY1
653	axon choice point recognition	8	0.000225806	0.00200325	3	Ephrin-B3, Neuromodulin, Ephrin-B
654	positive regulation of Fc-gamma receptor signaling pathway involved in phagocytosis	8	0.000225806	0.00200325	3	RAP-1A, APPL, Rap1
655	regulation of cellular amine metabolic process	126	0.000226634	0.00200753	9	PSMC6, PSMD10 (Gankyrin), PSMA6, RKIP, MAOB, PSMD12, PSME1, PMCA4, MAO
656	regulation of long-term neuronal synaptic plasticity	54	0.000239635	0.00211014	6	Ephrin-B receptors, BDNF, Ephrin-B receptor 2, SDFR1, SYP, RAS
657	startle response	54	0.000239635	0.00211014	6	Neurexin 1-beta, Neurexin beta, Fatty acid-binding protein, Neurexin alpha, B-FABP, Neurexin 1-alpha
658	cellular aldehyde metabolic process	76	0.000239673	0.00211014	7	Esterase D, TALDO, AKR1C3, Glyoxalase II, ADHX, PNPO, AATM
659	dopamine receptor signaling pathway	76	0.000239673	0.00211014	7	G-protein alpha-11, ALEX, G-protein alpha-s, GNAS1, EBP50, GNAS3, G-protein alpha-q/11
660	positive regulation of calcium ion transmembrane transport	127	0.000240479	0.00211403	9	GSTO1, GSTs, GSTM1, ATP1B1, GSTM2, HSP70, Thrombin, Thy-1, ATP1beta subunit
661	regulation of actin cytoskeleton organization	502	0.000241962	0.00212064	20	BIN1 (Amphiphysin II), Calpain 1(mu), Alpha-fodrin, CYFP subunit, Gelsolin, ICAM1, CoactosinLP, RhoC, ARPC5, CAPZA, RhoA-related, LRP1, ARPC1A, ARPC1, Tropomyosin, Spectrin beta, erythrocytic, Rho GTPase, RAS, PECAM1, CAPZA1
662	angiogenesis	502	0.000241962	0.00212064	20	Neurexin-3 alpha, Ephrin-B receptors, Neurexin 1-beta, Neurexin beta, WARS, EMAPII, RhoA-related, Neurexin alpha, Ephrin-B receptor 2, RNF213, Neurexin-3 beta, Neurexin 1-alpha, Rho GTPase, FGF1, Dystroglycan, PECAM1, Perlecan, Ephrin-B, MCAM, Thy-1
663	regulation of protein serine/threonine kinase activity	747	0.000257516	0.00224676	26	PP2A cat (alpha), HSP90, PSMD10 (Gankyrin), Ephrin-B receptors, Neurexin 1-beta, GSTs, E2N(UBC13), Peroxiredoxin, Neurexin beta, Acid sphingomyelinase, PRDX2, RhoA-related, Neurexin alpha, Ephrin-B receptor 2, PP2A catalytic, Neurexin 1-alpha, ErbB2, 14-3-3 epsilon, Rho GTPase, RAS, PMCA4, FGF1, LKB1, Sphingomyelinase, Thy-1, 14-3-3
664	positive regulation of calcium-mediated signaling	77	0.000260003	0.00224676	7	GSTO1, GSTs, GSTM1, GSTM2, Calcineurin A (catalytic), Calcineurin A (alpha), NCAM1
665	regulation of secretion	1414	0.000260025	0.00224676	41	Neurexin-3 alpha, Neurexin 1-beta, Fibrinogen gamma, Neurexin beta, TSLC1, EMAPII, Fibulin-1, GAT1, RAP-1A, ALEX, Calcineurin A (catalytic), Neurexin alpha, MAOB, Calcineurin A (alpha), CaMK II alpha, PPP1R11, Fibrinogen (fibrin), IBP, DHE3, Fibrinogen beta, LRP1, SNAPs, Neurexin-3 beta, NCAM1, Neurexin 1-alpha, G-protein alpha-s, Connexin 43, GNAS1, Rap1, LOC643752, VILIP1, HXK1, SYP, EBP50, Rho…
666	aging	665	0.000262291	0.00224676	24	Calpain 1(mu), IBP2, Catalase, GSTs, BDNF, GSTM1, VCAM1, CNP1, Gelsolin, ICAM1, Calcineurin A (catalytic), HSP70, RKIP, Calcineurin A (alpha), IBP, Calnexin, Aggrecan, LRP1, eIF2S1, NCAM1, ADHX, RAS, Sphingomyelinase, Dystroglycan
667	regulation of neurotransmitter transport	285	0.000264378	0.00224676	14	Neurexin-3 alpha, Neurexin beta, GAT1, RAP-1A, Neurexin alpha, MAOB, CaMK II alpha, SNAPs, Neurexin-3 beta, Rap1, LOC643752, SYP, GFAP, MAO
668	regulation of blood coagulation, common pathway	2	0.000264484	0.00224676	2	Fibrinogen (fibrin), Fibrinogen alpha
669	response to granulocyte colony-stimulating factor	2	0.000264484	0.00224676	2	Fibrinogen (fibrin), Fibrinogen alpha
670	negative regulation of blood coagulation, common pathway	2	0.000264484	0.00224676	2	Fibrinogen (fibrin), Fibrinogen alpha
671	negative regulation of protein activation cascade	2	0.000264484	0.00224676	2	Fibrinogen (fibrin), Fibrinogen alpha
672	envenomation resulting in modification of morphology or physiology of other organism	2	0.000264484	0.00224676	2	Fibrinogen (fibrin), Fibrinogen alpha
673	sorbitol biosynthetic process	2	0.000264484	0.00224676	2	ALDR, Aldose reductase
674	cellular response to granulocyte colony-stimulating factor	2	0.000264484	0.00224676	2	Fibrinogen (fibrin), Fibrinogen alpha
675	blood coagulation, common pathway	2	0.000264484	0.00224676	2	Fibrinogen (fibrin), Fibrinogen alpha
676	neuron projection retraction	2	0.000264484	0.00224676	2	Ephrin-B receptors, Ephrin-B receptor 2
677	response to catechin	2	0.000264484	0.00224676	2	GSTs, GSTM1
678	envenomation resulting in modulation of blood coagulation in other organism	2	0.000264484	0.00224676	2	Fibrinogen (fibrin), Fibrinogen alpha
679	respiratory burst involved in inflammatory response	2	0.000264484	0.00224676	2	Peroxiredoxin, PRDX2
680	positive regulation of skeletal muscle contraction by regulation of release of sequestered calcium ion	2	0.000264484	0.00224676	2	GSTO1, GSTs
681	negative regulation of calcium ion export across plasma membrane	2	0.000264484	0.00224676	2	14-3-3 epsilon, 14-3-3
682	injection of substance in to other organism	2	0.000264484	0.00224676	2	Fibrinogen (fibrin), Fibrinogen alpha
683	hexitol biosynthetic process	2	0.000264484	0.00224676	2	ALDR, Aldose reductase
684	negative regulation of extrinsic apoptotic signaling pathway in absence of ligand	55	0.000265329	0.00224735	6	Peroxiredoxin, PRDX2, HSP70, HSPA1A, NIPA, HSPA1B
685	negative regulation of signal transduction in absence of ligand	55	0.000265329	0.00224735	6	Peroxiredoxin, PRDX2, HSP70, HSPA1A, NIPA, HSPA1B
686	response to xenobiotic stimulus	625	0.00026679	0.00225644	23	HSP90, GSTO1, GSTs, GSTM1, ICAM1, GAT1, GSTM2, Acid sphingomyelinase, Calcineurin A (catalytic), HSP70, Calcineurin A (alpha), Fibrinogen (fibrin), TIGAR (C12orf5), UBE3A (E6-AP), NCAM1, HXK1, Calcineurin A (beta), Sphingomyelinase, CYB5R3, Fibrinogen alpha, DARPP-32, AATM, Dynamin
687	positive regulation of neurogenesis	834	0.000270048	0.00227735	28	BIN1 (Amphiphysin II), MACF1, Ephrin-B receptors, BDNF, Tubulin beta, ITGA6, CYFP subunit, NMP200, DYNLT, RAP-1A, HSP70, RhoA-related, MAP6, Ephrin-B receptor 2, LRP1, SDFR1, Plexin C1, HSPA1A, Rap1, Tubulin beta 2B, Pacsin, Rho GTPase, HSPA1B, GFAP, N-copine, LKB1, Dystroglycan, CD36L2
688	gland development	834	0.000270048	0.00227735	28	Calpain 1(mu), Ephrin-B receptors, von Willebrand factor, dUTPase (DUT), Peroxiredoxin, TSLC1, CD44, PNPase(old-35), RAP-1A, PRDX2, WDR77, QM, Fibrinogen (fibrin), IBP, UBE3A (E6-AP), Psapl1, ErbB2, Connexin 43, ITGA2, Rap1, EBP50, Rho GTPase, RAS, DHPR, ALDH2, Dystroglycan, Fibrinogen alpha, AATM
689	protein folding in endoplasmic reticulum	20	0.00027286	0.00229772	4	HSP90, Endoplasmin, HSP70, Calnexin
690	neurotransmitter transport	286	0.000273961	0.00230365	14	Neurexin-3 alpha, Neurexin 1-beta, AP3M2, Neurexin beta, GAT1, HSP70, SLC17A7, Neurexin alpha, AP-3 mu subunits, SNAPs, Rabphilin-3A, Neurexin-3 beta, Neurexin 1-alpha, 14-3-3
691	adenylate cyclase-activating dopamine receptor signaling pathway	36	0.000277722	0.00232853	5	ALEX, G-protein alpha-s, GNAS1, EBP50, GNAS3
692	regulation of synaptic vesicle endocytosis	36	0.000277722	0.00232853	5	Calcineurin A (catalytic), SLC17A7, Dynamin-1, Calcineurin A (beta), Dynamin
693	regulation of filopodium assembly	78	0.000281697	0.00235845	7	Neurexin 1-beta, Neurexin beta, Neurexin alpha, Neurexin 1-alpha, Neuromodulin, Rho GTPase, Dynamin
694	protein heterooligomerization	287	0.00028384	0.00237296	14	PP2A cat (alpha), G-protein alpha-11, Neurexin 1-beta, Neurexin beta, Sequestosome 1(p62), Neurexin alpha, PP2A catalytic, Neurexin 1-alpha, MAT2A, Septin 11, RAS, LKB1, G-protein alpha-q/11, 14-3-3
695	cellular response to heat	103	0.0002849	0.0023784	8	HSP90, HSP70, eIF2S1, HSPA1A, 14-3-3 epsilon, HSPA1B, FGF1, 14-3-3
696	positive regulation of actin filament polymerization	130	0.000286286	0.00238311	9	BIN1 (Amphiphysin II), CYFP subunit, Gelsolin, ICAM1, ARPC5, RhoA-related, ARPC1A, ARPC1, Rho GTPase
697	response to cocaine	130	0.000286286	0.00238311	9	HSP90, GAT1, Acid sphingomyelinase, HSP70, UBE3A (E6-AP), NCAM1, Sphingomyelinase, DARPP-32, Dynamin
698	cellular protein metabolic process	4765	0.000296556	0.00246507	106	PP2A cat (alpha), HSP90, PSMC6, PSMD10 (Gankyrin), Gemin5, EIF5A2, Endoplasmin, IBP2, Ephrin-B receptors, MRCKalpha, PRDX4, N-Ras, A1M, E2N(UBC13), Fibulin-3, Alpha-fodrin, C4A protein, Fibrinogen gamma, IBP6, Peroxiredoxin, PSMA6, WARS, NPC1, IGHA1, Plasminogen, Gelsolin, Melanotransferrin, ZNF294, C4, EMAPII, NMP200, EIF2A, RACK1, UBE2F, PP2A cat (beta), UBR4, Calcineurin A (catalytic), Sequest…
699	immune response	2750	0.000297681	0.00247088	68	HSP90, SIRPB1, Calpain 1(mu), Ephrin-B receptors, PRDX4, N-Ras, Catalase, GSTs, Alpha-fodrin, C4A protein, Fibrinogen gamma, Peroxiredoxin, Tubulin beta, PYGB, CYFP subunit, VCAM1, TSLC1, IGHA1, Gelsolin, DYNC1LI, ICAM1, CD44, C4, PM/SCL-75, Fatty acid-binding protein, SIRBL, C1r, DYNLT, CoactosinLP, RAP-1A, ARPC5, CAPZA, UBR4, HSP70, Glycogen phosphorylase, RhoA-related, CaMK II alpha, Fibrinoge…
700	positive regulation of cold-induced thermogenesis	131	0.000303071	0.00251203	9	Fatty acid-binding protein, ALEX, APPL, Dynein 1, cytoplasmic, heavy chain, G-protein alpha-s, Connexin 43, GNAS1, GNAS3, E-FABP
701	actin filament-based process	799	0.000313218	0.00259243	27	HSP90, Endoplasmin, MRCKalpha, p164-RhoGEF, Alpha-fodrin, Gelsolin, TPM3, RhoC, ARPC5, CAPZA, CXADR, Fimbrin, RhoA-related, Palladin, ARPC1A, Pacsin 2, ARPC1, Connexin 43, Pacsin, MRCK, Tropomyosin, EBP50, Rho GTPase, RAS, Filamin B (TABP), Nephrocystin, CAPZA1
702	positive regulation of transporter activity	191	0.000314201	0.00259686	11	Ephrin-B receptors, GSTO1, GSTs, GSTM1, ATP1B1, GSTM2, HSP70, Ephrin-B receptor 2, PON1, ATP1beta subunit, Dynamin
703	regulation of cell junction assembly	132	0.000320662	0.00264273	9	MACF1, RAP-1A, RhoA-related, LRP1, Connexin 43, Rap1, Rho GTPase, Nephrocystin, Thy-1
704	regulation of membrane permeability	132	0.000320662	0.00264273	9	CNP1, DYNLT, Calcineurin A (catalytic), HSP70, CaMK II alpha, HSPA1A, 14-3-3 epsilon, HSPA1B, 14-3-3
705	cofactor catabolic process	105	0.000324831	0.00267069	8	PRDX4, Catalase, A1M, Peroxiredoxin, PRDX2, PRDX3, FLRE, PRDX1
706	innate immune response-activating signal transduction	326	0.000324976	0.00267069	15	HSP90, PSMC6, PSMD10 (Gankyrin), Endoplasmin, N-Ras, E2N(UBC13), Fibrinogen gamma, PSMA6, Fibrinogen (fibrin), Fibrinogen beta, PSMD12, PSME1, SKP1, RAS, Fibrinogen alpha
707	Golgi localization	21	0.000332751	0.00271533	4	EBP50, Rho GTPase, LKB1, 14-3-3
708	response to hydroxyisoflavone	21	0.000332751	0.00271533	4	GSTs, GSTM1, Fibrinogen (fibrin), Fibrinogen alpha
709	relaxation of cardiac muscle	21	0.000332751	0.00271533	4	GSTs, ATP1B1, GSTM2, ATP1beta subunit
710	cerebellar granular layer morphogenesis	21	0.000332751	0.00271533	4	Neurexin 1-beta, Neurexin beta, Neurexin alpha, Neurexin 1-alpha
711	calcineurin-mediated signaling	21	0.000332751	0.00271533	4	Calcineurin A (catalytic), Calcineurin A (alpha), Calcineurin A (beta), BAI2
712	regulation of microtubule nucleation	9	0.000334619	0.00271533	3	HSP70, HSPA1A, HSPA1B
713	regulation of nucleotide-binding oligomerization domain containing 2 signaling pathway	9	0.000334619	0.00271533	3	HSP70, HSPA1A, HSPA1B
714	cellular detoxification of aldehyde	9	0.000334619	0.00271533	3	Esterase D, Aldose reductase, ADHX
715	negative regulation of synaptic vesicle exocytosis	9	0.000334619	0.00271533	3	RAP-1A, Rap1, LOC643752
716	protein maturation	328	0.000346634	0.0028089	15	AEBP1, Calpain 1(mu), PRDX4, A1M, Fibrinogen gamma, Peroxiredoxin, CYFP subunit, C1r, WFS1, Fibrinogen (fibrin), Fibrinogen beta, ADAM10, CYFIP2, ADAM-TS13, Fibrinogen alpha
717	second-messenger-mediated signaling	517	0.000353311	0.00285901	20	PP2A cat (alpha), GSTO1, GSTs, LEC2, VCAM1, ATP1B1, GSTM2, ALEX, Calcineurin A (catalytic), Calcineurin A (alpha), PP2A catalytic, G-protein alpha-s, GNAS1, VILIP1, EBP50, Calcineurin A (beta), GNAS3, BAI2, G-protein alpha-q/11, ATP1beta subunit
718	macromolecule modification	4190	0.000355974	0.00287655	95	PP2A cat (alpha), HSP90, PSMC6, PSMD10 (Gankyrin), Endoplasmin, Ephrin-B receptors, MRCKalpha, PRDX4, N-Ras, A1M, GSTs, E2N(UBC13), Fibulin-3, Alpha-fodrin, C4A protein, Fibrinogen gamma, Peroxiredoxin, PSMA6, NPC1, IGHA1, Melanotransferrin, ZNF294, C4, NMP200, EIF2A, RACK1, UBE2F, PP2A cat (beta), ALEX, UBR4, Calcineurin A (catalytic), Sequestosome 1(p62), RING1, HSP70, RhoA-related, RKIP, Calci…
719	cellular respiration	226	0.000357493	0.0028848	12	LYRM7, CYC1, Catalase, BDNF, MDH1, NDUFA8, PDH beta, SDHB, NDUFB7, NDUFA2, GPD1, ETFB
720	synaptic membrane adhesion	38	0.00036004	0.00290132	5	Neurexin 1-beta, Neurexin beta, TSLC1, Neurexin alpha, Neurexin 1-alpha
721	response to ethanol	366	0.000366512	0.00294938	16	PP2A cat (alpha), Catalase, GSTs, VCAM1, Gelsolin, ICAM1, HSP70, RhoA-related, RKIP, MAOB, PP2A catalytic, HSPA1A, Rho GTPase, HSPA1B, AATM, MAO
722	neuron projection extension	107	0.000369213	0.0029629	8	HSP90, BDNF, CYFP subunit, Calcineurin A (catalytic), CYFIP2, Calcineurin A (beta), LKB1, CD166
723	cellular response to nerve growth factor stimulus	107	0.000369213	0.0029629	8	BDNF, DYNC1LI, RAP-1A, HSP70, DYNC1LI2, UBE3A (E6-AP), Dynein 1, cytoplasmic, heavy chain, Rap1
724	positive regulation of developmental process	2217	0.000379471	0.00304101	57	HSP90, BIN1 (Amphiphysin II), MACF1, Ephrin-B receptors, N-Ras, Neurexin 1-beta, BDNF, Fibrinogen gamma, LEC2, Tubulin beta, Neurexin beta, ITGA6, CYFP subunit, NMP200, RACK1, DYNLT, RAP-1A, ALEX, HSP70, Fimbrin, RhoA-related, Neurexin alpha, MAP6, Ephrin-B receptor 2, Fibrinogen (fibrin), IBP, PNPH, Fibrinogen beta, LRP1, p53BP1, SDFR1, NCAM1, Neurexin 1-alpha, Plexin C1, G-protein alpha-s, HSPA…
725	response to thyroid hormone	82	0.000383471	0.00306883	7	ALDR, HSP70, Fibrinogen (fibrin), Dynein 1, cytoplasmic, heavy chain, Aldose reductase, Fibrinogen alpha, Thrombin
726	Fc receptor signaling pathway	368	0.000389063	0.00310929	16	HSP90, PSMC6, PSMD10 (Gankyrin), PSMA6, CYFP subunit, ARPC5, Calcineurin A (catalytic), Calcineurin A (alpha), PSMD12, PSME1, ARPC1A, ARPC1, CYFIP2, SKP1, Rho GTPase, Calcineurin A (beta)
727	hexose biosynthetic process	59	0.000390474	0.00311627	6	ALDR, PYC, MDH1, Aldose reductase, AATM, GPD1
728	negative regulation of proteolysis	561	0.000391223	0.00311796	21	HSP90, BIN1 (Amphiphysin II), A1M, C4A protein, Peroxiredoxin, CD44, C4, Fatty acid-binding protein, HSP70, RKIP, APOLPA, PRDX3, SPOCK2, WFDC6, HSP90AB2P, HSPA1A, 14-3-3 epsilon, C3, HSPA1B, Thrombin, 14-3-3
729	modification-dependent macromolecule catabolic process	684	0.000393709	0.00313347	24	HSP90, PSMC6, PSMD10 (Gankyrin), Endoplasmin, E2N(UBC13), PSMA6, ZNF294, PM/SCL-75, DIS3L2, PNPase(old-35), PP2A cat (beta), UBR4, Sequestosome 1(p62), HSP70, PPP1R11, WFS1, PSMD12, PP2A catalytic, PSME1, RNF213, UBE3A (E6-AP), SKP1, DDB1, TRIM2
730	negative regulation of neuron differentiation	406	0.000398138	0.00316438	17	Ephrin-B3, Ephrin-B receptors, Fibulin-3, NMP200, Calcineurin A (catalytic), RhoA-related, GARNL4, Calcineurin A (alpha), Ephrin-B receptor 2, LRP1, UBE3A (E6-AP), Rho GTPase, GFAP, Ephrin-B, Thy-1, 14-3-3, Dynamin
731	positive regulation of neuron projection development	522	0.000399266	0.003169	20	MACF1, BDNF, Tubulin beta, ITGA6, CYFP subunit, DYNLT, RAP-1A, HSP70, RhoA-related, MAP6, LRP1, SDFR1, Plexin C1, Rap1, Tubulin beta 2B, Pacsin, Rho GTPase, N-copine, LKB1, CD36L2
732	response to L-ascorbic acid	22	0.000401497	0.00318236	4	von Willebrand factor, Catalase, GSTs, ITGA2
733	regulation of synaptic plasticity	333	0.000406285	0.00321591	15	Ephrin-B receptors, BDNF, MPP2, Calcineurin A (catalytic), Sequestosome 1(p62), CaMK II alpha, Ephrin-B receptor 2, SDFR1, SYP, Rho GTPase, RAS, Calcineurin A (beta), GFAP, CALB1, 14-3-3
734	regulation of cardiac muscle contraction by calcium ion signaling	39	0.00040752	0.00322129	5	GSTO1, GSTs, ATP1B1, GSTM2, ATP1beta subunit
735	negative regulation of protein complex assembly	197	0.000408718	0.00322637	11	Calpain 1(mu), Alpha-fodrin, Tubulin beta, Gelsolin, CAPZA, VDAC 2, Tropomyosin, Spectrin beta, erythrocytic, Rho GTPase, PECAM1, CAPZA1
736	proteolysis	1685	0.00041468	0.00326899	46	HGFA, HSP90, PSMC6, PSMD10 (Gankyrin), AEBP1, Calpain 1(mu), Endoplasmin, E2N(UBC13), Fibrinogen gamma, PSMA6, CYFP subunit, Plasminogen, ZNF294, NMP200, C1r, PP2A cat (beta), Aminopeptidase P1, UBR4, Sequestosome 1(p62), HSP70, RhoA-related, APOLPA, PPP1R11, WFS1, Fibrinogen (fibrin), Fibrinogen beta, ADAM22, PSMD12, PP2A catalytic, PSME1, Aggrecan, ADAM10, RNF213, UBE3A (E6-AP), CYFIP2, UGCGL1,…
737	endothelium development	137	0.000421762	0.0033203	9	GSTs, ICAM1, RAP-1A, RhoA-related, Connexin 43, Rap1, Rho GTPase, PECAM1, HAPLN2
738	negative regulation of actin filament depolymerization	60	0.000427982	0.0033647	6	Alpha-fodrin, Gelsolin, CAPZA, Tropomyosin, Spectrin beta, erythrocytic, CAPZA1
739	activation of immune response	947	0.000434688	0.0034128	30	HSP90, PSMC6, PSMD10 (Gankyrin), Endoplasmin, N-Ras, E2N(UBC13), C4A protein, Fibrinogen gamma, PSMA6, CYFP subunit, IGHA1, C4, C1r, ARPC5, Fibrinogen (fibrin), Fibrinogen beta, PSMD12, PSME1, Factor H, ARPC1A, BTN3A2, ARPC1, CYFIP2, SKP1, Rho GTPase, C3, RAS, LKB1, Fibrinogen alpha, Thy-1
740	cell maturation	265	0.000439814	0.00344838	13	Neurexin 1-beta, Fibrinogen gamma, Tubulin beta, Neurexin beta, Neurexin alpha, RKIP, Fibrinogen (fibrin), MTCH1, Neurexin 1-alpha, Connexin 43, Rho GTPase, C3, G-protein alpha-q/11
741	response to oxygen levels	774	0.000440931	0.00345247	26	HSP90, PSMC6, PSMD10 (Gankyrin), Endoplasmin, Catalase, BDNF, PSMA6, VCAM1, ICAM1, Fatty acid-binding protein, ATP1B1, Glycogen phosphorylase, RhoA-related, Palladin, SOD3 (EC-SOD), IBP, TIGAR (C12orf5), PSMD12, PSME1, ITGA2, HXK1, Rho GTPase, ALDH2, Perlecan, PYGM, ATP1beta subunit
742	zymogen activation	84	0.000444361	0.003471	7	Fibrinogen gamma, CYFP subunit, C1r, Fibrinogen (fibrin), Fibrinogen beta, CYFIP2, Fibrinogen alpha
743	regulation of epithelial cell apoptotic process	138	0.000444833	0.003471	9	Fibrinogen gamma, Gelsolin, ICAM1, AKR1C3, WFS1, Fibrinogen (fibrin), Fibrinogen beta, eIF2S1, Fibrinogen alpha
744	positive regulation of cell-substrate adhesion	199	0.000445092	0.003471	11	Fibrinogen gamma, ITGA6, Fibulin-1, Fibrinogen (fibrin), Fibrinogen beta, SPOCK2, Rho GTPase, Dystroglycan, Fibrinogen alpha, Thy-1, Dynamin
745	import into nucleus	168	0.000450324	0.0034977	10	Gemin5, NTF2, SNRPD2 (SMD2), Calcineurin A (catalytic), HSP70, Calcineurin A (alpha), APPL, SNRPD3 (SMD3), APPL1, Dystroglycan
746	cellular response to catecholamine stimulus	168	0.000450324	0.0034977	10	G-protein alpha-11, BDNF, ALEX, G-protein alpha-s, GNAS1, EBP50, GNAS3, PMCA4, G-protein alpha-q/11, Dynamin
747	cellular response to monoamine stimulus	168	0.000450324	0.0034977	10	G-protein alpha-11, BDNF, ALEX, G-protein alpha-s, GNAS1, EBP50, GNAS3, PMCA4, G-protein alpha-q/11, Dynamin
748	mitotic cell cycle	1039	0.000456955	0.00354445	32	DNA2, PP2A cat (alpha), HSP90, Tubulin beta, DYNC1LI, DYNLT3, DIS3L2, DYNLT, PAICS, RhoC, C10orf119, Calcineurin A (catalytic), HSP70, RhoA-related, NA14, Calcineurin A (alpha), CaMK II alpha, Tubulin beta 6, PP2A catalytic, Dynein 1, cytoplasmic, heavy chain, SKP1, 14-3-3 epsilon, Tubulin beta 2B, ANP32B (april), Rho GTPase, RAS, NIPA, MAPRE2(RP1), Sphingomyelinase, APP-BP1, 14-3-3, Dynamin
749	regulation of dephosphorylation	301	0.000457757	0.00354498	14	PP2A cat (alpha), HSP90, Endoplasmin, Acid sphingomyelinase, PPP1R11, IBP, PP2A catalytic, ITGA2, 14-3-3 epsilon, Versican proteoglycan, Sphingomyelinase, DARPP-32, Versican, 14-3-3
750	growth	776	0.000458244	0.00354498	26	HSP90, BDNF, CYFP subunit, TSLC1, Plasminogen, Gelsolin, NMP200, ALEX, Calcineurin A (catalytic), Calcineurin A (alpha), IBP, UBE3A (E6-AP), Psapl1, ZFX, CYFIP2, G-protein alpha-s, Connexin 43, GNAS1, Neuromodulin, Calcineurin A (beta), GNAS3, FGF1, LKB1, Sphingomyelinase, Dystroglycan, CD166
751	cell surface receptor signaling pathway involved in cell-cell signaling	650	0.000461324	0.00356405	23	PSMC6, PSMD10 (Gankyrin), MACF1, BDNF, CELSR2, PSMA6, MPP2, CD44, Calcineurin A (catalytic), SLC17A7, RhoA-related, Calcineurin A (alpha), CaMK II alpha, PSMD12, PSME1, SKP1, EBP50, Rho GTPase, C3, Calcineurin A (beta), DDB1, WDR61, LKB1
752	positive regulation of cell motility	820	0.000467279	0.00360526	27	Calpain 1(mu), CD151, ITGA6, Plasminogen, ICAM1, Fibulin-1, RACK1, RhoC, Calcineurin A (catalytic), HSP70, RhoA-related, Calcineurin A (alpha), Fibrinogen (fibrin), IBP, ADAM10, LRP1, SPOCK2, Connexin 43, ITGA2, Rho GTPase, RAS, FGF1, MAPRE2(RP1), Fibrinogen alpha, PECAM1, MCAM, Thy-1
753	postsynaptic membrane organization	61	0.000468241	0.00360788	6	Ephrin-B receptors, Neurexin 1-beta, Neurexin beta, Neurexin alpha, Ephrin-B receptor 2, Neurexin 1-alpha
754	negative regulation of cysteine-type endopeptidase activity involved in apoptotic process	139	0.000468931	0.00360841	9	Peroxiredoxin, CD44, Fatty acid-binding protein, HSP70, PRDX3, HSPA1A, 14-3-3 epsilon, HSPA1B, 14-3-3
755	positive regulation of ion transmembrane transport	267	0.00047217	0.00361962	13	Ephrin-B receptors, GSTO1, GSTs, GSTM1, ATP1B1, GSTM2, HSP70, Ephrin-B receptor 2, EBP50, Thrombin, Thy-1, ATP1beta subunit, Dynamin
756	positive regulation of apoptotic cell clearance	10	0.000472261	0.00361962	3	C4A protein, C4, C3
757	terpenoid catabolic process	10	0.000472261	0.00361962	3	AKR1C3, Aldose reductase, CRABP1
758	positive regulation of supramolecular fiber organization	302	0.000473067	0.00362102	14	BIN1 (Amphiphysin II), CYFP subunit, Gelsolin, ICAM1, RhoC, ARPC5, HSP70, RhoA-related, ARPC1A, ARPC1, HSPA1A, Tropomyosin, Rho GTPase, HSPA1B
759	gliogenesis	375	0.000477667	0.00365142	16	GSTs, CNP1, Gelsolin, LAMA2, RhoA-related, ADAM22, LRP1, ErbB2, DNER, Neuromodulin, Rho GTPase, RAS, Versican proteoglycan, GFAP, Dystroglycan, Versican
760	microvillus assembly	23	0.000479813	0.00365338	4	RAP-1A, Fimbrin, Rap1, EBP50
761	chaperone-mediated protein complex assembly	23	0.000479813	0.00365338	4	HSP90, HSP70, HSPA1A, HSPA1B
762	auditory behavior	23	0.000479813	0.00365338	4	Neurexin 1-beta, Neurexin beta, Neurexin alpha, Neurexin 1-alpha
763	localization within membrane	170	0.000494233	0.00375333	10	Neurexin 1-beta, Neurexin beta, ATP1B1, Neurexin alpha, NA14, CaMK II alpha, Neurexin 1-alpha, Rho GTPase, Thy-1, ATP1beta subunit
764	reactive oxygen species metabolic process	170	0.000494233	0.00375333	10	HSP90, PRDX4, Catalase, Peroxiredoxin, PRDX2, MAOB, SOD3 (EC-SOD), PRDX3, PRDX1, MAO
765	glial cell differentiation	304	0.000504999	0.00383007	14	GSTs, CNP1, Gelsolin, LAMA2, RhoA-related, ADAM22, LRP1, ErbB2, DNER, Neuromodulin, Rho GTPase, RAS, GFAP, Dystroglycan
766	macromolecule metabolic process	7955	0.000508593	0.00385229	161	DNA2, PP2A cat (alpha), HGFA, HSP90, PSMC6, PSMD10 (Gankyrin), Gemin5, AEBP1, Calpain 1(mu), EIF5A2, Endoplasmin, IBP2, Ephrin-B receptors, hnRNP M, MRCKalpha, PRDX4, von Willebrand factor, N-Ras, Catalase, A1M, dUTPase (DUT), GSTs, E2N(UBC13), Fibulin-3, Alpha-fodrin, C4A protein, UGPA2, Fibrinogen gamma, IBP6, Peroxiredoxin, PSMA6, SNRPD2 (SMD2), PYGB, WARS, NPC1, CYFP subunit, IGHA1, Plasminog…
767	epiboly involved in wound healing	41	0.000516481	0.00389678	5	CD151, CD44, RhoC, RhoA-related, Rho GTPase
768	negative regulation of neurotransmitter transport	41	0.000516481	0.00389678	5	RAP-1A, MAOB, Rap1, LOC643752, MAO
769	wound healing, spreading of cells	41	0.000516481	0.00389678	5	CD151, CD44, RhoC, RhoA-related, Rho GTPase
770	positive regulation of neuron differentiation	656	0.000523333	0.00394056	23	MACF1, BDNF, Tubulin beta, ITGA6, CYFP subunit, NMP200, DYNLT, RAP-1A, HSP70, RhoA-related, MAP6, LRP1, SDFR1, Plexin C1, HSPA1A, Rap1, Tubulin beta 2B, Pacsin, Rho GTPase, HSPA1B, N-copine, LKB1, CD36L2
771	positive regulation of cell migration	783	0.000523642	0.00394056	26	Calpain 1(mu), CD151, ITGA6, Plasminogen, ICAM1, Fibulin-1, RACK1, RhoC, Calcineurin A (catalytic), HSP70, RhoA-related, Calcineurin A (alpha), Fibrinogen (fibrin), IBP, ADAM10, LRP1, Connexin 43, ITGA2, Rho GTPase, RAS, FGF1, MAPRE2(RP1), Fibrinogen alpha, PECAM1, MCAM, Thy-1
772	response to nerve growth factor	113	0.000532796	0.00400425	8	BDNF, DYNC1LI, RAP-1A, HSP70, DYNC1LI2, UBE3A (E6-AP), Dynein 1, cytoplasmic, heavy chain, Rap1
773	negative regulation of growth	379	0.000535688	0.0040178	16	PP2A cat (alpha), PNPase(old-35), RACK1, ALEX, FHL1 (SLIM1), CXADR, HSP70, IBP, PP2A catalytic, G-protein alpha-s, HSPA1A, Connexin 43, GNAS1, HSPA1B, GNAS3, LKB1
774	negative regulation of protein kinase activity	342	0.000535983	0.0040178	15	PP2A cat (alpha), Ephrin-B receptors, GSTs, WARS, Fatty acid-binding protein, RACK1, Acid sphingomyelinase, Ephrin-B receptor 2, PP2A catalytic, 14-3-3 epsilon, Sphingomyelinase, DARPP-32, G-protein alpha-q/11, Thy-1, 14-3-3
775	regulation of cellular catabolic process	1140	0.000539221	0.00403685	34	HSP90, PSMC6, PSMD10 (Gankyrin), Calpain 1(mu), hnRNP M, PSMA6, NPC1, PM/SCL-75, Fatty acid-binding protein, PNPase(old-35), RACK1, HSP70, PIP5KIII, POLR2G, IBP, TIGAR (C12orf5), PSMD12, PSME1, VPS13C, LRP1, UBE3A (E6-AP), HSP90AB2P, HSPA1A, HSPBP1, Pacsin, HSPA1B, PMCA4, GFAP, LKB1, CD36L2, APG5, VDAC 1, 14-3-3, GPD1
776	proteolysis involved in cellular protein catabolic process	742	0.000541867	0.00405143	25	HSP90, PSMC6, PSMD10 (Gankyrin), Endoplasmin, E2N(UBC13), PSMA6, Plasminogen, ZNF294, NMP200, PP2A cat (beta), UBR4, Sequestosome 1(p62), HSP70, PPP1R11, WFS1, PSMD12, PP2A catalytic, PSME1, RNF213, UBE3A (E6-AP), UGCGL1, SKP1, DDB1, TRIM2, DDI1
777	regulation of mRNA catabolic process	271	0.000542968	0.00405444	13	PSMC6, PSMD10 (Gankyrin), hnRNP M, PSMA6, PM/SCL-75, PNPase(old-35), HSP70, POLR2G, PSMD12, PSME1, HSPA1A, HSPA1B, 14-3-3
778	regulation of GTPase activity	658	0.000545562	0.00406857	23	BIN1 (Amphiphysin II), Amphiphysin I, Ephrin-B receptors, ITGA6, ICAM1, RACK1, DYNLT, RAP-1A, ALEX, GARNL4, Plexin C1, G-protein alpha-s, ErbB2, RANBP3, GNAS1, Rap1, Rho GTPase, RAS, GNAS3, MAPRE2(RP1), G-protein alpha-q/11, PECAM1, Thy-1
779	negative regulation of supramolecular fiber organization	204	0.000548058	0.00408194	11	Calpain 1(mu), Alpha-fodrin, Tubulin beta, Gelsolin, CAPZA, HSP70, Tropomyosin, Spectrin beta, erythrocytic, PECAM1, Perlecan, CAPZA1
780	cell junction organization	307	0.000556329	0.00413823	14	CD151, ITGA6, TSLC1, RhoC, CAPZA, CXADR, RhoA-related, Connexin 43, ITGA2, Rho GTPase, PECAM1, LAMG1, Thy-1, CAPZA1
781	positive regulation of substrate adhesion-dependent cell spreading	63	0.00055757	0.00414215	6	Fibrinogen gamma, Fibrinogen (fibrin), Fibrinogen beta, Rho GTPase, Fibrinogen alpha, Dynamin
782	cellular response to growth factor stimulus	830	0.000561694	0.00416413	27	hnRNP M, Catalase, GSTs, BDNF, VCAM1, DYNC1LI, CD44, RACK1, AKR1C3, RAP-1A, HSP70, RhoA-related, POLR2G, APPL, Aggrecan, DYNC1LI2, UBE3A (E6-AP), Dynein 1, cytoplasmic, heavy chain, APPL1, ErbB2, Connexin 43, Rap1, Rho GTPase, FGF1, Sphingomyelinase, PECAM1, Tetranectin
783	establishment or maintenance of cell polarity	272	0.000562007	0.00416413	13	HSP90, MACF1, Ephrin-B receptors, Ankyrin 1, DYNLT, RhoC, ARPC5, RhoA-related, Connexin 43, MRCK, EBP50, Rho GTPase, LKB1
784	negative regulation of multicellular organism growth	24	0.000568423	0.00416413	4	ALEX, G-protein alpha-s, GNAS1, GNAS3
785	regulation of modification of postsynaptic structure	24	0.000568423	0.00416413	4	CYFP subunit, RhoA-related, Rho GTPase, CAMKV
786	cellular response to superoxide	24	0.000568423	0.00416413	4	Peroxiredoxin, PRDX2, SOD3 (EC-SOD), PRDX1
787	cellular response to oxygen radical	24	0.000568423	0.00416413	4	Peroxiredoxin, PRDX2, SOD3 (EC-SOD), PRDX1
788	primary alcohol catabolic process	24	0.000568423	0.00416413	4	AKR1C3, Aldose reductase, ADHX, ALDH2
789	membrane repolarization during cardiac muscle cell action potential	24	0.000568423	0.00416413	4	ATP1B1, 14-3-3 epsilon, 14-3-3, ATP1beta subunit
790	synapse maturation	24	0.000568423	0.00416413	4	Neurexin 1-beta, Neurexin beta, Neurexin alpha, Neurexin 1-alpha
791	cardiac muscle cell membrane repolarization	24	0.000568423	0.00416413	4	ATP1B1, 14-3-3 epsilon, 14-3-3, ATP1beta subunit
792	membrane repolarization during action potential	24	0.000568423	0.00416413	4	ATP1B1, 14-3-3 epsilon, 14-3-3, ATP1beta subunit
793	negative regulation of endothelial cell apoptotic process	42	0.000578524	0.00422745	5	Fibrinogen gamma, ICAM1, Fibrinogen (fibrin), Fibrinogen beta, Fibrinogen alpha
794	epiboly	42	0.000578524	0.00422745	5	CD151, CD44, RhoC, RhoA-related, Rho GTPase
795	positive regulation of ERK1 and ERK2 cascade	382	0.000583078	0.00425537	16	Neurexin 1-beta, Fibrinogen gamma, Neurexin beta, ICAM1, CD44, RAP-1A, Neurexin alpha, Fibrinogen (fibrin), Fibrinogen beta, LRP1, SDFR1, Neurexin 1-alpha, Rap1, C3, RAS, Fibrinogen alpha
796	liver regeneration	88	0.000589219	0.00429198	7	von Willebrand factor, PNPase(old-35), RAP-1A, QM, Fibrinogen (fibrin), Rap1, Fibrinogen alpha
797	regulation of response to stress	2157	0.000590724	0.00429198	55	HSP90, PSMC6, PSMD10 (Gankyrin), Endoplasmin, Ephrin-B receptors, N-Ras, A1M, GSTs, E2N(UBC13), Fibrinogen gamma, Peroxiredoxin, PSMA6, TSLC1, Plasminogen, CD44, Fatty acid-binding protein, PNPase(old-35), SCLY, RACK1, PRDX2, Calcineurin A (catalytic), HSP70, Calcineurin A (alpha), CaMK II alpha, WFS1, Fibrinogen (fibrin), APPL, PNPH, Fibrinogen beta, TIGAR (C12orf5), PSMD12, PSME1, VPS13C, LRP1,…
798	cellular protein modification process	3928	0.000591053	0.00429198	89	PP2A cat (alpha), HSP90, PSMC6, PSMD10 (Gankyrin), Endoplasmin, Ephrin-B receptors, MRCKalpha, PRDX4, N-Ras, A1M, E2N(UBC13), Fibulin-3, Alpha-fodrin, C4A protein, Fibrinogen gamma, Peroxiredoxin, PSMA6, NPC1, IGHA1, Melanotransferrin, ZNF294, C4, NMP200, EIF2A, RACK1, UBE2F, PP2A cat (beta), UBR4, Calcineurin A (catalytic), Sequestosome 1(p62), RING1, HSP70, RhoA-related, RKIP, Calcineurin A (al…
799	protein modification process	3928	0.000591053	0.00429198	89	PP2A cat (alpha), HSP90, PSMC6, PSMD10 (Gankyrin), Endoplasmin, Ephrin-B receptors, MRCKalpha, PRDX4, N-Ras, A1M, E2N(UBC13), Fibulin-3, Alpha-fodrin, C4A protein, Fibrinogen gamma, Peroxiredoxin, PSMA6, NPC1, IGHA1, Melanotransferrin, ZNF294, C4, NMP200, EIF2A, RACK1, UBE2F, PP2A cat (beta), UBR4, Calcineurin A (catalytic), Sequestosome 1(p62), RING1, HSP70, RhoA-related, RKIP, Calcineurin A (al…
800	regulation of leukocyte cell-cell adhesion	539	0.000596719	0.00432771	20	HSP90, Ephrin-B3, SIRPB1, Calpain 1(mu), IBP2, Ephrin-B receptors, GSTs, Peroxiredoxin, VCAM1, ICAM1, CD44, SIRBL, PRDX2, RhoA-related, IBP, PNPH, ErbB2, Rho GTPase, Ephrin-B, Thy-1
801	cellular lipid catabolic process	274	0.000601783	0.00435898	13	GSTs, Fatty acid-binding protein, Acid sphingomyelinase, AKR1C3, B-FABP, LRP1, ACOX2, Aldose reductase, ECH1, Sphingomyelinase, CRABP1, E-FABP, ETFB
802	regulation of synaptic vesicle exocytosis	175	0.000619755	0.00448356	10	Neurexin-3 alpha, Neurexin beta, RAP-1A, Neurexin alpha, CaMK II alpha, SNAPs, Neurexin-3 beta, Rap1, LOC643752, SYP
803	ATP metabolic process	275	0.000622546	0.00449815	13	CYC1, BDNF, PMGE, ATP5H, ATP1B1, NDUFA8, HSP70, HSPA1A, NDUFB7, NDUFA2, HXK1, HSPA1B, ATP1beta subunit
804	urogenital system development	541	0.000624748	0.00450844	20	Ephrin-B receptors, Catalase, GSTs, BDNF, ITGA6, CD44, ALDR, HSP70, WDR77, WFS1, Ephrin-B receptor 2, UBE3A (E6-AP), Psapl1, Aldose reductase, Versican proteoglycan, FGF1, Versican, PECAM1, CALB1, Ephrin-B
805	protein maturation by protein folding	11	0.00064153	0.00458959	3	PRDX4, Peroxiredoxin, WFS1
806	positive regulation of Fc receptor mediated stimulatory signaling pathway	11	0.00064153	0.00458959	3	RAP-1A, APPL, Rap1
807	phospholipase C-activating dopamine receptor signaling pathway	11	0.00064153	0.00458959	3	G-protein alpha-11, EBP50, G-protein alpha-q/11
808	metanephric collecting duct development	11	0.00064153	0.00458959	3	ALDR, Aldose reductase, CALB1
809	regulation of microtubule binding	11	0.00064153	0.00458959	3	PP2A cat (alpha), PP2A cat (beta), PP2A catalytic
810	regulation of heart rate by chemical signal	11	0.00064153	0.00458959	3	14-3-3 epsilon, Tropomyosin, 14-3-3
811	positive regulation of tumor necrosis factor-mediated signaling pathway	11	0.00064153	0.00458959	3	HSP70, HSPA1A, HSPA1B
812	spliceosomal snRNP assembly	43	0.000645993	0.00461583	5	Gemin5, SNRPD2 (SMD2), NMP200, WDR77, SNRPD3 (SMD3)
813	response to catecholamine	176	0.000647775	0.00462287	10	G-protein alpha-11, BDNF, ALEX, G-protein alpha-s, GNAS1, EBP50, GNAS3, PMCA4, G-protein alpha-q/11, Dynamin
814	apoptotic process	1339	0.000657426	0.00468597	38	PP2A cat (alpha), HSP90, PSMD10 (Gankyrin), Peroxiredoxin, CYFP subunit, TSLC1, Gelsolin, EMAPII, RACK1, PP2A cat (beta), Sequestosome 1(p62), HSP70, RhoA-related, APIP, PRDX3, POLR2G, CaMK II alpha, SCML2, APPL, IBP, PNPH, TIGAR (C12orf5), PP2A catalytic, MTCH1, APPL1, CYFIP2, FAM82C, Connexin 43, NDPK C, Rho GTPase, RAS, LKB1, APG5, TOPAZ1, NPTX1, VDAC 1, APP-BP1, 14-3-3
815	positive regulation of release of sequestered calcium ion into cytosol	65	0.000659599	0.0046957	6	GSTO1, GSTs, GSTM1, GSTM2, Thrombin, Thy-1
816	NMDA glutamate receptor clustering	25	0.000668058	0.00474428	4	Neurexin 1-beta, Neurexin beta, Neurexin alpha, Neurexin 1-alpha
817	cerebellar granular layer development	25	0.000668058	0.00474428	4	Neurexin 1-beta, Neurexin beta, Neurexin alpha, Neurexin 1-alpha
818	tissue regeneration	117	0.000671264	0.00476121	8	Plasminogen, Gelsolin, Calcineurin A (catalytic), Calcineurin A (alpha), IBP, Connexin 43, Neuromodulin, Dystroglycan
819	response to glucose	313	0.000672388	0.00476337	14	PP2A cat (alpha), VCAM1, ICAM1, RACK1, RAP-1A, Calcineurin A (catalytic), RhoA-related, Calcineurin A (alpha), PP2A catalytic, Aggrecan, Connexin 43, Rap1, Rho GTPase, NPTX1
820	glucose metabolic process	177	0.000676833	0.00478318	10	PMGE, Fatty acid-binding protein, PYC, MDH1, PDH beta, IBP, HXK1, E-FABP, AATM, GPD1
821	regulation of postsynapse organization	177	0.000676833	0.00478318	10	Neurexin 1-beta, Neurexin beta, HSP70, Neurexin alpha, ADAM10, UBE3A (E6-AP), Neurexin 1-alpha, Neuromodulin, NPTX1, Dynamin
822	tissue development	2730	0.000678859	0.00479165	66	PP2A cat (alpha), Calpain 1(mu), MACF1, CD151, Catalase, GSTs, BDNF, Tubulin beta, PSMA6, ITGA6, VCAM1, Plasminogen, Gelsolin, ICAM1, CD44, Fatty acid-binding protein, RhoC, AKR1C3, RAP-1A, ALEX, Calcineurin A (catalytic), LAMA2, CXADR, HSP70, WDR77, RhoA-related, Palladin, Calcineurin A (alpha), IBP, ZNF750, TIGAR (C12orf5), Lumican, PP2A catalytic, Aggrecan, Psapl1, G-protein alpha-s, ErbB2, Co…
823	cellular metal ion homeostasis	885	0.000684937	0.00482868	28	HSP90, Endoplasmin, GSTO1, GSTs, GSTM1, Melanotransferrin, ATP1B1, GSTM2, Glycogen phosphorylase, WFS1, THADA, LRP1, SDFR1, SKP1, FAM82C, Connexin 43, 14-3-3 epsilon, ATP12A, PMCA4, Sphingomyelinase, Thrombin, G-protein alpha-q/11, TTC7A, CALB1, PYGM, Thy-1, 14-3-3, ATP1beta subunit
824	response to growth factor	886	0.00069686	0.00490292	28	hnRNP M, Catalase, GSTs, BDNF, VCAM1, DYNC1LI, CD44, RACK1, AKR1C3, RAP-1A, HSP70, RhoA-related, POLR2G, APPL, Lumican, Aggrecan, DYNC1LI2, UBE3A (E6-AP), Dynein 1, cytoplasmic, heavy chain, APPL1, ErbB2, Connexin 43, Rap1, Rho GTPase, FGF1, Sphingomyelinase, PECAM1, Tetranectin
825	positive regulation of calcium ion transport	210	0.000697158	0.00490292	11	GSTO1, GSTs, GSTM1, ATP1B1, GSTM2, HSP70, CaMK II alpha, WFS1, Thrombin, Thy-1, ATP1beta subunit
826	regulation of insulin secretion	351	0.000699523	0.0049136	15	Neurexin 1-beta, Neurexin beta, RAP-1A, Calcineurin A (catalytic), Neurexin alpha, Calcineurin A (alpha), DHE3, LRP1, Neurexin 1-alpha, G-protein alpha-s, Connexin 43, Rap1, VILIP1, Rho GTPase, Calcineurin A (beta)
827	positive regulation of ion transmembrane transporter activity	178	0.000706959	0.00495383	10	Ephrin-B receptors, GSTO1, GSTs, GSTM1, ATP1B1, GSTM2, HSP70, Ephrin-B receptor 2, ATP1beta subunit, Dynamin
828	response to monoamine	178	0.000706959	0.00495383	10	G-protein alpha-11, BDNF, ALEX, G-protein alpha-s, GNAS1, EBP50, GNAS3, PMCA4, G-protein alpha-q/11, Dynamin
829	negative regulation of plasma membrane bounded cell projection assembly	44	0.000719185	0.00502736	5	Neurexin 1-beta, Neurexin beta, Neurexin alpha, Neurexin 1-alpha, Dynamin
830	regulation of endoplasmic reticulum stress-induced intrinsic apoptotic signaling pathway	44	0.000719185	0.00502736	5	HSP70, WFS1, TMS-1, HSPA1A, HSPA1B
831	positive regulation of hormone secretion	245	0.000732647	0.00510916	12	Fibrinogen gamma, EMAPII, Calcineurin A (catalytic), Fibrinogen (fibrin), DHE3, Fibrinogen beta, LRP1, Connexin 43, VILIP1, Rho GTPase, Calcineurin A (beta), Fibrinogen alpha
832	positive regulation of cation transmembrane transport	245	0.000732647	0.00510916	12	Ephrin-B receptors, GSTO1, GSTs, GSTM1, ATP1B1, GSTM2, HSP70, Ephrin-B receptor 2, Thrombin, Thy-1, ATP1beta subunit, Dynamin
833	carboxylic acid catabolic process	316	0.00073772	0.00513219	14	GSTs, CD44, Fatty acid-binding protein, SCLY, PDPR, DHE3, GPT2, PON1, ACOX2, ECH1, DHPR, CRABP1, AATM, ETFB
834	organic acid catabolic process	316	0.00073772	0.00513219	14	GSTs, CD44, Fatty acid-binding protein, SCLY, PDPR, DHE3, GPT2, PON1, ACOX2, ECH1, DHPR, CRABP1, AATM, ETFB
835	cellular calcium ion homeostasis	716	0.00074779	0.00519602	24	HSP90, Endoplasmin, GSTO1, GSTs, GSTM1, ATP1B1, GSTM2, Glycogen phosphorylase, WFS1, THADA, LRP1, SDFR1, FAM82C, Connexin 43, 14-3-3 epsilon, PMCA4, Sphingomyelinase, Thrombin, G-protein alpha-q/11, CALB1, PYGM, Thy-1, 14-3-3, ATP1beta subunit
836	cellular protein-containing complex assembly	1118	0.000774745	0.00531375	33	HSP90, PSMD10 (Gankyrin), BIN1 (Amphiphysin II), Gemin5, LYRM7, Fibrinogen gamma, Tubulin beta, SNRPD2 (SMD2), Gelsolin, NMP200, EIF2A, NDUFA8, HSP70, WDR77, RPS5, QM, Fibrinogen (fibrin), Tubulin beta 6, Fibrinogen beta, SNRPD3 (SMD3), SNAPs, eIF2S1, Dynein 1, cytoplasmic, heavy chain, HSPA1A, NDUFB7, NDUFA2, ANP32B (april), Rho GTPase, HSPA1B, DDB1, Dynein, axonemal, heavy chains, Fibrinogen al…
837	mechanosensory behavior	26	0.000779453	0.00531375	4	Neurexin 1-beta, Neurexin beta, Neurexin alpha, Neurexin 1-alpha
838	xenobiotic catabolic process	26	0.000779453	0.00531375	4	GSTO1, GSTs, GSTM1, GSTM2
839	positive regulation of protein kinase A signaling	26	0.000779453	0.00531375	4	Neurexin 1-beta, Neurexin beta, Neurexin alpha, Neurexin 1-alpha
840	positive regulation of NF-kappaB transcription factor activity	213	0.000783506	0.00531375	11	Catalase, E2N(UBC13), Peroxiredoxin, PSMA6, ICAM1, HSP70, PRDX3, CaMK II alpha, HSPA1A, RAS, HSPA1B
841	platelet maturation	3	0.000784882	0.00531375	2	Fibrinogen gamma, Fibrinogen (fibrin)
842	naphthalene-containing compound metabolic process	3	0.000784882	0.00531375	2	ALDR, Aldose reductase
843	positive regulation of cardiac muscle adaptation	3	0.000784882	0.00531375	2	Calcineurin A (catalytic), Calcineurin A (alpha)
844	mitotic cleavage furrow formation	3	0.000784882	0.00531375	2	RhoA-related, Rho GTPase
845	sorbitol metabolic process	3	0.000784882	0.00531375	2	ALDR, Aldose reductase
846	regulation of protein activation cascade	3	0.000784882	0.00531375	2	Fibrinogen (fibrin), Fibrinogen alpha
847	negative regulation of NMDA glutamate receptor activity	3	0.000784882	0.00531375	2	Ephrin-B receptors, Ephrin-B receptor 2
848	cellular response to methylglyoxal	3	0.000784882	0.00531375	2	ALDR, Aldose reductase
849	positive regulation of macropinocytosis	3	0.000784882	0.00531375	2	APPL, APPL1
850	negative regulation of Fc-gamma receptor signaling pathway involved in phagocytosis	3	0.000784882	0.00531375	2	APPL, APPL1
851	formaldehyde catabolic process	3	0.000784882	0.00531375	2	Esterase D, ADHX
852	regulation of heart rate by hormone	3	0.000784882	0.00531375	2	14-3-3 epsilon, 14-3-3
853	regulation of calcium ion export across plasma membrane	3	0.000784882	0.00531375	2	14-3-3 epsilon, 14-3-3
854	naphthalene metabolic process	3	0.000784882	0.00531375	2	ALDR, Aldose reductase
855	actin rod assembly	3	0.000784882	0.00531375	2	HSP90, Endoplasmin
856	positive regulation of cardiac muscle hypertrophy in response to stress	3	0.000784882	0.00531375	2	Calcineurin A (catalytic), Calcineurin A (alpha)
857	inactivation of MAPKK activity	3	0.000784882	0.00531375	2	Ephrin-B receptors, Ephrin-B receptor 2
858	cell junction assembly	247	0.000786514	0.00531859	12	CD151, ITGA6, RhoC, CAPZA, RhoA-related, Connexin 43, ITGA2, Rho GTPase, PECAM1, LAMG1, Thy-1, CAPZA1
859	positive regulation of innate immune response	511	0.000792235	0.00535034	19	HSP90, PSMC6, PSMD10 (Gankyrin), Endoplasmin, N-Ras, E2N(UBC13), Fibrinogen gamma, PSMA6, TSLC1, HSP70, Fibrinogen (fibrin), Fibrinogen beta, PSMD12, PSME1, HSPA1A, SKP1, RAS, HSPA1B, Fibrinogen alpha
860	regulation of neuronal synaptic plasticity	120	0.000793053	0.00535034	8	Ephrin-B receptors, BDNF, CaMK II alpha, Ephrin-B receptor 2, SDFR1, SYP, Rho GTPase, RAS
861	regulation of membrane potential	677	0.00080135	0.00540004	23	BIN1 (Amphiphysin II), G-protein alpha-11, Neurexin 1-beta, BDNF, Peroxiredoxin, Neurexin beta, MPP2, RACK1, ATP1B1, Calcineurin A (catalytic), FHL1 (SLIM1), CXADR, SLC17A7, Neurexin alpha, Calcineurin A (alpha), PRDX3, Neurexin 1-alpha, Connexin 43, 14-3-3 epsilon, GABA-A receptor beta-2 subunit, G-protein alpha-q/11, 14-3-3, ATP1beta subunit
862	cellular response to calcium ion	150	0.000812282	0.00546326	9	PP2A cat (alpha), Neurexin 1-beta, Neurexin beta, AKR1C3, HSP70, Neurexin alpha, PP2A catalytic, Neurexin 1-alpha, N-copine
863	regulation of mitotic cell cycle	895	0.000812616	0.00546326	28	HSP90, PSMC6, PSMD10 (Gankyrin), Tubulin beta, PSMA6, DYNC1LI, DYNLT3, PNPase(old-35), DYNLT, FHL1 (SLIM1), HSP70, RKIP, NA14, PSMD12, PSME1, Dynein 1, cytoplasmic, heavy chain, HSPA1A, SKP1, 14-3-3 epsilon, ANP32B (april), EBP50, Rho GTPase, RAS, HSPA1B, DDB1, Sphingomyelinase, APP-BP1, 14-3-3
864	animal organ regeneration	214	0.000814189	0.00546751	11	von Willebrand factor, GSTs, PNPase(old-35), RAP-1A, ATIC, QM, Fibrinogen (fibrin), NCAM1, Rap1, Fibrinogen alpha, Perlecan
865	regulation of small GTPase mediated signal transduction	473	0.000830357	0.00556963	18	Ephrin-B receptors, MRCKalpha, p164-RhoGEF, DYNLT, PP2A cat (beta), RhoC, Sequestosome 1(p62), RhoA-related, GARNL4, Ephrin-B receptor 2, PP2A catalytic, ErbB2, MRCK, Rho GTPase, RAS, MAPRE2(RP1), NECL4, Dynamin
866	cytokine-mediated signaling pathway	986	0.00083212	0.00557501	30	HSP90, PSMC6, PSMD10 (Gankyrin), Endoplasmin, GSTO1, GSTs, E2N(UBC13), PSMA6, VCAM1, ICAM1, CD44, TALDO, CAPZA, Sequestosome 1(p62), HSP70, CaMK II alpha, APPL, Calnexin, PSMD12, PSME1, NCAM1, APPL1, SKP1, Rap1, Rho GTPase, RAS, TCP1-alpha, MAO, 14-3-3, CAPZA1
867	negative regulation of epithelial cell apoptotic process	68	0.000839074	0.0055844	6	Fibrinogen gamma, ICAM1, WFS1, Fibrinogen (fibrin), Fibrinogen beta, Fibrinogen alpha
868	regulation of cardiac muscle hypertrophy in response to stress	12	0.000845071	0.0055844	3	Calcineurin A (catalytic), Calcineurin A (alpha), PMCA4
869	regulation of male germ cell proliferation	12	0.000845071	0.0055844	3	PRDX4, Peroxiredoxin, PGHD
870	water-soluble vitamin biosynthetic process	12	0.000845071	0.0055844	3	GSTO1, GSTs, PNPO
871	doxorubicin metabolic process	12	0.000845071	0.0055844	3	ALDR, AKR1C3, Aldose reductase
872	polyketide metabolic process	12	0.000845071	0.0055844	3	ALDR, AKR1C3, Aldose reductase
873	regulation of nucleotide-binding oligomerization domain containing signaling pathway	12	0.000845071	0.0055844	3	HSP70, HSPA1A, HSPA1B
874	daunorubicin metabolic process	12	0.000845071	0.0055844	3	ALDR, AKR1C3, Aldose reductase
875	regulation of germ cell proliferation	12	0.000845071	0.0055844	3	PRDX4, Peroxiredoxin, PGHD
876	cellular heat acclimation	12	0.000845071	0.0055844	3	HSP70, HSPA1A, HSPA1B
877	oxaloacetate metabolic process	12	0.000845071	0.0055844	3	PYC, MDH1, AATM
878	negative regulation of inclusion body assembly	12	0.000845071	0.0055844	3	HSP70, HSPA1A, HSPA1B
879	negative regulation of cysteine-type endopeptidase activity	151	0.000851627	0.00562086	9	Peroxiredoxin, CD44, Fatty acid-binding protein, HSP70, PRDX3, HSPA1A, 14-3-3 epsilon, HSPA1B, 14-3-3
880	positive regulation of nitrogen compound metabolic process	4299	0.000852526	0.00562086	95	PP2A cat (alpha), HSP90, PSMC6, PSMD10 (Gankyrin), EIF5A2, Neurexin 1-beta, E2N(UBC13), BDNF, Fibrinogen gamma, Peroxiredoxin, Neurexin beta, ITGA6, CYFP subunit, Gelsolin, Melanotransferrin, ICAM1, CD44, PM/SCL-75, NMP200, PNPase(old-35), Fibulin-1, tcag7.1314, EIF2A, RACK1, Acid sphingomyelinase, RAP-1A, ALEX, PRDX2, Calcineurin A (catalytic), Sequestosome 1(p62), HSP70, WDR77, RhoA-related, Ne…
881	organic hydroxy compound metabolic process	638	0.000854392	0.00562677	22	Catalase, NPC1, ALDR, Acid sphingomyelinase, AKR1C3, SMIT, MAOB, Glyoxalase II, LRP1, PON1, ACOX2, Aldose reductase, ADHX, ISYNA1, DHPR, ALDH2, Sphingomyelinase, CYB5R3, CALB1, PNPO, MAO, GPD1
882	negative regulation of cell differentiation	1172	0.000870237	0.00572462	34	PP2A cat (alpha), Ephrin-B3, Ephrin-B receptors, Fibulin-3, BDNF, Peroxiredoxin, Melanotransferrin, CD44, NMP200, Fibulin-1, DYNLT, PRDX2, Calcineurin A (catalytic), HSP70, RhoA-related, GARNL4, Calcineurin A (alpha), Ephrin-B receptor 2, APPL, IBP, PP2A catalytic, LRP1, UBE3A (E6-AP), ErbB2, ANP32B (april), Rho GTPase, RAS, WDR61, GFAP, Thrombin, Ephrin-B, Thy-1, 14-3-3, Dynamin
883	negative regulation of axonogenesis	94	0.000874307	0.00573417	7	Ephrin-B3, Ephrin-B receptors, RhoA-related, Ephrin-B receptor 2, Rho GTPase, Ephrin-B, Thy-1
884	cellular response to glucose stimulus	183	0.000874654	0.00573417	10	PP2A cat (alpha), VCAM1, ICAM1, RACK1, RAP-1A, Calcineurin A (catalytic), Calcineurin A (alpha), PP2A catalytic, Rap1, NPTX1
885	antigen processing and presentation of exogenous peptide antigen via MHC class II	183	0.000874654	0.00573417	10	KLC2, DYNC1LI, Kinesin light chain, CAPZA, Calnexin, DYNC1LI2, Dynein 1, cytoplasmic, heavy chain, Dynactin (p62), CAPZA1, Dynamin
886	negative regulation of G2/M transition of mitotic cell cycle	122	0.000883674	0.00578677	8	PSMC6, PSMD10 (Gankyrin), PSMA6, FHL1 (SLIM1), PSMD12, PSME1, SKP1, APP-BP1
887	negative regulation of release of sequestered calcium ion into cytosol	27	0.000903345	0.00589562	4	GSTO1, GSTs, GSTM1, GSTM2
888	negative regulation of endoplasmic reticulum stress-induced intrinsic apoptotic signaling pathway	27	0.000903345	0.00589562	4	HSP70, WFS1, HSPA1A, HSPA1B
889	microvillus organization	27	0.000903345	0.00589562	4	RAP-1A, Fimbrin, Rap1, EBP50
890	axon extension	69	0.00090657	0.00591002	6	HSP90, BDNF, CYFP subunit, Calcineurin A (catalytic), Calcineurin A (beta), CD166
891	programmed cell death	1506	0.000908395	0.00591527	41	PP2A cat (alpha), HSP90, PSMD10 (Gankyrin), Calpain 1(mu), Peroxiredoxin, CYFP subunit, TSLC1, Gelsolin, EMAPII, RACK1, PP2A cat (beta), Sequestosome 1(p62), HSP70, Glycogen phosphorylase, RhoA-related, APIP, PRDX3, POLR2G, CaMK II alpha, SCML2, APPL, IBP, PNPH, TIGAR (C12orf5), PP2A catalytic, MTCH1, APPL1, CYFIP2, FAM82C, Connexin 43, NDPK C, Rho GTPase, RAS, LKB1, APG5, TOPAZ1, NPTX1, VDAC 1, …
892	regulation of cellular response to heat	95	0.000930887	0.00605494	7	HSP90, HSP70, CaMK II alpha, HSPA1A, 14-3-3 epsilon, HSPA1B, 14-3-3
893	regulation of response to external stimulus	1605	0.000935805	0.00608011	43	HSP90, PSMC6, PSMD10 (Gankyrin), Endoplasmin, N-Ras, Neurexin 1-beta, GSTs, E2N(UBC13), Fibrinogen gamma, Peroxiredoxin, Tubulin beta, PSMA6, Neurexin beta, TSLC1, Plasminogen, CD44, Fatty acid-binding protein, PRDX2, HSP70, Neurexin alpha, B-FABP, Fibrinogen (fibrin), APPL, Fibrinogen beta, PSMD12, PSME1, ADAM10, LRP1, Neurexin 1-alpha, APPL1, HSPA1A, SKP1, Connexin 43, ITGA2, Tubulin beta 2B, R…
894	response to hexose	324	0.000938727	0.00608547	14	PP2A cat (alpha), VCAM1, ICAM1, RACK1, RAP-1A, Calcineurin A (catalytic), RhoA-related, Calcineurin A (alpha), PP2A catalytic, Aggrecan, Connexin 43, Rap1, Rho GTPase, NPTX1
895	cellular response to interleukin-1	324	0.000938727	0.00608547	14	PSMC6, PSMD10 (Gankyrin), E2N(UBC13), Fibrinogen gamma, PSMA6, ICAM1, Sequestosome 1(p62), HSP70, Fibrinogen (fibrin), Fibrinogen beta, PSMD12, PSME1, SKP1, Sphingomyelinase
896	cellular response to hexose stimulus	185	0.000950284	0.00614665	10	PP2A cat (alpha), VCAM1, ICAM1, RACK1, RAP-1A, Calcineurin A (catalytic), Calcineurin A (alpha), PP2A catalytic, Rap1, NPTX1
897	antigen processing and presentation of peptide antigen via MHC class II	185	0.000950284	0.00614665	10	KLC2, DYNC1LI, Kinesin light chain, CAPZA, Calnexin, DYNC1LI2, Dynein 1, cytoplasmic, heavy chain, Dynactin (p62), CAPZA1, Dynamin
898	activation of innate immune response	362	0.000955355	0.00617257	15	HSP90, PSMC6, PSMD10 (Gankyrin), Endoplasmin, N-Ras, E2N(UBC13), Fibrinogen gamma, PSMA6, Fibrinogen (fibrin), Fibrinogen beta, PSMD12, PSME1, SKP1, RAS, Fibrinogen alpha
899	cellular ion homeostasis	995	0.00095991	0.00619511	30	HSP90, Endoplasmin, GSTO1, GSTs, GSTM1, Melanotransferrin, ATP1B1, GSTM2, Glycogen phosphorylase, WFS1, THADA, TMEM175, LRP1, SDFR1, SKP1, FAM82C, Connexin 43, 14-3-3 epsilon, EBP50, ATP12A, PMCA4, Sphingomyelinase, Thrombin, G-protein alpha-q/11, TTC7A, CALB1, PYGM, Thy-1, 14-3-3, ATP1beta subunit
900	regulation of mitochondrial outer membrane permeabilization involved in apoptotic signaling pathway	70	0.000978167	0.00630592	6	Calcineurin A (catalytic), HSP70, HSPA1A, 14-3-3 epsilon, HSPA1B, 14-3-3
901	cellular glucose homeostasis	219	0.000982949	0.00632275	11	PP2A cat (alpha), VCAM1, ICAM1, RACK1, RAP-1A, Calcineurin A (catalytic), Calcineurin A (alpha), PP2A catalytic, Rap1, HXK1, NPTX1
902	signal release	289	0.000982957	0.00632275	13	Neurexin-3 alpha, Neurexin 1-beta, AP3M2, Neurexin beta, HSP70, Neurexin alpha, AP-3 mu subunits, SNAPs, Rabphilin-3A, Neurexin-3 beta, Neurexin 1-alpha, Sphingomyelinase, 14-3-3
903	axo-dendritic transport	96	0.000990312	0.006363	7	KLC2, AP3M2, Kinesin light chain, HSP70, MAP6, AP-3 mu subunits, Dynein 1, cytoplasmic, heavy chain
904	protein homooligomerization	521	0.000994713	0.00638421	19	LGI1, von Willebrand factor, Catalase, dUTPase (DUT), GSTs, MPP2, DYNC1LI, PNPase(old-35), GAT1, ATL3, APIP, Aquaporin 5, APPL, ARL6IP2, p53BP1, RNF213, DYNC1LI2, Sphingomyelinase, ENTPD2-alpha
905	response to insulin	441	0.000998463	0.0064012	17	PP2A cat (alpha), EPM2AIP1, Catalase, GSTs, CYFP subunit, ICAM1, Fatty acid-binding protein, SCLY, Fibrinogen (fibrin), APPL, IBP, PP2A catalytic, APPL1, Rho GTPase, Fibrinogen alpha, AATM, 14-3-3
906	regulation of catabolic process	1371	0.00101411	0.00649431	38	PP2A cat (alpha), HSP90, PSMC6, PSMD10 (Gankyrin), Calpain 1(mu), hnRNP M, PSMA6, NPC1, PM/SCL-75, Fatty acid-binding protein, PNPase(old-35), RACK1, HSP70, PIP5KIII, POLR2G, IBP, TIGAR (C12orf5), PSMD12, PP2A catalytic, PSME1, VPS13C, LRP1, UBE3A (E6-AP), HSP90AB2P, HSPA1A, HSPBP1, Connexin 43, Pacsin, HSPA1B, DDB1, PMCA4, GFAP, LKB1, CD36L2, APG5, VDAC 1, 14-3-3, GPD1
907	mRNA catabolic process	255	0.00103624	0.0066266	12	PP2A cat (alpha), PM/SCL-75, DIS3L2, PNPase(old-35), HSP70, RPS5, QM, POLR2G, PP2A catalytic, HSPA1A, HSPA1B, WDR61
908	antigen processing and presentation of exogenous peptide antigen	365	0.0010375	0.0066266	15	KLC2, PSMC6, PSMD10 (Gankyrin), PSMA6, DYNC1LI, Kinesin light chain, CAPZA, Calnexin, PSMD12, PSME1, DYNC1LI2, Dynein 1, cytoplasmic, heavy chain, Dynactin (p62), CAPZA1, Dynamin
909	response to superoxide	28	0.00104047	0.0066266	4	Peroxiredoxin, PRDX2, SOD3 (EC-SOD), PRDX1
910	neurotransmitter receptor localization to postsynaptic specialization membrane	28	0.00104047	0.0066266	4	LGI1, CaMK II alpha, ADAM22, NPTX1
911	protein localization to postsynaptic specialization membrane	28	0.00104047	0.0066266	4	LGI1, CaMK II alpha, ADAM22, NPTX1
912	cell death	1566	0.00105155	0.00668979	42	PP2A cat (alpha), HSP90, PSMD10 (Gankyrin), Calpain 1(mu), Peroxiredoxin, CYFP subunit, TSLC1, Gelsolin, EMAPII, RACK1, PP2A cat (beta), Sequestosome 1(p62), HSP70, Glycogen phosphorylase, RhoA-related, APIP, PRDX3, POLR2G, CaMK II alpha, SCML2, APPL, IBP, CRMP3, PNPH, TIGAR (C12orf5), PP2A catalytic, MTCH1, APPL1, CYFIP2, FAM82C, Connexin 43, NDPK C, Rho GTPase, RAS, LKB1, APG5, TOPAZ1, NPTX1, V…
913	regulation of wound healing	221	0.00105809	0.00672401	11	Fibrinogen gamma, Peroxiredoxin, Plasminogen, PRDX2, Fibrinogen (fibrin), Fibrinogen beta, Connexin 43, RAS, Fibrinogen alpha, Thrombin, NECL4
914	regulation of insulin secretion involved in cellular response to glucose stimulus	156	0.00107228	0.00680677	9	Neurexin 1-beta, Neurexin beta, Calcineurin A (catalytic), Neurexin alpha, LRP1, Neurexin 1-alpha, VILIP1, Rho GTPase, Calcineurin A (beta)
915	neuron migration	188	0.00107372	0.00680841	10	HSP90, CELSR2, Tubulin beta, CHL1, Connexin 43, DNER, 14-3-3 epsilon, Tubulin beta 2B, Rho GTPase, 14-3-3
916	regulation of blood vessel diameter	292	0.00107947	0.00682266	13	Fibrinogen gamma, ICAM1, HSP70, RhoA-related, Fibrinogen (fibrin), Fibrinogen beta, HSPA1A, Connexin 43, Rho GTPase, HSPA1B, Sphingomyelinase, Fibrinogen alpha, APG5
917	regulation of tube diameter	292	0.00107947	0.00682266	13	Fibrinogen gamma, ICAM1, HSP70, RhoA-related, Fibrinogen (fibrin), Fibrinogen beta, HSPA1A, Connexin 43, Rho GTPase, HSPA1B, Sphingomyelinase, Fibrinogen alpha, APG5
918	mammary gland involution	13	0.00108537	0.00682266	3	Calpain 1(mu), IBP, ErbB2
919	ATF6-mediated unfolded protein response	13	0.00108537	0.00682266	3	HSP90, Endoplasmin, HSP70
920	L-ascorbic acid metabolic process	13	0.00108537	0.00682266	3	GSTO1, GSTs, CYB5R3
921	establishment of Golgi localization	13	0.00108537	0.00682266	3	EBP50, Rho GTPase, 14-3-3
922	aminoglycoside antibiotic metabolic process	13	0.00108537	0.00682266	3	ALDR, AKR1C3, Aldose reductase
923	regulation of cardiac muscle adaptation	13	0.00108537	0.00682266	3	Calcineurin A (catalytic), Calcineurin A (alpha), PMCA4
924	protein polymerization	126	0.0010898	0.0068431	8	Fibrinogen gamma, Tubulin beta, Gelsolin, Fibrinogen (fibrin), Tubulin beta 6, Fibrinogen beta, Rho GTPase, Fibrinogen alpha
925	immune response-regulating signaling pathway	913	0.00109549	0.00687137	28	HSP90, PSMC6, PSMD10 (Gankyrin), Endoplasmin, N-Ras, E2N(UBC13), Fibrinogen gamma, PSMA6, CYFP subunit, IGHA1, ARPC5, Calcineurin A (catalytic), Calcineurin A (alpha), Fibrinogen (fibrin), Fibrinogen beta, PSMD12, PSME1, ARPC1A, BTN3A2, ARPC1, CYFIP2, SKP1, Rho GTPase, RAS, Calcineurin A (beta), LKB1, Fibrinogen alpha, Thy-1
926	regulation of mitochondrion organization	257	0.00110804	0.00694258	12	PSMD10 (Gankyrin), Calcineurin A (catalytic), Sequestosome 1(p62), HSP70, TIGAR (C12orf5), VPS13C, HSPA1A, 14-3-3 epsilon, Rho GTPase, HSPA1B, VDAC 1, 14-3-3
927	cellular response to monosaccharide stimulus	189	0.00111766	0.00698297	10	PP2A cat (alpha), VCAM1, ICAM1, RACK1, RAP-1A, Calcineurin A (catalytic), Calcineurin A (alpha), PP2A catalytic, Rap1, NPTX1
928	actin cytoskeleton reorganization	98	0.00111809	0.00698297	7	MRCKalpha, Alpha-fodrin, Gelsolin, CXADR, RhoA-related, MRCK, Rho GTPase
929	neuron projection regeneration	98	0.00111809	0.00698297	7	CHL1, NCAM1, Neuromodulin, Versican proteoglycan, GFAP, Dystroglycan, Versican
930	midbrain development	157	0.00112152	0.00699684	9	CNP1, HSP70, RhoA-related, MAOB, DHE3, 14-3-3 epsilon, Rho GTPase, MAO, 14-3-3
931	negative regulation of cation channel activity	72	0.00113433	0.00705862	6	Ephrin-B receptors, GSTO1, GSTs, GSTM1, GSTM2, Ephrin-B receptor 2
932	cell-cell signaling by wnt	527	0.00113631	0.00705862	19	PSMC6, PSMD10 (Gankyrin), MACF1, CELSR2, PSMA6, CD44, Calcineurin A (catalytic), RhoA-related, Calcineurin A (alpha), CaMK II alpha, PSMD12, PSME1, SKP1, EBP50, Rho GTPase, Calcineurin A (beta), DDB1, WDR61, LKB1
933	Wnt signaling pathway	527	0.00113631	0.00705862	19	PSMC6, PSMD10 (Gankyrin), MACF1, CELSR2, PSMA6, CD44, Calcineurin A (catalytic), RhoA-related, Calcineurin A (alpha), CaMK II alpha, PSMD12, PSME1, SKP1, EBP50, Rho GTPase, Calcineurin A (beta), DDB1, WDR61, LKB1
934	cellular protein catabolic process	782	0.00113653	0.00705862	25	HSP90, PSMC6, PSMD10 (Gankyrin), Endoplasmin, E2N(UBC13), PSMA6, Plasminogen, ZNF294, NMP200, PP2A cat (beta), UBR4, Sequestosome 1(p62), HSP70, PPP1R11, WFS1, PSMD12, PP2A catalytic, PSME1, RNF213, UBE3A (E6-AP), UGCGL1, SKP1, DDB1, TRIM2, DDI1
935	proteasome-mediated ubiquitin-dependent protein catabolic process	407	0.00113751	0.00705862	16	HSP90, PSMC6, PSMD10 (Gankyrin), Endoplasmin, PSMA6, ZNF294, PP2A cat (beta), HSP70, WFS1, PSMD12, PP2A catalytic, PSME1, UBE3A (E6-AP), SKP1, DDB1, TRIM2
936	alpha-amino acid metabolic process	258	0.00114546	0.00708651	12	PRDX4, GSTs, Peroxiredoxin, SCLY, APIP, PDPR, DHE3, GPT2, TMS-1, GMPS, DHPR, AATM
937	response to acid chemical	871	0.00114646	0.00708651	27	IBP2, von Willebrand factor, Catalase, GSTs, BDNF, Gelsolin, ICAM1, Fatty acid-binding protein, ALDR, AKR1C3, ALEX, HSP70, RhoA-related, IBP, PON1, Dynein 1, cytoplasmic, heavy chain, G-protein alpha-s, Connexin 43, Aldose reductase, GNAS1, ITGA2, GMPS, Rho GTPase, GNAS3, PMCA4, ALDH2, Thrombin
938	Wnt signaling pathway, planar cell polarity pathway	127	0.0011469	0.00708651	8	PSMC6, PSMD10 (Gankyrin), CELSR2, PSMA6, RhoA-related, PSMD12, PSME1, Rho GTPase
939	energy reserve metabolic process	127	0.0011469	0.00708651	8	UGPA2, PYGB, ALEX, Glycogen phosphorylase, G-protein alpha-s, GNAS1, GNAS3, PYGM
940	regulation of tube size	294	0.00114811	0.00708651	13	Fibrinogen gamma, ICAM1, HSP70, RhoA-related, Fibrinogen (fibrin), Fibrinogen beta, HSPA1A, Connexin 43, Rho GTPase, HSPA1B, Sphingomyelinase, Fibrinogen alpha, APG5
941	organophosphate metabolic process	1145	0.00115241	0.00710548	33	CYC1, dUTPase (DUT), UGPA2, CNP1, PMGE, Fatty acid-binding protein, TALDO, ATP5H, PAICS, Acid sphingomyelinase, ATIC, PDH beta, Glycogen phosphorylase, PIP5KIII, RhoA-related, THTPA, PNPH, TIGAR (C12orf5), PON1, TMS-1, NADK2, NDPK C, GMPS, HXK1, Rho GTPase, ISYNA1, N-copine, Sphingomyelinase, E-FABP, TTC7A, PNPO, ENTPD2-alpha, GPD1
942	negative regulation of hydrolase activity	696	0.00115539	0.00711632	23	BIN1 (Amphiphysin II), A1M, C4A protein, Peroxiredoxin, CD44, C4, Fatty acid-binding protein, HSP70, RKIP, APOLPA, PRDX3, PPP1R11, SPOCK2, WFDC6, HSPA1A, 14-3-3 epsilon, Rho GTPase, C3, RAS, HSPA1B, DARPP-32, PECAM1, 14-3-3
943	system process	3367	0.00116079	0.00713954	77	HSP90, Neurexin-3 alpha, Amphiphysin I, Calpain 1(mu), Ephrin-B receptors, Neurexin 1-beta, GSTs, Fibulin-3, BDNF, Fibrinogen gamma, GSTM1, Neurexin beta, MPP2, CYFP subunit, IGHA1, Gelsolin, ICAM1, Fatty acid-binding protein, ALDR, TPM3, ATP1B1, GAT1, GSTM2, AKR1C3, ALEX, CHL1, Calcineurin A (catalytic), HSP70, SLC17A7, Fimbrin, RhoA-related, Neurexin alpha, Aquaporin 5, APOLPA, Calcineurin A (a…
944	regulation of cellular metabolic process	8207	0.00116162	0.00713954	163	DNA2, PP2A cat (alpha), HSP90, PSMC6, PSMD10 (Gankyrin), BIN1 (Amphiphysin II), Gemin5, PBXIP1, AEBP1, ZNF132, Calpain 1(mu), EIF5A2, EPM2AIP1, Endoplasmin, Ephrin-B receptors, hnRNP M, N-Ras, Catalase, Neurexin 1-beta, A1M, GSTs, E2N(UBC13), Fibulin-3, C4A protein, IGSF1, BDNF, Fibrinogen gamma, CELSR2, Peroxiredoxin, PSMA6, Neurexin beta, WARS, ITGA6, NPC1, CYFP subunit, Gelsolin, Melanotransfe…
945	antigen processing and presentation of peptide or polysaccharide antigen via MHC class II	190	0.00116306	0.00714084	10	KLC2, DYNC1LI, Kinesin light chain, CAPZA, Calnexin, DYNC1LI2, Dynein 1, cytoplasmic, heavy chain, Dynactin (p62), CAPZA1, Dynamin
946	mitotic cell cycle process	828	0.00117506	0.0072069	26	DNA2, PP2A cat (alpha), HSP90, Tubulin beta, DYNC1LI, DIS3L2, DYNLT, PAICS, RhoC, Calcineurin A (catalytic), HSP70, RhoA-related, NA14, Calcineurin A (alpha), CaMK II alpha, PP2A catalytic, Dynein 1, cytoplasmic, heavy chain, SKP1, 14-3-3 epsilon, ANP32B (april), Rho GTPase, RAS, Sphingomyelinase, APP-BP1, 14-3-3, Dynamin
947	positive regulation of protein serine/threonine kinase activity	488	0.00118043	0.00723198	18	PP2A cat (alpha), HSP90, PSMD10 (Gankyrin), Neurexin 1-beta, E2N(UBC13), Peroxiredoxin, Neurexin beta, PRDX2, RhoA-related, Neurexin alpha, PP2A catalytic, Neurexin 1-alpha, ErbB2, Rho GTPase, RAS, PMCA4, FGF1, LKB1
948	negative regulation of calcium-mediated signaling	49	0.00118165	0.00723198	5	GSTO1, GSTs, GSTM1, GSTM2, PMCA4
949	regulation of modification of synaptic structure	29	0.00119158	0.00726213	4	CYFP subunit, RhoA-related, Rho GTPase, CAMKV
950	regulation of Rac protein signal transduction	29	0.00119158	0.00726213	4	DYNLT, RAS, NECL4, Dynamin
951	membrane repolarization	29	0.00119158	0.00726213	4	ATP1B1, 14-3-3 epsilon, 14-3-3, ATP1beta subunit
952	response to oxygen radical	29	0.00119158	0.00726213	4	Peroxiredoxin, PRDX2, SOD3 (EC-SOD), PRDX1
953	endothelial cell development	73	0.00121924	0.00741413	6	GSTs, ICAM1, RAP-1A, Rap1, PECAM1, HAPLN2
954	cell-substrate junction assembly	73	0.00121924	0.00741413	6	CD151, ITGA6, ITGA2, Rho GTPase, LAMG1, Thy-1
955	RNA catabolic process	296	0.00122035	0.00741413	13	DNA2, PP2A cat (alpha), PM/SCL-75, DIS3L2, PNPase(old-35), HSP70, RPS5, QM, POLR2G, PP2A catalytic, HSPA1A, HSPA1B, WDR61
956	protein localization to cell periphery	334	0.0012531	0.00760513	14	LGI1, MACF1, Ankyrin 1, ATP1B1, RAP-1A, CaMK II alpha, ADAM22, Rap1, Pacsin, EBP50, Rho GTPase, TTC7A, NPTX1, ATP1beta subunit
957	regulation of muscle system process	411	0.00125833	0.00762887	16	HSP90, BIN1 (Amphiphysin II), GSTO1, GSTs, ATP1B1, GSTM2, Calcineurin A (catalytic), RhoA-related, Calcineurin A (alpha), IBP, ITGA2, Tropomyosin, Rho GTPase, PMCA4, Dystroglycan, ATP1beta subunit
958	regulation of blood coagulation	129	0.00126825	0.00768096	8	Fibrinogen gamma, Peroxiredoxin, Plasminogen, PRDX2, Fibrinogen (fibrin), Fibrinogen beta, Fibrinogen alpha, Thrombin
959	vitamin metabolic process	160	0.00128031	0.00774592	9	GSTO1, GSTs, PYC, ATIC, THTPA, CRABP1, CYB5R3, CALB1, PNPO
960	vascular process in circulatory system	335	0.00128889	0.00778975	14	Calpain 1(mu), Fibrinogen gamma, ICAM1, HSP70, RhoA-related, Fibrinogen (fibrin), Fibrinogen beta, HSPA1A, Connexin 43, Rho GTPase, HSPA1B, Sphingomyelinase, Fibrinogen alpha, APG5
961	regulation of fibroblast growth factor receptor signaling pathway	50	0.00129564	0.00782237	5	Neurexin 1-beta, Neurexin beta, Neurexin alpha, SDFR1, Neurexin 1-alpha
962	negative regulation of peptidyl-tyrosine phosphorylation	74	0.00130892	0.00788613	6	PP2A cat (alpha), RACK1, PP2A catalytic, PECAM1, Thy-1, NECL4
963	glycosaminoglycan catabolic process	74	0.00130892	0.00788613	6	CD44, Lumican, Aggrecan, Versican proteoglycan, Versican, Perlecan
964	regulation of hemostasis	130	0.00133264	0.0080207	8	Fibrinogen gamma, Peroxiredoxin, Plasminogen, PRDX2, Fibrinogen (fibrin), Fibrinogen beta, Fibrinogen alpha, Thrombin
965	response to organophosphorus	299	0.0013358	0.00803143	13	HSP90, Endoplasmin, PNPase(old-35), RAP-1A, HSP70, Glycogen phosphorylase, RKIP, IBP, MAT2A, Rap1, LOC643752, PYGM, GPD1
966	positive regulation of cardiac muscle cell apoptotic process	30	0.0013574	0.008136	4	Calpain 1(mu), CaMK II alpha, IBP, TIGAR (C12orf5)
967	regulation of podosome assembly	30	0.0013574	0.008136	4	Gelsolin, RhoA-related, Palladin, Rho GTPase
968	positive regulation of sequestering of calcium ion	30	0.0013574	0.008136	4	GSTO1, GSTs, GSTM1, GSTM2
969	nerve growth factor signaling pathway	14	0.00136477	0.00816329	3	BDNF, RAP-1A, Rap1
970	isoprenoid catabolic process	14	0.00136477	0.00816329	3	AKR1C3, Aldose reductase, CRABP1
971	positive regulation of cell differentiation	1637	0.0013732	0.00820526	43	HSP90, BIN1 (Amphiphysin II), MACF1, Ephrin-B receptors, BDNF, Fibrinogen gamma, Tubulin beta, ITGA6, CYFP subunit, NMP200, DYNLT, RAP-1A, ALEX, HSP70, RhoA-related, MAP6, Ephrin-B receptor 2, Fibrinogen (fibrin), IBP, PNPH, Fibrinogen beta, LRP1, SDFR1, Plexin C1, G-protein alpha-s, HSPA1A, Connexin 43, GNAS1, Rap1, Tubulin beta 2B, Pacsin, Rho GTPase, HSPA1B, GNAS3, GFAP, N-copine, LKB1, Dystro…
972	regulation of microtubule-based process	300	0.00137625	0.00821502	13	MACF1, Tubulin beta, DYNC1LI, HSP70, RhoA-related, MAP6, Dynein 1, cytoplasmic, heavy chain, ErbB2, HSPA1A, Rho GTPase, HSPA1B, Dynein, axonemal, heavy chains, MAPRE2(RP1)
973	platelet degranulation	162	0.00139589	0.00832367	9	90K, von Willebrand factor, Fibrinogen gamma, Plasminogen, Fibrinogen (fibrin), Fibrinogen beta, Fibrinogen alpha, PECAM1, Tetranectin
974	regulation of cold-induced thermogenesis	195	0.00141325	0.00841854	10	Fatty acid-binding protein, ALEX, APPL, Dynein 1, cytoplasmic, heavy chain, G-protein alpha-s, Connexin 43, GNAS1, GNAS3, LKB1, E-FABP
975	positive regulation of leukocyte cell-cell adhesion	416	0.00142445	0.00846914	16	HSP90, Ephrin-B3, SIRPB1, Calpain 1(mu), IBP2, Ephrin-B receptors, VCAM1, ICAM1, CD44, SIRBL, RhoA-related, IBP, PNPH, Rho GTPase, Ephrin-B, Thy-1
976	blood vessel development	795	0.00142466	0.00846914	25	Neurexin-3 alpha, Ephrin-B receptors, Neurexin 1-beta, Neurexin beta, WARS, Plasminogen, CD44, EMAPII, RhoA-related, Neurexin alpha, Ephrin-B receptor 2, LRP1, RNF213, Neurexin-3 beta, Neurexin 1-alpha, Connexin 43, Rho GTPase, FGF1, Dystroglycan, PECAM1, Perlecan, Ephrin-B, MCAM, Thy-1, Dynamin
977	antigen processing and presentation of exogenous antigen	377	0.00142833	0.00848224	15	KLC2, PSMC6, PSMD10 (Gankyrin), PSMA6, DYNC1LI, Kinesin light chain, CAPZA, Calnexin, PSMD12, PSME1, DYNC1LI2, Dynein 1, cytoplasmic, heavy chain, Dynactin (p62), CAPZA1, Dynamin
978	regulation of actin filament-based process	580	0.00144919	0.00859733	20	BIN1 (Amphiphysin II), Calpain 1(mu), Alpha-fodrin, CYFP subunit, Gelsolin, ICAM1, CoactosinLP, RhoC, ARPC5, CAPZA, RhoA-related, LRP1, ARPC1A, ARPC1, Tropomyosin, Spectrin beta, erythrocytic, Rho GTPase, RAS, PECAM1, CAPZA1
979	coenzyme biosynthetic process	163	0.00145675	0.00863334	9	GSTO1, GSTs, ATIC, PDH beta, PNPH, MAT2A, NADK2, DHPR, PNPO
980	T cell activation	417	0.0014598	0.00864259	16	Ephrin-B receptors, CD151, Peroxiredoxin, TSLC1, ICAM1, CD44, PRDX2, Calcineurin A (catalytic), CXADR, RhoA-related, Calcineurin A (alpha), Connexin 43, Rho GTPase, Calcineurin A (beta), LKB1, APG5
981	regulation of protein kinase B signaling	340	0.00148094	0.0087588	14	HSP90, Neurexin 1-beta, Neurexin beta, RACK1, AKR1C3, Neurexin alpha, IBP, Neurexin 1-alpha, ErbB2, EBP50, Rho GTPase, FGF1, LKB1, Dystroglycan
982	protein stabilization	266	0.00148424	0.00876943	12	HSP90, ATP1B1, HSP70, NAPG, WFS1, SNAPs, HSPA1A, PEX19, HSPA1B, G-protein alpha-q/11, TCP1-alpha, ATP1beta subunit
983	water-soluble vitamin metabolic process	103	0.00149447	0.00882086	7	GSTO1, GSTs, PYC, ATIC, THTPA, CYB5R3, PNPO
984	nucleobase-containing compound catabolic process	458	0.00149796	0.00883245	17	DNA2, PP2A cat (alpha), dUTPase (DUT), CNP1, PM/SCL-75, DIS3L2, PNPase(old-35), HSP70, RPS5, QM, POLR2G, PNPH, PP2A catalytic, HSPA1A, HSPA1B, WDR61, ENTPD2-alpha
985	cellular divalent inorganic cation homeostasis	754	0.00150318	0.00885028	24	HSP90, Endoplasmin, GSTO1, GSTs, GSTM1, ATP1B1, GSTM2, Glycogen phosphorylase, WFS1, THADA, LRP1, SDFR1, FAM82C, Connexin 43, 14-3-3 epsilon, PMCA4, Sphingomyelinase, Thrombin, G-protein alpha-q/11, CALB1, PYGM, Thy-1, 14-3-3, ATP1beta subunit
986	blood vessel morphogenesis	667	0.00150403	0.00885028	22	Neurexin-3 alpha, Ephrin-B receptors, Neurexin 1-beta, Neurexin beta, WARS, EMAPII, RhoA-related, Neurexin alpha, Ephrin-B receptor 2, LRP1, RNF213, Neurexin-3 beta, Neurexin 1-alpha, Connexin 43, Rho GTPase, FGF1, Dystroglycan, PECAM1, Perlecan, Ephrin-B, MCAM, Thy-1
987	response to cAMP	231	0.00150841	0.00886705	11	PNPase(old-35), RAP-1A, HSP70, Glycogen phosphorylase, RKIP, IBP, MAT2A, Rap1, LOC643752, PYGM, GPD1
988	cellular cation homeostasis	979	0.00151621	0.00890389	29	HSP90, Endoplasmin, GSTO1, GSTs, GSTM1, Melanotransferrin, ATP1B1, GSTM2, Glycogen phosphorylase, WFS1, THADA, TMEM175, LRP1, SDFR1, SKP1, FAM82C, Connexin 43, 14-3-3 epsilon, ATP12A, PMCA4, Sphingomyelinase, Thrombin, G-protein alpha-q/11, TTC7A, CALB1, PYGM, Thy-1, 14-3-3, ATP1beta subunit
989	ectodermal placode formation	31	0.00153868	0.00897362	4	ALEX, G-protein alpha-s, GNAS1, GNAS3
990	ectodermal placode morphogenesis	31	0.00153868	0.00897362	4	ALEX, G-protein alpha-s, GNAS1, GNAS3
991	positive regulation of striated muscle cell apoptotic process	31	0.00153868	0.00897362	4	Calpain 1(mu), CaMK II alpha, IBP, TIGAR (C12orf5)
992	negative regulation of extrinsic apoptotic signaling pathway via death domain receptors	52	0.0015477	0.00897362	5	Fibrinogen gamma, ICAM1, Fibrinogen (fibrin), Fibrinogen beta, Fibrinogen alpha
993	NAD metabolic process	52	0.0015477	0.00897362	5	PMGE, MDH1, NADK2, HXK1, GPD1
994	regulation of excretion	52	0.0015477	0.00897362	5	ALEX, G-protein alpha-s, GNAS1, EBP50, GNAS3
995	positive regulation of calcium:sodium antiporter activity	4	0.00155283	0.00897362	2	ATP1B1, ATP1beta subunit
996	negative regulation of glutamate receptor signaling pathway	4	0.00155283	0.00897362	2	Ephrin-B receptors, Ephrin-B receptor 2
997	hexitol metabolic process	4	0.00155283	0.00897362	2	ALDR, Aldose reductase
998	sesquiterpenoid catabolic process	4	0.00155283	0.00897362	2	AKR1C3, Aldose reductase
999	farnesol metabolic process	4	0.00155283	0.00897362	2	AKR1C3, Aldose reductase
1000	negative regulation of peptidyl-serine dephosphorylation	4	0.00155283	0.00897362	2	14-3-3 epsilon, 14-3-3
1001	fructose biosynthetic process	4	0.00155283	0.00897362	2	ALDR, Aldose reductase
1002	endothelial tube lumen extension	4	0.00155283	0.00897362	2	RhoA-related, Rho GTPase
1003	UDP-glucose metabolic process	4	0.00155283	0.00897362	2	UGPA2, UGCGL1
1004	farnesol catabolic process	4	0.00155283	0.00897362	2	AKR1C3, Aldose reductase
1005	regulation of response to wounding	268	0.00158075	0.00912588	12	Fibrinogen gamma, Peroxiredoxin, Plasminogen, PRDX2, Fibrinogen (fibrin), Fibrinogen beta, LRP1, Connexin 43, RAS, Fibrinogen alpha, Thrombin, NECL4
1006	developmental growth involved in morphogenesis	198	0.00158325	0.00913125	10	HSP90, BDNF, CYFP subunit, TSLC1, Calcineurin A (catalytic), CYFIP2, Calcineurin A (beta), FGF1, LKB1, CD166
1007	regulation of cell population proliferation	2562	0.00160059	0.0092142	61	Calpain 1(mu), EIF5A2, IBP2, Ephrin-B receptors, PRDX4, N-Ras, GSTs, Fibulin-3, BDNF, IBP6, Peroxiredoxin, WARS, VCAM1, Plasminogen, Melanotransferrin, CD44, EMAPII, DIS3L2, Fatty acid-binding protein, ALDR, Fibulin-1, AKR1C3, ALEX, CXADR, HSP70, WDR77, RhoA-related, PRDX3, B-FABP, APPL, IBP, PNPH, ADAM10, PGHD, NCAM1, G-protein alpha-s, ErbB2, HSPA1A, Connexin 43, Aldose reductase, GNAS1, ITGA2,…
1008	positive regulation of response to biotic stimulus	543	0.00160081	0.0092142	19	HSP90, PSMC6, PSMD10 (Gankyrin), Endoplasmin, N-Ras, E2N(UBC13), Fibrinogen gamma, PSMA6, TSLC1, HSP70, Fibrinogen (fibrin), Fibrinogen beta, PSMD12, PSME1, HSPA1A, SKP1, RAS, HSPA1B, Fibrinogen alpha
1009	regulation of extrinsic apoptotic signaling pathway in absence of ligand	77	0.00160838	0.00923029	6	Peroxiredoxin, PRDX2, HSP70, HSPA1A, NIPA, HSPA1B
1010	regulation of endothelial cell apoptotic process	77	0.00160838	0.00923029	6	Fibrinogen gamma, ICAM1, AKR1C3, Fibrinogen (fibrin), Fibrinogen beta, Fibrinogen alpha
1011	regulation of cellular amino acid metabolic process	77	0.00160838	0.00923029	6	PSMC6, PSMD10 (Gankyrin), PSMA6, PSMD12, PSME1, PMCA4
1012	ureteric bud development	134	0.00161666	0.00926863	8	Catalase, GSTs, BDNF, CD44, Versican proteoglycan, FGF1, Versican, CALB1
1013	regulation of cellular ketone metabolic process	269	0.00163091	0.0093411	12	PSMC6, PSMD10 (Gankyrin), GSTs, PSMA6, Fatty acid-binding protein, AKR1C3, PDPR, APPL, PSMD12, PSME1, PMCA4, E-FABP
1014	protein trimerization	105	0.00167003	0.00954634	7	PP2A cat (alpha), G-protein alpha-11, dUTPase (DUT), GSTs, PNPase(old-35), PP2A catalytic, G-protein alpha-q/11
1015	establishment of protein localization to mitochondrion	105	0.00167003	0.00954634	7	HSP90, HSP70, HXK1, TIM9 A, TIMM8A, 14-3-3, TIM9 B
1016	negative regulation of cell adhesion	463	0.00167993	0.00958731	17	GSTs, Fibrinogen gamma, Peroxiredoxin, Plasminogen, Melanotransferrin, CD44, Fibulin-1, PRDX2, RhoA-related, Fibrinogen (fibrin), ADAM22, ADAM10, LRP1, Plexin C1, ErbB2, Rho GTPase, Perlecan
1017	heat acclimation	15	0.00168546	0.00958731	3	HSP70, HSPA1A, HSPA1B
1018	Rap protein signal transduction	15	0.00168546	0.00958731	3	RAP-1A, Rap1, LOC643752
1019	positive regulation of nuclease activity	15	0.00168546	0.00958731	3	HSP70, HSPA1A, HSPA1B
1020	regulation of protein complex stability	15	0.00168546	0.00958731	3	HSP90, Sequestosome 1(p62), HSP70
1021	regulation of coagulation	135	0.00169465	0.00962064	8	Fibrinogen gamma, Peroxiredoxin, Plasminogen, PRDX2, Fibrinogen (fibrin), Fibrinogen beta, Fibrinogen alpha, Thrombin
1022	regulation of metabolic process	8863	0.00169561	0.00962064	173	DNA2, PP2A cat (alpha), HSP90, PSMC6, PSMD10 (Gankyrin), BIN1 (Amphiphysin II), Gemin5, PBXIP1, AEBP1, ZNF132, Calpain 1(mu), EIF5A2, EPM2AIP1, Endoplasmin, Ephrin-B receptors, hnRNP M, N-Ras, Catalase, Neurexin 1-beta, A1M, GSTs, E2N(UBC13), Fibulin-3, C4A protein, IGSF1, BDNF, Fibrinogen gamma, CELSR2, Peroxiredoxin, PSMA6, Neurexin beta, WARS, ITGA6, NPC1, CYFP subunit, IGHA1, Gelsolin, Melano…
1023	tissue homeostasis	345	0.0016963	0.00962064	14	Peroxiredoxin, IGHA1, ALDR, ALEX, CXADR, PRDX1, G-protein alpha-s, Aldose reductase, GNAS1, ITGA2, Rho GTPase, RAS, GNAS3, LKB1
1024	positive regulation of protein binding	167	0.00172187	0.00975615	9	PP2A cat (alpha), HSP90, Ephrin-B receptors, BDNF, PP2A cat (beta), HSP70, PP2A catalytic, LRP1, F-spondin
1025	negative regulation of cell population proliferation	1127	0.00172867	0.00978509	32	Ephrin-B receptors, PRDX4, GSTs, BDNF, IBP6, Peroxiredoxin, WARS, Plasminogen, CD44, EMAPII, DIS3L2, Fatty acid-binding protein, Fibulin-1, CXADR, HSP70, WDR77, B-FABP, APPL, IBP, PGHD, ErbB2, HSPA1A, Connexin 43, Tropomyosin, EBP50, RAS, HSPA1B, LKB1, Perlecan, Ephrin-B, Thy-1, 14-3-3
1026	positive regulation of synaptic transmission	271	0.00173516	0.00978915	12	LGI1, Ephrin-B receptors, Neurexin 1-beta, Neurexin beta, MPP2, LAMA2, Sequestosome 1(p62), Neurexin alpha, Ephrin-B receptor 2, SDFR1, Neurexin 1-alpha, GFAP
1027	cellular response to manganese ion	32	0.00173613	0.00978915	4	HSP90, Endoplasmin, HSP70, eIF2S1
1028	negative regulation of phagocytosis	32	0.00173613	0.00978915	4	RACK1, APPL, APPL1, APG5
1029	ectodermal placode development	32	0.00173613	0.00978915	4	ALEX, G-protein alpha-s, GNAS1, GNAS3
1030	liver development	346	0.00174235	0.00981469	14	von Willebrand factor, dUTPase (DUT), TSLC1, PNPase(old-35), RAP-1A, QM, Fibrinogen (fibrin), ErbB2, ITGA2, Rap1, RAS, DHPR, ALDH2, Fibrinogen alpha
1031	regulation of cellular response to growth factor stimulus	385	0.00175222	0.00986069	15	HSP90, Neurexin 1-beta, Neurexin beta, CYFP subunit, HSP70, Neurexin alpha, SDFR1, Neurexin 1-alpha, CYFIP2, HSPA1A, HSPA1B, FGF1, LKB1, NECL4, Dynamin
1032	kidney epithelium development	201	0.00176948	0.0099482	10	Catalase, GSTs, BDNF, CD44, Versican proteoglycan, FGF1, Versican, PECAM1, CALB1, Ephrin-B
1033	interleukin-1-mediated signaling pathway	136	0.00177558	0.00995356	8	PSMC6, PSMD10 (Gankyrin), E2N(UBC13), PSMA6, Sequestosome 1(p62), PSMD12, PSME1, SKP1
1034	mesonephric tubule development	136	0.00177558	0.00995356	8	Catalase, GSTs, BDNF, CD44, Versican proteoglycan, FGF1, Versican, CALB1
1035	mesonephric epithelium development	136	0.00177558	0.00995356	8	Catalase, GSTs, BDNF, CD44, Versican proteoglycan, FGF1, Versican, CALB1
1036	negative regulation of Wnt signaling pathway	309	0.00178826	0.0100015	13	PSMC6, PSMD10 (Gankyrin), IBP2, IBP6, PSMA6, RACK1, IBP, PSMD12, PSME1, LRP1, RNF213, EBP50, LKB1
1037	monocarboxylic acid metabolic process	720	0.001789	0.0100015	23	GSTs, GSTM1, NPC1, PMGE, Fatty acid-binding protein, PYC, GSTM2, AKR1C3, PDH beta, Glyoxalase II, PGHD, PON1, PON2, ACOX2, ECH1, HXK1, C3, Versican proteoglycan, CRABP1, Versican, AATM, VDAC 1, ETFB
1038	maintenance of location	272	0.00178931	0.0100015	12	HSP90, PSMD10 (Gankyrin), Endoplasmin, Gelsolin, HSP70, SLC17A7, VPS13C, SKP1, HXK1, Filamin B (TABP), Dystroglycan, 14-3-3
1039	positive regulation of peptidyl-serine phosphorylation	168	0.00179385	0.0100172	9	HSP90, Neurexin 1-beta, BDNF, Neurexin beta, CD44, Neurexin alpha, Neurexin 1-alpha, MTCP1(p8), PMCA4
1040	regulation of cation channel activity	273	0.00184483	0.010292	12	Calpain 1(mu), Ephrin-B receptors, GSTO1, Neurexin 1-beta, GSTs, GSTM1, Neurexin beta, GSTM2, Neurexin alpha, Ephrin-B receptor 2, Rabphilin-3A, Neurexin 1-alpha
1041	respiratory electron transport chain	137	0.00185954	0.0103537	8	CYC1, BDNF, NDUFA8, SDHB, NDUFB7, NDUFA2, GPD1, ETFB
1042	cell redox homeostasis	107	0.00186123	0.0103537	7	PRDX4, Peroxiredoxin, Txl, PRDX2, PRDX3, PRDX1, Rho GTPase
1043	exocytic process	107	0.00186123	0.0103537	7	Neurexin 1-beta, Neurexin beta, Neurexin alpha, SNAPs, Neurexin 1-alpha, YKT6, 14-3-3
1044	regulation of phosphoprotein phosphatase activity	169	0.00186821	0.0103825	9	PP2A cat (alpha), HSP90, Endoplasmin, PPP1R11, IBP, PP2A catalytic, Versican proteoglycan, DARPP-32, Versican
1045	hepaticobiliary system development	349	0.00188681	0.0104684	14	von Willebrand factor, dUTPase (DUT), TSLC1, PNPase(old-35), RAP-1A, QM, Fibrinogen (fibrin), ErbB2, ITGA2, Rap1, RAS, DHPR, ALDH2, Fibrinogen alpha
1046	positive regulation of organelle organization	902	0.00188726	0.0104684	27	BIN1 (Amphiphysin II), Ankyrin 1, E2N(UBC13), CYFP subunit, Gelsolin, ICAM1, RhoC, ARPC5, Calcineurin A (catalytic), HSP70, RhoA-related, Palladin, RKIP, ATL3, ARPC1A, ARPC1, Dynein 1, cytoplasmic, heavy chain, HSPA1A, 14-3-3 epsilon, Tropomyosin, Rho GTPase, RAS, HSPA1B, WDR61, Sphingomyelinase, TCP1-alpha, 14-3-3
1047	positive regulation of peptidase activity	274	0.00190177	0.0105387	12	PP2A cat (alpha), CYFP subunit, Gelsolin, Fibulin-1, RACK1, RhoA-related, PP2A catalytic, PSME1, MTCH1, CYFIP2, ANP32B (april), Rho GTPase
1048	antigen processing and presentation	469	0.00192256	0.0106438	17	KLC2, PSMC6, PSMD10 (Gankyrin), PSMA6, DYNC1LI, ICAM1, Kinesin light chain, CAPZA, Calnexin, PSMD12, PSME1, DYNC1LI2, Dynein 1, cytoplasmic, heavy chain, Dynactin (p62), APG5, CAPZA1, Dynamin
1049	negative regulation of cell cycle G2/M phase transition	138	0.0019466	0.0107666	8	PSMC6, PSMD10 (Gankyrin), PSMA6, FHL1 (SLIM1), PSMD12, PSME1, SKP1, APP-BP1
1050	regulation of inclusion body assembly	33	0.0019505	0.0107676	4	PSMC6, HSP70, HSPA1A, HSPA1B
1051	positive regulation of protein oligomerization	33	0.0019505	0.0107676	4	RACK1, RhoC, RhoA-related, Rho GTPase
1052	negative regulation of muscle tissue development	108	0.00196298	0.0108262	7	Ephrin-B receptors, N-Ras, BDNF, CXADR, IBP, Connexin 43, RAS
1053	cellular response to topologically incorrect protein	204	0.00197305	0.0108715	10	HSP90, Endoplasmin, HSP70, WFS1, IBP, Calnexin, eIF2S1, UGCGL1, HSPA1A, HSPA1B
1054	positive regulation of transferase activity	951	0.00198519	0.010928	28	PP2A cat (alpha), HSP90, PSMD10 (Gankyrin), EPM2AIP1, Neurexin 1-beta, E2N(UBC13), BDNF, Peroxiredoxin, Neurexin beta, CD44, RAP-1A, PRDX2, RhoA-related, Neurexin alpha, TIGAR (C12orf5), PP2A catalytic, TMS-1, Neurexin 1-alpha, ErbB2, Rap1, Rho GTPase, RAS, PMCA4, FGF1, LKB1, Dystroglycan, Thrombin, TCP1-alpha
1055	regulation of myeloid cell apoptotic process	55	0.00199092	0.0109491	5	CD44, HSP70, HSPA1A, HSPA1B, TCP1-alpha
1056	positive regulation of synaptic vesicle endocytosis	16	0.00204951	0.0112288	3	Calcineurin A (catalytic), Dynamin-1, Dynamin
1057	regulation of modification of postsynaptic actin cytoskeleton	16	0.00204951	0.0112288	3	CYFP subunit, RhoA-related, Rho GTPase
1058	aldehyde catabolic process	16	0.00204951	0.0112288	3	Esterase D, Glyoxalase II, ADHX
1059	negative regulation of mitochondrial outer membrane permeabilization involved in apoptotic signaling pathway	16	0.00204951	0.0112288	3	HSP70, HSPA1A, HSPA1B
1060	cellular response to antibiotic	277	0.00208128	0.0113823	12	PP2A cat (alpha), Calpain 1(mu), Fatty acid-binding protein, ALDR, AKR1C3, HSP70, RhoA-related, PP2A catalytic, Factor H, Aldose reductase, Rho GTPase, Sphingomyelinase
1061	regulation of vasculature development	514	0.00208528	0.0113823	18	Ephrin-B receptors, N-Ras, WARS, Plasminogen, EMAPII, RAP-1A, HSP70, RhoA-related, ADAM10, ErbB2, Rap1, Rho GTPase, C3, RAS, FGF1, BAI2, Perlecan, Ephrin-B
1062	regulation of actin filament depolymerization	81	0.00208538	0.0113823	6	Alpha-fodrin, Gelsolin, CAPZA, Tropomyosin, Spectrin beta, erythrocytic, CAPZA1
1063	morphogenesis of an epithelial sheet	81	0.00208538	0.0113823	6	CD151, CD44, RhoC, RhoA-related, Rho GTPase, Dystroglycan
1064	cellular response to unfolded protein	172	0.00210619	0.0114743	9	HSP90, Endoplasmin, HSP70, WFS1, IBP, Calnexin, eIF2S1, HSPA1A, HSPA1B
1065	maintenance of protein location	172	0.00210619	0.0114743	9	PSMD10 (Gankyrin), Gelsolin, HSP70, VPS13C, SKP1, HXK1, Filamin B (TABP), Dystroglycan, 14-3-3
1066	response to molecule of bacterial origin	730	0.0021298	0.0115732	23	hnRNP M, von Willebrand factor, GSTs, C4A protein, Peroxiredoxin, VCAM1, CNP1, ICAM1, C4, PRDX2, RhoA-related, MAOB, PRDX3, IBP, Factor H, NCAM1, Connexin 43, ADHX, Rho GTPase, ADAM-TS13, ALDH2, MAO, ENTPD2-alpha
1067	cellular response to dopamine	140	0.00213034	0.0115732	8	G-protein alpha-11, ALEX, G-protein alpha-s, GNAS1, EBP50, GNAS3, G-protein alpha-q/11, Dynamin
1068	mesonephros development	140	0.00213034	0.0115732	8	Catalase, GSTs, BDNF, CD44, Versican proteoglycan, FGF1, Versican, CALB1
1069	protein processing	242	0.00217381	0.0117984	11	AEBP1, Calpain 1(mu), Fibrinogen gamma, CYFP subunit, C1r, Fibrinogen (fibrin), Fibrinogen beta, ADAM10, CYFIP2, ADAM-TS13, Fibrinogen alpha
1070	response to amine	110	0.00217935	0.0118063	7	ICAM1, Calcineurin A (catalytic), Calcineurin A (alpha), ITGA2, Calcineurin A (beta), ADAM-TS13, DARPP-32
1071	negative regulation of wound healing	110	0.00217935	0.0118063	7	Fibrinogen gamma, Plasminogen, Fibrinogen (fibrin), Fibrinogen beta, Connexin 43, Fibrinogen alpha, Thrombin
1072	neurotransmitter-gated ion channel clustering	34	0.00218249	0.0118123	4	Neurexin 1-beta, Neurexin beta, Neurexin alpha, Neurexin 1-alpha
1073	regulation of cell shape	207	0.00219511	0.0118696	10	CYFP subunit, ICAM1, RhoC, RhoA-related, Plexin C1, Tropomyosin, EBP50, Rho GTPase, Dystroglycan, Thrombin
1074	aminoglycan catabolic process	82	0.00221974	0.0119804	6	CD44, Lumican, Aggrecan, Versican proteoglycan, Versican, Perlecan
1075	extracellular matrix disassembly	82	0.00221974	0.0119804	6	Calpain 1(mu), Plasminogen, Gelsolin, CD44, ADAM10, LAMG1
1076	response to dopamine	141	0.00222718	0.0119982	8	G-protein alpha-11, ALEX, G-protein alpha-s, GNAS1, EBP50, GNAS3, G-protein alpha-q/11, Dynamin
1077	cellular response to hydrogen peroxide	141	0.00222718	0.0119982	8	Calpain 1(mu), Fatty acid-binding protein, ALDR, RhoA-related, Factor H, Aldose reductase, Rho GTPase, Sphingomyelinase
1078	alcohol metabolic process	436	0.00228558	0.0123014	16	Catalase, NPC1, ALDR, Acid sphingomyelinase, AKR1C3, SMIT, LRP1, PON1, Aldose reductase, ADHX, ISYNA1, DHPR, ALDH2, Sphingomyelinase, CYB5R3, GPD1
1079	regulation of cellular response to stress	1007	0.00229314	0.0123307	29	HSP90, PSMD10 (Gankyrin), Ephrin-B receptors, A1M, GSTs, E2N(UBC13), Peroxiredoxin, CD44, PNPase(old-35), SCLY, RACK1, HSP70, CaMK II alpha, WFS1, PNPH, TIGAR (C12orf5), VPS13C, LRP1, p53BP1, PRDX1, TMS-1, EFHD1, HSPA1A, 14-3-3 epsilon, Rho GTPase, RAS, HSPA1B, Thy-1, 14-3-3
1080	positive regulation of cell death	1148	0.00230265	0.0123703	32	PP2A cat (alpha), BIN1 (Amphiphysin II), Calpain 1(mu), p164-RhoGEF, ITGA6, Gelsolin, CD44, RACK1, Acid sphingomyelinase, AKR1C3, Calcineurin A (catalytic), Sequestosome 1(p62), RhoA-related, CaMK II alpha, IBP, TIGAR (C12orf5), PP2A catalytic, MTCH1, ADAM10, LRP1, eIF2S1, TMS-1, ACOX2, 14-3-3 epsilon, ANP32B (april), EBP50, Rho GTPase, Sphingomyelinase, G-protein alpha-q/11, Ephrin-B, 14-3-3, Dy…
1081	positive regulation of protein transport	691	0.00232523	0.0124801	22	hnRNP M, Fibrinogen gamma, NTF2, TSLC1, RACK1, Calcineurin A (catalytic), HSP70, Fibrinogen (fibrin), DHE3, Fibrinogen beta, LRP1, ErbB2, Connexin 43, 14-3-3 epsilon, ANP32B (april), VILIP1, HXK1, Rho GTPase, RAS, Calcineurin A (beta), Fibrinogen alpha, 14-3-3
1082	response to X-ray	57	0.00233374	0.0125142	5	von Willebrand factor, Fibrinogen (fibrin), p53BP1, Fibrinogen alpha, Dynamin
1083	glycosyl compound metabolic process	175	0.00236773	0.0126847	9	ALDR, AKR1C3, ATIC, RhoA-related, PNPH, Aldose reductase, NDPK C, GMPS, Rho GTPase
1084	regulation of mRNA stability	245	0.00239163	0.0128009	11	PSMC6, PSMD10 (Gankyrin), hnRNP M, PSMA6, PM/SCL-75, HSP70, PSMD12, PSME1, HSPA1A, HSPA1B, 14-3-3
1085	positive regulation of GTPase activity	563	0.00239957	0.0128316	19	BIN1 (Amphiphysin II), Amphiphysin I, ITGA6, ICAM1, RACK1, RAP-1A, ALEX, GARNL4, G-protein alpha-s, ErbB2, RANBP3, GNAS1, Rap1, Rho GTPase, RAS, GNAS3, MAPRE2(RP1), G-protein alpha-q/11, Thy-1
1086	negative regulation of neuron apoptotic process	282	0.00241116	0.0128817	12	HSP90, BDNF, Peroxiredoxin, CHL1, PRDX2, RhoA-related, PRDX3, WFS1, LRP1, GABA-A receptor beta-2 subunit, Rho GTPase, RAS
1087	protein localization to mitochondrion	112	0.00241369	0.0128834	7	HSP90, HSP70, HXK1, TIM9 A, TIMM8A, 14-3-3, TIM9 B
1088	regulation of smooth muscle cell migration	143	0.00243122	0.0129498	8	GSTs, Fibrinogen (fibrin), IBP, LRP1, Connexin 43, ITGA2, Tropomyosin, Fibrinogen alpha
1089	positive regulation of leukocyte adhesion to vascular endothelial cell	35	0.00243283	0.0129498	4	Calpain 1(mu), ICAM1, RhoA-related, Rho GTPase
1090	negative regulation of calcium ion transport into cytosol	35	0.00243283	0.0129498	4	GSTO1, GSTs, GSTM1, GSTM2
1091	positive regulation of kinase activity	828	0.00245309	0.0130457	25	PP2A cat (alpha), HSP90, PSMD10 (Gankyrin), Neurexin 1-beta, E2N(UBC13), BDNF, Peroxiredoxin, Neurexin beta, CD44, RAP-1A, PRDX2, RhoA-related, Neurexin alpha, TIGAR (C12orf5), PP2A catalytic, Neurexin 1-alpha, ErbB2, Rap1, Rho GTPase, RAS, PMCA4, FGF1, LKB1, Dystroglycan, Thrombin
1092	retrograde trans-synaptic signaling	17	0.00245884	0.0130523	3	BDNF, TSLC1, Dystroglycan
1093	collecting duct development	17	0.00245884	0.0130523	3	ALDR, Aldose reductase, CALB1
1094	antigen processing and presentation of peptide antigen	399	0.00246629	0.0130772	15	KLC2, PSMC6, PSMD10 (Gankyrin), PSMA6, DYNC1LI, Kinesin light chain, CAPZA, Calnexin, PSMD12, PSME1, DYNC1LI2, Dynein 1, cytoplasmic, heavy chain, Dynactin (p62), CAPZA1, Dynamin
1095	protein localization to nucleus	246	0.00246804	0.0130772	11	NTF2, Calcineurin A (catalytic), HSP70, PIP5KIII, Calcineurin A (alpha), APPL, APPL1, SKP1, 14-3-3 epsilon, Dystroglycan, 14-3-3
1096	positive regulation of glucose transmembrane transport	84	0.00250792	0.0132747	6	RAP-1A, APPL, APPL1, Rap1, Rho GTPase, C3
1097	carbohydrate derivative metabolic process	1298	0.00250989	0.0132747	35	CYC1, dUTPase (DUT), UGPA2, NPC1, PMGE, CD44, TALDO, ALDR, ATP5H, PAICS, Acid sphingomyelinase, AKR1C3, ATIC, PDH beta, Glycogen phosphorylase, RhoA-related, PNPH, TIGAR (C12orf5), Tmtc1, Lumican, Aggrecan, SPOCK2, UGCGL1, Aldose reductase, NDPK C, GMPS, HXK1, Rho GTPase, Versican proteoglycan, ADAM-TS13, Sphingomyelinase, Versican, Perlecan, KDELC2, GPD1
1098	negative regulation of response to endoplasmic reticulum stress	58	0.00252036	0.0132937	5	RACK1, HSP70, WFS1, HSPA1A, HSPA1B
1099	regulation of cofactor metabolic process	58	0.00252036	0.0132937	5	GSTs, Peroxiredoxin, PRDX2, PDPR, Rho GTPase
1100	guanosine-containing compound metabolic process	58	0.00252036	0.0132937	5	RhoA-related, PNPH, NDPK C, GMPS, Rho GTPase
1101	polyprenol catabolic process	5	0.00256017	0.013358	2	AKR1C3, Aldose reductase
1102	nuclear polyadenylation-dependent mRNA catabolic process	5	0.00256017	0.013358	2	PM/SCL-75, PNPase(old-35)
1103	regulation of macropinocytosis	5	0.00256017	0.013358	2	APPL, APPL1
1104	L-ascorbic acid biosynthetic process	5	0.00256017	0.013358	2	GSTO1, GSTs
1105	rescue of stalled ribosome	5	0.00256017	0.013358	2	ZNF294, RACK1
1106	regulation of retrograde trans-synaptic signaling by endocanabinoid	5	0.00256017	0.013358	2	Fatty acid-binding protein, E-FABP
1107	inner medullary collecting duct development	5	0.00256017	0.013358	2	ALDR, Aldose reductase
1108	formaldehyde metabolic process	5	0.00256017	0.013358	2	Esterase D, ADHX
1109	polyadenylation-dependent mRNA catabolic process	5	0.00256017	0.013358	2	PM/SCL-75, PNPase(old-35)
1110	sesquiterpenoid metabolic process	5	0.00256017	0.013358	2	AKR1C3, Aldose reductase
1111	beta selection	5	0.00256017	0.013358	2	RhoA-related, Rho GTPase
1112	peptidyl-cysteine oxidation	5	0.00256017	0.013358	2	Peroxiredoxin, PRDX3
1113	regulation of glucose transmembrane transport	145	0.00264961	0.0138123	8	Fatty acid-binding protein, RAP-1A, APPL, APPL1, Rap1, Rho GTPase, C3, E-FABP
1114	negative regulation of blood coagulation	85	0.00266213	0.0138526	6	Fibrinogen gamma, Plasminogen, Fibrinogen (fibrin), Fibrinogen beta, Fibrinogen alpha, Thrombin
1115	protein targeting to mitochondrion	85	0.00266213	0.0138526	6	HSP90, HSP70, TIM9 A, TIMM8A, 14-3-3, TIM9 B
1116	protein heterotrimerization	36	0.00270222	0.0140361	4	PP2A cat (alpha), G-protein alpha-11, PP2A catalytic, G-protein alpha-q/11
1117	GTP metabolic process	36	0.00270222	0.0140361	4	RhoA-related, PNPH, NDPK C, Rho GTPase
1118	cellular response to ammonium ion	249	0.00270921	0.0140598	11	G-protein alpha-11, LY6H, ALEX, G-protein alpha-s, GNAS1, GABA-A receptor beta-2 subunit, EBP50, GNAS3, PMCA4, G-protein alpha-q/11, Dynamin
1119	binding of sperm to zona pellucida	59	0.00271757	0.0140906	5	HSP70, HSPA1A, VDAC 2, HSPA1B, TCP1-alpha
1120	immune response-regulating cell surface receptor signaling pathway	745	0.00274387	0.0142142	23	HSP90, PSMC6, PSMD10 (Gankyrin), N-Ras, E2N(UBC13), PSMA6, CYFP subunit, IGHA1, ARPC5, Calcineurin A (catalytic), Calcineurin A (alpha), PSMD12, PSME1, ARPC1A, BTN3A2, ARPC1, CYFIP2, SKP1, Rho GTPase, RAS, Calcineurin A (beta), LKB1, Thy-1
1121	response to axon injury	146	0.00276441	0.0143078	8	GSTs, CHL1, NCAM1, ErbB2, Neuromodulin, Versican proteoglycan, Dystroglycan, Versican
1122	positive regulation of establishment of protein localization	746	0.00278965	0.0144245	23	hnRNP M, Fibrinogen gamma, NTF2, TSLC1, RACK1, Calcineurin A (catalytic), HSP70, Fibrinogen (fibrin), DHE3, Fibrinogen beta, LRP1, ErbB2, Connexin 43, 14-3-3 epsilon, ANP32B (april), VILIP1, HXK1, Rho GTPase, RAS, Calcineurin A (beta), Fibrinogen alpha, TCP1-alpha, 14-3-3
1123	cellular response to carbohydrate stimulus	214	0.00279192	0.0144245	10	PP2A cat (alpha), VCAM1, ICAM1, RACK1, RAP-1A, Calcineurin A (catalytic), Calcineurin A (alpha), PP2A catalytic, Rap1, NPTX1
1124	regulation of primary metabolic process	7952	0.002817	0.014535	156	PP2A cat (alpha), HSP90, PSMC6, PSMD10 (Gankyrin), BIN1 (Amphiphysin II), Gemin5, PBXIP1, AEBP1, ZNF132, EIF5A2, EPM2AIP1, Endoplasmin, Ephrin-B receptors, hnRNP M, N-Ras, Catalase, Neurexin 1-beta, A1M, GSTs, E2N(UBC13), Fibulin-3, C4A protein, IGSF1, BDNF, Fibrinogen gamma, CELSR2, Peroxiredoxin, PSMA6, Neurexin beta, WARS, ITGA6, CYFP subunit, Gelsolin, Melanotransferrin, ZNF294, ICAM1, CD44, …
1125	regulation of potassium ion transmembrane transporter activity	86	0.00282333	0.014535	6	ATP1B1, FHL1 (SLIM1), 14-3-3 epsilon, 14-3-3, ATP1beta subunit, Dynamin
1126	negative regulation of hemostasis	86	0.00282333	0.014535	6	Fibrinogen gamma, Plasminogen, Fibrinogen (fibrin), Fibrinogen beta, Fibrinogen alpha, Thrombin
1127	positive regulation of muscle contraction	86	0.00282333	0.014535	6	HSP90, GSTO1, GSTs, RhoA-related, ITGA2, Rho GTPase
1128	regulation of heart contraction	365	0.00283538	0.0145746	14	HSP90, BIN1 (Amphiphysin II), GSTO1, GSTs, ATP1B1, GSTM2, CXADR, RKIP, Connexin 43, 14-3-3 epsilon, Tropomyosin, PMCA4, 14-3-3, ATP1beta subunit
1129	cellular amide metabolic process	1069	0.00283605	0.0145746	30	PP2A cat (alpha), Gemin5, AEBP1, EIF5A2, GSTs, GSTM1, WARS, ZNF294, EMAPII, PYC, tcag7.1314, EIF2A, RACK1, GSTM2, Acid sphingomyelinase, Aminopeptidase P1, HSP70, ATIC, PDH beta, ALLC, RPS5, QM, ES130 (p180), PP2A catalytic, Glyoxalase II, ADAM10, eIF2S1, ADAM-TS13, Sphingomyelinase, Dnpep
1130	coenzyme metabolic process	326	0.00284464	0.0146058	13	GSTO1, GSTs, PYC, ATIC, PDH beta, APIP, THTPA, PNPH, MAT2A, NADK2, DHPR, CYB5R3, PNPO
1131	lipid catabolic process	406	0.00290506	0.0148893	15	GSTs, Fatty acid-binding protein, Acid sphingomyelinase, AKR1C3, B-FABP, LRP1, ACOX2, Aldose reductase, ECH1, Pld3, Sphingomyelinase, CRABP1, E-FABP, 14-3-3, ETFB
1132	PERK-mediated unfolded protein response	18	0.00291524	0.0148893	3	HSP70, IBP, eIF2S1
1133	regulation of ribonuclease activity	18	0.00291524	0.0148893	3	HSP70, HSPA1A, HSPA1B
1134	regulation of apoptotic cell clearance	18	0.00291524	0.0148893	3	C4A protein, C4, C3
1135	positive regulation of cellular amine metabolic process	18	0.00291524	0.0148893	3	RKIP, MAOB, MAO
1136	establishment or maintenance of actin cytoskeleton polarity	18	0.00291524	0.0148893	3	RhoC, RhoA-related, Rho GTPase
1137	regulation of potassium ion transmembrane transport	116	0.00294016	0.0149902	7	BIN1 (Amphiphysin II), ATP1B1, FHL1 (SLIM1), 14-3-3 epsilon, 14-3-3, ATP1beta subunit, Dynamin
1138	maintenance of protein location in cell	116	0.00294016	0.0149902	7	Gelsolin, HSP70, VPS13C, SKP1, HXK1, Filamin B (TABP), Dystroglycan
1139	microtubule-based transport	252	0.00296905	0.0151242	11	KLC2, AP3M2, Kinesin light chain, HSP70, NA14, MAP6, AP-3 mu subunits, Dynein 1, cytoplasmic, heavy chain, Connexin 43, Rho GTPase, Dynein, axonemal, heavy chains
1140	regulation of peptidyl-serine phosphorylation	216	0.00298434	0.0151599	10	HSP90, Neurexin 1-beta, BDNF, Neurexin beta, CD44, RACK1, Neurexin alpha, Neurexin 1-alpha, MTCP1(p8), PMCA4
1141	positive regulation of blood coagulation	37	0.00299135	0.0151599	4	Peroxiredoxin, Plasminogen, PRDX2, Thrombin
1142	positive regulation of hemostasis	37	0.00299135	0.0151599	4	Peroxiredoxin, Plasminogen, PRDX2, Thrombin
1143	histone H2A monoubiquitination	37	0.00299135	0.0151599	4	RING1, SCML2, SKP1, DDB1
1144	negative regulation of coagulation	87	0.00299173	0.0151599	6	Fibrinogen gamma, Plasminogen, Fibrinogen (fibrin), Fibrinogen beta, Fibrinogen alpha, Thrombin
1145	regulation of sodium ion transmembrane transport	87	0.00299173	0.0151599	6	ATP1B1, EBP50, PMCA4, 14-3-3, ATP1beta subunit, Dynamin
1146	stimulatory C-type lectin receptor signaling pathway	148	0.00300562	0.0151904	8	PSMC6, PSMD10 (Gankyrin), N-Ras, PSMA6, PSMD12, PSME1, SKP1, RAS
1147	signal transduction involved in cellular response to ammonium ion	148	0.00300562	0.0151904	8	G-protein alpha-11, LY6H, ALEX, G-protein alpha-s, GNAS1, EBP50, GNAS3, G-protein alpha-q/11
1148	adult locomotory behavior	148	0.00300562	0.0151904	8	Ephrin-B3, NPC1, CNP1, CHL1, ADAM22, Dynamin-1, Ephrin-B, Dynamin
1149	sulfur compound metabolic process	490	0.00301585	0.0152288	17	GSTO1, GSTs, GSTM1, Esterase D, PYC, GSTM2, HSP70, PDH beta, APIP, THTPA, Lumican, Aggrecan, Glyoxalase II, SPOCK2, MAT2A, Versican proteoglycan, Versican
1150	regulation of response to biotic stimulus	796	0.00302524	0.015263	24	HSP90, PSMC6, PSMD10 (Gankyrin), Endoplasmin, N-Ras, E2N(UBC13), Fibrinogen gamma, Peroxiredoxin, PSMA6, TSLC1, PRDX2, HSP70, Fibrinogen (fibrin), APPL, Fibrinogen beta, TIGAR (C12orf5), PSMD12, PSME1, APPL1, HSPA1A, SKP1, RAS, HSPA1B, Fibrinogen alpha
1151	positive regulation of macromolecule metabolic process	4532	0.00305859	0.0154059	96	DNA2, PP2A cat (alpha), HSP90, PSMC6, PSMD10 (Gankyrin), EIF5A2, EPM2AIP1, Ephrin-B receptors, Neurexin 1-beta, E2N(UBC13), BDNF, Fibrinogen gamma, Peroxiredoxin, Neurexin beta, WARS, ITGA6, CYFP subunit, Gelsolin, Melanotransferrin, ICAM1, CD44, PM/SCL-75, NMP200, PNPase(old-35), Fibulin-1, tcag7.1314, EIF2A, RACK1, Acid sphingomyelinase, RAP-1A, ALEX, PRDX2, Calcineurin A (catalytic), Sequestos…
1152	microtubule-based process	888	0.00305888	0.0154059	26	KLC2, MRCKalpha, CELSR2, AP3M2, Tubulin beta, CNP1, DYNC1LI, Kinesin light chain, DYNLT, HSP70, RhoA-related, NA14, MAP6, Tubulin beta 6, AP-3 mu subunits, DNAH2, C10orf92, DYNC1LI2, Dynein 1, cytoplasmic, heavy chain, Connexin 43, Tubulin beta 2B, MRCK, Rho GTPase, Dynein, axonemal, heavy chains, MAPRE2(RP1), Dystroglycan
1153	cellular response to peptide	619	0.00306388	0.0154177	20	PP2A cat (alpha), GSTs, CYFP subunit, VCAM1, ICAM1, ALDR, ATP5H, AKR1C3, CaMK II alpha, APPL, IBP, PP2A catalytic, LRP1, APPL1, G-protein alpha-s, Aldose reductase, Rap1, Rho GTPase, Sphingomyelinase, 14-3-3
1154	ubiquitin-dependent protein catabolic process	663	0.00307535	0.0154495	21	HSP90, PSMC6, PSMD10 (Gankyrin), Endoplasmin, E2N(UBC13), PSMA6, ZNF294, PP2A cat (beta), UBR4, Sequestosome 1(p62), HSP70, PPP1R11, WFS1, PSMD12, PP2A catalytic, PSME1, RNF213, UBE3A (E6-AP), SKP1, DDB1, TRIM2
1155	regulation of regulated secretory pathway	329	0.00307552	0.0154495	13	Neurexin-3 alpha, Neurexin beta, RAP-1A, Calcineurin A (catalytic), Neurexin alpha, Calcineurin A (alpha), CaMK II alpha, SNAPs, Neurexin-3 beta, Rap1, LOC643752, SYP, Rho GTPase
1156	T cell receptor signaling pathway	291	0.00311192	0.0156188	12	PSMC6, PSMD10 (Gankyrin), N-Ras, E2N(UBC13), PSMA6, PSMD12, PSME1, BTN3A2, SKP1, RAS, LKB1, Thy-1
1157	positive regulation of apoptotic process	1029	0.00312322	0.015662	29	PP2A cat (alpha), BIN1 (Amphiphysin II), Calpain 1(mu), p164-RhoGEF, ITGA6, Gelsolin, CD44, RACK1, Acid sphingomyelinase, AKR1C3, Calcineurin A (catalytic), Sequestosome 1(p62), RhoA-related, CaMK II alpha, IBP, TIGAR (C12orf5), PP2A catalytic, MTCH1, ADAM10, eIF2S1, TMS-1, 14-3-3 epsilon, ANP32B (april), EBP50, Rho GTPase, Sphingomyelinase, G-protein alpha-q/11, 14-3-3, Dynamin
1158	vesicle docking involved in exocytosis	61	0.00314513	0.0157476	5	Neurexin 1-beta, Neurexin beta, Neurexin alpha, Neurexin 1-alpha, YKT6
1159	immune response-activating signal transduction	844	0.00314572	0.0157476	25	HSP90, PSMC6, PSMD10 (Gankyrin), Endoplasmin, N-Ras, E2N(UBC13), Fibrinogen gamma, PSMA6, CYFP subunit, IGHA1, ARPC5, Fibrinogen (fibrin), Fibrinogen beta, PSMD12, PSME1, ARPC1A, BTN3A2, ARPC1, CYFIP2, SKP1, Rho GTPase, RAS, LKB1, Fibrinogen alpha, Thy-1
1160	protein catabolic process	890	0.00315112	0.01575	26	HSP90, PSMC6, PSMD10 (Gankyrin), Endoplasmin, A1M, E2N(UBC13), PSMA6, Plasminogen, ZNF294, NMP200, PP2A cat (beta), UBR4, Sequestosome 1(p62), HSP70, PPP1R11, WFS1, PSMD12, PP2A catalytic, PSME1, RNF213, UBE3A (E6-AP), UGCGL1, SKP1, DDB1, TRIM2, DDI1
1161	positive regulation of endopeptidase activity	254	0.00315316	0.01575	11	PP2A cat (alpha), CYFP subunit, Gelsolin, RACK1, RhoA-related, PP2A catalytic, PSME1, MTCH1, CYFIP2, ANP32B (april), Rho GTPase
1162	regulation of multi-organism process	1220	0.00315435	0.01575	33	HSP90, PSMC6, PSMD10 (Gankyrin), Endoplasmin, PRDX4, N-Ras, E2N(UBC13), Fibrinogen gamma, Peroxiredoxin, PSMA6, TSLC1, Gelsolin, PYC, Fibulin-1, DYNLT, PRDX2, HSP70, POLR2G, Fibrinogen (fibrin), APPL, NFAT-90, Fibrinogen beta, PSMD12, PSME1, PGHD, APPL1, HSPA1A, SKP1, Connexin 43, RAS, HSPA1B, DDB1, Fibrinogen alpha
1163	axon regeneration	88	0.00316753	0.0158022	6	CHL1, NCAM1, Neuromodulin, Versican proteoglycan, Dystroglycan, Versican
1164	positive regulation of DNA-binding transcription factor activity	410	0.00318344	0.015868	15	Catalase, E2N(UBC13), BDNF, Peroxiredoxin, PSMA6, ICAM1, Calcineurin A (catalytic), HSP70, Calcineurin A (alpha), PRDX3, CaMK II alpha, p53BP1, HSPA1A, RAS, HSPA1B
1165	response to biotic stimulus	2326	0.00318837	0.0158789	55	SIRPB1, hnRNP M, von Willebrand factor, N-Ras, GSTs, C4A protein, Fibrinogen gamma, Peroxiredoxin, Tubulin beta, VCAM1, IGHA1, CNP1, Gelsolin, ICAM1, CD44, C4, EMAPII, Fatty acid-binding protein, SIRBL, C1r, CoactosinLP, CAPZA, PRDX2, CXADR, HSP70, Glycogen phosphorylase, RhoA-related, MAOB, PRDX3, CaMK II alpha, PPP1R11, WFS1, Fibrinogen (fibrin), IBP, NFAT-90, Fibrinogen beta, Factor H, PRDX1, …
1166	regulation of RNA stability	255	0.00324859	0.0161649	11	PSMC6, PSMD10 (Gankyrin), hnRNP M, PSMA6, PM/SCL-75, HSP70, PSMD12, PSME1, HSPA1A, HSPA1B, 14-3-3
1167	lymphocyte proliferation	150	0.00326291	0.0162223	8	Ephrin-B receptors, CD151, Peroxiredoxin, TSLC1, PRDX2, Calcineurin A (catalytic), Connexin 43, Calcineurin A (beta)
1168	cellular amino acid metabolic process	371	0.00327942	0.0162904	14	PRDX4, GSTs, Peroxiredoxin, WARS, EMAPII, SCLY, APIP, PDPR, DHE3, GPT2, TMS-1, GMPS, DHPR, AATM
1169	positive regulation of cellular extravasation	38	0.00330092	0.0163552	4	Calpain 1(mu), ICAM1, PECAM1, Thy-1
1170	regulation of spindle assembly	38	0.00330092	0.0163552	4	HSP70, Dynein 1, cytoplasmic, heavy chain, HSPA1A, HSPA1B
1171	ruffle organization	38	0.00330092	0.0163552	4	CYFP subunit, Palladin, Tropomyosin, Rho GTPase
1172	biosynthetic process	3882	0.00332383	0.0164546	84	DNA2, HSP90, Gemin5, EIF5A2, GSTO1, CYC1, Ankyrin 1, dUTPase (DUT), GSTs, UGPA2, GSTM1, Esterase D, WARS, NPC1, CNP1, ZNF294, EMAPII, NMP200, Fatty acid-binding protein, TALDO, ALDR, PYC, ATP5H, EIF2A, RACK1, MDH1, GSTM2, PAICS, Acid sphingomyelinase, AKR1C3, C10orf119, HSP70, ATIC, PDH beta, Glycogen phosphorylase, PIP5KIII, APIP, MAOB, RPS5, QM, POLR2G, ES130 (p180), DHE3, PNPH, GPT2, Tmtc1, Lu…
1173	regulation of translation	495	0.00334101	0.0165256	17	HSP90, Gemin5, EIF5A2, CYFP subunit, ZNF294, EIF2A, RACK1, RhoA-related, QM, POLR2G, IBP, NFAT-90, SRP9, eIF2S1, ErbB2, ITGA2, Rho GTPase
1174	purine ribonucleoside triphosphate metabolic process	89	0.00335091	0.0165605	6	CYC1, ATP5H, RhoA-related, PNPH, NDPK C, Rho GTPase
1175	ciliary basal body-plasma membrane docking	119	0.00338952	0.016721	7	HSP90, Tubulin beta, NA14, Dynein 1, cytoplasmic, heavy chain, 14-3-3 epsilon, Nephrocystin, 14-3-3
1176	positive regulation of programmed cell death	1035	0.00338974	0.016721	29	PP2A cat (alpha), BIN1 (Amphiphysin II), Calpain 1(mu), p164-RhoGEF, ITGA6, Gelsolin, CD44, RACK1, Acid sphingomyelinase, AKR1C3, Calcineurin A (catalytic), Sequestosome 1(p62), RhoA-related, CaMK II alpha, IBP, TIGAR (C12orf5), PP2A catalytic, MTCH1, ADAM10, eIF2S1, TMS-1, 14-3-3 epsilon, ANP32B (april), EBP50, Rho GTPase, Sphingomyelinase, G-protein alpha-q/11, 14-3-3, Dynamin
1177	negative regulation of secretion	454	0.00339602	0.016721	16	Fibulin-1, RAP-1A, ALEX, Calcineurin A (catalytic), MAOB, Calcineurin A (alpha), PPP1R11, IBP, G-protein alpha-s, Connexin 43, GNAS1, Rap1, LOC643752, VILIP1, GNAS3, MAO
1178	regulation of establishment of planar polarity	151	0.00339781	0.016721	8	PSMC6, PSMD10 (Gankyrin), CELSR2, PSMA6, RhoA-related, PSMD12, PSME1, Rho GTPase
1179	regulation of potassium ion transport	151	0.00339781	0.016721	8	BIN1 (Amphiphysin II), ATP1B1, FHL1 (SLIM1), 14-3-3 epsilon, G-protein alpha-q/11, 14-3-3, ATP1beta subunit, Dynamin
1180	mitotic cell cycle phase transition	413	0.00340632	0.0167487	15	HSP90, Tubulin beta, PAICS, Calcineurin A (catalytic), HSP70, NA14, Calcineurin A (alpha), CaMK II alpha, Dynein 1, cytoplasmic, heavy chain, SKP1, 14-3-3 epsilon, ANP32B (april), Rho GTPase, 14-3-3, Dynamin
1181	negative regulation of endoplasmic reticulum unfolded protein response	19	0.00342039	0.016761	3	RACK1, HSP70, WFS1
1182	regulation of pinocytosis	19	0.00342039	0.016761	3	APPL, APPL1, ANKFY1
1183	positive regulation of collateral sprouting	19	0.00342039	0.016761	3	BDNF, LRP1, Rho GTPase
1184	regulation of secondary metabolic process	19	0.00342039	0.016761	3	APPL, TIGAR (C12orf5), APPL1
1185	modification-dependent protein catabolic process	670	0.00347046	0.0169787	21	HSP90, PSMC6, PSMD10 (Gankyrin), Endoplasmin, E2N(UBC13), PSMA6, ZNF294, PP2A cat (beta), UBR4, Sequestosome 1(p62), HSP70, PPP1R11, WFS1, PSMD12, PP2A catalytic, PSME1, RNF213, UBE3A (E6-AP), SKP1, DDB1, TRIM2
1186	regulation of plasma membrane bounded cell projection assembly	295	0.00347224	0.0169787	12	HSP90, Neurexin 1-beta, Neurexin beta, CYFP subunit, ICAM1, Neurexin alpha, Neurexin 1-alpha, Neuromodulin, Rho GTPase, RAS, APG5, Dynamin
1187	regulation of cell cycle phase transition	626	0.00347357	0.0169787	20	HSP90, PSMC6, PSMD10 (Gankyrin), Tubulin beta, PSMA6, DYNC1LI, FHL1 (SLIM1), HSP70, NA14, PSMD12, PSME1, Dynein 1, cytoplasmic, heavy chain, SKP1, 14-3-3 epsilon, ANP32B (april), DDB1, PMCA4, TOPAZ1, APP-BP1, 14-3-3
1188	positive regulation of cysteine-type endopeptidase activity	221	0.00351193	0.0171267	10	PP2A cat (alpha), CYFP subunit, Gelsolin, RACK1, RhoA-related, PP2A catalytic, MTCH1, CYFIP2, ANP32B (april), Rho GTPase
1189	localization of cell	1572	0.00351271	0.0171267	40	HSP90, Ephrin-B receptors, MRCKalpha, CD151, CELSR2, Tubulin beta, ITGA6, VCAM1, IGHA1, Plasminogen, ICAM1, CD44, EMAPII, ATP1B1, RhoC, ARPC5, CHL1, CXADR, RhoA-related, Palladin, DNAH2, C10orf92, Connexin 43, DNER, ITGA2, 14-3-3 epsilon, Tubulin beta 2B, MRCK, Rho GTPase, Versican proteoglycan, Dynein, axonemal, heavy chains, PMCA4, Versican, Thrombin, PECAM1, Perlecan, Ephrin-B, LAMG1, 14-3-3, …
1190	cell motility	1572	0.00351271	0.0171267	40	HSP90, Ephrin-B receptors, MRCKalpha, CD151, CELSR2, Tubulin beta, ITGA6, VCAM1, IGHA1, Plasminogen, ICAM1, CD44, EMAPII, ATP1B1, RhoC, ARPC5, CHL1, CXADR, RhoA-related, Palladin, DNAH2, C10orf92, Connexin 43, DNER, ITGA2, 14-3-3 epsilon, Tubulin beta 2B, MRCK, Rho GTPase, Versican proteoglycan, Dynein, axonemal, heavy chains, PMCA4, Versican, Thrombin, PECAM1, Perlecan, Ephrin-B, LAMG1, 14-3-3, …
1191	cellular response to hormone stimulus	1133	0.0035304	0.0171985	31	PP2A cat (alpha), IBP2, G-protein alpha-11, GSTs, NPC1, CYFP subunit, ICAM1, LY6H, AKR1C3, ALEX, RhoA-related, CaMK II alpha, Fibrinogen (fibrin), APPL, IBP, Fibrinogen beta, PP2A catalytic, UBE3A (E6-AP), Dynein 1, cytoplasmic, heavy chain, APPL1, G-protein alpha-s, Connexin 43, GNAS1, ITGA2, Rap1, Rho GTPase, GNAS3, PMCA4, ALDH2, G-protein alpha-q/11, 14-3-3
1192	negative regulation of cell-substrate adhesion	90	0.00354208	0.0172409	6	Plasminogen, Melanotransferrin, Fibulin-1, RhoA-related, LRP1, Rho GTPase
1193	regulation of cardiac muscle contraction	120	0.00355036	0.0172667	7	HSP90, BIN1 (Amphiphysin II), GSTO1, GSTs, ATP1B1, GSTM2, ATP1beta subunit
1194	regulation of protein stability	415	0.00356192	0.0173084	15	HSP90, Gelsolin, ATP1B1, HSP70, NAPG, WFS1, SNAPs, HSPA1A, RAS, PEX19, HSPA1B, G-protein alpha-q/11, TCP1-alpha, DDI1, ATP1beta subunit
1195	lipid metabolic process	1624	0.00359396	0.0174495	41	PP2A cat (alpha), Catalase, GSTs, GSTM1, NPC1, NMP200, Fatty acid-binding protein, ALDR, SCLY, PYC, GSTM2, Acid sphingomyelinase, AKR1C3, PIP5KIII, APOLPA, B-FABP, PP2A catalytic, PGHD, LRP1, PON1, TMS-1, Psapl1, PON2, ACOX2, Aldose reductase, ADHX, ECH1, C3, ISYNA1, Pld3, N-copine, Sphingomyelinase, CRABP1, CYB5R3, E-FABP, Perlecan, TTC7A, CALB1, 14-3-3, GPD1, ETFB
1196	genetic imprinting	39	0.00363159	0.0175734	4	ALEX, G-protein alpha-s, GNAS1, GNAS3
1197	adrenergic receptor signaling pathway	39	0.00363159	0.0175734	4	ALEX, G-protein alpha-s, GNAS1, GNAS3
1198	adenylate cyclase-activating adrenergic receptor signaling pathway	39	0.00363159	0.0175734	4	ALEX, G-protein alpha-s, GNAS1, GNAS3
1199	negative regulation of smooth muscle cell migration	39	0.00363159	0.0175734	4	GSTs, IBP, LRP1, Tropomyosin
1200	mononuclear cell proliferation	153	0.00368055	0.0177955	8	Ephrin-B receptors, CD151, Peroxiredoxin, TSLC1, PRDX2, Calcineurin A (catalytic), Connexin 43, Calcineurin A (beta)
1201	response to interleukin-1	376	0.00369155	0.0178338	14	PSMC6, PSMD10 (Gankyrin), E2N(UBC13), Fibrinogen gamma, PSMA6, ICAM1, Sequestosome 1(p62), HSP70, Fibrinogen (fibrin), Fibrinogen beta, PSMD12, PSME1, SKP1, Sphingomyelinase
1202	positive regulation of connective tissue replacement	6	0.00379894	0.018186	2	Calcineurin A (catalytic), Calcineurin A (alpha)
1203	'de novo' IMP biosynthetic process	6	0.00379894	0.018186	2	PAICS, ATIC
1204	angiotensin-mediated vasoconstriction involved in regulation of systemic arterial blood pressure	6	0.00379894	0.018186	2	RhoA-related, Rho GTPase
1205	sequestering of calcium ion	6	0.00379894	0.018186	2	HSP90, Endoplasmin
1206	protein transport into plasma membrane raft	6	0.00379894	0.018186	2	ATP1B1, ATP1beta subunit
1207	regulation of ATF6-mediated unfolded protein response	6	0.00379894	0.018186	2	HSP70, WFS1
1208	regulation of calcium:sodium antiporter activity	6	0.00379894	0.018186	2	ATP1B1, ATP1beta subunit
1209	response to methylglyoxal	6	0.00379894	0.018186	2	ALDR, Aldose reductase
1210	chaperone-mediated protein transport involved in chaperone-mediated autophagy	6	0.00379894	0.018186	2	HSP90, HSP70
1211	retrograde trans-synaptic signaling by trans-synaptic protein complex	6	0.00379894	0.018186	2	TSLC1, Dystroglycan
1212	caveola assembly	6	0.00379894	0.018186	2	Pacsin 2, Pacsin
1213	regulation of protein secretion	811	0.00381867	0.0182654	24	Neurexin 1-beta, Fibrinogen gamma, Neurexin beta, TSLC1, Fibulin-1, RAP-1A, Calcineurin A (catalytic), Neurexin alpha, Calcineurin A (alpha), PPP1R11, Fibrinogen (fibrin), DHE3, Fibrinogen beta, LRP1, Neurexin 1-alpha, G-protein alpha-s, Connexin 43, Rap1, VILIP1, HXK1, Rho GTPase, Calcineurin A (beta), Fibrinogen alpha, APG5
1214	regulation of cell projection assembly	299	0.00386553	0.0184699	12	HSP90, Neurexin 1-beta, Neurexin beta, CYFP subunit, ICAM1, Neurexin alpha, Neurexin 1-alpha, Neuromodulin, Rho GTPase, RAS, APG5, Dynamin
1215	response to estradiol	378	0.00386779	0.0184699	14	IBP2, Catalase, GSTs, GAT1, HSP70, Fibrinogen (fibrin), IBP, SG2NA, ARPC1, Connexin 43, ITGA2, C3, ALDH2, Fibrinogen alpha
1216	negative regulation of dendrite development	64	0.00387442	0.0184863	5	Calcineurin A (catalytic), Calcineurin A (alpha), UBE3A (E6-AP), 14-3-3, Dynamin
1217	cell growth	189	0.00394839	0.0188136	9	HSP90, BDNF, CYFP subunit, TSLC1, Calcineurin A (catalytic), CYFIP2, Calcineurin A (beta), LKB1, CD166
1218	negative regulation of calcium ion-dependent exocytosis	20	0.00397583	0.0188136	3	Calcineurin A (catalytic), Calcineurin A (alpha), Rap1
1219	guanosine-containing compound biosynthetic process	20	0.00397583	0.0188136	3	PNPH, NDPK C, GMPS
1220	cellular response to caffeine	20	0.00397583	0.0188136	3	GSTs, GSTM1, GSTM2
1221	vitamin biosynthetic process	20	0.00397583	0.0188136	3	GSTO1, GSTs, PNPO
1222	positive regulation of synaptic vesicle recycling	20	0.00397583	0.0188136	3	Calcineurin A (catalytic), Dynamin-1, Dynamin
1223	maintenance of postsynaptic specialization structure	20	0.00397583	0.0188136	3	MPP2, TSLC1, HSP70
1224	tertiary alcohol metabolic process	20	0.00397583	0.0188136	3	ALDR, AKR1C3, Aldose reductase
1225	peptidyl-threonine dephosphorylation	20	0.00397583	0.0188136	3	PP2A cat (alpha), PP2A cat (beta), PP2A catalytic
1226	innate immune response activating cell surface receptor signaling pathway	155	0.00398117	0.0188136	8	PSMC6, PSMD10 (Gankyrin), N-Ras, PSMA6, PSMD12, PSME1, SKP1, RAS
1227	regulation of leukocyte adhesion to vascular endothelial cell	40	0.00398404	0.0188136	4	Calpain 1(mu), ICAM1, RhoA-related, Rho GTPase
1228	regulation of ryanodine-sensitive calcium-release channel activity	40	0.00398404	0.0188136	4	GSTO1, GSTs, GSTM1, GSTM2
1229	regulation of neurotransmitter secretion	225	0.00398517	0.0188136	10	Neurexin-3 alpha, Neurexin beta, RAP-1A, Neurexin alpha, CaMK II alpha, SNAPs, Neurexin-3 beta, Rap1, LOC643752, SYP
1230	regulation of protein catabolic process	547	0.00401435	0.018936	18	PP2A cat (alpha), HSP90, PSMC6, PSMD10 (Gankyrin), RACK1, HSP70, PP2A catalytic, PSME1, LRP1, UBE3A (E6-AP), HSP90AB2P, HSPA1A, HSPBP1, Connexin 43, Pacsin, HSPA1B, DDB1, GFAP
1231	regulation of innate immune response	679	0.0040401	0.019042	21	HSP90, PSMC6, PSMD10 (Gankyrin), Endoplasmin, N-Ras, E2N(UBC13), Fibrinogen gamma, PSMA6, TSLC1, HSP70, Fibrinogen (fibrin), APPL, Fibrinogen beta, PSMD12, PSME1, APPL1, HSPA1A, SKP1, RAS, HSPA1B, Fibrinogen alpha
1232	cell migration	1387	0.00405648	0.0191036	36	HSP90, Ephrin-B receptors, MRCKalpha, CD151, CELSR2, Tubulin beta, ITGA6, VCAM1, IGHA1, Plasminogen, ICAM1, CD44, EMAPII, ATP1B1, RhoC, ARPC5, CHL1, CXADR, RhoA-related, Palladin, Connexin 43, DNER, ITGA2, 14-3-3 epsilon, Tubulin beta 2B, MRCK, Rho GTPase, Versican proteoglycan, Versican, Thrombin, PECAM1, Perlecan, Ephrin-B, LAMG1, 14-3-3, ATP1beta subunit
1233	cell cycle phase transition	421	0.00406403	0.0191237	15	HSP90, Tubulin beta, PAICS, Calcineurin A (catalytic), HSP70, NA14, Calcineurin A (alpha), CaMK II alpha, Dynein 1, cytoplasmic, heavy chain, SKP1, 14-3-3 epsilon, ANP32B (april), Rho GTPase, 14-3-3, Dynamin
1234	vesicle localization	263	0.00409846	0.0192701	11	Neurexin 1-beta, AP3M2, Neurexin beta, Neurexin alpha, AP-3 mu subunits, SNAPs, Dynein 1, cytoplasmic, heavy chain, Neurexin 1-alpha, YKT6, Dynamin-1, Dynamin
1235	histone ubiquitination	65	0.00414232	0.0194605	5	E2N(UBC13), RING1, SCML2, SKP1, DDB1
1236	regulation of peptide secretion	864	0.00423806	0.0198942	25	Neurexin 1-beta, Fibrinogen gamma, Neurexin beta, TSLC1, EMAPII, Fibulin-1, RAP-1A, Calcineurin A (catalytic), Neurexin alpha, Calcineurin A (alpha), PPP1R11, Fibrinogen (fibrin), DHE3, Fibrinogen beta, LRP1, Neurexin 1-alpha, G-protein alpha-s, Connexin 43, Rap1, VILIP1, HXK1, Rho GTPase, Calcineurin A (beta), Fibrinogen alpha, APG5
1237	alpha-amino acid catabolic process	124	0.00425247	0.0199457	7	GSTs, SCLY, PDPR, DHE3, GPT2, DHPR, AATM
1238	cell differentiation in hindbrain	41	0.00435891	0.0203791	4	Neurexin 1-beta, Neurexin beta, Neurexin alpha, Neurexin 1-alpha
1239	relaxation of muscle	41	0.00435891	0.0203791	4	GSTs, ATP1B1, GSTM2, ATP1beta subunit
1240	inositol phosphate-mediated signaling	41	0.00435891	0.0203791	4	Calcineurin A (catalytic), Calcineurin A (alpha), Calcineurin A (beta), BAI2
1241	regulation of renal sodium excretion	41	0.00435891	0.0203791	4	ALEX, G-protein alpha-s, GNAS1, GNAS3
1242	positive regulation of dephosphorylation	94	0.00438864	0.0205015	6	PP2A cat (alpha), HSP90, Acid sphingomyelinase, PP2A catalytic, ITGA2, Sphingomyelinase
1243	negative regulation of neurotransmitter secretion	21	0.00458301	0.0213751	3	RAP-1A, Rap1, LOC643752
1244	negative regulation of vasoconstriction	21	0.00458301	0.0213751	3	HSP70, HSPA1A, HSPA1B
1245	cardiac conduction	126	0.00464061	0.0216184	7	BIN1 (Amphiphysin II), ATP1B1, CXADR, Connexin 43, 14-3-3 epsilon, 14-3-3, ATP1beta subunit
1246	carboxylic acid biosynthetic process	386	0.00464263	0.0216184	14	GSTO1, GSTs, UGPA2, AKR1C3, ATIC, APIP, DHE3, GPT2, PGHD, TMS-1, ACOX2, Versican proteoglycan, Versican, AATM
1247	toxin transport	67	0.00471735	0.0219136	5	HSP70, COPB2, Dynamin-1, TCP1-alpha, Dynamin
1248	negative regulation of regulated secretory pathway	67	0.00471735	0.0219136	5	RAP-1A, Calcineurin A (catalytic), Calcineurin A (alpha), Rap1, LOC643752
1249	cellular response to prostaglandin stimulus	67	0.00471735	0.0219136	5	AKR1C3, ALEX, G-protein alpha-s, GNAS1, GNAS3
1250	organic acid biosynthetic process	387	0.00474775	0.0220265	14	GSTO1, GSTs, UGPA2, AKR1C3, ATIC, APIP, DHE3, GPT2, PGHD, TMS-1, ACOX2, Versican proteoglycan, Versican, AATM
1251	positive regulation of coagulation	42	0.00475685	0.0220265	4	Peroxiredoxin, Plasminogen, PRDX2, Thrombin
1252	regulation of protein homooligomerization	42	0.00475685	0.0220265	4	RACK1, RhoC, RhoA-related, Rho GTPase
1253	cerebellar cortex formation	42	0.00475685	0.0220265	4	Neurexin 1-beta, Neurexin beta, Neurexin alpha, Neurexin 1-alpha
1254	peptide metabolic process	735	0.00482403	0.0223198	22	Gemin5, AEBP1, EIF5A2, GSTs, GSTM1, WARS, ZNF294, EMAPII, tcag7.1314, EIF2A, RACK1, GSTM2, Aminopeptidase P1, HSP70, RPS5, QM, ES130 (p180), Glyoxalase II, ADAM10, eIF2S1, ADAM-TS13, Dnpep
1255	dicarboxylic acid metabolic process	127	0.00484441	0.0223962	7	PYC, MDH1, ATIC, SDHB, DHE3, GPT2, AATM
1256	reproductive process	2479	0.00485417	0.0224146	57	PP2A cat (alpha), HSP90, EIF5A2, IBP2, PRDX4, von Willebrand factor, A1M, GSTs, CELSR2, Peroxiredoxin, Tubulin beta, VCAM1, TSLC1, Plasminogen, ICAM1, CD44, ALDR, Fibulin-1, AKR1C3, CAPZA, CXADR, HSP70, WDR77, RhoA-related, Palladin, RKIP, PRDX3, IBP, PP2A catalytic, Glyoxalase II, ADAM10, UBE3A (E6-AP), Dynein 1, cytoplasmic, heavy chain, Psapl1, ZFX, ErbB2, HSPA1A, Connexin 43, Aldose reductase…
1257	regulation of hematopoietic stem cell differentiation	96	0.00486384	0.0224146	6	PSMC6, PSMD10 (Gankyrin), PSMA6, HSP70, PSMD12, PSME1
1258	pyruvate metabolic process	96	0.00486384	0.0224146	6	PMGE, PYC, PDH beta, Glyoxalase II, HXK1, VDAC 1
1259	ribonucleoside triphosphate metabolic process	96	0.00486384	0.0224146	6	CYC1, ATP5H, RhoA-related, PNPH, NDPK C, Rho GTPase
1260	ribonucleoprotein complex subunit organization	308	0.00488205	0.0224807	12	HSP90, Gemin5, SNRPD2 (SMD2), Kinesin light chain, NMP200, EIF2A, WDR77, RPS5, QM, SNRPD3 (SMD3), eIF2S1, Dynein 1, cytoplasmic, heavy chain
1261	regulation of Ras protein signal transduction	348	0.00491754	0.0226261	13	Ephrin-B receptors, p164-RhoGEF, DYNLT, PP2A cat (beta), Sequestosome 1(p62), Ephrin-B receptor 2, PP2A catalytic, ErbB2, Rho GTPase, RAS, MAPRE2(RP1), NECL4, Dynamin
1262	negative regulation of metabolic process	4051	0.00498065	0.0228983	86	PP2A cat (alpha), HSP90, PSMD10 (Gankyrin), BIN1 (Amphiphysin II), PBXIP1, AEBP1, Ephrin-B receptors, Neurexin 1-beta, A1M, GSTs, C4A protein, Peroxiredoxin, Neurexin beta, WARS, NPC1, CD44, C4, PM/SCL-75, DIS3L2, Fatty acid-binding protein, PNPase(old-35), PYC, Fibulin-1, RACK1, DYNLT, Acid sphingomyelinase, AKR1C3, RAP-1A, PRDX2, Calcineurin A (catalytic), Sequestosome 1(p62), RING1, HSP70, Rho…
1263	regulation of renal system process	68	0.00502515	0.0230847	5	ALEX, G-protein alpha-s, Connexin 43, GNAS1, GNAS3
1264	actin filament organization	349	0.0050348	0.0231107	13	HSP90, Endoplasmin, Gelsolin, TPM3, RhoC, ARPC5, Fimbrin, RhoA-related, ARPC1A, ARPC1, Pacsin, Tropomyosin, Rho GTPase
1265	regulation of cell cycle	1708	0.00508737	0.0233335	42	DNA2, PP2A cat (alpha), HSP90, PSMC6, PSMD10 (Gankyrin), BIN1 (Amphiphysin II), N-Ras, Tubulin beta, PSMA6, DYNC1LI, DYNLT3, NMP200, PNPase(old-35), RACK1, DYNLT, FHL1 (SLIM1), RING1, HSP70, RhoA-related, RKIP, NA14, WFS1, PSMD12, PP2A catalytic, PSME1, p53BP1, Dynein 1, cytoplasmic, heavy chain, HSPA1A, SKP1, 14-3-3 epsilon, ANP32B (april), EBP50, Rho GTPase, RAS, HSPA1B, DDB1, PMCA4, LKB1, Sphi…
1266	reproduction	2485	0.00510292	0.0233864	57	PP2A cat (alpha), HSP90, EIF5A2, IBP2, PRDX4, von Willebrand factor, A1M, GSTs, CELSR2, Peroxiredoxin, Tubulin beta, VCAM1, TSLC1, Plasminogen, ICAM1, CD44, ALDR, Fibulin-1, AKR1C3, CAPZA, CXADR, HSP70, WDR77, RhoA-related, Palladin, RKIP, PRDX3, IBP, PP2A catalytic, Glyoxalase II, ADAM10, UBE3A (E6-AP), Dynein 1, cytoplasmic, heavy chain, Psapl1, ZFX, ErbB2, HSPA1A, Connexin 43, Aldose reductase…
1267	response to other organism	2276	0.00514909	0.0235794	53	SIRPB1, hnRNP M, von Willebrand factor, N-Ras, GSTs, C4A protein, Fibrinogen gamma, Peroxiredoxin, Tubulin beta, VCAM1, IGHA1, CNP1, Gelsolin, ICAM1, CD44, C4, EMAPII, Fatty acid-binding protein, SIRBL, C1r, CoactosinLP, CAPZA, PRDX2, CXADR, Glycogen phosphorylase, RhoA-related, MAOB, PRDX3, CaMK II alpha, PPP1R11, Fibrinogen (fibrin), IBP, NFAT-90, Fibrinogen beta, Factor H, PRDX1, TMS-1, NCAM1,…
1268	positive regulation of protein processing	43	0.00517847	0.0236579	4	Gelsolin, Melanotransferrin, F-spondin, Tetranectin
1269	positive regulation of microtubule polymerization	43	0.00517847	0.0236579	4	HSP70, HSPA1A, Rho GTPase, HSPA1B
1270	histone H2A ubiquitination	43	0.00517847	0.0236579	4	RING1, SCML2, SKP1, DDB1
1271	cellular response to environmental stimulus	561	0.00519194	0.0236821	18	G-protein alpha-11, ALDR, HSP70, RhoA-related, Aquaporin 5, eIF2S1, p53BP1, Connexin 43, Aldose reductase, ITGA2, Rho GTPase, RAS, DDB1, LKB1, Dystroglycan, Thrombin, G-protein alpha-q/11, Dynamin
1272	cellular response to abiotic stimulus	561	0.00519194	0.0236821	18	G-protein alpha-11, ALDR, HSP70, RhoA-related, Aquaporin 5, eIF2S1, p53BP1, Connexin 43, Aldose reductase, ITGA2, Rho GTPase, RAS, DDB1, LKB1, Dystroglycan, Thrombin, G-protein alpha-q/11, Dynamin
1273	keratinocyte development	22	0.00524325	0.023756	3	Palladin, Filamin B (TABP), 14-3-3
1274	4-hydroxyproline metabolic process	22	0.00524325	0.023756	3	PRDX4, Peroxiredoxin, AATM
1275	establishment or maintenance of cytoskeleton polarity	22	0.00524325	0.023756	3	RhoC, RhoA-related, Rho GTPase
1276	protein insertion into mitochondrial outer membrane	7	0.00526137	0.023756	2	HSP90, HSP70
1277	regulation of aorta morphogenesis	7	0.00526137	0.023756	2	Ephrin-B receptors, Ephrin-B
1278	plasma membrane raft assembly	7	0.00526137	0.023756	2	Pacsin 2, Pacsin
1279	establishment of blood-nerve barrier	7	0.00526137	0.023756	2	GSTs, HAPLN2
1280	alditol biosynthetic process	7	0.00526137	0.023756	2	ALDR, Aldose reductase
1281	positive regulation of vascular smooth muscle contraction	7	0.00526137	0.023756	2	RhoA-related, Rho GTPase
1282	regulation of vesicle docking	7	0.00526137	0.023756	2	CaMK II alpha, NCAM1
1283	membrane to membrane docking	7	0.00526137	0.023756	2	VCAM1, ICAM1
1284	positive regulation of aorta morphogenesis	7	0.00526137	0.023756	2	Ephrin-B receptors, Ephrin-B
1285	regulation of peptidyl-serine dephosphorylation	7	0.00526137	0.023756	2	14-3-3 epsilon, 14-3-3
1286	organic substance biosynthetic process	3784	0.00527847	0.0238147	81	DNA2, HSP90, Gemin5, EIF5A2, GSTO1, CYC1, Ankyrin 1, dUTPase (DUT), GSTs, UGPA2, GSTM1, Esterase D, WARS, NPC1, CNP1, ZNF294, EMAPII, NMP200, Fatty acid-binding protein, TALDO, ALDR, PYC, ATP5H, EIF2A, RACK1, MDH1, GSTM2, PAICS, Acid sphingomyelinase, AKR1C3, C10orf119, HSP70, ATIC, PDH beta, Glycogen phosphorylase, PIP5KIII, APIP, RPS5, QM, POLR2G, ES130 (p180), DHE3, PNPH, GPT2, Tmtc1, Lumican,…
1287	response to external biotic stimulus	2280	0.00532995	0.0240282	53	SIRPB1, hnRNP M, von Willebrand factor, N-Ras, GSTs, C4A protein, Fibrinogen gamma, Peroxiredoxin, Tubulin beta, VCAM1, IGHA1, CNP1, Gelsolin, ICAM1, CD44, C4, EMAPII, Fatty acid-binding protein, SIRBL, C1r, CoactosinLP, CAPZA, PRDX2, CXADR, Glycogen phosphorylase, RhoA-related, MAOB, PRDX3, CaMK II alpha, PPP1R11, Fibrinogen (fibrin), IBP, NFAT-90, Fibrinogen beta, Factor H, PRDX1, TMS-1, NCAM1,…
1288	cardiac muscle cell action potential	69	0.00534691	0.0240673	5	ATP1B1, Connexin 43, 14-3-3 epsilon, 14-3-3, ATP1beta subunit
1289	positive regulation of cAMP-mediated signaling	69	0.00534691	0.0240673	5	ALEX, RKIP, G-protein alpha-s, GNAS1, GNAS3
1290	receptor clustering	98	0.0053758	0.0241262	6	Neurexin 1-beta, Neurexin beta, Neurexin alpha, NA14, Neurexin 1-alpha, Thy-1
1291	negative regulation of protein depolymerization	98	0.0053758	0.0241262	6	Alpha-fodrin, Gelsolin, CAPZA, Tropomyosin, Spectrin beta, erythrocytic, CAPZA1
1292	negative regulation of ERK1 and ERK2 cascade	98	0.0053758	0.0241262	6	Ephrin-B receptors, GSTs, Fibulin-1, DYNLT, Ephrin-B receptor 2, EBP50
1293	regulation of neuron death	607	0.00537662	0.0241262	19	HSP90, Ephrin-B receptors, BDNF, Peroxiredoxin, RACK1, CHL1, PRDX2, RhoA-related, PRDX3, WFS1, TIGAR (C12orf5), LRP1, eIF2S1, GABA-A receptor beta-2 subunit, Rho GTPase, RAS, TRIM2, Ephrin-B, APP-BP1
1294	epithelial cell development	352	0.00540011	0.0242129	13	GSTs, ICAM1, RAP-1A, Palladin, TIGAR (C12orf5), Connexin 43, Rap1, EBP50, Rho GTPase, Filamin B (TABP), PECAM1, HAPLN2, 14-3-3
1295	tube development	1414	0.00548156	0.0245591	36	Neurexin-3 alpha, Ephrin-B receptors, Catalase, Neurexin 1-beta, GSTs, BDNF, Neurexin beta, WARS, ITGA6, CD44, EMAPII, ALDR, RhoA-related, Neurexin alpha, Ephrin-B receptor 2, IBP, TIGAR (C12orf5), LRP1, RNF213, Neurexin-3 beta, Neurexin 1-alpha, Connexin 43, Aldose reductase, Rho GTPase, RAS, Versican proteoglycan, FGF1, Sphingomyelinase, Dystroglycan, Versican, PECAM1, Perlecan, CALB1, Ephrin-B…
1296	nucleoside triphosphate metabolic process	130	0.00549634	0.0246063	7	CYC1, dUTPase (DUT), ATP5H, RhoA-related, PNPH, NDPK C, Rho GTPase
1297	regulation of muscle contraction	274	0.00554673	0.0248127	11	HSP90, BIN1 (Amphiphysin II), GSTO1, GSTs, ATP1B1, GSTM2, RhoA-related, ITGA2, Tropomyosin, Rho GTPase, ATP1beta subunit
1298	developmental cell growth	164	0.00557494	0.0249057	8	HSP90, BDNF, CYFP subunit, Calcineurin A (catalytic), CYFIP2, Calcineurin A (beta), LKB1, CD166
1299	regulation of T cell activation	565	0.00557609	0.0249057	18	HSP90, Ephrin-B3, SIRPB1, IBP2, Ephrin-B receptors, Peroxiredoxin, VCAM1, Gelsolin, CD44, SIRBL, PRDX2, RhoA-related, IBP, PNPH, ErbB2, Rho GTPase, Ephrin-B, Thy-1
1300	actin nucleation	44	0.0056244	0.0250636	4	Gelsolin, ARPC5, ARPC1A, ARPC1
1301	nuclear-transcribed mRNA catabolic process, exonucleolytic	44	0.0056244	0.0250636	4	PM/SCL-75, DIS3L2, POLR2G, WDR61
1302	positive regulation of long-term synaptic potentiation	44	0.0056244	0.0250636	4	Ephrin-B receptors, Sequestosome 1(p62), Ephrin-B receptor 2, SDFR1
1303	positive regulation of protein kinase activity	745	0.0056291	0.0250652	22	PP2A cat (alpha), HSP90, PSMD10 (Gankyrin), Neurexin 1-beta, E2N(UBC13), BDNF, Peroxiredoxin, Neurexin beta, RAP-1A, PRDX2, RhoA-related, Neurexin alpha, PP2A catalytic, Neurexin 1-alpha, ErbB2, Rap1, Rho GTPase, RAS, PMCA4, FGF1, LKB1, Dystroglycan
1304	purine nucleoside triphosphate metabolic process	99	0.00564607	0.0251215	6	CYC1, ATP5H, RhoA-related, PNPH, NDPK C, Rho GTPase
1305	positive regulation of binding	314	0.0056709	0.0252127	12	PP2A cat (alpha), HSP90, Ephrin-B receptors, BDNF, PP2A cat (beta), HSP70, PP2A catalytic, LRP1, eIF2S1, PON1, ITGA2, F-spondin
1306	regulation of microtubule polymerization	70	0.00568297	0.025247	5	Tubulin beta, HSP70, HSPA1A, Rho GTPase, HSPA1B
1307	negative regulation of response to wounding	131	0.00572761	0.0254258	7	Fibrinogen gamma, Plasminogen, Fibrinogen (fibrin), Fibrinogen beta, Connexin 43, Fibrinogen alpha, Thrombin
1308	positive regulation of protein catabolic process	315	0.00581169	0.0257794	12	HSP90, PSMC6, PSMD10 (Gankyrin), RACK1, HSP70, LRP1, HSPA1A, HSPBP1, Connexin 43, Pacsin, HSPA1B, DDB1
1309	regulation of Wnt signaling pathway	524	0.00584992	0.0259291	17	PP2A cat (alpha), PSMC6, PSMD10 (Gankyrin), MACF1, IBP2, IBP6, PSMA6, RACK1, IBP, PSMD12, PP2A catalytic, PSME1, LRP1, RNF213, EBP50, LKB1, G-protein alpha-q/11
1310	locomotory behavior	356	0.0059199	0.0262068	13	Ephrin-B3, LSAMP, NPC1, CNP1, CHL1, Calcineurin A (catalytic), ADAM22, Dynamin-1, Calcineurin A (beta), DARPP-32, CALB1, Ephrin-B, Dynamin
1311	response to amyloid-beta	100	0.00592613	0.0262068	6	VCAM1, ICAM1, LRP1, Dynamin-1, SYP, Dynamin
1312	regulation of adherens junction organization	100	0.00592613	0.0262068	6	MACF1, RhoA-related, LRP1, Rho GTPase, MAPRE2(RP1), Thy-1
1313	barbed-end actin filament capping	23	0.00595777	0.0262867	3	Gelsolin, CAPZA, CAPZA1
1314	establishment or maintenance of transmembrane electrochemical gradient	23	0.00595777	0.0262867	3	ATP1B1, ATP12A, ATP1beta subunit
1315	neuron remodeling	23	0.00595777	0.0262867	3	Rho GTPase, C3, G-protein alpha-q/11
1316	regulation of calcium-mediated signaling	166	0.00598717	0.0263963	8	GSTO1, GSTs, GSTM1, GSTM2, Calcineurin A (catalytic), Calcineurin A (alpha), NCAM1, PMCA4
1317	cerebellum morphogenesis	71	0.00603365	0.0265609	5	Neurexin 1-beta, Neurexin beta, HSP70, Neurexin alpha, Neurexin 1-alpha
1318	cellular response to interleukin-6	71	0.00603365	0.0265609	5	Fibrinogen gamma, ICAM1, Fibrinogen (fibrin), Fibrinogen alpha, ENTPD2-alpha
1319	regulation of AMPA receptor activity	45	0.00609523	0.0267104	4	Neurexin 1-beta, Neurexin beta, Neurexin alpha, Neurexin 1-alpha
1320	cellular response to prostaglandin E stimulus	45	0.00609523	0.0267104	4	ALEX, G-protein alpha-s, GNAS1, GNAS3
1321	establishment of endothelial barrier	45	0.00609523	0.0267104	4	ICAM1, RAP-1A, Rap1, PECAM1
1322	benzene-containing compound metabolic process	45	0.00609523	0.0267104	4	GSTs, GSTM1, GSTM2, AATM
1323	positive regulation of protein maturation	45	0.00609523	0.0267104	4	Gelsolin, Melanotransferrin, F-spondin, Tetranectin
1324	negative regulation of glucose transmembrane transport	45	0.00609523	0.0267104	4	Fatty acid-binding protein, APPL, Rho GTPase, E-FABP
1325	regulation of dendrite development	278	0.00616361	0.0269896	11	CYFP subunit, Calcineurin A (catalytic), RhoA-related, Calcineurin A (alpha), ADAM10, UBE3A (E6-AP), Pacsin, Rho GTPase, LKB1, 14-3-3, Dynamin
1326	positive regulation of cellular catabolic process	527	0.00617959	0.0270392	17	HSP90, PSMC6, PSMD10 (Gankyrin), Fatty acid-binding protein, PNPase(old-35), RACK1, HSP70, POLR2G, IBP, LRP1, HSPA1A, HSPBP1, Pacsin, HSPA1B, LKB1, APG5, GPD1
1327	negative regulation of striated muscle tissue development	101	0.00621618	0.0271379	6	Ephrin-B receptors, N-Ras, BDNF, CXADR, Connexin 43, RAS
1328	negative regulation of reproductive process	101	0.00621618	0.0271379	6	PRDX4, Peroxiredoxin, WDR77, PGHD, Connexin 43, LKB1
1329	positive regulation of calcium ion transport into cytosol	101	0.00621618	0.0271379	6	GSTO1, GSTs, GSTM1, GSTM2, Thrombin, Thy-1
1330	cytoskeleton-dependent intracellular transport	240	0.00622502	0.0271561	10	KLC2, AP3M2, Tubulin beta, Kinesin light chain, HSP70, NA14, MAP6, AP-3 mu subunits, Dynein 1, cytoplasmic, heavy chain, Rho GTPase
1331	positive regulation of protein dephosphorylation	72	0.00639927	0.0278952	5	PP2A cat (alpha), HSP90, Acid sphingomyelinase, PP2A catalytic, Sphingomyelinase
1332	leukocyte proliferation	168	0.00642217	0.027974	8	Ephrin-B receptors, CD151, Peroxiredoxin, TSLC1, PRDX2, Calcineurin A (catalytic), Connexin 43, Calcineurin A (beta)
1333	regulation of nitrogen compound metabolic process	7698	0.00644336	0.0280453	149	PP2A cat (alpha), HSP90, PSMC6, PSMD10 (Gankyrin), BIN1 (Amphiphysin II), Gemin5, PBXIP1, AEBP1, ZNF132, EIF5A2, Endoplasmin, Ephrin-B receptors, hnRNP M, N-Ras, Catalase, Neurexin 1-beta, A1M, GSTs, E2N(UBC13), Fibulin-3, C4A protein, IGSF1, BDNF, Fibrinogen gamma, CELSR2, Peroxiredoxin, PSMA6, Neurexin beta, WARS, ITGA6, CYFP subunit, Gelsolin, Melanotransferrin, ZNF294, ICAM1, CD44, C4, PM/SCL…
1334	negative regulation of cytoskeleton organization	204	0.0064534	0.0280679	9	Calpain 1(mu), Alpha-fodrin, Tubulin beta, Gelsolin, CAPZA, Tropomyosin, Spectrin beta, erythrocytic, PECAM1, CAPZA1
1335	cellular ketone metabolic process	102	0.00651642	0.0283208	6	ALDR, AKR1C3, Glyoxalase II, Aldose reductase, AATM, GPD1
1336	regulation of protein kinase A signaling	46	0.00659155	0.0285617	4	Neurexin 1-beta, Neurexin beta, Neurexin alpha, Neurexin 1-alpha
1337	regulation of release of sequestered calcium ion into cytosol by sarcoplasmic reticulum	46	0.00659155	0.0285617	4	GSTO1, GSTs, GSTM1, GSTM2
1338	regulation of presynapse assembly	46	0.00659155	0.0285617	4	Neurexin 1-beta, Neurexin beta, Neurexin alpha, Neurexin 1-alpha
1339	establishment of epithelial cell polarity	46	0.00659155	0.0285617	4	RhoA-related, Connexin 43, EBP50, Rho GTPase
1340	regulation of macromolecule metabolic process	8177	0.00669307	0.02898	157	DNA2, PP2A cat (alpha), HSP90, PSMC6, PSMD10 (Gankyrin), BIN1 (Amphiphysin II), Gemin5, PBXIP1, AEBP1, ZNF132, EIF5A2, EPM2AIP1, Endoplasmin, Ephrin-B receptors, hnRNP M, N-Ras, Catalase, Neurexin 1-beta, A1M, GSTs, E2N(UBC13), Fibulin-3, C4A protein, IGSF1, BDNF, Fibrinogen gamma, CELSR2, Peroxiredoxin, PSMA6, Neurexin beta, WARS, ITGA6, CYFP subunit, Gelsolin, Melanotransferrin, ZNF294, ICAM1, …
1341	cellular potassium ion homeostasis	24	0.00672767	0.0290215	3	ATP1B1, ATP12A, ATP1beta subunit
1342	purine ribonucleoside monophosphate biosynthetic process	24	0.00672767	0.0290215	3	PAICS, ATIC, GMPS
1343	establishment of epithelial cell apical/basal polarity	24	0.00672767	0.0290215	3	RhoA-related, EBP50, Rho GTPase
1344	purine nucleoside monophosphate biosynthetic process	24	0.00672767	0.0290215	3	PAICS, ATIC, GMPS
1345	regulation of skeletal muscle contraction	24	0.00672767	0.0290215	3	GSTO1, GSTs, GSTM2
1346	MAPK cascade	532	0.00676249	0.0291501	17	PSMC6, PSMD10 (Gankyrin), N-Ras, E2N(UBC13), Alpha-fodrin, PSMA6, RKIP, PSMD12, PSME1, NCAM1, ErbB2, SKP1, 14-3-3 epsilon, Spectrin beta, erythrocytic, RAS, FGF1, 14-3-3
1347	negative regulation of muscle organ development	103	0.00682706	0.0293847	6	Ephrin-B receptors, N-Ras, BDNF, CXADR, Connexin 43, RAS
1348	positive regulation of smooth muscle cell migration	103	0.00682706	0.0293847	6	Fibrinogen (fibrin), IBP, LRP1, Connexin 43, ITGA2, Fibrinogen alpha
1349	regulation of mitotic cell cycle phase transition	577	0.00687021	0.0295416	18	HSP90, PSMC6, PSMD10 (Gankyrin), Tubulin beta, PSMA6, DYNC1LI, FHL1 (SLIM1), HSP70, NA14, PSMD12, PSME1, Dynein 1, cytoplasmic, heavy chain, SKP1, 14-3-3 epsilon, ANP32B (april), DDB1, APP-BP1, 14-3-3
1350	positive regulation of catabolic process	622	0.00691125	0.0295416	19	HSP90, PSMC6, PSMD10 (Gankyrin), Fatty acid-binding protein, PNPase(old-35), RACK1, HSP70, POLR2G, IBP, LRP1, HSPA1A, HSPBP1, Connexin 43, Pacsin, HSPA1B, DDB1, LKB1, APG5, GPD1
1351	positive regulation of sodium ion export across plasma membrane	8	0.00693989	0.0295416	2	ATP1B1, ATP1beta subunit
1352	regulation of melanocyte differentiation	8	0.00693989	0.0295416	2	G-protein alpha-11, G-protein alpha-q/11
1353	regulation of systemic arterial blood pressure by endothelin	8	0.00693989	0.0295416	2	RhoA-related, Rho GTPase
1354	pigment catabolic process	8	0.00693989	0.0295416	2	A1M, FLRE
1355	glutamate catabolic process	8	0.00693989	0.0295416	2	DHE3, AATM
1356	positive regulation of melanin biosynthetic process	8	0.00693989	0.0295416	2	APPL, APPL1
1357	caveolin-mediated endocytosis	8	0.00693989	0.0295416	2	Pacsin 2, Pacsin
1358	heme catabolic process	8	0.00693989	0.0295416	2	A1M, FLRE
1359	response to flavonoid	8	0.00693989	0.0295416	2	GSTs, GSTM1
1360	porphyrin-containing compound catabolic process	8	0.00693989	0.0295416	2	A1M, FLRE
1361	negative regulation of epithelial cell proliferation involved in prostate gland development	8	0.00693989	0.0295416	2	WDR77, LKB1
1362	sphingomyelin catabolic process	8	0.00693989	0.0295416	2	Acid sphingomyelinase, Sphingomyelinase
1363	protein localization to plasma membrane raft	8	0.00693989	0.0295416	2	ATP1B1, ATP1beta subunit
1364	establishment of cell polarity	171	0.00711907	0.0302821	8	HSP90, Ephrin-B receptors, DYNLT, RhoA-related, Connexin 43, EBP50, Rho GTPase, LKB1
1365	cell-cell recognition	104	0.00714829	0.0303619	6	Ephrin-B receptors, HSP70, HSPA1A, VDAC 2, HSPA1B, TCP1-alpha
1366	apoptotic mitochondrial changes	104	0.00714829	0.0303619	6	PP2A cat (beta), CaMK II alpha, PNPH, PP2A catalytic, NPTX1, 14-3-3
1367	regulation of sodium ion transmembrane transporter activity	74	0.00717662	0.0304154	5	ATP1B1, EBP50, 14-3-3, ATP1beta subunit, Dynamin
1368	positive regulation of glucose import	74	0.00717662	0.0304154	5	RAP-1A, APPL, APPL1, Rap1, Rho GTPase
1369	regulation of extrinsic apoptotic signaling pathway via death domain receptors	74	0.00717662	0.0304154	5	Fibrinogen gamma, ICAM1, Fibrinogen (fibrin), Fibrinogen beta, Fibrinogen alpha
1370	ribonucleoprotein complex assembly	285	0.00737169	0.0312194	11	HSP90, Gemin5, SNRPD2 (SMD2), NMP200, EIF2A, WDR77, RPS5, QM, SNRPD3 (SMD3), eIF2S1, Dynein 1, cytoplasmic, heavy chain
1371	primary alcohol metabolic process	105	0.0074803	0.0316562	6	ALDR, AKR1C3, Aldose reductase, ADHX, ALDH2, GPD1
1372	positive regulation of cellular protein catabolic process	209	0.00751468	0.0317323	9	HSP90, PSMC6, PSMD10 (Gankyrin), RACK1, HSP70, LRP1, HSPA1A, HSPBP1, HSPA1B
1373	response to heat	209	0.00751468	0.0317323	9	HSP90, HSP70, RKIP, eIF2S1, HSPA1A, 14-3-3 epsilon, HSPA1B, FGF1, 14-3-3
1374	response to fatty acid	209	0.00751468	0.0317323	9	Catalase, Fatty acid-binding protein, AKR1C3, ALEX, PON1, G-protein alpha-s, GNAS1, GNAS3, ALDH2
1375	prostanoid biosynthetic process	25	0.00755398	0.0317826	3	GSTs, AKR1C3, PGHD
1376	positive regulation of membrane invagination	25	0.00755398	0.0317826	3	APPL, ITGA2, C3
1377	positive regulation of phagocytosis, engulfment	25	0.00755398	0.0317826	3	APPL, ITGA2, C3
1378	prostaglandin biosynthetic process	25	0.00755398	0.0317826	3	GSTs, AKR1C3, PGHD
1379	retinal ganglion cell axon guidance	25	0.00755398	0.0317826	3	Ephrin-B receptors, Ephrin-B receptor 2, CD166
1380	hindbrain morphogenesis	75	0.00758898	0.0319067	5	Neurexin 1-beta, Neurexin beta, HSP70, Neurexin alpha, Neurexin 1-alpha
1381	response to manganese ion	48	0.00766288	0.0321708	4	HSP90, Endoplasmin, HSP70, eIF2S1
1382	regulation of ruffle assembly	48	0.00766288	0.0321708	4	CYFP subunit, ICAM1, Rho GTPase, RAS
1383	response to steroid hormone	766	0.00768397	0.032236	22	PP2A cat (alpha), IBP2, GSTs, NPC1, ICAM1, Fatty acid-binding protein, AKR1C3, HSP70, RhoA-related, RKIP, MAOB, IBP, PP2A catalytic, PGHD, UBE3A (E6-AP), ErbB2, Rho GTPase, C3, RAS, ALDH2, MAO, 14-3-3
1384	organic hydroxy compound catabolic process	106	0.0078233	0.0327968	6	AKR1C3, MAOB, Aldose reductase, ADHX, ALDH2, MAO
1385	response to progesterone	139	0.00784838	0.0328782	7	HSP70, RhoA-related, UBE3A (E6-AP), ErbB2, Rho GTPase, C3, ALDH2
1386	regulation of neuron apoptotic process	411	0.00790531	0.0330928	14	HSP90, BDNF, Peroxiredoxin, CHL1, PRDX2, RhoA-related, PRDX3, WFS1, LRP1, GABA-A receptor beta-2 subunit, Rho GTPase, RAS, TRIM2, APP-BP1
1387	regulation of cardiac muscle cell apoptotic process	76	0.00801755	0.0335384	5	Calpain 1(mu), HSP70, CaMK II alpha, IBP, TIGAR (C12orf5)
1388	integrin-mediated signaling pathway	175	0.00813525	0.0340063	8	ITGA6, Fibulin-1, RhoA-related, ADAM10, ITGA2, Rho GTPase, ADAM-TS13, Thy-1
1389	ERAD pathway	107	0.00817748	0.0341503	6	HSP90, PSMC6, Endoplasmin, HSP70, WFS1, UGCGL1
1390	cellular response to ketone	250	0.00819325	0.0341503	10	ICAM1, ALDR, AKR1C3, ALEX, RhoA-related, G-protein alpha-s, Aldose reductase, GNAS1, Rho GTPase, GNAS3
1391	regulation of intrinsic apoptotic signaling pathway	250	0.00819325	0.0341503	10	HSP90, CD44, RACK1, HSP70, WFS1, TMS-1, HSPA1A, VDAC 2, EBP50, HSPA1B
1392	regulation of phosphatase activity	250	0.00819325	0.0341503	10	PP2A cat (alpha), HSP90, Endoplasmin, PPP1R11, IBP, PP2A catalytic, ITGA2, Versican proteoglycan, DARPP-32, Versican
1393	protein targeting to vacuole	49	0.00823899	0.0342671	4	HSP70, AP-3 mu subunits, VPS13C, CD36L2
1394	regulation of presynapse organization	49	0.00823899	0.0342671	4	Neurexin 1-beta, Neurexin beta, Neurexin alpha, Neurexin 1-alpha
1395	nucleoside monophosphate biosynthetic process	49	0.00823899	0.0342671	4	dUTPase (DUT), PAICS, ATIC, GMPS
1396	response to tumor necrosis factor	414	0.00839585	0.0348683	14	PSMC6, PSMD10 (Gankyrin), BDNF, PSMA6, VCAM1, ICAM1, Fatty acid-binding protein, PSMD12, PSME1, ADAM10, ADAM-TS13, Sphingomyelinase, ENTPD2-alpha, GPD1
1397	cellular response to tumor necrosis factor	372	0.00841135	0.0348683	13	PSMC6, PSMD10 (Gankyrin), BDNF, PSMA6, VCAM1, ICAM1, Fatty acid-binding protein, PSMD12, PSME1, ADAM-TS13, Sphingomyelinase, ENTPD2-alpha, GPD1
1398	immune response-activating cell surface receptor signaling pathway	680	0.00843239	0.0348683	20	HSP90, PSMC6, PSMD10 (Gankyrin), N-Ras, E2N(UBC13), PSMA6, CYFP subunit, IGHA1, ARPC5, PSMD12, PSME1, ARPC1A, BTN3A2, ARPC1, CYFIP2, SKP1, Rho GTPase, RAS, LKB1, Thy-1
1399	establishment of protein localization to mitochondrial membrane	26	0.00843762	0.0348683	3	HSP90, HSP70, TIM9 A
1400	positive regulation of podosome assembly	26	0.00843762	0.0348683	3	RhoA-related, Palladin, Rho GTPase
1401	renal absorption	26	0.00843762	0.0348683	3	Gelsolin, AKR1C3, EBP50
1402	cell communication by electrical coupling involved in cardiac conduction	26	0.00843762	0.0348683	3	ATP1B1, Connexin 43, ATP1beta subunit
1403	hemidesmosome assembly	26	0.00843762	0.0348683	3	CD151, ITGA6, LAMG1
1404	cellular response to purine-containing compound	26	0.00843762	0.0348683	3	GSTs, GSTM1, GSTM2
1405	regulation of release of sequestered calcium ion into cytosol	141	0.00845869	0.0348971	7	GSTO1, GSTs, GSTM1, GSTM2, Thrombin, APG5, Thy-1
1406	regulation of collagen biosynthetic process	77	0.00846263	0.0348971	5	Peroxiredoxin, RAP-1A, ITGA2, Rap1, Thrombin
1407	response to amphetamine	77	0.00846263	0.0348971	5	ICAM1, Calcineurin A (catalytic), Calcineurin A (alpha), Calcineurin A (beta), DARPP-32
1408	actin filament bundle assembly	108	0.00854304	0.0351787	6	HSP90, Endoplasmin, RhoC, Fimbrin, RhoA-related, Rho GTPase
1409	regulation of cAMP-mediated signaling	108	0.00854304	0.0351787	6	ALEX, RKIP, G-protein alpha-s, GNAS1, GNAS3, PMCA4
1410	cellular lipid metabolic process	1257	0.00863017	0.0355122	32	PP2A cat (alpha), Catalase, GSTs, GSTM1, Fatty acid-binding protein, ALDR, GSTM2, Acid sphingomyelinase, AKR1C3, PIP5KIII, B-FABP, PP2A catalytic, PGHD, LRP1, PON1, TMS-1, Psapl1, PON2, ACOX2, Aldose reductase, ADHX, ECH1, C3, ISYNA1, N-copine, Sphingomyelinase, CRABP1, E-FABP, Perlecan, TTC7A, GPD1, ETFB
1411	protein import	214	0.00870435	0.0357667	9	HSP90, NTF2, Calcineurin A (catalytic), HSP70, Calcineurin A (alpha), APPL, APPL1, PEX19, Dystroglycan
1412	transport along microtubule	214	0.00870435	0.0357667	9	KLC2, AP3M2, Kinesin light chain, HSP70, NA14, MAP6, AP-3 mu subunits, Dynein 1, cytoplasmic, heavy chain, Rho GTPase
1413	plasma membrane raft organization	9	0.00882711	0.0360923	2	Pacsin 2, Pacsin
1414	regulation of connective tissue replacement	9	0.00882711	0.0360923	2	Calcineurin A (catalytic), Calcineurin A (alpha)
1415	cleavage furrow formation	9	0.00882711	0.0360923	2	RhoA-related, Rho GTPase
1416	regulation of sodium ion export across plasma membrane	9	0.00882711	0.0360923	2	ATP1B1, ATP1beta subunit
1417	positive regulation of plasminogen activation	9	0.00882711	0.0360923	2	Melanotransferrin, Tetranectin
1418	protein transport into membrane raft	9	0.00882711	0.0360923	2	ATP1B1, ATP1beta subunit
1419	tetrapyrrole catabolic process	9	0.00882711	0.0360923	2	A1M, FLRE
1420	positive regulation of microtubule polymerization or depolymerization	50	0.00884276	0.0361053	4	HSP70, HSPA1A, Rho GTPase, HSPA1B
1421	renal water homeostasis	50	0.00884276	0.0361053	4	ALDR, WFS1, G-protein alpha-s, Aldose reductase
1422	negative regulation of canonical Wnt signaling pathway	253	0.00886827	0.0361586	10	PSMC6, PSMD10 (Gankyrin), IBP2, IBP6, PSMA6, IBP, PSMD12, PSME1, EBP50, LKB1
1423	response to topologically incorrect protein	253	0.00886827	0.0361586	10	HSP90, Endoplasmin, HSP70, WFS1, IBP, Calnexin, eIF2S1, UGCGL1, HSPA1A, HSPA1B
1424	cellular response to cAMP	109	0.00892017	0.0362352	6	RAP-1A, HSP70, IBP, Rap1, LOC643752, GPD1
1425	establishment of protein localization to peroxisome	78	0.00892453	0.0362352	5	Catalase, GSTs, ACOX2, ECH1, PEX19
1426	protein targeting to peroxisome	78	0.00892453	0.0362352	5	Catalase, GSTs, ACOX2, ECH1, PEX19
1427	sperm-egg recognition	78	0.00892453	0.0362352	5	HSP70, HSPA1A, VDAC 2, HSPA1B, TCP1-alpha
1428	positive regulation of insulin secretion involved in cellular response to glucose stimulus	78	0.00892453	0.0362352	5	Calcineurin A (catalytic), LRP1, VILIP1, Rho GTPase, Calcineurin A (beta)
1429	protein localization to peroxisome	78	0.00892453	0.0362352	5	Catalase, GSTs, ACOX2, ECH1, PEX19
1430	nerve development	143	0.00910321	0.0369348	7	Ephrin-B receptors, BDNF, VCAM1, Ephrin-B receptor 2, GABA-A receptor beta-2 subunit, Dystroglycan, NPTX1
1431	defense response	2187	0.00916986	0.0371793	50	SIRPB1, Ephrin-B receptors, 90K, N-Ras, C4A protein, BDNF, Fibrinogen gamma, Peroxiredoxin, Tubulin beta, VCAM1, IGHA1, Gelsolin, ICAM1, CD44, C4, EMAPII, SIRBL, C1r, CoactosinLP, CAPZA, PRDX2, CXADR, NALP4, HSP70, CaMK II alpha, PPP1R11, Fibrinogen (fibrin), IBP, NFAT-90, Fibrinogen beta, Factor H, LRP1, PRDX1, TMS-1, NCAM1, HSPA1A, Connexin 43, Rho GTPase, C3, RAS, HSPA1B, Filamin B (TABP), ADA…
1432	regulation of hemopoiesis	779	0.00923825	0.0374304	22	HSP90, PSMC6, PSMD10 (Gankyrin), Peroxiredoxin, PSMA6, CD44, ALEX, PRDX2, HSP70, RhoA-related, PNPH, PSMD12, PSME1, ADAM10, G-protein alpha-s, ErbB2, HSPA1A, GNAS1, Rho GTPase, HSPA1B, GNAS3, WDR61
1433	negative regulation of response to external stimulus	595	0.00925897	0.0374882	18	Neurexin 1-beta, GSTs, Fibrinogen gamma, Peroxiredoxin, Neurexin beta, Plasminogen, CD44, Fatty acid-binding protein, PRDX2, Neurexin alpha, B-FABP, Fibrinogen (fibrin), APPL, Fibrinogen beta, Neurexin 1-alpha, Connexin 43, Fibrinogen alpha, Thrombin
1434	positive regulation of response to wounding	110	0.00930907	0.0376385	6	Peroxiredoxin, Plasminogen, PRDX2, LRP1, RAS, Thrombin
1435	negative regulation of protein complex disassembly	110	0.00930907	0.0376385	6	Alpha-fodrin, Gelsolin, CAPZA, Tropomyosin, Spectrin beta, erythrocytic, CAPZA1
1436	membrane raft organization	27	0.0093794	0.037765	3	NPC1, Pacsin 2, Pacsin
1437	embryonic brain development	27	0.0093794	0.037765	3	Tubulin beta, QM, Tubulin beta 2B
1438	polarized epithelial cell differentiation	27	0.0093794	0.037765	3	RhoA-related, EBP50, Rho GTPase
1439	chronic inflammatory response	27	0.0093794	0.037765	3	BDNF, VCAM1, Connexin 43
1440	neurotransmitter catabolic process	27	0.0093794	0.037765	3	MAOB, PDPR, MAO
1441	glycoside metabolic process	27	0.0093794	0.037765	3	ALDR, AKR1C3, Aldose reductase
1442	negative regulation of exocytosis	79	0.00940354	0.0378359	5	RAP-1A, Calcineurin A (catalytic), Calcineurin A (alpha), Rap1, LOC643752
1443	regulation of mitotic spindle organization	51	0.00947469	0.0380958	4	HSP70, Dynein 1, cytoplasmic, heavy chain, HSPA1A, HSPA1B
1444	ribose phosphate biosynthetic process	217	0.00948366	0.0381054	9	CYC1, ATP5H, PAICS, ATIC, PDH beta, Glycogen phosphorylase, PNPH, NDPK C, GMPS
1445	regulation of small molecule metabolic process	688	0.00950776	0.0381647	20	PSMC6, PSMD10 (Gankyrin), EPM2AIP1, GSTs, PSMA6, Fatty acid-binding protein, AKR1C3, PDPR, APPL, IBP, TIGAR (C12orf5), PSMD12, PSME1, DDB1, PMCA4, FGF1, LKB1, Sphingomyelinase, E-FABP, GPD1
1446	anatomical structure formation involved in morphogenesis	1366	0.00951156	0.0381647	34	Neurexin-3 alpha, MACF1, Ephrin-B receptors, Neurexin 1-beta, Neurexin beta, WARS, ITGA6, CD44, EMAPII, ALEX, Calcineurin A (catalytic), PIP5KIII, RhoA-related, Neurexin alpha, Ephrin-B receptor 2, RNF213, Neurexin-3 beta, Neurexin 1-alpha, G-protein alpha-s, GNAS1, ITGA2, Tropomyosin, Rho GTPase, Calcineurin A (beta), GNAS3, FGF1, Sphingomyelinase, Dystroglycan, PECAM1, Perlecan, CALB1, Ephrin-B…
1447	glial cell development	180	0.00955408	0.0383088	8	GSTs, Gelsolin, LAMA2, ADAM22, LRP1, RAS, GFAP, Dystroglycan
1448	regulation of microtubule cytoskeleton organization	256	0.00958513	0.0384067	10	Tubulin beta, DYNC1LI, HSP70, RhoA-related, MAP6, Dynein 1, cytoplasmic, heavy chain, HSPA1A, Rho GTPase, HSPA1B, MAPRE2(RP1)
1449	negative regulation of neuron death	421	0.00963436	0.0385773	14	HSP90, BDNF, Peroxiredoxin, RACK1, CHL1, PRDX2, RhoA-related, PRDX3, WFS1, TIGAR (C12orf5), LRP1, GABA-A receptor beta-2 subunit, Rho GTPase, RAS
1450	actin filament bundle organization	111	0.00970992	0.0388531	6	HSP90, Endoplasmin, RhoC, Fimbrin, RhoA-related, Rho GTPase
1451	skeletal system development	736	0.0097367	0.0389334	21	G-protein alpha-11, Peroxiredoxin, TSLC1, CD44, ALEX, RhoA-related, Lumican, Aggrecan, PRDX1, G-protein alpha-s, Connexin 43, GNAS1, Rho GTPase, Versican proteoglycan, GNAS3, Sphingomyelinase, Versican, G-protein alpha-q/11, Perlecan, HAPLN2, Tetranectin
1452	positive regulation of insulin secretion	145	0.009783	0.0390916	7	Calcineurin A (catalytic), DHE3, LRP1, Connexin 43, VILIP1, Rho GTPase, Calcineurin A (beta)
1453	peroxisomal transport	80	0.00989996	0.0394502	5	Catalase, GSTs, ACOX2, ECH1, PEX19
1454	regulation of tumor necrosis factor-mediated signaling pathway	80	0.00989996	0.0394502	5	GSTs, RACK1, HSP70, HSPA1A, HSPA1B
1455	response to interleukin-6	80	0.00989996	0.0394502	5	Fibrinogen gamma, ICAM1, Fibrinogen (fibrin), Fibrinogen alpha, ENTPD2-alpha
1456	leukocyte mediated cytotoxicity	80	0.00989996	0.0394502	5	Peroxiredoxin, Tubulin beta, TSLC1, PRDX1, Thrombin
1457	response to unfolded protein	219	0.0100318	0.039948	9	HSP90, Endoplasmin, HSP70, WFS1, IBP, Calnexin, eIF2S1, HSPA1A, HSPA1B
1458	regulation of response to endoplasmic reticulum stress	112	0.0101229	0.0401445	6	RACK1, HSP70, WFS1, TMS-1, HSPA1A, HSPA1B
1459	regulation of microtubule polymerization or depolymerization	112	0.0101229	0.0401445	6	Tubulin beta, HSP70, HSPA1A, Rho GTPase, HSPA1B, MAPRE2(RP1)
1460	positive regulation of embryonic development	52	0.0101353	0.0401445	4	RACK1, HSP70, Connexin 43, Dystroglycan
1461	regulation of cellular extravasation	52	0.0101353	0.0401445	4	Calpain 1(mu), ICAM1, PECAM1, Thy-1
1462	embryonic hindlimb morphogenesis	52	0.0101353	0.0401445	4	ALEX, G-protein alpha-s, GNAS1, GNAS3
1463	gluconeogenesis	52	0.0101353	0.0401445	4	PYC, MDH1, AATM, GPD1
1464	protein import into nucleus	146	0.0101365	0.0401445	7	NTF2, Calcineurin A (catalytic), HSP70, Calcineurin A (alpha), APPL, APPL1, Dystroglycan
1465	endoplasmic reticulum unfolded protein response	146	0.0101365	0.0401445	7	HSP90, Endoplasmin, HSP70, WFS1, IBP, Calnexin, eIF2S1
1466	organophosphate catabolic process	182	0.0101704	0.0402239	8	dUTPase (DUT), CNP1, Acid sphingomyelinase, PNPH, PON1, Sphingomyelinase, ENTPD2-alpha, GPD1
1467	regulation of transcription from RNA polymerase II promoter in response to stress	182	0.0101704	0.0402239	8	PSMC6, PSMD10 (Gankyrin), PSMA6, HSP70, PSMD12, PSME1, HSPA1A, HSPA1B
1468	signal transduction by protein phosphorylation	556	0.0102104	0.0403548	17	PSMC6, PSMD10 (Gankyrin), N-Ras, E2N(UBC13), Alpha-fodrin, PSMA6, RKIP, PSMD12, PSME1, NCAM1, ErbB2, SKP1, 14-3-3 epsilon, Spectrin beta, erythrocytic, RAS, FGF1, 14-3-3
1469	positive regulation of MAPK cascade	834	0.0102748	0.0405816	23	Neurexin 1-beta, E2N(UBC13), Fibrinogen gamma, Peroxiredoxin, Neurexin beta, ICAM1, CD44, RAP-1A, PRDX2, Neurexin alpha, Fibrinogen (fibrin), IBP, Fibrinogen beta, LRP1, SDFR1, Neurexin 1-alpha, ErbB2, Rap1, Rho GTPase, C3, RAS, FGF1, Fibrinogen alpha
1470	regulation of cell cycle process	1076	0.0103594	0.0408583	28	HSP90, PSMC6, PSMD10 (Gankyrin), BIN1 (Amphiphysin II), Tubulin beta, PSMA6, DYNC1LI, FHL1 (SLIM1), RING1, HSP70, RhoA-related, RKIP, NA14, PSMD12, PSME1, Dynein 1, cytoplasmic, heavy chain, HSPA1A, SKP1, 14-3-3 epsilon, ANP32B (april), Rho GTPase, HSPA1B, DDB1, PMCA4, Sphingomyelinase, TOPAZ1, APP-BP1, 14-3-3
1471	regulation of phagocytosis, engulfment	28	0.0103801	0.0408583	3	APPL, ITGA2, C3
1472	meiotic spindle organization	28	0.0103801	0.0408583	3	Tubulin beta, RhoA-related, Rho GTPase
1473	positive regulation of sodium ion transmembrane transporter activity	28	0.0103801	0.0408583	3	ATP1B1, ATP1beta subunit, Dynamin
1474	protein insertion into mitochondrial membrane	28	0.0103801	0.0408583	3	HSP90, HSP70, TIM9 A
1475	negative regulation of mitochondrion organization	81	0.0104141	0.0409366	5	PSMD10 (Gankyrin), HSP70, TIGAR (C12orf5), HSPA1A, HSPA1B
1476	regulation of striated muscle cell apoptotic process	81	0.0104141	0.0409366	5	Calpain 1(mu), HSP70, CaMK II alpha, IBP, TIGAR (C12orf5)
1477	organelle assembly	1028	0.0104657	0.0411119	27	HSP90, Neurexin 1-beta, CELSR2, Tubulin beta, Neurexin beta, Gelsolin, EIF2A, Fimbrin, RhoA-related, Neurexin alpha, NA14, RPS5, QM, TMEM175, Ro60, eIF2S1, C10orf92, Dynein 1, cytoplasmic, heavy chain, Neurexin 1-alpha, 14-3-3 epsilon, Tropomyosin, Rho GTPase, Dynein, axonemal, heavy chains, MAPRE2(RP1), Nephrocystin, APG5, 14-3-3
1478	regulation of striated muscle contraction	147	0.0104991	0.0412151	7	HSP90, BIN1 (Amphiphysin II), GSTO1, GSTs, ATP1B1, GSTM2, ATP1beta subunit
1479	positive regulation of protein kinase B signaling	260	0.0106088	0.0416176	10	HSP90, Neurexin 1-beta, Neurexin beta, AKR1C3, Neurexin alpha, IBP, Neurexin 1-alpha, ErbB2, Rho GTPase, FGF1
1480	renal system development	470	0.0107028	0.0419579	15	Catalase, GSTs, BDNF, ITGA6, CD44, ALDR, HSP70, WFS1, Aldose reductase, Versican proteoglycan, FGF1, Versican, PECAM1, CALB1, Ephrin-B
1481	protein-containing complex localization	342	0.010782	0.0422397	12	LGI1, Neurexin 1-beta, Neurexin beta, Kinesin light chain, Neurexin alpha, NA14, CaMK II alpha, ADAM22, Neurexin 1-alpha, Dynamin-1, NPTX1, Dynamin
1482	dendritic spine development	53	0.010825	0.0423225	4	Ephrin-B receptors, CaMK II alpha, Ephrin-B receptor 2, Rho GTPase
1483	NADH metabolic process	53	0.010825	0.0423225	4	PMGE, MDH1, HXK1, GPD1
1484	histone monoubiquitination	53	0.010825	0.0423225	4	RING1, SCML2, SKP1, DDB1
1485	aggrephagy	10	0.0109158	0.042392	2	Sequestosome 1(p62), APG5
1486	positive regulation of catecholamine metabolic process	10	0.0109158	0.042392	2	MAOB, MAO
1487	positive regulation of dopamine metabolic process	10	0.0109158	0.042392	2	MAOB, MAO
1488	negative regulation of serotonin secretion	10	0.0109158	0.042392	2	MAOB, MAO
1489	outer mitochondrial membrane organization	10	0.0109158	0.042392	2	HSP90, HSP70
1490	locomotion involved in locomotory behavior	10	0.0109158	0.042392	2	Calcineurin A (catalytic), Calcineurin A (beta)
1491	synaptic vesicle budding from presynaptic endocytic zone membrane	10	0.0109158	0.042392	2	Dynamin-1, Dynamin
1492	regulation of acetyl-CoA biosynthetic process from pyruvate	10	0.0109158	0.042392	2	GSTs, PDPR
1493	cellular response to progesterone stimulus	10	0.0109158	0.042392	2	RhoA-related, Rho GTPase
1494	regulation of pigment cell differentiation	10	0.0109158	0.042392	2	G-protein alpha-11, G-protein alpha-q/11
1495	vesicle docking	82	0.0109462	0.0424814	5	Neurexin 1-beta, Neurexin beta, Neurexin alpha, Neurexin 1-alpha, YKT6
1496	NIK/NF-kappaB signaling	114	0.0109861	0.0426078	6	PSMC6, PSMD10 (Gankyrin), PSMA6, PSMD12, PSME1, SKP1
1497	response to lipopolysaccharide	698	0.0110047	0.0426514	20	hnRNP M, von Willebrand factor, GSTs, Peroxiredoxin, VCAM1, CNP1, ICAM1, PRDX2, RhoA-related, MAOB, PRDX3, IBP, Factor H, Connexin 43, ADHX, Rho GTPase, ADAM-TS13, ALDH2, MAO, ENTPD2-alpha
1498	response to temperature stimulus	343	0.0110147	0.0426616	12	HSP90, Ephrin-B receptors, von Willebrand factor, HSP70, RKIP, APPL, eIF2S1, HSPA1A, 14-3-3 epsilon, HSPA1B, FGF1, 14-3-3
1499	positive regulation of T cell activation	386	0.0112103	0.0433902	13	HSP90, Ephrin-B3, SIRPB1, IBP2, Ephrin-B receptors, VCAM1, SIRBL, RhoA-related, IBP, PNPH, Rho GTPase, Ephrin-B, Thy-1
1500	glycogen catabolic process	29	0.0114403	0.0441921	3	PYGB, Glycogen phosphorylase, PYGM
1501	regulation of establishment of cell polarity	29	0.0114403	0.0441921	3	Gelsolin, RACK1, Rap1
1502	cell communication by electrical coupling	29	0.0114403	0.0441921	3	ATP1B1, Connexin 43, ATP1beta subunit
1503	G2/M transition of mitotic cell cycle	186	0.0114908	0.0443503	8	HSP90, Tubulin beta, NA14, Dynein 1, cytoplasmic, heavy chain, SKP1, 14-3-3 epsilon, 14-3-3, Dynamin
1504	chaperone-mediated protein folding	83	0.0114965	0.0443503	5	HSP90, HSP70, HSPA1A, PEX19, HSPA1B
1505	action potential	150	0.0116437	0.044838	7	G-protein alpha-11, ATP1B1, Connexin 43, 14-3-3 epsilon, G-protein alpha-q/11, 14-3-3, ATP1beta subunit
1506	negative regulation of intrinsic apoptotic signaling pathway	150	0.0116437	0.044838	7	HSP90, CD44, HSP70, WFS1, HSPA1A, VDAC 2, HSPA1B
1507	positive regulation of multi-organism process	796	0.0116461	0.044838	22	HSP90, PSMC6, PSMD10 (Gankyrin), Endoplasmin, N-Ras, E2N(UBC13), Fibrinogen gamma, PSMA6, TSLC1, PYC, HSP70, POLR2G, Fibrinogen (fibrin), Fibrinogen beta, PSMD12, PSME1, HSPA1A, SKP1, RAS, HSPA1B, DDB1, Fibrinogen alpha
1508	endochondral bone morphogenesis	116	0.0119001	0.0457853	6	ALEX, G-protein alpha-s, GNAS1, GNAS3, Sphingomyelinase, Perlecan
1509	cellular amino acid catabolic process	151	0.0120446	0.0462799	7	GSTs, SCLY, PDPR, DHE3, GPT2, DHPR, AATM
1510	retinoid metabolic process	151	0.0120446	0.0462799	7	ALDR, AKR1C3, LRP1, Aldose reductase, ADHX, CRABP1, Perlecan
1511	multi-organism reproductive process	1801	0.012114	0.0465159	42	EIF5A2, IBP2, PRDX4, A1M, CELSR2, Peroxiredoxin, Tubulin beta, TSLC1, ALDR, Fibulin-1, AKR1C3, CAPZA, CXADR, HSP70, RhoA-related, RKIP, PRDX3, IBP, Glyoxalase II, ADAM10, UBE3A (E6-AP), Dynein 1, cytoplasmic, heavy chain, ZFX, HSPA1A, Connexin 43, Aldose reductase, ITGA2, VDAC 2, Rho GTPase, RAS, HSPA1B, GNAS3, Dynein, axonemal, heavy chains, PMCA4, LKB1, Nephrocystin, DARPP-32, TCP1-alpha, Perle…
1512	cell cycle G2/M phase transition	188	0.0121965	0.0468016	8	HSP90, Tubulin beta, NA14, Dynein 1, cytoplasmic, heavy chain, SKP1, 14-3-3 epsilon, 14-3-3, Dynamin
1513	regulation of extracellular matrix organization	55	0.0122935	0.0470338	4	AEBP1, Melanotransferrin, LRP1, Dystroglycan
1514	regulation of spindle organization	55	0.0122935	0.0470338	4	HSP70, Dynein 1, cytoplasmic, heavy chain, HSPA1A, HSPA1B
1515	mitochondrial electron transport, NADH to ubiquinone	55	0.0122935	0.0470338	4	BDNF, NDUFA8, NDUFB7, NDUFA2
1516	positive regulation of osteoclast differentiation	55	0.0122935	0.0470338	4	ALEX, G-protein alpha-s, GNAS1, GNAS3
1517	regulation of cell killing	266	0.0122975	0.0470338	10	HSP90, TSLC1, ICAM1, Calcineurin A (catalytic), HSP70, PNPH, Factor H, HSPA1A, Calcineurin A (beta), HSPA1B
1518	endothelial cell differentiation	117	0.0123766	0.0472739	6	GSTs, ICAM1, RAP-1A, Rap1, PECAM1, HAPLN2
1519	regulation of nitric oxide biosynthetic process	117	0.0123766	0.0472739	6	HSP90, ICAM1, Rho GTPase, PMCA4, Sphingomyelinase, Dynamin
1520	positive regulation of vasculature development	307	0.0123989	0.0473277	11	Ephrin-B receptors, N-Ras, RAP-1A, HSP70, RhoA-related, Rap1, Rho GTPase, C3, RAS, FGF1, Ephrin-B
1521	positive regulation of proteasomal protein catabolic process	152	0.0124553	0.0475119	7	PSMC6, PSMD10 (Gankyrin), RACK1, HSP70, HSPA1A, HSPBP1, HSPA1B
1522	regulation of membrane invagination	30	0.0125606	0.0476941	3	APPL, ITGA2, C3
1523	glucan catabolic process	30	0.0125606	0.0476941	3	PYGB, Glycogen phosphorylase, PYGM
1524	Arp2/3 complex-mediated actin nucleation	30	0.0125606	0.0476941	3	ARPC5, ARPC1A, ARPC1
1525	sodium ion export across plasma membrane	30	0.0125606	0.0476941	3	ATP1B1, ATP12A, ATP1beta subunit
1526	negative regulation of transcription from RNA polymerase II promoter in response to stress	30	0.0125606	0.0476941	3	HSP70, HSPA1A, HSPA1B
1527	negative regulation of myeloid cell apoptotic process	30	0.0125606	0.0476941	3	HSP70, HSPA1A, HSPA1B
1528	protein targeting to lysosome	30	0.0125606	0.0476941	3	HSP70, AP-3 mu subunits, CD36L2
1529	ammonium ion metabolic process	267	0.0125976	0.0478034	10	Fatty acid-binding protein, ALDR, Acid sphingomyelinase, AKR1C3, MAOB, PON1, Aldose reductase, Sphingomyelinase, E-FABP, MAO
1530	dendrite morphogenesis	118	0.0128664	0.0487594	6	Ephrin-B receptors, CELSR2, MAP6, CaMK II alpha, Ephrin-B receptor 2, Rho GTPase
1531	regulation of hematopoietic progenitor cell differentiation	118	0.0128664	0.0487594	6	PSMC6, PSMD10 (Gankyrin), PSMA6, HSP70, PSMD12, PSME1
1532	maintenance of location in cell	153	0.012876	0.0487641	7	Gelsolin, HSP70, VPS13C, SKP1, HXK1, Filamin B (TABP), Dystroglycan
1533	protein localization to plasma membrane	268	0.0129032	0.0488352	10	MACF1, Ankyrin 1, ATP1B1, RAP-1A, Rap1, Pacsin, EBP50, Rho GTPase, TTC7A, ATP1beta subunit
1534	cellular biosynthetic process	3646	0.0129396	0.048941	76	DNA2, HSP90, Gemin5, EIF5A2, GSTO1, CYC1, Ankyrin 1, dUTPase (DUT), GSTs, UGPA2, GSTM1, Esterase D, WARS, NPC1, CNP1, ZNF294, EMAPII, Fatty acid-binding protein, ALDR, ATP5H, EIF2A, RACK1, GSTM2, PAICS, Acid sphingomyelinase, AKR1C3, C10orf119, HSP70, ATIC, PDH beta, PIP5KIII, APIP, MAOB, RPS5, QM, POLR2G, ES130 (p180), DHE3, PNPH, GPT2, Tmtc1, Lumican, Aggrecan, SNRPD3 (SMD3), Glyoxalase II, Ro6…
1535	regulation of mRNA metabolic process	437	0.0130053	0.0491574	14	PSMC6, PSMD10 (Gankyrin), hnRNP M, PSMA6, PM/SCL-75, NMP200, PNPase(old-35), HSP70, POLR2G, PSMD12, PSME1, HSPA1A, HSPA1B, 14-3-3
1536	dendritic spine organization	56	0.0130732	0.0492163	4	Ephrin-B receptors, Ephrin-B receptor 2, Rabphilin-3A, Rho GTPase
1537	carbohydrate derivative catabolic process	229	0.0131372	0.0492163	9	dUTPase (DUT), CD44, PNPH, Lumican, Aggrecan, Versican proteoglycan, Versican, Perlecan, GPD1
1538	adiponectin-activated signaling pathway	11	0.013199	0.0492163	2	APPL, APPL1
1539	positive regulation of potassium ion import across plasma membrane	11	0.013199	0.0492163	2	ATP1B1, ATP1beta subunit
1540	response to nitrosative stress	11	0.013199	0.0492163	2	ADHX, APG5
1541	polyadenylation-dependent RNA catabolic process	11	0.013199	0.0492163	2	PM/SCL-75, PNPase(old-35)
1542	endosomal vesicle fusion	11	0.013199	0.0492163	2	VPS8, ANKFY1
1543	renal control of peripheral vascular resistance involved in regulation of systemic arterial blood pressure	11	0.013199	0.0492163	2	RhoA-related, Rho GTPase
1544	nuclear-transcribed mRNA catabolic process, exonucleolytic, 3'-5'	11	0.013199	0.0492163	2	PM/SCL-75, DIS3L2
1545	amyloid-beta formation	11	0.013199	0.0492163	2	tcag7.1314, ADAM10
1546	neuronal signal transduction	11	0.013199	0.0492163	2	Neurexin 1-beta, Neurexin beta
1547	positive regulation of peroxisome proliferator activated receptor signaling pathway	11	0.013199	0.0492163	2	Fatty acid-binding protein, E-FABP
1548	polar body extrusion after meiotic divisions	11	0.013199	0.0492163	2	RhoA-related, Rho GTPase
1549	positive regulation of artery morphogenesis	11	0.013199	0.0492163	2	Ephrin-B receptors, Ephrin-B
1550	Roundabout signaling pathway	11	0.013199	0.0492163	2	RhoA-related, Rho GTPase
1551	regulation of smooth muscle cell chemotaxis	11	0.013199	0.0492163	2	GSTs, Connexin 43
1552	positive regulation of secondary metabolite biosynthetic process	11	0.013199	0.0492163	2	APPL, APPL1
1553	polyprenol metabolic process	11	0.013199	0.0492163	2	AKR1C3, Aldose reductase
1554	regulation of acyl-CoA biosynthetic process	11	0.013199	0.0492163	2	GSTs, PDPR
1555	regulation of blood vessel diameter by renin-angiotensin	11	0.013199	0.0492163	2	RhoA-related, Rho GTPase
1556	negative regulation of fibrinolysis	11	0.013199	0.0492163	2	Plasminogen, Thrombin
1557	tetrapyrrole metabolic process	86	0.0132599	0.0494117	5	Ankyrin 1, A1M, ATIC, FLRE, Spectrin beta, erythrocytic
1558	positive regulation of cell population proliferation	1553	0.013325	0.0496224	37	Calpain 1(mu), EIF5A2, IBP2, N-Ras, Fibulin-3, Peroxiredoxin, VCAM1, Fatty acid-binding protein, ALDR, Fibulin-1, AKR1C3, ALEX, CXADR, WDR77, PRDX3, IBP, PNPH, ADAM10, NCAM1, G-protein alpha-s, ErbB2, Connexin 43, Aldose reductase, GNAS1, ITGA2, ANP32B (april), Rho GTPase, RAS, GNAS3, GFAP, FGF1, Sphingomyelinase, Thrombin, G-protein alpha-q/11, Perlecan, Ephrin-B, LAMG1
1559	Fc-epsilon receptor signaling pathway	270	0.013531	0.0503573	10	PSMC6, PSMD10 (Gankyrin), PSMA6, Calcineurin A (catalytic), Calcineurin A (alpha), PSMD12, PSME1, SKP1, Rho GTPase, Calcineurin A (beta)
1560	regulation of protein ubiquitination	311	0.013541	0.0503622	11	HSP90, PSMD10 (Gankyrin), E2N(UBC13), HSP70, WFS1, UBE3A (E6-AP), HSPA1A, HSPBP1, FANCM, HSPA1B, APG5
1561	steroid metabolic process	396	0.0136172	0.0506132	13	Catalase, NPC1, ALDR, Acid sphingomyelinase, AKR1C3, LRP1, PON1, ACOX2, Aldose reductase, Sphingomyelinase, CYB5R3, CALB1, 14-3-3
1562	secretion by tissue	31	0.0137415	0.0508472	3	CELSR2, Aquaporin 5, Connexin 43
1563	purine nucleoside biosynthetic process	31	0.0137415	0.0508472	3	PNPH, NDPK C, GMPS
1564	regulation of cardiac muscle contraction by regulation of the release of sequestered calcium ion	31	0.0137415	0.0508472	3	GSTO1, GSTs, GSTM2
1565	regulation of mitotic spindle assembly	31	0.0137415	0.0508472	3	HSP70, HSPA1A, HSPA1B
1566	linoleic acid metabolic process	31	0.0137415	0.0508472	3	GSTs, GSTM1, GSTM2
1567	cellular response to pH	31	0.0137415	0.0508472	3	G-protein alpha-11, Connexin 43, G-protein alpha-q/11
1568	purine ribonucleoside biosynthetic process	31	0.0137415	0.0508472	3	PNPH, NDPK C, GMPS
1569	regulation of proteasomal protein catabolic process	271	0.0138534	0.051186	10	HSP90, PSMC6, PSMD10 (Gankyrin), RACK1, HSP70, PSME1, HSP90AB2P, HSPA1A, HSPBP1, HSPA1B
1570	epithelial cell morphogenesis	57	0.0138838	0.051186	4	Palladin, Rho GTPase, Filamin B (TABP), PECAM1
1571	cerebellar cortex morphogenesis	57	0.0138838	0.051186	4	Neurexin 1-beta, Neurexin beta, Neurexin alpha, Neurexin 1-alpha
1572	response to glucagon	57	0.0138838	0.051186	4	CYC1, G-protein alpha-s, DHPR, LKB1
1573	positive regulation of muscle cell apoptotic process	57	0.0138838	0.051186	4	Calpain 1(mu), CaMK II alpha, IBP, TIGAR (C12orf5)
1574	response to prostaglandin	87	0.013886	0.051186	5	AKR1C3, ALEX, G-protein alpha-s, GNAS1, GNAS3
1575	regulation of nervous system process	272	0.0141815	0.052242	10	Neurexin 1-beta, Neurexin beta, Fatty acid-binding protein, Neurexin alpha, NCAM1, Neurexin 1-alpha, ITGA2, Dystroglycan, E-FABP, NPTX1
1576	kidney development	442	0.0142273	0.0523774	14	Catalase, GSTs, BDNF, CD44, ALDR, HSP70, WFS1, Aldose reductase, Versican proteoglycan, FGF1, Versican, PECAM1, CALB1, Ephrin-B
1577	forebrain development	670	0.0143565	0.0528194	19	Ephrin-B receptors, CNP1, Fatty acid-binding protein, ARPC5, HSP70, ATIC, RhoA-related, RKIP, B-FABP, Ephrin-B receptor 2, LRP1, NCAM1, 14-3-3 epsilon, Rho GTPase, RAS, Dynein, axonemal, heavy chains, PMCA4, G-protein alpha-q/11, 14-3-3
1578	SCF-dependent proteasomal ubiquitin-dependent protein catabolic process	121	0.0144169	0.0530083	6	PSMC6, PSMD10 (Gankyrin), PSMA6, PSMD12, PSME1, SKP1
1579	purine ribonucleoside metabolic process	88	0.0145317	0.0533627	5	RhoA-related, PNPH, NDPK C, GMPS, Rho GTPase
1580	ubiquitin-dependent ERAD pathway	88	0.0145317	0.0533627	5	HSP90, PSMC6, Endoplasmin, HSP70, WFS1
1581	regulation of cellular protein catabolic process	357	0.014696	0.0539318	12	HSP90, PSMC6, PSMD10 (Gankyrin), RACK1, HSP70, PSME1, LRP1, UBE3A (E6-AP), HSP90AB2P, HSPA1A, HSPBP1, HSPA1B
1582	protein localization to postsynaptic membrane	58	0.0147255	0.0539718	4	LGI1, CaMK II alpha, ADAM22, NPTX1
1583	positive regulation of phosphatase activity	58	0.0147255	0.0539718	4	PP2A cat (alpha), HSP90, PP2A catalytic, ITGA2
1584	regulation of DNA-templated transcription in response to stress	195	0.0149183	0.0544359	8	PSMC6, PSMD10 (Gankyrin), PSMA6, HSP70, PSMD12, PSME1, HSPA1A, HSPA1B
1585	positive regulation of proteasomal ubiquitin-dependent protein catabolic process	122	0.0149615	0.0544359	6	PSMD10 (Gankyrin), RACK1, HSP70, HSPA1A, HSPBP1, HSPA1B
1586	cellular sodium ion homeostasis	32	0.0149835	0.0544359	3	ATP1B1, ATP12A, ATP1beta subunit
1587	maintenance of synapse structure	32	0.0149835	0.0544359	3	MPP2, TSLC1, HSP70
1588	negative regulation of hydrogen peroxide-induced cell death	32	0.0149835	0.0544359	3	HSP90, RACK1, HSP70
1589	cellular polysaccharide catabolic process	32	0.0149835	0.0544359	3	PYGB, Glycogen phosphorylase, PYGM
1590	establishment of apical/basal cell polarity	32	0.0149835	0.0544359	3	RhoA-related, EBP50, Rho GTPase
1591	negative regulation of response to reactive oxygen species	32	0.0149835	0.0544359	3	HSP90, RACK1, HSP70
1592	regulation of skeletal muscle adaptation	32	0.0149835	0.0544359	3	Calcineurin A (catalytic), Calcineurin A (alpha), IBP
1593	lymph vessel development	32	0.0149835	0.0544359	3	Calcineurin A (catalytic), Calcineurin A (beta), Ephrin-B
1594	response to inactivity	32	0.0149835	0.0544359	3	Catalase, Dystroglycan, Thrombin
1595	regulation of collateral sprouting	32	0.0149835	0.0544359	3	BDNF, LRP1, Rho GTPase
1596	positive regulation of striated muscle contraction	32	0.0149835	0.0544359	3	HSP90, GSTO1, GSTs
1597	negative regulation of skeletal muscle tissue development	32	0.0149835	0.0544359	3	Ephrin-B receptors, N-Ras, RAS
1598	regulation of focal adhesion assembly	89	0.0151972	0.0550746	5	MACF1, RhoA-related, LRP1, Rho GTPase, Thy-1
1599	regulation of endocrine process	89	0.0151972	0.0550746	5	ALEX, G-protein alpha-s, Connexin 43, GNAS1, GNAS3
1600	positive regulation of wound healing	89	0.0151972	0.0550746	5	Peroxiredoxin, Plasminogen, PRDX2, RAS, Thrombin
1601	regulation of cell-substrate junction assembly	89	0.0151972	0.0550746	5	MACF1, RhoA-related, LRP1, Rho GTPase, Thy-1
1602	dendrite development	196	0.0153404	0.0555586	8	Ephrin-B receptors, BDNF, CELSR2, DYNLT, MAP6, CaMK II alpha, Ephrin-B receptor 2, Rho GTPase
1603	regulation of proteolysis involved in cellular protein catabolic process	317	0.0154015	0.0557451	11	HSP90, PSMC6, PSMD10 (Gankyrin), RACK1, HSP70, PSME1, UBE3A (E6-AP), HSP90AB2P, HSPA1A, HSPBP1, HSPA1B
1604	nucleocytoplasmic transport	360	0.015594	0.0561139	12	Gemin5, NTF2, SNRPD2 (SMD2), Calcineurin A (catalytic), HSP70, Calcineurin A (alpha), APPL, SNRPD3 (SMD3), ADAM10, APPL1, RANBP3, Dystroglycan
1605	'de novo' posttranslational protein folding	59	0.0155988	0.0561139	4	HSP70, UGCGL1, HSPA1A, HSPA1B
1606	regulation of dendrite morphogenesis	159	0.0156172	0.0561139	7	Calcineurin A (catalytic), Calcineurin A (alpha), ADAM10, UBE3A (E6-AP), LKB1, 14-3-3, Dynamin
1607	optic nerve morphogenesis	12	0.0156698	0.0561139	2	Ephrin-B receptors, Ephrin-B receptor 2
1608	protein localization to membrane raft	12	0.0156698	0.0561139	2	ATP1B1, ATP1beta subunit
1609	positive regulation of miRNA metabolic process	12	0.0156698	0.0561139	2	PNPase(old-35), RAS
1610	IMP biosynthetic process	12	0.0156698	0.0561139	2	PAICS, ATIC
1611	postsynaptic neurotransmitter receptor internalization	12	0.0156698	0.0561139	2	Dynamin-1, Dynamin
1612	postsynaptic endocytosis	12	0.0156698	0.0561139	2	Dynamin-1, Dynamin
1613	regulation of potassium ion import	12	0.0156698	0.0561139	2	ATP1B1, ATP1beta subunit
1614	negative regulation of chromatin binding	12	0.0156698	0.0561139	2	Calcineurin A (catalytic), Calcineurin A (alpha)
1615	positive regulation of gastrulation	12	0.0156698	0.0561139	2	RACK1, Connexin 43
1616	negative regulation of dendritic spine morphogenesis	12	0.0156698	0.0561139	2	UBE3A (E6-AP), Dynamin
1617	purine ribonucleotide biosynthetic process	197	0.0157711	0.0561139	8	CYC1, ATP5H, PAICS, ATIC, PDH beta, PNPH, NDPK C, GMPS
1618	cellular amino acid biosynthetic process	90	0.0158828	0.0561139	5	APIP, DHE3, GPT2, TMS-1, AATM
1619	cerebellar cortex development	90	0.0158828	0.0561139	5	Neurexin 1-beta, Neurexin beta, HSP70, Neurexin alpha, Neurexin 1-alpha
1620	positive regulation of cysteine-type endopeptidase activity involved in apoptotic process	198	0.0162104	0.0561139	8	PP2A cat (alpha), Gelsolin, RACK1, RhoA-related, PP2A catalytic, MTCH1, ANP32B (april), Rho GTPase
1621	regulation of response to alcohol	1	0.0162831	0.0561139	1	LANCL2
1622	cellular response to carcinoembryonic antigen	1	0.0162831	0.0561139	1	hnRNP M
1623	negative regulation of cellular amine catabolic process	1	0.0162831	0.0561139	1	PMCA4
1624	negative regulation of cellular amino acid biosynthetic process	1	0.0162831	0.0561139	1	PMCA4
1625	nerve maturation	1	0.0162831	0.0561139	1	Dystroglycan
1626	regulation of response to cell cycle checkpoint signaling	1	0.0162831	0.0561139	1	TIGAR (C12orf5)
1627	negative regulation of lipid binding	1	0.0162831	0.0561139	1	PEX19
1628	positive regulation of cellular response to alcohol	1	0.0162831	0.0561139	1	LANCL2
1629	gamma-aminobutyric acid import	1	0.0162831	0.0561139	1	GAT1
1630	deoxyinosine metabolic process	1	0.0162831	0.0561139	1	PNPH
1631	connecting tubule development	1	0.0162831	0.0561139	1	CALB1
1632	regulation of response to DNA damage checkpoint signaling	1	0.0162831	0.0561139	1	TIGAR (C12orf5)
1633	regulation of arginine catabolic process	1	0.0162831	0.0561139	1	PMCA4
1634	negative regulation of arginine catabolic process	1	0.0162831	0.0561139	1	PMCA4
1635	deoxyinosine catabolic process	1	0.0162831	0.0561139	1	PNPH
1636	response to L-cysteine	1	0.0162831	0.0561139	1	GMPS
1637	negative regulation of retinoic acid biosynthetic process	1	0.0162831	0.0561139	1	AKR1C3
1638	metanephric connecting tubule development	1	0.0162831	0.0561139	1	CALB1
1639	regulation of citrulline biosynthetic process	1	0.0162831	0.0561139	1	PMCA4
1640	branch elongation involved in ureteric bud branching	1	0.0162831	0.0561139	1	FGF1
1641	regulation of lipid binding	1	0.0162831	0.0561139	1	PEX19
1642	sperm entry	1	0.0162831	0.0561139	1	UBE3A (E6-AP)
1643	mitochondrial mRNA 3'-end processing	1	0.0162831	0.0561139	1	PNPase(old-35)
1644	mitochondrial mRNA polyadenylation	1	0.0162831	0.0561139	1	PNPase(old-35)
1645	interaction with symbiont via secreted substance	1	0.0162831	0.0561139	1	Plasminogen
1646	constitutive protein ectodomain proteolysis	1	0.0162831	0.0561139	1	ADAM10
1647	regulation of parkin-mediated stimulation of mitophagy in response to mitochondrial depolarization	1	0.0162831	0.0561139	1	VPS13C
1648	AV node cell-bundle of His cell adhesion involved in cell communication	1	0.0162831	0.0561139	1	CXADR
1649	renal protein absorption	1	0.0162831	0.0561139	1	Gelsolin
1650	vascular transport	1	0.0162831	0.0561139	1	Connexin 43
1651	regulation of plasma membrane raft polarization	1	0.0162831	0.0561139	1	Gelsolin
1652	deoxyguanosine metabolic process	1	0.0162831	0.0561139	1	PNPH
1653	spermatocyte division	1	0.0162831	0.0561139	1	TOPAZ1
1654	regulation of response to DNA integrity checkpoint signaling	1	0.0162831	0.0561139	1	TIGAR (C12orf5)
1655	renal phosphate ion absorption	1	0.0162831	0.0561139	1	EBP50
1656	regulation of transformation of host cell by virus	1	0.0162831	0.0561139	1	Fibulin-1
1657	regulation of abscisic acid-activated signaling pathway	1	0.0162831	0.0561139	1	LANCL2
1658	TCR signalosome assembly	1	0.0162831	0.0561139	1	LKB1
1659	negative regulation of citrulline biosynthetic process	1	0.0162831	0.0561139	1	PMCA4
1660	negative regulation of parkin-mediated stimulation of mitophagy in response to mitochondrial depolarization	1	0.0162831	0.0561139	1	VPS13C
1661	positive regulation of response to alcohol	1	0.0162831	0.0561139	1	LANCL2
1662	response to brassinosteroid	1	0.0162831	0.0561139	1	HXK1
1663	C21-steroid hormone catabolic process	1	0.0162831	0.0561139	1	AKR1C3
1664	replication fork reversal	1	0.0162831	0.0561139	1	DNA2
1665	inosine catabolic process	1	0.0162831	0.0561139	1	PNPH
1666	positive regulation of abscisic acid-activated signaling pathway	1	0.0162831	0.0561139	1	LANCL2
1667	deoxyguanosine catabolic process	1	0.0162831	0.0561139	1	PNPH
1668	selenocysteine catabolic process	1	0.0162831	0.0561139	1	SCLY
1669	negative regulation of the force of heart contraction	1	0.0162831	0.0561139	1	PMCA4
1670	progesterone catabolic process	1	0.0162831	0.0561139	1	AKR1C3
1671	milk ejection reflex	1	0.0162831	0.0561139	1	Connexin 43
1672	regulation of cellular response to alcohol	1	0.0162831	0.0561139	1	LANCL2
1673	retrograde trans-synaptic signaling by neuropeptide, modulating synaptic transmission	1	0.0162831	0.0561139	1	BDNF
1674	retrograde trans-synaptic signaling by neuropeptide	1	0.0162831	0.0561139	1	BDNF
1675	negative regulation of isoprenoid metabolic process	1	0.0162831	0.0561139	1	AKR1C3
1676	negative regulation of transformation of host cell by virus	1	0.0162831	0.0561139	1	Fibulin-1
1677	cardiac neuron differentiation	1	0.0162831	0.0561139	1	VCAM1
1678	polyamine homeostasis	1	0.0162831	0.0561139	1	EIF5A2
1679	guanosine catabolic process	1	0.0162831	0.0561139	1	PNPH
1680	regulation of cellular amine catabolic process	1	0.0162831	0.0561139	1	PMCA4
1681	positive regulation of brain-derived neurotrophic factor receptor signaling pathway	1	0.0162831	0.0561139	1	BDNF
1682	muscle cell cellular homeostasis	33	0.0162868	0.0561139	3	Plasminogen, Calcineurin A (catalytic), Calcineurin A (beta)
1683	dendritic spine morphogenesis	33	0.0162868	0.0561139	3	Ephrin-B receptors, Ephrin-B receptor 2, Rho GTPase
1684	ribonucleoside biosynthetic process	33	0.0162868	0.0561139	3	PNPH, NDPK C, GMPS
1685	organic cyclic compound metabolic process	4246	0.0163838	0.0564147	86	DNA2, PP2A cat (alpha), HSP90, Gemin5, hnRNP M, CYC1, Ankyrin 1, Catalase, A1M, dUTPase (DUT), GSTs, E2N(UBC13), UGPA2, GSTM1, SNRPD2 (SMD2), WARS, NPC1, CNP1, PMGE, ZFC3H1, EMAPII, PM/SCL-75, DIS3L2, TATDN1, NMP200, ALDR, PNPase(old-35), PYC, ATP5H, GSTM2, PAICS, Acid sphingomyelinase, AKR1C3, ALEX, HSP70, WDR77, ATIC, PDH beta, RhoA-related, MAOB, ALLC, RPS5, QM, THTPA, POLR2G, CRMP3, FLRE, PNP…
1686	cellular carbohydrate metabolic process	238	0.0164969	0.0566271	9	UGPA2, PYGB, ALDR, SMIT, Glycogen phosphorylase, Aldose reductase, HXK1, ISYNA1, PYGM
1687	response to prostaglandin E	60	0.016504	0.0566271	4	ALEX, G-protein alpha-s, GNAS1, GNAS3
1688	positive regulation of RNA splicing	60	0.016504	0.0566271	4	NMP200, HSP70, HSPA1A, HSPA1B
1689	porphyrin-containing compound metabolic process	60	0.016504	0.0566271	4	Ankyrin 1, A1M, FLRE, Spectrin beta, erythrocytic
1690	establishment or maintenance of epithelial cell apical/basal polarity	60	0.016504	0.0566271	4	Ankyrin 1, RhoA-related, EBP50, Rho GTPase
1691	superoxide metabolic process	60	0.016504	0.0566271	4	Peroxiredoxin, PRDX2, SOD3 (EC-SOD), PRDX1
1692	positive regulation of establishment of protein localization to mitochondrion	91	0.0165888	0.0568505	5	Calcineurin A (catalytic), HSP70, 14-3-3 epsilon, Rho GTPase, 14-3-3
[truncated: 335 more rows]

## Sheet: Male non-AD _GO
Male non-AD enrichment analysis report
[truncated: 2,181 more rows]

[truncated: 6 more sheets: MAD_pathway, Male non-AD _ pathway, FAD_GO, Female non-AD _GO, FAD_ pathway, Female non-AD _ pathway]
