# Supplementary material for: Mechanistic insight into female predominance in Alzheimer’s disease based on aberrant protein S-nitrosylation of C3
Source: Sci Adv. 2022 Dec 14;8(50):eade0764. doi: 10.1126/sciadv.ade0764 (PMC9750152; doi:10.1126/sciadv.ade0764)
Supplement: Supplementary file 2 — Tables S3 to S14 [file sciadv.ade0764_tables_s3_to_s14.zip › sciadv.ade0764_table_s12.xlsx]

## Sheet: MAD_enrichment.RCTM
#term ID	term description	observed gene count	background gene count	false discovery rate	matching proteins in your network (labels)
HSA-1430728	Metabolism	78	2032	1.3e-07	ACAN,ACOX2,ADH5,AIMP1,AKR1B1,AKR1C3,ALDH2,APIP,ATIC,ATP5H,BLVRB,BPGM,CD44,CPNE6,CYB5R3,CYC1,ENTPD2,ESD,ETFB,FABP5,FABP7,GLUD1,GMPS,GNA11,GNAS,GOT2,GPD1,GSTM1,GSTM2,GSTO1,HK1,HSPG2,ISYNA1,LRP1,LUM,MAN2C1,MAOB,MAT2A,MDH1,NADK2,NDUFA2,NDUFA8,NDUFB7,NME3,PAICS,PC,PDHB,PDPR,PIKFYVE,PLD3,PNP,PNPO,PON1,PON2,PPP2CA,PPP2CB,PSMA6,PSMC6,PSMD10,PSMD12,PSME1,PTGDS,PYGB,PYGM,QDPR,RAP1A,RPL10,RPS5,SCLY,SDHB,SER…
HSA-168249	Innate Immune System	50	1012	1.3e-07	ADAM10,ARPC1A,ARPC5,ATG5,C1R,C3,C4A,CAPN1,CAPZA1,CAT,CD44,CFH,CFHR4,COTL1,CYB5R3,CYFIP2,DNM1,DYNC1H1,F2,FABP5,FGA,FGB,FGG,FRMPD3,GSN,HSP90B1,NLRP4,NRAS,PECAM1,PLD3,PNP,PPP2CA,PPP2CB,PPP3CA,PPP3CB,PRDX4,PSMA6,PSMC6,PSMD10,PSMD12,PSME1,PYGB,RAB24,RAP1A,SIRPB1,SKP1,SPTAN1,TMC6,UBE2N,UBR4
HSA-168256	Immune System	76	1925	1.3e-07	ADAM10,ARPC1A,ARPC5,ATG5,BTN3A2,C1R,C3,C4A,CAMK2A,CANX,CAPN1,CAPZA1,CAT,CD44,CFH,CFHR4,COTL1,CXADR,CYB5R3,CYFIP2,DCTN4,DNM1,DYNC1H1,DYNC1LI2,F2,FABP5,FGA,FGB,FGG,FLNB,FRMPD3,GSN,GSTO1,HLA-A,HSP90B1,ICAM1,KLC2,LTN1,NCAM1,NLRP4,NRAS,PECAM1,PLD3,PNP,PPP2CA,PPP2CB,PPP3CA,PPP3CB,PRDX4,PSMA6,PSMC6,PSMD10,PSMD12,PSME1,PYGB,RAB24,RAP1A,RAP1GAP2,RNF213,SIRPB1,SKP1,SPTAN1,SQSTM1,TALDO1,TCP1,TMC6,TRIM2,TRIM…
HSA-1474244	Extracellular matrix organization	25	298	2.16e-07	ACAN,ADAM10,CAPN1,CD151,CD44,DAG1,EFEMP1,FBLN1,FGA,FGB,FGG,HSPG2,ICAM1,ITGA2,ITGA6,LAMA2,LAMC1,LUM,NCAM1,NRXN1,PECAM1,PLG,VCAM1,VCAN,VWF
HSA-422475	Axon guidance	32	541	2.55e-06	ADAM10,ALCAM,ANK1,ARPC1A,ARPC5,CHL1,DAG1,DNM1,DPYSL4,EFNB3,EPHB2,ERBB2,GAP43,ITGA2,LAMC1,NCAM1,NRAS,PLXNC1,PPP3CB,PSMA6,PSMC6,PSMD10,PSMD12,PSME1,RHOC,RPL10,RPS5,SPTAN1,SPTB,TUBB2B,TUBB6,TUBB8P12
HSA-5673001	RAF/MAP kinase cascade	20	229	3.89e-06	CAMK2A,ERBB2,FGA,FGB,FGF1,FGG,NCAM1,NRAS,PEBP1,PPP2CA,PPP2CB,PSMA6,PSMC6,PSMD10,PSMD12,PSME1,RAP1A,SPTAN1,SPTB,VWF
HSA-373760	L1CAM interactions	14	116	1.05e-05	ALCAM,ANK1,CHL1,DNM1,EPHB2,GAP43,ITGA2,LAMC1,NCAM1,SPTAN1,SPTB,TUBB2B,TUBB6,TUBB8P12
HSA-6807878	COPI-mediated anterograde transport	13	99	1.12e-05	ANK1,CAPZA1,COPB2,DCTN4,DYNC1H1,DYNC1LI2,NAPG,SPTAN1,SPTB,TUBB2B,TUBB6,TUBB8P12,YKT6
HSA-216083	Integrin cell surface interactions	12	83	1.22e-05	CD44,FGA,FGB,FGG,HSPG2,ICAM1,ITGA2,ITGA6,LUM,PECAM1,VCAM1,VWF
HSA-1280218	Adaptive Immune System	36	733	1.23e-05	BTN3A2,C3,CANX,CAPZA1,CXADR,DCTN4,DNM1,DYNC1H1,DYNC1LI2,HLA-A,ICAM1,KLC2,LTN1,NRAS,PPP2CA,PPP2CB,PPP3CA,PPP3CB,PSMA6,PSMC6,PSMD10,PSMD12,PSME1,RAP1A,RAP1GAP2,RNF213,SKP1,TRIM50,TUBB2B,TUBB6,TUBB8P12,UBE2F,UBE2N,UBE3A,UBR4,VCAM1
HSA-381426	Regulation of Insulin-like Growth Factor (IGF) transport and uptake by Insulin-like Growth Factor Binding Proteins (IGFBPs)	14	123	1.36e-05	ADAM10,C3,C4A,F2,FGA,FGG,HSP90B1,IGFBP2,IGFBP6,LAMC1,MFI2,PLG,VCAN,WFS1
HSA-597592	Post-translational protein modification	51	1366	8.58e-05	ADAM10,ADAMTS13,ANK1,C3,C4A,CANX,CAPZA1,COPB2,DAG1,DCTN4,DDB1,DYNC1H1,DYNC1LI2,EIF5A2,ETFB,F2,FGA,FGG,HLA-A,HSP90B1,LAMC1,LSAMP,LY6H,MFI2,NAE1,NAPG,PSMA6,PSMC6,PSMD10,PSMD12,PSME1,RAB24,RING1,SKP1,SPON1,SPTAN1,SPTB,THY1,TP53BP1,TUBB2B,TUBB6,TUBB8P12,UBE2F,UBE2N,UGGT1,VCAN,VDAC1,VDAC2,WDR61,WFS1,YKT6
HSA-392499	Metabolism of proteins	65	1948	0.0001	ADAM10,ADAMTS13,AIMP1,ANK1,C3,C4A,CALB1,CANX,CAPZA1,COPB2,DAG1,DCTN4,DDB1,DYNC1H1,DYNC1LI2,EIF2S1,EIF5A2,ETFB,EXOSC9,F2,FGA,FGG,GSN,HLA-A,HSP90B1,HSPG2,IGFBP2,IGFBP6,LAMC1,LSAMP,LY6H,MFI2,NAE1,NAPG,PLG,PSMA6,PSMC6,PSMD10,PSMD12,PSME1,RAB24,RING1,RPL10,RPS5,SKP1,SPON1,SPTAN1,SPTB,SRP9,TCP1,THY1,TP53BP1,TUBB2B,TUBB6,TUBB8P12,UBE2F,UBE2N,UGGT1,VCAN,VDAC1,VDAC2,WARS,WDR61,WFS1,YKT6
HSA-71387	Metabolism of carbohydrates	18	266	0.00023	ACAN,AKR1B1,BPGM,CD44,GOT2,HK1,HSPG2,LUM,MAN2C1,MDH1,PC,PPP2CA,PPP2CB,PYGB,PYGM,TALDO1,UGP2,VCAN
HSA-6802948	Signaling by high-kinase activity BRAF mutants	7	35	0.00046	FGA,FGB,FGG,NRAS,PEBP1,RAP1A,VWF
HSA-6798695	Neutrophil degranulation	24	471	0.00053	ADAM10,ARPC5,C3,CAPN1,CAT,CD44,COTL1,CYB5R3,DYNC1H1,FABP5,FRMPD3,GSN,NRAS,PECAM1,PNP,PRDX4,PSMD12,PYGB,RAB24,RAP1A,SIRPB1,SPTAN1,TMC6,UBR4
HSA-354194	GRB2:SOS provides linkage to MAPK signaling for Integrins	5	13	0.00061	FGA,FGB,FGG,RAP1A,VWF
HSA-3000178	ECM proteoglycans	9	75	0.00074	ACAN,DAG1,HSPG2,ITGA2,LAMA2,LAMC1,LUM,NCAM1,VCAN
HSA-372708	p130Cas linkage to MAPK signaling for integrins	5	14	0.00074	FGA,FGB,FGG,RAP1A,VWF
HSA-5674135	MAP2K and MAPK activation	7	39	0.00074	FGA,FGB,FGG,NRAS,PEBP1,RAP1A,VWF
HSA-6802946	Signaling by moderate kinase activity BRAF mutants	7	39	0.00074	FGA,FGB,FGG,NRAS,PEBP1,RAP1A,VWF
HSA-6802955	Paradoxical activation of RAF signaling by kinase inactive BRAF	7	39	0.00074	FGA,FGB,FGG,NRAS,PEBP1,RAP1A,VWF
HSA-69275	G2/M Transition	14	189	0.00074	DYNC1H1,PPP2CA,PPP2CB,PSMA6,PSMC6,PSMD10,PSMD12,PSME1,SKP1,SSNA1,TUBB2B,TUBB6,TUBB8P12,YWHAE
HSA-1168372	Downstream signaling events of B Cell Receptor (BCR)	9	78	0.00087	NRAS,PPP3CA,PPP3CB,PSMA6,PSMC6,PSMD10,PSMD12,PSME1,SKP1
HSA-9609507	Protein localization	11	122	0.00091	ACOX2,CAT,CHCHD7,CMC4,CYC1,ECH1,MTX2,TIMM10B,TIMM8A,TIMM9,VDAC1
HSA-1268020	Mitochondrial protein import	8	64	0.0014	CHCHD7,CMC4,CYC1,MTX2,TIMM10B,TIMM8A,TIMM9,VDAC1
HSA-2262752	Cellular responses to stress	20	384	0.0014	CAMK2A,CAPZA1,CAT,DCTN4,DYNC1H1,DYNC1LI2,PRDX1,PRDX2,PRDX3,PSMA6,PSMC6,PSMD10,PSMD12,PSME1,RING1,SOD3,TUBB2B,TUBB6,TUBB8P12,YWHAE
HSA-8957275	Post-translational protein phosphorylation	10	106	0.0014	ADAM10,C3,C4A,FGA,FGG,HSP90B1,LAMC1,MFI2,VCAN,WFS1
HSA-5663202	Diseases of signal transduction	19	360	0.0016	ADAM10,ERBB2,FGA,FGB,FGF1,FGG,NRAS,PEBP1,POLR2G,PPP2CA,PPP2CB,PSMA6,PSMC6,PSMD10,PSMD12,PSME1,RAP1A,SKP1,VWF
HSA-109582	Hemostasis	26	601	0.0017	ATP1B1,ATP2B4,CAPZA1,CD44,CLEC3B,CXADR,F2,FGA,FGB,FGG,GNA11,GNAS,ITGA2,ITGA6,KLC2,LGALS3BP,NRAS,PECAM1,PLG,PPP2CA,PPP2CB,RAP1A,TUBB2B,TUBB6,TUBB8P12,VWF
HSA-6811436	COPI-independent Golgi-to-ER retrograde traffic	7	49	0.0017	CAPZA1,DCTN4,DYNC1H1,DYNC1LI2,TUBB2B,TUBB6,TUBB8P12
HSA-1266738	Developmental Biology	37	1023	0.002	ADAM10,ADAM22,ALCAM,ANK1,ARPC1A,ARPC5,CAPN1,CHL1,DAG1,DNM1,DPYSL4,EFNB3,EPHB2,ERBB2,GAP43,ITGA2,KRT82,LAMC1,LGI1,NCAM1,NRAS,PLXNC1,POLR2G,PPP3CB,PSMA6,PSMC6,PSMD10,PSMD12,PSME1,RHOC,RPL10,RPS5,SPTAN1,SPTB,TUBB2B,TUBB6,TUBB8P12
HSA-6802949	Signaling by RAS mutants	7	52	0.0021	FGA,FGB,FGG,NRAS,PEBP1,RAP1A,VWF
HSA-5653656	Vesicle-mediated transport	27	649	0.0022	AMBP,AMPH,ANK1,ARPC1A,ARPC5,BIN1,CAPZA1,COPB2,DCTN4,DNM1,DYNC1H1,DYNC1LI2,FNBP1,GJA1,HSP90B1,KLC2,LRP1,NAPG,PACSIN2,SCARB2,SPTAN1,SPTB,TUBB2B,TUBB6,TUBB8P12,YKT6,YWHAE
HSA-3371497	HSP90 chaperone cycle for steroid hormone receptors (SHR)	7	53	0.0023	CAPZA1,DCTN4,DYNC1H1,DYNC1LI2,TUBB2B,TUBB6,TUBB8P12
HSA-5607764	CLEC7A (Dectin-1) signaling	9	94	0.0023	PPP3CA,PPP3CB,PSMA6,PSMC6,PSMD10,PSMD12,PSME1,SKP1,UBE2N
HSA-8852276	The role of GTSE1 in G2/M progression after G2 checkpoint	8	73	0.0023	PSMA6,PSMC6,PSMD10,PSMD12,PSME1,TUBB2B,TUBB6,TUBB8P12
HSA-2132295	MHC class II antigen presentation	10	119	0.0025	CANX,CAPZA1,DCTN4,DNM1,DYNC1H1,DYNC1LI2,KLC2,TUBB2B,TUBB6,TUBB8P12
HSA-76009	Platelet Aggregation (Plug Formation)	6	37	0.0025	F2,FGA,FGB,FGG,RAP1A,VWF
HSA-1643685	Disease	36	1018	0.0032	ACAN,ADAM10,ADAMTS13,CANX,CAPN1,DAG1,ERBB2,FGA,FGB,FGF1,FGG,HK1,HSPG2,LUM,NRAS,PC,PEBP1,POLR2G,PPP2CA,PPP2CB,PRDX1,PRDX2,PSMA6,PSMC6,PSMD10,PSMD12,PSME1,RAP1A,RPL10,RPS5,SKP1,SPON1,TALDO1,VCAN,VWF,YWHAE
HSA-180024	DARPP-32 events	5	24	0.0032	PPP1R1B,PPP2CA,PPP2CB,PPP3CA,PPP3CB
HSA-195253	Degradation of beta-catenin by the destruction complex	8	79	0.0032	PPP2CA,PPP2CB,PSMA6,PSMC6,PSMD10,PSMD12,PSME1,SKP1
HSA-2454202	Fc epsilon receptor (FCERI) signaling	10	126	0.0032	NRAS,PPP3CA,PPP3CB,PSMA6,PSMC6,PSMD10,PSMD12,PSME1,SKP1,UBE2N
HSA-2467813	Separation of Sister Chromatids	12	178	0.0032	DYNC1H1,DYNC1LI2,PPP2CA,PPP2CB,PSMA6,PSMC6,PSMD10,PSMD12,PSME1,TUBB2B,TUBB6,TUBB8P12
HSA-3000171	Non-integrin membrane-ECM interactions	7	58	0.0032	DAG1,HSPG2,ITGA2,ITGA6,LAMA2,LAMC1,NRXN1
HSA-6802952	Signaling by BRAF and RAF fusions	7	59	0.0032	FGA,FGB,FGG,NRAS,PEBP1,RAP1A,VWF
HSA-8953897	Cellular responses to external stimuli	21	459	0.0032	ATG5,CAMK2A,CAPZA1,CAT,DCTN4,DYNC1H1,DYNC1LI2,PRDX1,PRDX2,PRDX3,PSMA6,PSMC6,PSMD10,PSMD12,PSME1,RING1,SOD3,TUBB2B,TUBB6,TUBB8P12,YWHAE
HSA-8856688	Golgi-to-ER retrograde transport	10	129	0.0036	CAPZA1,COPB2,DCTN4,DYNC1H1,DYNC1LI2,KLC2,NAPG,TUBB2B,TUBB6,TUBB8P12
HSA-5610787	Hedgehog 'off' state	9	108	0.0042	GNAS,PSMA6,PSMC6,PSMD10,PSMD12,PSME1,SKP1,TUBB2B,TUBB6
HSA-5621481	C-type lectin receptors (CLRs)	10	134	0.0043	NRAS,PPP3CA,PPP3CB,PSMA6,PSMC6,PSMD10,PSMD12,PSME1,SKP1,UBE2N
HSA-977606	Regulation of Complement cascade	6	47	0.0056	C1R,C3,C4A,CFH,CFHR4,F2
HSA-3000157	Laminin interactions	5	30	0.0058	HSPG2,ITGA2,ITGA6,LAMA2,LAMC1
HSA-180534	Vpu mediated degradation of CD4	6	49	0.0067	PSMA6,PSMC6,PSMD10,PSMD12,PSME1,SKP1
HSA-190840	Microtubule-dependent trafficking of connexons from Golgi to the plasma membrane	4	17	0.0072	GJA1,TUBB2B,TUBB6,TUBB8P12
HSA-9604323	Negative regulation of NOTCH4 signaling	6	50	0.0072	PSMA6,PSMC6,PSMD10,PSMD12,PSME1,SKP1
HSA-199991	Membrane Trafficking	24	612	0.0073	AMPH,ANK1,ARPC1A,ARPC5,BIN1,CAPZA1,COPB2,DCTN4,DNM1,DYNC1H1,DYNC1LI2,FNBP1,GJA1,KLC2,NAPG,PACSIN2,SCARB2,SPTAN1,SPTB,TUBB2B,TUBB6,TUBB8P12,YKT6,YWHAE
HSA-446203	Asparagine N-linked glycosylation	15	298	0.0078	ANK1,CANX,CAPZA1,COPB2,DCTN4,DYNC1H1,DYNC1LI2,NAPG,SPTAN1,SPTB,TUBB2B,TUBB6,TUBB8P12,UGGT1,YKT6
HSA-174113	SCF-beta-TrCP mediated degradation of Emi1	6	52	0.0082	PSMA6,PSMC6,PSMD10,PSMD12,PSME1,SKP1
HSA-8854050	FBXL7 down-regulates AURKA during mitotic entry and in early mitosis	6	52	0.0082	PSMA6,PSMC6,PSMD10,PSMD12,PSME1,SKP1
HSA-9020702	Interleukin-1 signaling	8	98	0.0086	PSMA6,PSMC6,PSMD10,PSMD12,PSME1,SKP1,SQSTM1,UBE2N
HSA-3299685	Detoxification of Reactive Oxygen Species	5	35	0.0093	CAT,PRDX1,PRDX2,PRDX3,SOD3
HSA-5676590	NIK-->noncanonical NF-kB signaling	6	56	0.0108	PSMA6,PSMC6,PSMD10,PSMD12,PSME1,SKP1
HSA-9013694	Signaling by NOTCH4	7	78	0.0108	ADAM10,PSMA6,PSMC6,PSMD10,PSMD12,PSME1,SKP1
HSA-2871837	FCERI mediated NF-kB activation	7	79	0.0111	PSMA6,PSMC6,PSMD10,PSMD12,PSME1,SKP1,UBE2N
HSA-187577	SCF(Skp2)-mediated degradation of p27/p21	6	57	0.0112	PSMA6,PSMC6,PSMD10,PSMD12,PSME1,SKP1
HSA-5607761	Dectin-1 mediated noncanonical NF-kB signaling	6	57	0.0112	PSMA6,PSMC6,PSMD10,PSMD12,PSME1,SKP1
HSA-5610780	Degradation of GLI1 by the proteasome	6	57	0.0112	PSMA6,PSMC6,PSMD10,PSMD12,PSME1,SKP1
HSA-5610783	Degradation of GLI2 by the proteasome	6	57	0.0112	PSMA6,PSMC6,PSMD10,PSMD12,PSME1,SKP1
HSA-5610785	GLI3 is processed to GLI3R by the proteasome	6	57	0.0112	PSMA6,PSMC6,PSMD10,PSMD12,PSME1,SKP1
HSA-140877	Formation of Fibrin Clot (Clotting Cascade)	5	39	0.0127	F2,FGA,FGB,FGG,VWF
HSA-140875	Common Pathway of Fibrin Clot Formation	4	22	0.0128	F2,FGA,FGB,FGG
HSA-447041	CHL1 interactions	3	9	0.0128	ANK1,CHL1,ITGA2
HSA-8862803	Deregulated CDK5 triggers multiple neurodegenerative pathways in Alzheimer's disease models	4	22	0.0128	CAPN1,PRDX1,PRDX2,YWHAE
HSA-1280215	Cytokine Signaling in Immune system	24	654	0.0132	CAMK2A,CANX,CAPZA1,CD44,FLNB,GSTO1,HLA-A,HSP90B1,ICAM1,NCAM1,PPP2CA,PPP2CB,PSMA6,PSMC6,PSMD10,PSMD12,PSME1,SKP1,SQSTM1,TALDO1,TCP1,TRIM2,UBE2N,VCAM1
HSA-70326	Glucose metabolism	7	85	0.0143	BPGM,GOT2,HK1,MDH1,PC,PPP2CA,PPP2CB
HSA-6811442	Intra-Golgi and retrograde Golgi-to-ER traffic	11	197	0.0144	CAPZA1,COPB2,DCTN4,DYNC1H1,DYNC1LI2,KLC2,NAPG,TUBB2B,TUBB6,TUBB8P12,YKT6
HSA-877300	Interferon gamma signaling	7	86	0.0149	CAMK2A,CD44,HLA-A,ICAM1,NCAM1,TRIM2,VCAM1
HSA-9006934	Signaling by Receptor Tyrosine Kinases	18	437	0.0154	ADAM10,BDNF,CYFIP2,DNM1,ERBB2,FGF1,GFAP,HGFAC,HNRNPM,ITGA2,LAMA2,LAMC1,NRAS,PLG,POLR2G,PPP2CA,PPP2CB,RAP1A
HSA-1169091	Activation of NF-kappaB in B cells	6	64	0.016	PSMA6,PSMC6,PSMD10,PSMD12,PSME1,SKP1
HSA-449147	Signaling by Interleukins	18	439	0.016	CANX,CAPZA1,GSTO1,HSP90B1,ICAM1,PPP2CA,PPP2CB,PSMA6,PSMC6,PSMD10,PSMD12,PSME1,SKP1,SQSTM1,TALDO1,TCP1,UBE2N,VCAM1
HSA-69620	Cell Cycle Checkpoints	13	265	0.016	DNA2,DYNC1H1,DYNC1LI2,PPP2CA,PPP2CB,PSMA6,PSMC6,PSMD10,PSMD12,PSME1,TP53BP1,UBE2N,YWHAE
HSA-1428517	The citric acid (TCA) cycle and respiratory electron transport	10	173	0.0169	ATP5H,CYC1,ETFB,NDUFA2,NDUFA8,NDUFB7,PDHB,PDPR,SDHB,VDAC1
HSA-202424	Downstream TCR signaling	7	89	0.0169	PSMA6,PSMC6,PSMD10,PSMD12,PSME1,SKP1,UBE2N
HSA-5658442	Regulation of RAS by GAPs	6	65	0.0169	NRAS,PSMA6,PSMC6,PSMD10,PSMD12,PSME1
HSA-5654738	Signaling by FGFR2	6	66	0.0176	FGF1,HNRNPM,NRAS,POLR2G,PPP2CA,PPP2CB
HSA-195258	RHO GTPase Effectors	13	273	0.0192	ARPC1A,ARPC5,CYFIP2,DYNC1H1,DYNC1LI2,KLC2,PPP2CA,PPP2CB,RHOC,TUBB2B,TUBB6,TUBB8P12,YWHAE
HSA-190828	Gap junction trafficking	5	46	0.0199	DNM1,GJA1,TUBB2B,TUBB6,TUBB8P12
HSA-68949	Orc1 removal from chromatin	6	68	0.0199	PSMA6,PSMC6,PSMD10,PSMD12,PSME1,SKP1
HSA-69481	G2/M Checkpoints	9	148	0.0199	DNA2,PSMA6,PSMC6,PSMD10,PSMD12,PSME1,TP53BP1,UBE2N,YWHAE
HSA-8939902	Regulation of RUNX2 expression and activity	6	68	0.0199	PSMA6,PSMC6,PSMD10,PSMD12,PSME1,SKP1
HSA-73817	Purine ribonucleoside monophosphate biosynthesis	3	12	0.0203	ATIC,GMPS,PAICS
HSA-1236978	Cross-presentation of soluble exogenous antigens (endosomes)	5	47	0.0211	PSMA6,PSMC6,PSMD10,PSMD12,PSME1
HSA-168898	Toll-like Receptor Cascades	9	151	0.0211	DNM1,FGA,FGB,FGG,HSP90B1,PPP2CA,PPP2CB,SKP1,UBE2N
HSA-211733	Regulation of activated PAK-2p34 by proteasome mediated degradation	5	47	0.0211	PSMA6,PSMC6,PSMD10,PSMD12,PSME1
HSA-350562	Regulation of ornithine decarboxylase (ODC)	5	48	0.0221	PSMA6,PSMC6,PSMD10,PSMD12,PSME1
HSA-114608	Platelet degranulation	8	125	0.0236	CLEC3B,FGA,FGB,FGG,LGALS3BP,PECAM1,PLG,VWF
HSA-349425	Autodegradation of the E3 ubiquitin ligase COP1	5	49	0.0236	PSMA6,PSMC6,PSMD10,PSMD12,PSME1
HSA-69229	Ubiquitin-dependent degradation of Cyclin D1	5	49	0.0236	PSMA6,PSMC6,PSMD10,PSMD12,PSME1
HSA-71291	Metabolism of amino acids and derivatives	15	354	0.0236	AIMP1,APIP,GLUD1,GOT2,PDHB,PSMA6,PSMC6,PSMD10,PSMD12,PSME1,QDPR,RPL10,RPS5,SCLY,SERINC3
HSA-180585	Vif-mediated degradation of APOBEC3G	5	50	0.0247	PSMA6,PSMC6,PSMD10,PSMD12,PSME1
HSA-382556	ABC-family proteins mediated transport	7	100	0.0247	EIF2S1,PEX19,PSMA6,PSMC6,PSMD10,PSMD12,PSME1
HSA-69206	G1/S Transition	8	128	0.0247	PPP2CA,PPP2CB,PSMA6,PSMC6,PSMD10,PSMD12,PSME1,SKP1
HSA-69601	Ubiquitin Mediated Degradation of Phosphorylated Cdc25A	5	50	0.0247	PSMA6,PSMC6,PSMD10,PSMD12,PSME1
HSA-450408	AUF1 (hnRNP D0) binds and destabilizes mRNA	5	51	0.0252	PSMA6,PSMC6,PSMD10,PSMD12,PSME1
HSA-8941858	Regulation of RUNX3 expression and activity	5	51	0.0252	PSMA6,PSMC6,PSMD10,PSMD12,PSME1
HSA-4641257	Degradation of AXIN	5	52	0.0266	PSMA6,PSMC6,PSMD10,PSMD12,PSME1
HSA-5663220	RHO GTPases Activate Formins	8	131	0.0266	DYNC1H1,DYNC1LI2,PPP2CA,PPP2CB,RHOC,TUBB2B,TUBB6,TUBB8P12
HSA-6806834	Signaling by MET	6	76	0.0266	HGFAC,ITGA2,LAMA2,LAMC1,NRAS,RAP1A
HSA-983169	Class I MHC mediated antigen processing & presentation	15	365	0.0268	CANX,HLA-A,LTN1,PSMA6,PSMC6,PSMD10,PSMD12,PSME1,RNF213,SKP1,TRIM50,UBE2F,UBE2N,UBE3A,UBR4
HSA-109581	Apoptosis	9	162	0.0273	APPL1,GSN,PSMA6,PSMC6,PSMD10,PSMD12,PSME1,SPTAN1,YWHAE
HSA-5362768	Hh mutants that don't undergo autocatalytic processing are degraded by ERAD	5	53	0.0273	PSMA6,PSMC6,PSMD10,PSMD12,PSME1
HSA-4641258	Degradation of DVL	5	54	0.0286	PSMA6,PSMC6,PSMD10,PSMD12,PSME1
HSA-936837	Ion transport by P-type ATPases	5	54	0.0286	ATP12A,ATP1B1,ATP2B4,ATP9A,CAMK2A
HSA-156590	Glutathione conjugation	4	33	0.0288	ESD,GSTM1,GSTM2,GSTO1
HSA-5654741	Signaling by FGFR3	4	33	0.0288	FGF1,NRAS,PPP2CA,PPP2CB
HSA-1236974	ER-Phagosome pathway	6	80	0.0301	HLA-A,PSMA6,PSMC6,PSMD10,PSMD12,PSME1
HSA-8856828	Clathrin-mediated endocytosis	8	137	0.0308	AMPH,ARPC1A,ARPC5,BIN1,DNM1,FNBP1,PACSIN2,SCARB2
HSA-351202	Metabolism of polyamines	6	81	0.031	APIP,PSMA6,PSMC6,PSMD10,PSMD12,PSME1
HSA-68827	CDT1 association with the CDC6:ORC:origin complex	5	56	0.031	PSMA6,PSMC6,PSMD10,PSMD12,PSME1
HSA-983168	Antigen processing: Ubiquitination & Proteasome degradation	13	303	0.031	LTN1,PSMA6,PSMC6,PSMD10,PSMD12,PSME1,RNF213,SKP1,TRIM50,UBE2F,UBE2N,UBE3A,UBR4
HSA-163685	Integration of energy metabolism	7	109	0.0314	GNA11,GNAS,PPP2CA,PPP2CB,RAP1A,STK11,TALDO1
HSA-447115	Interleukin-12 family signaling	5	57	0.0317	CANX,CAPZA1,GSTO1,TALDO1,TCP1
HSA-3858494	Beta-catenin independent WNT signaling	8	140	0.0319	CAMK2A,PPP3CA,PPP3CB,PSMA6,PSMC6,PSMD10,PSMD12,PSME1
HSA-432142	Platelet sensitization by LDL	3	17	0.0319	PECAM1,PPP2CA,PPP2CB
HSA-450531	Regulation of mRNA stability by proteins that bind AU-rich elements	6	83	0.0319	EXOSC9,PSMA6,PSMC6,PSMD10,PSMD12,PSME1
HSA-68886	M Phase	14	343	0.0319	DYNC1H1,DYNC1LI2,PPP2CA,PPP2CB,PSMA6,PSMC6,PSMD10,PSMD12,PSME1,SSNA1,TUBB2B,TUBB6,TUBB8P12,YWHAE
HSA-5678895	Defective CFTR causes cystic fibrosis	5	58	0.0323	PSMA6,PSMC6,PSMD10,PSMD12,PSME1
HSA-5654743	Signaling by FGFR4	4	36	0.0333	FGF1,NRAS,PPP2CA,PPP2CB
HSA-174084	Autodegradation of Cdh1 by Cdh1:APC/C	5	59	0.0341	PSMA6,PSMC6,PSMD10,PSMD12,PSME1
HSA-69239	Synthesis of DNA	7	114	0.0361	DNA2,PSMA6,PSMC6,PSMD10,PSMD12,PSME1,SKP1
HSA-4608870	Asymmetric localization of PCP proteins	5	61	0.0379	PSMA6,PSMC6,PSMD10,PSMD12,PSME1
HSA-5358346	Hedgehog ligand biogenesis	5	61	0.0379	PSMA6,PSMC6,PSMD10,PSMD12,PSME1
HSA-8950505	Gene and protein expression by JAK-STAT signaling after Interleukin-12 stimulation	4	38	0.038	CAPZA1,GSTO1,TALDO1,TCP1
HSA-5686938	Regulation of TLR by endogenous ligand	3	19	0.039	FGA,FGB,FGG
HSA-1234176	Oxygen-dependent proline hydroxylation of Hypoxia-inducible Factor Alpha	5	62	0.0394	PSMA6,PSMC6,PSMD10,PSMD12,PSME1
HSA-211859	Biological oxidations	10	214	0.0401	ADH5,ALDH2,CYB5R3,ESD,GSTM1,GSTM2,GSTO1,MAOB,MAT2A,UGP2
HSA-2500257	Resolution of Sister Chromatid Cohesion	7	118	0.0401	DYNC1H1,DYNC1LI2,PPP2CA,PPP2CB,TUBB2B,TUBB6,TUBB8P12
HSA-8875878	MET promotes cell motility	4	39	0.0401	ITGA2,LAMA2,LAMC1,RAP1A
HSA-174154	APC/C:Cdc20 mediated degradation of Securin	5	63	0.0405	PSMA6,PSMC6,PSMD10,PSMD12,PSME1
HSA-2682334	EPH-Ephrin signaling	6	91	0.0425	ADAM10,ARPC1A,ARPC5,DNM1,EFNB3,EPHB2
HSA-3560782	Diseases associated with glycosaminoglycan metabolism	4	40	0.0425	ACAN,HSPG2,LUM,VCAN
HSA-380320	Recruitment of NuMA to mitotic centrosomes	6	91	0.0425	DYNC1H1,SSNA1,TUBB2B,TUBB6,TUBB8P12,YWHAE
HSA-5675221	Negative regulation of MAPK pathway	4	40	0.0425	NRAS,PEBP1,PPP2CA,PPP2CB
HSA-196854	Metabolism of vitamins and cofactors	9	185	0.0442	AKR1C3,CYB5R3,GSTO1,HSPG2,LRP1,NADK2,PC,PNPO,THTPA
HSA-3928662	EPHB-mediated forward signaling	4	41	0.0443	ARPC1A,ARPC5,EFNB3,EPHB2
HSA-15869	Metabolism of nucleotides	6	93	0.0453	ATIC,ENTPD2,GMPS,NME3,PAICS,PNP
HSA-166663	Initial triggering of complement	3	21	0.0453	C1R,C3,C4A
HSA-163200	Respiratory electron transport, ATP synthesis by chemiosmotic coupling, and heat production by uncoupling proteins.	7	123	0.0454	ATP5H,CYC1,ETFB,NDUFA2,NDUFA8,NDUFB7,SDHB
HSA-76002	Platelet activation, signaling and aggregation	11	256	0.0454	CLEC3B,F2,FGA,FGB,FGG,GNA11,LGALS3BP,PECAM1,PLG,RAP1A,VWF
HSA-8948751	Regulation of PTEN stability and activity	5	66	0.0454	PSMA6,PSMC6,PSMD10,PSMD12,PSME1
HSA-5654736	Signaling by FGFR1	4	42	0.0461	FGF1,NRAS,PPP2CA,PPP2CB
HSA-913531	Interferon Signaling	9	189	0.0475	CAMK2A,CD44,FLNB,HLA-A,ICAM1,NCAM1,TRIM2,UBE2N,VCAM1
HSA-5205685	Pink/Parkin Mediated Mitophagy	3	22	0.0488	ATG5,SQSTM1,VDAC1
HSA-5362517	Signaling by Retinoic Acid	4	43	0.0488	AKR1C3,CRABP1,FABP5,PDHB
HSA-68877	Mitotic Prometaphase	9	190	0.0488	DYNC1H1,DYNC1LI2,PPP2CA,PPP2CB,SSNA1,TUBB2B,TUBB6,TUBB8P12,YWHAE
HSA-174178	APC/C:Cdh1 mediated degradation of Cdc20 and other APC/C:Cdh1 targeted proteins in late mitosis/early G1	5	68	0.0489	PSMA6,PSMC6,PSMD10,PSMD12,PSME1
HSA-174184	Cdc20:Phospho-APC/C mediated degradation of Cyclin A	5	68	0.0489	PSMA6,PSMC6,PSMD10,PSMD12,PSME1
HSA-6811434	COPI-dependent Golgi-to-ER retrograde traffic	6	96	0.0489	COPB2,KLC2,NAPG,TUBB2B,TUBB6,TUBB8P12
HSA-69017	CDK-mediated phosphorylation and removal of Cdc6	5	68	0.0489	PSMA6,PSMC6,PSMD10,PSMD12,PSME1

## Sheet: Male non-AD_enrichment.RCTM
#term ID	term description	observed gene count	background gene count	false discovery rate	matching proteins in your network (labels)
HSA-1430728	Metabolism	62	2032	3.62e-05	ACAA1,ACAD8,ACAD9,ACADM,ACADSB,ACLY,ACOT7,ACSL6,ACSS1,ACY1,ADPGK,ASPA,ATP5F1,COQ3,CSNK1G2,CSNK2B,EPRS,FAAH,FDXR,FMOD,FOLR2,GAA,GCDH,GGCT,GGPS1,GLRX,GLTP,GNB5,GNPAT,GPC5,GPHN,GPX4,HIBCH,HSD17B8,IDH2,KARS,KPNB1,LRPPRC,LTA4H,MARC1,ME1,MTMR1,NAPRT,NDUFA10,NNT,OAT,OCRL,OXCT1,PCCB,PCK2,PDHX,PRKAR2B,RFK,RPS17,RPS20,RPS27,SBF1,SCP2,SLC25A12,SUCLA2,SYNJ1,TNFRSF21
HSA-199991	Membrane Trafficking	26	612	0.0011	AKT2,AP1B1,AP1G1,AP2B1,C2CD5,CD59,CHMP5,CLTA,DENND5A,DYNLL2,ITSN1,KLC1,MYO6,OCRL,RAB3A,RAB7A,SBF1,SEC13,SEC23IP,SNAPIN,SYNJ1,TBC1D1,TMED7,TMED9,TXNDC5,YWHAH
HSA-168249	Innate Immune System	32	1012	0.0113	ACAA1,ACLY,ATP6V0A1,CD59,CDC42,CNPY3,CSNK2B,DHX9,DNAJC3,EEA1,GAA,HUWE1,ITGAM,KPNB1,KRAS,LTA4H,MAP2K4,METTL7A,NAPRT,P2RX7,PCBP2,PIN1,PRKDC,PTPN11,RAB3A,RAB3D,RAB7A,S100A9,TRPM2,TXNDC5,UBE2M,WIPF3
HSA-5661231	Metallothioneins bind metals	4	11	0.0113	MT1B,MT1E,MT1G,MT1X
HSA-8978868	Fatty acid metabolism	11	171	0.0113	ACAA1,ACADM,ACLY,ACOT7,ACSL6,FAAH,GPX4,HSD17B8,LTA4H,PCCB,SCP2
HSA-556833	Metabolism of lipids	25	721	0.0128	ACAA1,ACADM,ACLY,ACOT7,ACSL6,CSNK1G2,CSNK2B,FAAH,FDXR,GGPS1,GLTP,GNPAT,GPX4,HSD17B8,KPNB1,LTA4H,ME1,MTMR1,OCRL,OXCT1,PCCB,SBF1,SCP2,SYNJ1,TNFRSF21
HSA-6798695	Neutrophil degranulation	19	471	0.0128	ACAA1,ACLY,ATP6V0A1,CD59,CSNK2B,DNAJC3,GAA,HUWE1,ITGAM,KPNB1,LTA4H,METTL7A,NAPRT,RAB3A,RAB3D,RAB7A,S100A9,TRPM2,TXNDC5
HSA-72695	Formation of the ternary complex, and subsequently, the 43S complex	6	49	0.0128	EIF1AX,EIF2S3,EIF3L,RPS17,RPS20,RPS27
HSA-72649	Translation initiation complex formation	6	55	0.02	EIF1AX,EIF2S3,EIF3L,RPS17,RPS20,RPS27
HSA-72702	Ribosomal scanning and start codon recognition	6	55	0.02	EIF1AX,EIF2S3,EIF3L,RPS17,RPS20,RPS27
HSA-1643685	Disease	30	1018	0.021	ACY1,ADAMTS5,AKT2,AP1B1,AP1G1,AP2B1,CAST,CDKN1B,CHMP5,CLTA,CNKSR2,CTBP1,DNAJC3,FDXR,FMOD,GAA,GPC5,KPNB1,KRAS,MAP2K4,PCCB,PSIP1,PTPN11,RPS17,RPS20,RPS27,SLC4A1,SND1,SRC,STAT4
HSA-168256	Immune System	47	1925	0.03	ACAA1,ACLY,AKT2,AP1B1,AP1G1,AP2B1,ATP6V0A1,CD59,CDC42,CLTA,CNPY3,CSNK2B,DHX9,DNAJC3,DYNLL2,EEA1,FBXW2,GAA,HUWE1,IL1RL2,ITGAM,KLC1,KPNB1,KRAS,LTA4H,MAP2K4,METTL7A,NAPRT,P2RX7,PCBP2,PIN1,PRKDC,PTK2B,PTPN11,RAB3A,RAB3D,RAB7A,S100A9,SEC13,STAT4,STIM1,TPP2,TRPM2,TXNDC5,UBE2M,UBE2Q1,WIPF3
HSA-2132295	MHC class II antigen presentation	8	119	0.03	AP1B1,AP1G1,AP2B1,CLTA,DYNLL2,KLC1,RAB7A,SEC13
HSA-379724	tRNA Aminoacylation	5	42	0.03	CARS,EPRS,IARS2,KARS,SARS2
HSA-195258	RHO GTPase Effectors	12	273	0.0461	CASC5,CDC42,CDKN1B,CKAP5,DYNLL2,KLC1,RCC2,ROCK2,RPS27,SEC13,WIPF3,YWHAH
HSA-421837	Clathrin derived vesicle budding	6	72	0.0461	AP1B1,AP1G1,CLTA,OCRL,SNAPIN,TXNDC5

## Sheet: FAD_enrichment.RCTM
#term ID	term description	observed gene count	background gene count	false discovery rate	matching proteins in your network (labels)
HSA-1430728	Metabolism	71	2032	3.73e-07	ACADS,ACOT13,ADCY1,AKR1A1,AKR7A2,ALDH7A1,ALDH9A1,ASPA,ATP5F1,BDH2,BLVRB,BPGM,CD38,COQ3,CPNE6,CS,CTH,CYB5R3,CYC1,DHCR7,DLD,ECHS1,ENO1,ENO2,ENO3,ENTPD2,ESD,ETFA,FAAH,FABP5,G6PD,GC,GDPD1,GLTP,GMPR,GNG2,GOT1,GPD2,HIBCH,HSD17B8,HSPG2,IDH3B,ISYNA1,KDSR,LRP1,MARC1,MARC2,MAT2A,MGST1,MT-ATP8,NAMPT,NDUFA5,NDUFA8,NDUFB11,NDUFS1,NDUFS5,NDUFV1,NME1-NME2,PGM1,PLD3,PSPH,RPS17,SERINC1,SERINC3,SLC25A4,SLC25A6,SLC…
HSA-6798695	Neutrophil degranulation	28	471	3.14e-06	ACTR2,ADAM10,C3,CAND1,CAPN1,CTSB,CTSZ,CYB5R3,DDOST,FABP5,FCAR,GDI2,GHDC,GSN,HP,HSPA8,ITGAV,JUP,MGST1,NME1-NME2,PGM1,PTPRC,RAB24,RHOG,RNASET2,SIRPB1,SNAP23,VCP
HSA-168249	Innate Immune System	42	1012	9.39e-06	ACTR2,ADAM10,C1R,C3,C8A,C9,CAND1,CAPN1,CDC42,CFH,CFL1,CLU,CTSB,CTSZ,CYB5R3,DDOST,F2,FABP5,FCAR,FGA,FGG,GDI2,GHDC,GSN,HP,HSPA8,ITGAV,JUP,MGST1,NME1-NME2,P2RX7,PGM1,PLD3,PTPRC,RAB24,RHOG,RNASET2,SIRPB1,SNAP23,UBA3,UBE2M,VCP
HSA-1428517	The citric acid (TCA) cycle and respiratory electron transport	15	173	6.28e-05	ATP5F1,CS,CYC1,DLD,ETFA,IDH3B,MT-ATP8,NDUFA5,NDUFA8,NDUFB11,NDUFS1,NDUFS5,NDUFV1,UQCRC2,UQCRH
HSA-168256	Immune System	61	1925	6.28e-05	ACTR2,ADAM10,AP1B1,AP2B1,ASB17,C1R,C3,C8A,C9,CAMK2G,CAND1,CAPN1,CDC42,CFH,CFL1,CLU,CTSB,CTSZ,CUL3,CUL5,CXADR,CYB5R3,DCTN6,DDOST,ENSG00000258947,F2,FABP5,FBXL20,FCAR,FGA,FGG,GDI2,GHDC,GSN,HP,HSPA8,ITGAV,JUP,LCP1,MGST1,NME1-NME2,P2RX7,PAG1,PGM1,PLD3,PPM1B,PTPRC,PVRL2,RAB24,RHOG,RNASET2,SIRPB1,SNAP23,SOD1,SQSTM1,TUBB4A,UBA3,UBE2M,UBR2,VCAM1,VCP
HSA-163200	Respiratory electron transport, ATP synthesis by chemiosmotic coupling, and heat production by uncoupling proteins.	12	123	0.00022	ATP5F1,CYC1,ETFA,MT-ATP8,NDUFA5,NDUFA8,NDUFB11,NDUFS1,NDUFS5,NDUFV1,UQCRC2,UQCRH
HSA-611105	Respiratory electron transport	10	100	0.0011	CYC1,ETFA,NDUFA5,NDUFA8,NDUFB11,NDUFS1,NDUFS5,NDUFV1,UQCRC2,UQCRH
HSA-373755	Semaphorin interactions	8	64	0.0018	CFL1,DPYSL5,PLXNB1,PTPRC,RHOB,RHOC,SEMA7A,TLN1
HSA-109582	Hemostasis	25	601	0.0019	ATP1B1,CD99L2,CDC42,CFL1,CLU,CXADR,DGKD,ENSG00000258947,ESAM,F2,F3,FGA,FGG,GNG2,ITGA6,ITGAV,KIF19,P2RX7,PROCR,RHOB,RHOG,SOD1,TLN1,TUBB4A,VWF
HSA-977606	Regulation of Complement cascade	7	47	0.0019	C1R,C3,C8A,C9,CFH,CLU,F2
HSA-422475	Axon guidance	23	541	0.0026	ACTR2,ADAM10,ANK2,AP2B1,CDC42,CFL1,DPYSL5,EFNB2,ENSG00000258947,HSPA8,ITGAV,PLXNB1,PTPRC,RHOB,RHOC,RPS17,SCN2B,SEMA7A,SPTA1,SPTB,TLN1,TRIO,TUBB4A
HSA-381426	Regulation of Insulin-like Growth Factor (IGF) transport and uptake by Insulin-like Growth Factor Binding Proteins (IGFBPs)	10	123	0.0034	ADAM10,C3,CP,F2,FGA,FGG,IGFBP2,SPARCL1,TNC,VCAN
HSA-140877	Formation of Fibrin Clot (Clotting Cascade)	6	39	0.0041	F2,F3,FGA,FGG,PROCR,VWF
HSA-5653656	Vesicle-mediated transport	25	649	0.0041	ACTR2,ANK2,AP1B1,AP2B1,CTSZ,DCTN6,ENSG00000258947,FZD4,GDI2,HP,HPX,HSPA8,KIF19,LRP1,M6PR,NAPA,NSF,RAB21,RHOQ,SCARB2,SNAP23,SNAPIN,SPTA1,SPTB,TUBB4A
HSA-216083	Integrin cell surface interactions	8	83	0.0049	FGA,FGG,HSPG2,ITGA6,ITGAV,TNC,VCAM1,VWF
HSA-1268020	Mitochondrial protein import	7	64	0.0058	CHCHD3,COA6,CS,CYC1,SLC25A4,SLC25A6,TIMM8A
HSA-354194	GRB2:SOS provides linkage to MAPK signaling for Integrins	4	13	0.0058	FGA,FGG,TLN1,VWF
HSA-372708	p130Cas linkage to MAPK signaling for integrins	4	14	0.0066	FGA,FGG,TLN1,VWF
HSA-373760	L1CAM interactions	9	116	0.0068	ANK2,AP2B1,ENSG00000258947,HSPA8,ITGAV,SCN2B,SPTA1,SPTB,TUBB4A
HSA-421837	Clathrin derived vesicle budding	7	72	0.0092	AP1B1,CTSZ,HSPA8,M6PR,NAPA,SNAP23,SNAPIN
HSA-70614	Amino acid synthesis and interconversion (transamination)	5	31	0.0092	ASPA,GOT1,PSPH,SERINC1,SERINC3
HSA-6807878	COPI-mediated anterograde transport	8	99	0.01	ANK2,DCTN6,ENSG00000258947,NAPA,NSF,SPTA1,SPTB,TUBB4A
HSA-3371497	HSP90 chaperone cycle for steroid hormone receptors (SHR)	6	53	0.0106	DCTN6,DNAJA4,ENSG00000258947,FKBP5,HSPA8,TUBB4A
HSA-888590	GABA synthesis, release, reuptake and degradation	4	18	0.011	ABAT,HSPA8,SLC6A1,SLC6A11
HSA-76002	Platelet activation, signaling and aggregation	13	256	0.0112	CDC42,CFL1,CLU,DGKD,F2,FGA,FGG,GNG2,RHOB,RHOG,SOD1,TLN1,VWF
HSA-6799198	Complex I biogenesis	6	55	0.0114	NDUFA5,NDUFA8,NDUFB11,NDUFS1,NDUFS5,NDUFV1
HSA-392499	Metabolism of proteins	51	1948	0.0118	ADAM10,ANK2,ASB17,C3,CALB1,CAND1,CP,CTSZ,CUL3,CUL4A,CUL5,DCTN6,DCUN1D1,DDB1,DDOST,ENSG00000258947,EPAS1,F2,FBXL20,FGA,FGG,GALNT8,GNG2,GSN,HDGF,HSPA8,HSPG2,IGFBP2,NAPA,NSF,PARK7,PCSK2,RAB21,RAB24,RAB2B,RPS17,SPARCL1,SPTA1,SPTB,TBCC,TGFBI,TLN1,TNC,TUBB4A,UBA3,UBE2M,VCAN,VCP,WARS,WDR48,XRCC4
HSA-597592	Post-translational protein modification	39	1366	0.0119	ADAM10,ANK2,ASB17,C3,CAND1,CP,CTSZ,CUL3,CUL4A,CUL5,DCTN6,DCUN1D1,DDB1,DDOST,ENSG00000258947,EPAS1,F2,FBXL20,FGA,FGG,GALNT8,HSPA8,NAPA,NSF,PARK7,RAB21,RAB24,RAB2B,SPARCL1,SPTA1,SPTB,TNC,TUBB4A,UBA3,UBE2M,VCAN,VCP,WDR48,XRCC4
HSA-8957275	Post-translational protein phosphorylation	8	106	0.0119	ADAM10,C3,CP,FGA,FGG,SPARCL1,TNC,VCAN
HSA-199991	Membrane Trafficking	22	612	0.0126	ACTR2,ANK2,AP1B1,AP2B1,CTSZ,DCTN6,ENSG00000258947,FZD4,GDI2,HSPA8,KIF19,M6PR,NAPA,NSF,RAB21,RHOQ,SCARB2,SNAP23,SNAPIN,SPTA1,SPTB,TUBB4A
HSA-76009	Platelet Aggregation (Plug Formation)	5	37	0.0126	F2,FGA,FGG,TLN1,VWF
HSA-166665	Terminal pathway of complement	3	8	0.0137	C8A,C9,CLU
HSA-140875	Common Pathway of Fibrin Clot Formation	4	22	0.0158	F2,FGA,FGG,PROCR
HSA-977347	Serine biosynthesis	3	9	0.0171	PSPH,SERINC1,SERINC3
HSA-199977	ER to Golgi Anterograde Transport	9	151	0.0224	ANK2,CTSZ,DCTN6,ENSG00000258947,NAPA,NSF,SPTA1,SPTB,TUBB4A
HSA-1474244	Extracellular matrix organization	13	298	0.0288	ADAM10,CAPN1,CTSB,FBLN1,FGA,FGG,HSPG2,ITGA6,ITGAV,TNC,VCAM1,VCAN,VWF
HSA-8951664	Neddylation	11	227	0.0292	ASB17,CAND1,CUL3,CUL4A,CUL5,DCUN1D1,DDB1,EPAS1,FBXL20,UBA3,UBE2M
HSA-2168880	Scavenging of heme from plasma	3	13	0.0356	HP,HPX,LRP1
HSA-202733	Cell surface interactions at the vascular wall	8	135	0.0374	ATP1B1,CD99L2,CXADR,ESAM,F2,ITGA6,ITGAV,PROCR
HSA-416482	G alpha (12/13) signalling events	6	78	0.0391	ARHGEF5,GNG2,PLXNB1,RHOB,RHOC,TRIO
HSA-445095	Interaction between L1 and Ankyrins	4	31	0.0391	ANK2,SCN2B,SPTA1,SPTB
HSA-8949613	Cristae formation	4	31	0.0391	ATP5F1,CHCHD3,CHCHD6,MT-ATP8
HSA-977225	Amyloid fiber formation	6	78	0.0391	ADAM10,CALB1,FGA,GSN,HSPG2,TGFBI
HSA-180897	Vpr-mediated induction of apoptosis by mitochondrial outer membrane permeabilization	2	3	0.0398	SLC25A4,SLC25A6
HSA-194840	Rho GTPase cycle	8	139	0.0398	ARHGEF5,CDC42,GDI2,RHOB,RHOC,RHOG,RHOQ,TRIO
HSA-429593	Inositol transporters	2	3	0.0398	SLC2A13,SLC5A3
HSA-70263	Gluconeogenesis	4	33	0.0419	ENO1,ENO2,ENO3,GOT1
HSA-432720	Lysosome Vesicle Biogenesis	4	35	0.0499	AP1B1,CTSZ,HSPA8,M6PR
HSA-6802948	Signaling by high-kinase activity BRAF mutants	4	35	0.0499	FGA,FGG,TLN1,VWF

## Sheet: Female non-AD_enrichment.RCTM
#term ID	term description	observed gene count	background gene count	false discovery rate	matching proteins in your network (labels)
HSA-1430728	Metabolism	57	2032	7.19e-07	ACAD9,ACOT8,ACY1,AGL,AGRN,AIMP2,ARNT2,ATP5H,BCKDHB,BLVRA,CBR1,CHKB,COX20,DECR1,FDXR,FH,GBE1,GLS,GNB2,GPHN,GSTM2,IDH3G,IMPA1,LRPPRC,MAN2C1,MARCKS,NDUFA2,NUDT3,OGDH,PC,PCK2,PGK1,PGLS,PGM2,PHKB,PITPNB,PON2,PRKACA,PSMC4,PSMD10,PSMF1,PTGES3,RAPGEF4,RARS,RPL30,RPL5,RPS11,RPS4X,RPS8,RPSA,SARS,SBF1,SLC25A12,STXBP1,SUCLA2,SUCLG1,SULT4A1
HSA-422475	Axon guidance	25	541	6.07e-06	AGRN,AP2M1,ARPC4,DNM1,EFNB1,GAB1,HRAS,KRAS,MAPK1,MYL12A,PRKACA,PSMC4,PSMD10,PSMF1,RPL30,RPL5,RPS11,RPS4X,RPS8,RPSA,SCN1B,SH3GL2,TCEB1,TCEB2,TUBA4A
HSA-392499	Metabolism of proteins	50	1948	5.28e-05	ADAMTS10,AIMP2,ARRB1,CANX,CCT6A,CCT8,CHD3,CPE,CTSD,DNAJC3,DYNC1H1,EEF1A2,EIF1AX,EIF4A2,EIF5,EIF5A2,EXOC1,FBXL16,GALNT18,GFM1,GNB2,IARS2,IGFBP6,ITM2B,NGLY1,PCMT1,PCSK1,PSMC4,PSMD10,PSMF1,RAB35,RARS,RGS6,RPL30,RPL5,RPS11,RPS4X,RPS8,RPSA,SARS,SARS2,SEL1L,TCEB1,TCEB2,TRAF2,TSTA3,TUBA4A,UBE2V2,VBP1,WDR61
HSA-5663205	Infectious disease	18	363	0.00013	AP2M1,CANX,DNAJC3,PDCD6IP,PSMC4,PSMD10,PSMF1,RPL30,RPL5,RPS11,RPS4X,RPS8,RPSA,SH3GL1,SH3GL2,SYT2,TCEB1,TCEB2
HSA-72766	Translation	16	288	0.00013	AIMP2,EEF1A2,EIF1AX,EIF4A2,EIF5,GFM1,IARS2,RARS,RPL30,RPL5,RPS11,RPS4X,RPS8,RPSA,SARS,SARS2
HSA-1643685	Disease	31	1018	0.0003	ACY1,ADAMTS10,AGRN,AP2M1,ARRB1,CANX,DNAJC3,FDXR,GAB1,GBE1,HRAS,KRAS,MAPK1,PC,PDCD6IP,PRKACA,PSMC4,PSMD10,PSMF1,RPL30,RPL5,RPS11,RPS4X,RPS8,RPSA,SEL1L,SH3GL1,SH3GL2,SYT2,TCEB1,TCEB2
HSA-72702	Ribosomal scanning and start codon recognition	7	55	0.00085	EIF1AX,EIF4A2,EIF5,RPS11,RPS4X,RPS8,RPSA
HSA-9010553	Regulation of expression of SLITs and ROBOs	11	164	0.00085	PSMC4,PSMD10,PSMF1,RPL30,RPL5,RPS11,RPS4X,RPS8,RPSA,TCEB1,TCEB2
HSA-72706	GTP hydrolysis and joining of the 60S ribosomal subunit	9	108	0.0009	EIF1AX,EIF4A2,EIF5,RPL30,RPL5,RPS11,RPS4X,RPS8,RPSA
HSA-2132295	MHC class II antigen presentation	9	119	0.0011	AP2M1,CANX,CTSD,DNM1,DYNC1H1,KIF15,KLC2,SH3GL2,TUBA4A
HSA-2408522	Selenoamino acid metabolism	9	112	0.0011	AIMP2,RARS,RPL30,RPL5,RPS11,RPS4X,RPS8,RPSA,SARS
HSA-376176	Signaling by ROBO receptors	12	210	0.0011	PRKACA,PSMC4,PSMD10,PSMF1,RPL30,RPL5,RPS11,RPS4X,RPS8,RPSA,TCEB1,TCEB2
HSA-71403	Citric acid cycle (TCA cycle)	5	22	0.0011	FH,IDH3G,OGDH,SUCLA2,SUCLG1
HSA-71291	Metabolism of amino acids and derivatives	15	354	0.0017	AIMP2,BCKDHB,GLS,OGDH,PSMC4,PSMD10,PSMF1,RARS,RPL30,RPL5,RPS11,RPS4X,RPS8,RPSA,SARS
HSA-8856828	Clathrin-mediated endocytosis	9	137	0.0028	AMPH,AP2M1,ARPC4,ARRB1,DNM1,NECAP1,SH3GL1,SH3GL2,SYT2
HSA-1428517	The citric acid (TCA) cycle and respiratory electron transport	10	173	0.0029	ACAD9,ATP5H,COX20,FH,IDH3G,LRPPRC,NDUFA2,OGDH,SUCLA2,SUCLG1
HSA-156827	L13a-mediated translational silencing of Ceruloplasmin expression	8	107	0.0029	EIF1AX,EIF4A2,RPL30,RPL5,RPS11,RPS4X,RPS8,RPSA
HSA-72649	Translation initiation complex formation	6	55	0.0032	EIF1AX,EIF4A2,RPS11,RPS4X,RPS8,RPSA
HSA-1280218	Adaptive Immune System	22	733	0.0034	AP2M1,BTN3A2,CANX,CTSD,DNM1,DYNC1H1,FBXL16,HRAS,KIF15,KLC2,KRAS,PRKACA,PSMC4,PSMD10,PSMF1,RAPGEF4,SH3GL2,TCEB1,TCEB2,TRIP12,TUBA4A,UBE2V2
HSA-192823	Viral mRNA Translation	7	86	0.004	DNAJC3,RPL30,RPL5,RPS11,RPS4X,RPS8,RPSA
HSA-71387	Metabolism of carbohydrates	12	266	0.004	AGL,AGRN,GBE1,MAN2C1,PC,PCK2,PGK1,PGLS,PGM2,PHKB,PRKACA,SLC25A12
HSA-156842	Eukaryotic Translation Elongation	7	90	0.0046	EEF1A2,RPL30,RPL5,RPS11,RPS4X,RPS8,RPSA
HSA-2408557	Selenocysteine synthesis	7	90	0.0046	RPL30,RPL5,RPS11,RPS4X,RPS8,RPSA,SARS
HSA-8953854	Metabolism of RNA	20	652	0.0046	ANP32A,DDX1,DDX6,EIF4A2,ELAVL1,FAM98B,HNRNPA2B1,HNRNPA3,HNRNPL,PSMC4,PSMD10,PSMF1,RPL30,RPL5,RPS11,RPS4X,RPS8,RPSA,SMG6,WDR61
HSA-199991	Membrane Trafficking	19	612	0.0052	AMPH,AP2M1,ARPC4,ARRB1,DNM1,DYNC1H1,EXOC1,KIF15,KLC2,NECAP1,RAB35,RAB3GAP1,SBF1,SH3GL1,SH3GL2,SORT1,SYT2,TBC1D1,TUBA4A
HSA-168256	Immune System	41	1925	0.0058	AGL,AP2M1,ARPC4,BTN3A2,C4BPB,C7,CAMK2A,CANX,CCT8,CFI,CNPY3,CTSD,DEFB128,DNAJC3,DNM1,DYNC1H1,EIF4A2,FAF2,FBXL16,HNRNPA2B1,HRAS,HSPA6,KIF15,KLC2,KRAS,MAPK1,NLRP4,PGM2,PRKACA,PSMC4,PSMD10,PSMF1,RAPGEF4,SH3GL2,TCEB1,TCEB2,TRAF2,TRIM2,TRIP12,TUBA4A,UBE2V2
HSA-166520	Signaling by NTRKs	7	97	0.0059	AP2M1,DNM1,GAB1,HRAS,KRAS,MAPK1,SH3GL2
HSA-177929	Signaling by EGFR	5	42	0.0059	GAB1,HRAS,KRAS,SH3GL1,SH3GL2
HSA-379724	tRNA Aminoacylation	5	42	0.0059	AIMP2,IARS2,RARS,SARS,SARS2
HSA-72689	Formation of a pool of free 40S subunits	7	98	0.0059	EIF1AX,RPL30,RPL5,RPS11,RPS4X,RPS8,RPSA
HSA-1266738	Developmental Biology	26	1023	0.0065	ADAM11,AGRN,AP2M1,ARPC4,DNM1,EFNB1,GAB1,HRAS,KRAS,MAPK1,MYL12A,PRKACA,PSMC4,PSMD10,PSMF1,RPL30,RPL5,RPS11,RPS4X,RPS8,RPSA,SCN1B,SH3GL2,TCEB1,TCEB2,TUBA4A
HSA-437239	Recycling pathway of L1	5	45	0.0068	AP2M1,DNM1,MAPK1,SH3GL2,TUBA4A
HSA-168255	Influenza Life Cycle	8	137	0.0072	CANX,DNAJC3,RPL30,RPL5,RPS11,RPS4X,RPS8,RPSA
HSA-8853334	Signaling by FGFR3 fusions in cancer	3	9	0.0072	GAB1,HRAS,KRAS
HSA-180585	Vif-mediated degradation of APOBEC3G	5	50	0.0083	PSMC4,PSMD10,PSMF1,TCEB1,TCEB2
HSA-187037	Signaling by NTRK1 (TRKA)	6	76	0.0083	AP2M1,DNM1,HRAS,KRAS,MAPK1,SH3GL2
HSA-389957	Prefoldin mediated transfer of substrate to CCT/TriC	4	26	0.0083	CCT6A,CCT8,TUBA4A,VBP1
HSA-5358351	Signaling by Hedgehog	8	143	0.0083	ADCY10,ARRB1,PRKACA,PSMC4,PSMD10,PSMF1,SEL1L,TUBA4A
HSA-5655291	Signaling by FGFR4 in disease	3	10	0.0083	GAB1,HRAS,KRAS
HSA-72695	Formation of the ternary complex, and subsequently, the 43S complex	5	49	0.0083	EIF1AX,RPS11,RPS4X,RPS8,RPSA
HSA-8982491	Glycogen metabolism	4	27	0.0083	AGL,GBE1,PGM2,PHKB
HSA-975957	Nonsense Mediated Decay (NMD) enhanced by the Exon Junction Complex (EJC)	7	112	0.0091	RPL30,RPL5,RPS11,RPS4X,RPS8,RPSA,SMG6
HSA-156902	Peptide chain elongation	6	86	0.012	RPL30,RPL5,RPS11,RPS4X,RPS8,RPSA
HSA-5654741	Signaling by FGFR3	4	33	0.014	GAB1,HRAS,KRAS,MAPK1
HSA-70263	Gluconeogenesis	4	33	0.014	PC,PCK2,PGK1,SLC25A12
HSA-177504	Retrograde neurotrophin signalling	3	14	0.0141	AP2M1,DNM1,SH3GL2
HSA-2682334	EPH-Ephrin signaling	6	91	0.0141	AP2M1,ARPC4,DNM1,EFNB1,HRAS,MYL12A
HSA-5637810	Constitutive Signaling by EGFRvIII	3	14	0.0141	GAB1,HRAS,KRAS
HSA-72764	Eukaryotic Translation Termination	6	90	0.0141	RPL30,RPL5,RPS11,RPS4X,RPS8,RPSA
HSA-390466	Chaperonin-mediated protein folding	6	92	0.0144	CCT6A,CCT8,GNB2,RGS6,TUBA4A,VBP1
HSA-975956	Nonsense Mediated Decay (NMD) independent of the Exon Junction Complex (EJC)	6	92	0.0144	RPL30,RPL5,RPS11,RPS4X,RPS8,RPSA
HSA-6802948	Signaling by high-kinase activity BRAF mutants	4	35	0.0145	ARRB1,HRAS,KRAS,MAPK1
HSA-1234176	Oxygen-dependent proline hydroxylation of Hypoxia-inducible Factor Alpha	5	62	0.0146	PSMC4,PSMD10,PSMF1,TCEB1,TCEB2
HSA-168249	Innate Immune System	24	1012	0.0153	AGL,ARPC4,C4BPB,C7,CCT8,CFI,CNPY3,CTSD,DEFB128,DNAJC3,DNM1,DYNC1H1,FAF2,HRAS,HSPA6,KRAS,MAPK1,NLRP4,PGM2,PRKACA,PSMC4,PSMD10,PSMF1,TRAF2
HSA-5654743	Signaling by FGFR4	4	36	0.0153	GAB1,HRAS,KRAS,MAPK1
HSA-70221	Glycogen breakdown (glycogenolysis)	3	16	0.0164	AGL,PGM2,PHKB
HSA-5658442	Regulation of RAS by GAPs	5	65	0.0168	HRAS,KRAS,PSMC4,PSMD10,PSMF1
HSA-8856825	Cargo recognition for clathrin-mediated endocytosis	6	98	0.017	AP2M1,ARRB1,NECAP1,SH3GL1,SH3GL2,SYT2
HSA-112315	Transmission across Chemical Synapses	9	218	0.0173	CAMK2A,GABRB2,GLS,GNB2,HRAS,LIN7A,MAPK1,PRKACA,SLC1A6
HSA-112316	Neuronal System	12	358	0.0173	CAMK2A,GABRB2,GLS,GNB2,GRM5,HRAS,LIN7A,MAPK1,PRKACA,SLC1A6,STXBP1,SYT2
HSA-438064	Post NMDA receptor activation events	4	39	0.0176	CAMK2A,HRAS,MAPK1,PRKACA
HSA-5674135	MAP2K and MAPK activation	4	39	0.0176	ARRB1,HRAS,KRAS,MAPK1
HSA-6802946	Signaling by moderate kinase activity BRAF mutants	4	39	0.0176	ARRB1,HRAS,KRAS,MAPK1
HSA-6802955	Paradoxical activation of RAF signaling by kinase inactive BRAF	4	39	0.0176	ARRB1,HRAS,KRAS,MAPK1
HSA-881907	Gastrin-CREB signalling pathway via PKC and MAPK	3	17	0.0176	HRAS,KRAS,MAPK1
HSA-1236382	Constitutive Signaling by Ligand-Responsive EGFR Cancer Variants	3	18	0.019	GAB1,HRAS,KRAS
HSA-8853338	Signaling by FGFR3 point mutants in cancer	3	18	0.019	GAB1,HRAS,KRAS
HSA-5654708	Downstream signaling of activated FGFR3	3	19	0.0195	GAB1,HRAS,KRAS
HSA-5654736	Signaling by FGFR1	4	42	0.0195	GAB1,HRAS,KRAS,MAPK1
HSA-6802953	RAS signaling downstream of NF1 loss-of-function variants	2	4	0.0195	HRAS,KRAS
HSA-6814122	Cooperation of PDCL (PhLP1) and TRiC/CCT in G-protein beta folding	4	42	0.0195	CCT6A,CCT8,GNB2,RGS6
HSA-5610787	Hedgehog 'off' state	6	108	0.0207	ADCY10,PRKACA,PSMC4,PSMD10,PSMF1,TUBA4A
HSA-1799339	SRP-dependent cotranslational protein targeting to membrane	6	109	0.0214	RPL30,RPL5,RPS11,RPS4X,RPS8,RPSA
HSA-2262752	Cellular responses to stress	12	384	0.0234	CAMK2A,DYNC1H1,FKBP4,HSPA6,MAPK1,PSMC4,PSMD10,PSMF1,PTGES3,TCEB1,TCEB2,TUBA4A
HSA-5621575	CD209 (DC-SIGN) signaling	3	21	0.0234	HRAS,KRAS,PRKACA
HSA-6806834	Signaling by MET	5	76	0.0234	GAB1,HRAS,KRAS,SH3GL1,SH3GL2
HSA-1169092	Activation of RAS in B cells	2	5	0.0237	HRAS,KRAS
HSA-74751	Insulin receptor signalling cascade	4	46	0.0237	GAB1,HRAS,KRAS,MAPK1
HSA-1168372	Downstream signaling events of B Cell Receptor (BCR)	5	78	0.0248	HRAS,KRAS,PSMC4,PSMD10,PSMF1
HSA-9006115	Signaling by NTRK2 (TRKB)	3	22	0.0252	GAB1,HRAS,KRAS
HSA-373760	L1CAM interactions	6	116	0.0264	AP2M1,DNM1,MAPK1,SCN1B,SH3GL2,TUBA4A
HSA-422356	Regulation of insulin secretion	5	80	0.0267	GNB2,MARCKS,PRKACA,RAPGEF4,STXBP1
HSA-3371571	HSF1-dependent transactivation	3	23	0.0274	CAMK2A,FKBP4,PTGES3
HSA-389960	Formation of tubulin folding intermediates by CCT/TriC	3	23	0.0274	CCT6A,CCT8,TUBA4A
HSA-5654716	Downstream signaling of activated FGFR4	3	23	0.0274	GAB1,HRAS,KRAS
HSA-112412	SOS-mediated signalling	2	6	0.0286	HRAS,KRAS
HSA-179812	GRB2 events in EGFR signaling	2	6	0.0286	HRAS,KRAS
HSA-9034864	Activated NTRK3 signals through RAS	2	6	0.0286	HRAS,KRAS
HSA-162909	Host Interactions of HIV factors	6	121	0.0288	AP2M1,PSMC4,PSMD10,PSMF1,TCEB1,TCEB2
HSA-379716	Cytosolic tRNA aminoacylation	3	24	0.0288	AIMP2,RARS,SARS
HSA-450531	Regulation of mRNA stability by proteins that bind AU-rich elements	5	83	0.0288	ANP32A,ELAVL1,PSMC4,PSMD10,PSMF1
HSA-5654687	Downstream signaling of activated FGFR1	3	24	0.0288	GAB1,HRAS,KRAS
HSA-5654696	Downstream signaling of activated FGFR2	3	24	0.0288	GAB1,HRAS,KRAS
HSA-9006335	Signaling by Erythropoietin	3	24	0.0288	GAB1,HRAS,KRAS
HSA-8953897	Cellular responses to external stimuli	13	459	0.029	ATG4D,CAMK2A,DYNC1H1,FKBP4,HSPA6,MAPK1,PSMC4,PSMD10,PSMF1,PTGES3,TCEB1,TCEB2,TUBA4A
HSA-3371556	Cellular response to heat stress	5	85	0.0299	CAMK2A,FKBP4,HSPA6,MAPK1,PTGES3
HSA-6802949	Signaling by RAS mutants	4	52	0.0299	ARRB1,HRAS,KRAS,MAPK1
HSA-70326	Glucose metabolism	5	85	0.0299	PC,PCK2,PGK1,PRKACA,SLC25A12
HSA-3371497	HSP90 chaperone cycle for steroid hormone receptors (SHR)	4	53	0.0312	DYNC1H1,FKBP4,PTGES3,TUBA4A
HSA-5362768	Hh mutants that don't undergo autocatalytic processing are degraded by ERAD	4	53	0.0312	PSMC4,PSMD10,PSMF1,SEL1L
HSA-5578775	Ion homeostasis	4	53	0.0312	ATP1B3,CAMK2A,PRKACA,SLC8A1
HSA-180336	SHC1 events in EGFR signaling	2	7	0.0316	HRAS,KRAS
HSA-2428933	SHC-related events triggered by IGF1R	2	7	0.0316	HRAS,KRAS
HSA-2454202	Fc epsilon receptor (FCERI) signaling	6	126	0.0316	HRAS,KRAS,MAPK1,PSMC4,PSMD10,PSMF1
HSA-432722	Golgi Associated Vesicle Biogenesis	4	54	0.0316	ARRB1,NECAP1,SH3GL2,SORT1
HSA-8937144	Aryl hydrocarbon receptor signalling	2	7	0.0316	ARNT2,PTGES3
HSA-9026519	Activated NTRK2 signals through RAS	2	7	0.0316	HRAS,KRAS
HSA-264876	Insulin processing	3	27	0.0328	CPE,EXOC1,PCSK1
HSA-6794361	Neurexins and neuroligins	4	55	0.0328	GRM5,LIN7A,STXBP1,SYT2
HSA-2179392	EGFR Transactivation by Gastrin	2	8	0.036	HRAS,KRAS
HSA-450520	HuR (ELAVL1) binds and stabilizes mRNA	2	8	0.036	ANP32A,ELAVL1
HSA-5610780	Degradation of GLI1 by the proteasome	4	57	0.036	PRKACA,PSMC4,PSMD10,PSMF1
HSA-5610783	Degradation of GLI2 by the proteasome	4	57	0.036	PRKACA,PSMC4,PSMD10,PSMF1
HSA-5610785	GLI3 is processed to GLI3R by the proteasome	4	57	0.036	PRKACA,PSMC4,PSMD10,PSMF1
HSA-5678895	Defective CFTR causes cystic fibrosis	4	58	0.0367	PSMC4,PSMD10,PSMF1,SEL1L
HSA-5621481	C-type lectin receptors (CLRs)	6	134	0.0377	HRAS,KRAS,PRKACA,PSMC4,PSMD10,PSMF1
HSA-5683057	MAPK family signaling cascades	9	273	0.0377	ARRB1,CAMK2A,HRAS,KRAS,MAPK1,PRKACA,PSMC4,PSMD10,PSMF1
HSA-6802952	Signaling by BRAF and RAF fusions	4	59	0.038	ARRB1,HRAS,KRAS,MAPK1
HSA-2871796	FCERI mediated MAPK activation	3	30	0.0395	HRAS,KRAS,MAPK1
HSA-375165	NCAM signaling for neurite out-growth	4	60	0.0395	AGRN,HRAS,KRAS,MAPK1
HSA-442742	CREB phosphorylation through the activation of Ras	3	30	0.0395	CAMK2A,HRAS,MAPK1
HSA-8851805	MET activates RAS signaling	2	9	0.0404	HRAS,KRAS
HSA-5358346	Hedgehog ligand biogenesis	4	61	0.0407	PSMC4,PSMD10,PSMF1,SEL1L
HSA-5673001	RAF/MAP kinase cascade	8	229	0.0407	ARRB1,CAMK2A,HRAS,KRAS,MAPK1,PSMC4,PSMD10,PSMF1
HSA-456926	Thrombin signalling through proteinase activated receptors (PARs)	3	31	0.0411	ARRB1,GNB2,MAPK1
HSA-3858494	Beta-catenin independent WNT signaling	6	140	0.0428	AP2M1,CAMK2A,GNB2,PSMC4,PSMD10,PSMF1
HSA-390450	Folding of actin by CCT/TriC	2	10	0.0461	CCT6A,CCT8
HSA-9028731	Activated NTRK2 signals through FRS2 and FRS3	2	10	0.0461	HRAS,KRAS
HSA-5655302	Signaling by FGFR1 in disease	3	33	0.0466	GAB1,HRAS,KRAS
