# Supplementary material for: Mechanistic insight into female predominance in Alzheimer’s disease based on aberrant protein S-nitrosylation of C3
Source: Sci Adv. 2022 Dec 14;8(50):eade0764. doi: 10.1126/sciadv.ade0764 (PMC9750152; doi:10.1126/sciadv.ade0764)
Supplement: Supplementary file 2 — Tables S3 to S14 [file sciadv.ade0764_tables_s3_to_s14.zip › sciadv.ade0764_table_s13.xlsx]

## Sheet: exclusive proteins in MAD_GO
Enrichment analysis of SNO proteins exclusive to Male AD
Enrichment by GO processes
#	Processes	Total	pValue	Min FDR	In Data	Network Objects from Active Data
1	regulation of biological quality	5712	3.02406e-18	1.56465e-14	143	DNA2, PP2A cat (alpha), HSP90, PSMC6, PSMD10 (Gankyrin), BIN1 (Amphiphysin II), LGI1, EIF5A2, MACF1, Endoplasmin, Ephrin-B receptors, hnRNP M, G-protein alpha-11, GSTO1, PRDX4, Ankyrin 1, Neurexin 1-beta, GSTs, Alpha-fodrin, BDNF, LEC2, GSTM1, Peroxiredoxin, AP3M2, Tubulin beta, PSMA6, ATP9A, Neurexin beta, MPP2, CYFP subunit, CNP1, Plasminogen, Melanotransferrin, ICAM1, CD44, EMAPII, PM/SCL-75, …
2	cellular catabolic process	2323	3.24077e-17	8.38388e-14	81	DNA2, PP2A cat (alpha), HSP90, PSMC6, PSMD10 (Gankyrin), Endoplasmin, GSTO1, PRDX4, Catalase, A1M, GSTs, E2N(UBC13), GSTM1, Peroxiredoxin, PSMA6, PYGB, CNP1, Plasminogen, ZNF294, CD44, PM/SCL-75, DIS3L2, Fatty acid-binding protein, PNPase(old-35), SCLY, GSTM2, PP2A cat (beta), Acid sphingomyelinase, Aminopeptidase P1, AKR1C3, PRDX2, UBR4, HSP70, Glycogen phosphorylase, MAOB, ALLC, RPS5, PRDX3, QM…
3	catabolic process	2667	9.08906e-16	1.56756e-12	85	DNA2, PP2A cat (alpha), HSP90, PSMC6, PSMD10 (Gankyrin), Endoplasmin, GSTO1, PRDX4, Catalase, A1M, GSTs, E2N(UBC13), GSTM1, Peroxiredoxin, PSMA6, MAN2C1, PYGB, CNP1, Plasminogen, ZNF294, CD44, PM/SCL-75, DIS3L2, Fatty acid-binding protein, PNPase(old-35), SCLY, GSTM2, PP2A cat (beta), Acid sphingomyelinase, Aminopeptidase P1, AKR1C3, PRDX2, UBR4, HSP70, Glycogen phosphorylase, MAOB, ALLC, RPS5, P…
4	regulation of cellular component organization	3502	1.21687e-14	1.57403e-11	98	PP2A cat (alpha), HSP90, Ephrin-B3, PSMC6, PSMD10 (Gankyrin), BIN1 (Amphiphysin II), LGI1, AEBP1, Amphiphysin I, EIF5A2, MACF1, Ephrin-B receptors, CD151, Ankyrin 1, Neurexin 1-beta, E2N(UBC13), Fibulin-3, Alpha-fodrin, BDNF, LEC2, Tubulin beta, Neurexin beta, CYFP subunit, Melanotransferrin, DYNC1LI, ICAM1, CD44, PM/SCL-75, RACK1, CoactosinLP, RAP-1A, ARPC5, CAPZA, Calcineurin A (catalytic), HSP…
5	transport	5838	4.65007e-14	4.81189e-11	135	KLC2, HSP90, PSMC6, PSMD10 (Gankyrin), BIN1 (Amphiphysin II), Gemin5, Amphiphysin I, EIF5A2, MACF1, Endoplasmin, Ephrin-B receptors, MRCKalpha, 90K, PRDX4, Ankyrin 1, N-Ras, Catalase, Neurexin 1-beta, A1M, GSTs, Alpha-fodrin, BDNF, Peroxiredoxin, AP3M2, NTF2, Tubulin beta, PSMA6, ATP9A, Neurexin beta, PYGB, CYFP subunit, CNP1, Plasminogen, Melanotransferrin, DYNC1LI, CD44, C4, Kinesin light chain…
6	localization	7416	7.17789e-14	5.68694e-11	158	KLC2, HSP90, PSMC6, PSMD10 (Gankyrin), BIN1 (Amphiphysin II), Gemin5, LGI1, Amphiphysin I, EIF5A2, MACF1, Endoplasmin, Ephrin-B receptors, MRCKalpha, 90K, PRDX4, CD151, Ankyrin 1, N-Ras, Catalase, Neurexin 1-beta, A1M, GSTs, Alpha-fodrin, BDNF, Peroxiredoxin, AP3M2, NTF2, Tubulin beta, PSMA6, ATP9A, Neurexin beta, PYGB, CYFP subunit, CNP1, Plasminogen, Melanotransferrin, DYNC1LI, ICAM1, CD44, C4,…
7	establishment of localization	6005	7.69397e-14	5.68694e-11	137	KLC2, HSP90, PSMC6, PSMD10 (Gankyrin), BIN1 (Amphiphysin II), Gemin5, Amphiphysin I, EIF5A2, MACF1, Endoplasmin, Ephrin-B receptors, MRCKalpha, 90K, PRDX4, Ankyrin 1, N-Ras, Catalase, Neurexin 1-beta, A1M, GSTs, Alpha-fodrin, BDNF, Peroxiredoxin, AP3M2, NTF2, Tubulin beta, PSMA6, ATP9A, Neurexin beta, PYGB, CYFP subunit, CNP1, Plasminogen, Melanotransferrin, DYNC1LI, CD44, C4, Kinesin light chain…
8	vesicle-mediated transport	2571	9.38675e-14	6.07088e-11	79	KLC2, HSP90, BIN1 (Amphiphysin II), Amphiphysin I, MACF1, Endoplasmin, 90K, PRDX4, Ankyrin 1, N-Ras, Catalase, Neurexin 1-beta, A1M, GSTs, Alpha-fodrin, Peroxiredoxin, AP3M2, Tubulin beta, ATP9A, Neurexin beta, PYGB, CYFP subunit, Plasminogen, DYNC1LI, CD44, C4, Kinesin light chain, Fatty acid-binding protein, CoactosinLP, RAP-1A, ARPC5, CAPZA, UBR4, Calcineurin A (catalytic), HSP70, SLC17A7, NAP…
9	secretion	1515	1.92268e-13	1.03091e-10	57	HSP90, Ephrin-B receptors, 90K, PRDX4, Ankyrin 1, N-Ras, Catalase, Neurexin 1-beta, GSTs, Alpha-fodrin, BDNF, Peroxiredoxin, AP3M2, Tubulin beta, Neurexin beta, PYGB, CYFP subunit, Plasminogen, DYNC1LI, CD44, Fatty acid-binding protein, CoactosinLP, RAP-1A, ARPC5, UBR4, Calcineurin A (catalytic), HSP70, SLC17A7, Glycogen phosphorylase, Neurexin alpha, Aquaporin 5, Calnexin, PNPH, Fibrinogen beta,…
10	secretion by cell	1336	1.99248e-13	1.03091e-10	53	HSP90, Ephrin-B receptors, 90K, PRDX4, Ankyrin 1, N-Ras, Catalase, Neurexin 1-beta, GSTs, Alpha-fodrin, BDNF, Peroxiredoxin, AP3M2, Tubulin beta, Neurexin beta, PYGB, CYFP subunit, Plasminogen, DYNC1LI, CD44, Fatty acid-binding protein, CoactosinLP, RAP-1A, ARPC5, UBR4, Calcineurin A (catalytic), HSP70, SLC17A7, Glycogen phosphorylase, Neurexin alpha, Calnexin, PNPH, Fibrinogen beta, PSMD12, AP-3…
11	response to organonitrogen compound	1963	3.12874e-13	1.41826e-10	66	PP2A cat (alpha), HSP90, PSMC6, EPM2AIP1, Endoplasmin, hnRNP M, G-protein alpha-11, Catalase, GSTs, BDNF, GSTM1, CYFP subunit, ICAM1, Fatty acid-binding protein, ALDR, PNPase(old-35), SCLY, ATP5H, GSTM2, Acid sphingomyelinase, AKR1C3, RAP-1A, ALEX, Calcineurin A (catalytic), HSP70, Glycogen phosphorylase, RKIP, Calcineurin A (alpha), CaMK II alpha, WFS1, APPL, IBP, PP2A catalytic, UBE3A (E6-AP), …
12	export from cell	1398	3.28935e-13	1.41826e-10	54	HSP90, Ephrin-B receptors, 90K, PRDX4, Ankyrin 1, N-Ras, Catalase, Neurexin 1-beta, GSTs, Alpha-fodrin, BDNF, Peroxiredoxin, AP3M2, Tubulin beta, Neurexin beta, PYGB, CYFP subunit, Plasminogen, DYNC1LI, CD44, Fatty acid-binding protein, CoactosinLP, RAP-1A, ARPC5, UBR4, Calcineurin A (catalytic), HSP70, SLC17A7, Glycogen phosphorylase, Neurexin alpha, Calnexin, PNPH, Fibrinogen beta, PSMD12, AP-3…
13	response to nitrogen compound	2088	5.57908e-13	2.22047e-10	68	PP2A cat (alpha), HSP90, PSMC6, EPM2AIP1, Endoplasmin, hnRNP M, G-protein alpha-11, Catalase, GSTs, BDNF, GSTM1, CYFP subunit, ICAM1, LY6H, Fatty acid-binding protein, ALDR, PNPase(old-35), SCLY, ATP5H, GSTM2, Acid sphingomyelinase, AKR1C3, RAP-1A, ALEX, Calcineurin A (catalytic), HSP70, Glycogen phosphorylase, RKIP, Calcineurin A (alpha), CaMK II alpha, WFS1, APPL, IBP, PP2A catalytic, UBE3A (E6…
14	organic substance catabolic process	2256	7.78664e-13	2.87772e-10	71	DNA2, PP2A cat (alpha), HSP90, PSMC6, PSMD10 (Gankyrin), Endoplasmin, A1M, GSTs, E2N(UBC13), PSMA6, MAN2C1, PYGB, CNP1, Plasminogen, ZNF294, CD44, PM/SCL-75, DIS3L2, Fatty acid-binding protein, PNPase(old-35), SCLY, PP2A cat (beta), Acid sphingomyelinase, Aminopeptidase P1, AKR1C3, UBR4, HSP70, Glycogen phosphorylase, MAOB, ALLC, RPS5, QM, PPP1R11, WFS1, B-FABP, PDPR, CRMP3, DHE3, PNPH, PSMD12, L…
15	negative regulation of transport	877	8.87432e-13	3.06105e-10	41	PP2A cat (alpha), BIN1 (Amphiphysin II), Ephrin-B receptors, GSTO1, GSTs, GSTM1, CYFP subunit, ICAM1, Fatty acid-binding protein, RACK1, GSTM2, RAP-1A, ALEX, Calcineurin A (catalytic), HSP70, MAOB, Calcineurin A (alpha), PPP1R11, Ephrin-B receptor 2, APPL, IBP, THADA, PP2A catalytic, Pacsin 2, APPL1, G-protein alpha-s, HSPA1A, Connexin 43, GNAS1, 14-3-3 epsilon, Rap1, Pacsin, LOC643752, VILIP1, E…
16	positive regulation of cellular component organization	1774	1.16608e-12	3.77081e-10	61	HSP90, PSMC6, BIN1 (Amphiphysin II), Amphiphysin I, EIF5A2, MACF1, Ephrin-B receptors, CD151, Ankyrin 1, Neurexin 1-beta, E2N(UBC13), Fibulin-3, BDNF, LEC2, Tubulin beta, Neurexin beta, CYFP subunit, Melanotransferrin, ICAM1, RACK1, RAP-1A, ARPC5, Calcineurin A (catalytic), HSP70, Neurexin alpha, RKIP, ATL3, MAP6, Calcineurin A (alpha), Ephrin-B receptor 2, APPL, IBP, Fibrinogen beta, ARPC1A, SDF…
17	cellular component organization	7526	1.46561e-12	4.46062e-10	156	DNA2, PP2A cat (alpha), HSP90, Ephrin-B3, PSMD10 (Gankyrin), BIN1 (Amphiphysin II), Gemin5, LGI1, Amphiphysin I, MACF1, Endoplasmin, LYRM7, Ephrin-B receptors, G-protein alpha-11, MRCKalpha, PRDX4, p164-RhoGEF, CD151, Ankyrin 1, Catalase, Neurexin 1-beta, GSTs, E2N(UBC13), Alpha-fodrin, BDNF, Peroxiredoxin, Tubulin beta, ATP9A, Neurexin beta, MPP2, CYFP subunit, TSLC1, CNP1, Plasminogen, DYNC1LI,…
18	cell projection morphogenesis	736	6.83235e-12	1.91426e-09	36	HSP90, Ephrin-B3, LGI1, Ephrin-B receptors, Neurexin 1-beta, Alpha-fodrin, BDNF, Tubulin beta, Neurexin beta, CYFP subunit, CNP1, CHL1, Calcineurin A (catalytic), LAMA2, Neurexin alpha, MAP6, CaMK II alpha, Ephrin-B receptor 2, CRMP3, SDFR1, Pacsin 2, NCAM1, Neurexin 1-alpha, CYFIP2, Plexin C1, ErbB2, Connexin 43, Pacsin, Neuromodulin, Calcineurin A (beta), LKB1, Dystroglycan, Ephrin-B, CD166, NP…
19	cell part morphogenesis	776	7.1709e-12	1.91426e-09	37	HSP90, Ephrin-B3, LGI1, Ephrin-B receptors, Neurexin 1-beta, Alpha-fodrin, BDNF, Tubulin beta, Neurexin beta, CYFP subunit, CNP1, PNPase(old-35), CHL1, Calcineurin A (catalytic), LAMA2, Neurexin alpha, MAP6, CaMK II alpha, Ephrin-B receptor 2, CRMP3, SDFR1, Pacsin 2, NCAM1, Neurexin 1-alpha, CYFIP2, Plexin C1, ErbB2, Connexin 43, Pacsin, Neuromodulin, Calcineurin A (beta), LKB1, Dystroglycan, Eph…
20	response to organic substance	4929	7.39952e-12	1.91426e-09	115	PP2A cat (alpha), HSP90, PSMC6, PSMD10 (Gankyrin), EPM2AIP1, Endoplasmin, hnRNP M, G-protein alpha-11, GSTO1, Catalase, GSTs, E2N(UBC13), C4A protein, BDNF, GSTM1, Peroxiredoxin, PSMA6, CYFP subunit, CNP1, DYNC1LI, ICAM1, CD44, C4, LY6H, Fatty acid-binding protein, TALDO, ALDR, PNPase(old-35), SCLY, ATP5H, RACK1, GSTM2, Acid sphingomyelinase, AKR1C3, RAP-1A, CAPZA, ALEX, PRDX2, Calcineurin A (cat…
21	exocytosis	1024	8.06047e-12	1.91877e-09	43	HSP90, 90K, PRDX4, Ankyrin 1, N-Ras, Catalase, Neurexin 1-beta, GSTs, Alpha-fodrin, Peroxiredoxin, Tubulin beta, Neurexin beta, PYGB, CYFP subunit, Plasminogen, DYNC1LI, CD44, Fatty acid-binding protein, CoactosinLP, RAP-1A, ARPC5, UBR4, Calcineurin A (catalytic), HSP70, Glycogen phosphorylase, Neurexin alpha, PNPH, Fibrinogen beta, PSMD12, SNAPs, FRMPD3, Dynein 1, cytoplasmic, heavy chain, Neure…
22	regulation of localization	4013	8.15869e-12	1.91877e-09	100	PP2A cat (alpha), HSP90, BIN1 (Amphiphysin II), Amphiphysin I, MACF1, Ephrin-B receptors, hnRNP M, GSTO1, CD151, Neurexin 1-beta, GSTs, Fibulin-3, C4A protein, BDNF, GSTM1, NTF2, Tubulin beta, Neurexin beta, CYFP subunit, TSLC1, Plasminogen, ICAM1, C4, EMAPII, Fatty acid-binding protein, RACK1, GSTM2, RAP-1A, ALEX, Calcineurin A (catalytic), LAMA2, HSP70, SLC17A7, Fimbrin, Neurexin alpha, MAOB, C…
23	cellular component organization or biogenesis	7755	9.00519e-12	2.02578e-09	157	DNA2, PP2A cat (alpha), HSP90, Ephrin-B3, PSMD10 (Gankyrin), BIN1 (Amphiphysin II), Gemin5, LGI1, Amphiphysin I, MACF1, Endoplasmin, LYRM7, Ephrin-B receptors, G-protein alpha-11, MRCKalpha, PRDX4, p164-RhoGEF, CD151, Ankyrin 1, Catalase, Neurexin 1-beta, GSTs, E2N(UBC13), Alpha-fodrin, BDNF, Peroxiredoxin, Tubulin beta, ATP9A, Neurexin beta, MPP2, CYFP subunit, TSLC1, CNP1, Plasminogen, DYNC1LI,…
24	response to inorganic substance	1120	1.09564e-11	2.36202e-09	45	PP2A cat (alpha), HSP90, Endoplasmin, Catalase, Neurexin 1-beta, GSTs, BDNF, GSTM1, Peroxiredoxin, Neurexin beta, ICAM1, Fatty acid-binding protein, ALDR, PP2A cat (beta), AKR1C3, PRDX2, Calcineurin A (catalytic), HSP70, ATIC, Neurexin alpha, RKIP, MAOB, Calcineurin A (alpha), PRDX3, IBP, DHE3, Fibrinogen beta, TIGAR (C12orf5), PP2A catalytic, eIF2S1, PON1, PRDX1, UBE3A (E6-AP), NCAM1, Neurexin 1…
25	cellular localization	3231	1.48769e-11	3.07893e-09	86	KLC2, HSP90, BIN1 (Amphiphysin II), Gemin5, LGI1, Amphiphysin I, MACF1, Endoplasmin, MRCKalpha, Ankyrin 1, Catalase, Neurexin 1-beta, GSTs, Alpha-fodrin, AP3M2, NTF2, Tubulin beta, Neurexin beta, DYNC1LI, Kinesin light chain, Fatty acid-binding protein, ATP5H, RAP-1A, CAPZA, Calcineurin A (catalytic), HSP70, SLC17A7, NAPG, PIP5KIII, Neurexin alpha, ATL3, NA14, MAP6, Calcineurin A (alpha), RPS5, Q…
26	neuron projection morphogenesis	723	1.82362e-11	3.62901e-09	35	HSP90, Ephrin-B3, LGI1, Ephrin-B receptors, Neurexin 1-beta, Alpha-fodrin, BDNF, Tubulin beta, Neurexin beta, CYFP subunit, CNP1, CHL1, Calcineurin A (catalytic), LAMA2, Neurexin alpha, MAP6, CaMK II alpha, Ephrin-B receptor 2, CRMP3, SDFR1, NCAM1, Neurexin 1-alpha, CYFIP2, Plexin C1, ErbB2, Connexin 43, Pacsin, Neuromodulin, Calcineurin A (beta), LKB1, Dystroglycan, Ephrin-B, CD166, NPTX1, Dynam…
27	plasma membrane bounded cell projection morphogenesis	728	2.20551e-11	4.16943e-09	35	HSP90, Ephrin-B3, LGI1, Ephrin-B receptors, Neurexin 1-beta, Alpha-fodrin, BDNF, Tubulin beta, Neurexin beta, CYFP subunit, CNP1, CHL1, Calcineurin A (catalytic), LAMA2, Neurexin alpha, MAP6, CaMK II alpha, Ephrin-B receptor 2, CRMP3, SDFR1, NCAM1, Neurexin 1-alpha, CYFIP2, Plexin C1, ErbB2, Connexin 43, Pacsin, Neuromodulin, Calcineurin A (beta), LKB1, Dystroglycan, Ephrin-B, CD166, NPTX1, Dynam…
28	regulation of cell communication	4886	2.25636e-11	4.16943e-09	113	DNA2, PP2A cat (alpha), HSP90, Ephrin-B3, PSMC6, PSMD10 (Gankyrin), LGI1, MACF1, Ephrin-B receptors, MRCKalpha, GSTO1, p164-RhoGEF, Catalase, Neurexin 1-beta, A1M, GSTs, E2N(UBC13), Fibulin-3, IGSF1, BDNF, IBP6, GSTM1, Peroxiredoxin, Tubulin beta, PSMA6, Neurexin beta, MPP2, CYFP subunit, Plasminogen, ICAM1, CD44, LY6H, EMAPII, Fatty acid-binding protein, ALDR, RACK1, GSTM2, PP2A cat (beta), Acid…
29	response to oxygen-containing compound	2934	3.03554e-11	5.41583e-09	80	PP2A cat (alpha), HSP90, EPM2AIP1, Endoplasmin, hnRNP M, G-protein alpha-11, Catalase, GSTs, BDNF, GSTM1, Peroxiredoxin, CYFP subunit, CNP1, ICAM1, LY6H, Fatty acid-binding protein, ALDR, PNPase(old-35), SCLY, ATP5H, RACK1, PP2A cat (beta), Acid sphingomyelinase, AKR1C3, RAP-1A, ALEX, PRDX2, Calcineurin A (catalytic), HSP70, Glycogen phosphorylase, RKIP, MAOB, Calcineurin A (alpha), PRDX3, CaMK I…
30	regulation of signaling	4930	4.02554e-11	6.94271e-09	113	DNA2, PP2A cat (alpha), HSP90, Ephrin-B3, PSMC6, PSMD10 (Gankyrin), LGI1, MACF1, Ephrin-B receptors, MRCKalpha, GSTO1, p164-RhoGEF, Catalase, Neurexin 1-beta, A1M, GSTs, E2N(UBC13), Fibulin-3, IGSF1, BDNF, IBP6, GSTM1, Peroxiredoxin, Tubulin beta, PSMA6, Neurexin beta, MPP2, CYFP subunit, Plasminogen, ICAM1, CD44, LY6H, EMAPII, Fatty acid-binding protein, ALDR, RACK1, GSTM2, PP2A cat (beta), Acid…
31	response to chemical	7088	6.09404e-11	1.01712e-08	145	PP2A cat (alpha), HSP90, Ephrin-B3, PSMC6, PSMD10 (Gankyrin), LGI1, EPM2AIP1, Endoplasmin, Ephrin-B receptors, hnRNP M, G-protein alpha-11, GSTO1, PRDX4, Catalase, Neurexin 1-beta, GSTs, E2N(UBC13), Alpha-fodrin, C4A protein, BDNF, GSTM1, Peroxiredoxin, Tubulin beta, PSMA6, Neurexin beta, CYFP subunit, CNP1, DYNC1LI, ICAM1, CD44, C4, LY6H, EMAPII, Fatty acid-binding protein, TALDO, ALDR, PNPase(o…
32	regulation of trans-synaptic signaling	770	1.0193e-10	1.64626e-08	35	Ephrin-B3, LGI1, Ephrin-B receptors, Neurexin 1-beta, BDNF, Tubulin beta, Neurexin beta, MPP2, CYFP subunit, Plasminogen, Fatty acid-binding protein, RAP-1A, Calcineurin A (catalytic), LAMA2, Neurexin alpha, Calcineurin A (alpha), CaMK II alpha, Ephrin-B receptor 2, SNAPs, SDFR1, Pacsin 2, NCAM1, Neurexin 1-alpha, Rap1, Tubulin beta 2B, Pacsin, LOC643752, Dynamin-1, SYP, RAS, Calcineurin A (beta)…
33	synaptic signaling	731	1.04999e-10	1.64626e-08	34	Ephrin-B3, Amphiphysin I, Ephrin-B receptors, G-protein alpha-11, Neurexin 1-beta, BDNF, AP3M2, Neurexin beta, MPP2, TSLC1, CNP1, Plasminogen, LY6H, Calcineurin A (catalytic), HSP70, SLC17A7, Neurexin alpha, Calcineurin A (alpha), Ephrin-B receptor 2, AP-3 mu subunits, SNAPs, Rabphilin-3A, SDFR1, Neurexin 1-alpha, Dynamin-1, GABA-A receptor beta-2 subunit, SYP, ACP1, Dystroglycan, G-protein alpha…
34	neuron projection guidance	373	1.16078e-10	1.76643e-08	24	Ephrin-B3, LGI1, Ephrin-B receptors, Neurexin 1-beta, Alpha-fodrin, BDNF, Tubulin beta, Neurexin beta, CYFP subunit, CHL1, LAMA2, Neurexin alpha, Ephrin-B receptor 2, CRMP3, SDFR1, NCAM1, Neurexin 1-alpha, CYFIP2, Plexin C1, ErbB2, Neuromodulin, Dystroglycan, Ephrin-B, CD166
35	regulation of cellular localization	1445	1.43268e-10	2.11791e-08	50	PP2A cat (alpha), HSP90, Ephrin-B receptors, hnRNP M, GSTO1, Neurexin 1-beta, GSTs, BDNF, GSTM1, NTF2, Neurexin beta, CYFP subunit, RACK1, GSTM2, RAP-1A, Calcineurin A (catalytic), HSP70, SLC17A7, Fimbrin, Neurexin alpha, CaMK II alpha, Ephrin-B receptor 2, APPL, PP2A catalytic, SNAPs, SDFR1, HSP90AB2P, NCAM1, Dynein 1, cytoplasmic, heavy chain, Neurexin 1-alpha, APPL1, ErbB2, 14-3-3 epsilon, Rap…
36	cell morphogenesis involved in neuron differentiation	667	1.77856e-10	2.55619e-08	32	HSP90, Ephrin-B3, LGI1, Ephrin-B receptors, Neurexin 1-beta, Alpha-fodrin, BDNF, Tubulin beta, Neurexin beta, CYFP subunit, CNP1, CHL1, Calcineurin A (catalytic), LAMA2, Neurexin alpha, MAP6, CaMK II alpha, Ephrin-B receptor 2, SDFR1, NCAM1, Neurexin 1-alpha, CYFIP2, Plexin C1, ErbB2, Neuromodulin, EBP50, Calcineurin A (beta), LKB1, Dystroglycan, Ephrin-B, CD166, NPTX1
37	axonogenesis	557	2.02437e-10	2.78821e-08	29	HSP90, Ephrin-B3, LGI1, Ephrin-B receptors, Neurexin 1-beta, Alpha-fodrin, BDNF, Tubulin beta, Neurexin beta, CYFP subunit, CNP1, CHL1, Calcineurin A (catalytic), LAMA2, Neurexin alpha, Ephrin-B receptor 2, SDFR1, NCAM1, Neurexin 1-alpha, CYFIP2, Plexin C1, ErbB2, Neuromodulin, Calcineurin A (beta), LKB1, Dystroglycan, Ephrin-B, CD166, NPTX1
38	nervous system development	3577	2.10709e-10	2.78821e-08	89	HSP90, Ephrin-B3, LSAMP, BIN1 (Amphiphysin II), LGI1, MACF1, Ephrin-B receptors, Neurexin 1-beta, GSTs, Fibulin-3, Alpha-fodrin, BDNF, LEC2, Tubulin beta, Neurexin beta, CYFP subunit, TSLC1, CNP1, CD44, LY6H, Fatty acid-binding protein, Acid sphingomyelinase, RAP-1A, ARPC5, CHL1, Calcineurin A (catalytic), LAMA2, HSP70, SLC17A7, ATIC, PIP5KIII, GARNL4, Neurexin alpha, RKIP, MAOB, MAP6, Calcineuri…
39	establishment of localization in cell	2439	2.14837e-10	2.78821e-08	69	KLC2, HSP90, BIN1 (Amphiphysin II), Gemin5, Amphiphysin I, MACF1, Endoplasmin, MRCKalpha, Ankyrin 1, Catalase, Neurexin 1-beta, GSTs, Alpha-fodrin, AP3M2, NTF2, Tubulin beta, Neurexin beta, DYNC1LI, Kinesin light chain, Fatty acid-binding protein, ATP5H, CAPZA, Calcineurin A (catalytic), HSP70, SLC17A7, NAPG, PIP5KIII, Neurexin alpha, ATL3, NA14, MAP6, Calcineurin A (alpha), RPS5, QM, WFS1, APPL,…
40	regulation of transport	2883	2.15555e-10	2.78821e-08	77	PP2A cat (alpha), BIN1 (Amphiphysin II), Amphiphysin I, Ephrin-B receptors, hnRNP M, GSTO1, CD151, Neurexin 1-beta, GSTs, C4A protein, GSTM1, NTF2, Neurexin beta, CYFP subunit, TSLC1, ICAM1, C4, EMAPII, Fatty acid-binding protein, RACK1, GSTM2, RAP-1A, ALEX, Calcineurin A (catalytic), HSP70, SLC17A7, Neurexin alpha, MAOB, Calcineurin A (alpha), CaMK II alpha, PPP1R11, WFS1, Ephrin-B receptor 2, A…
41	cell-cell signaling	1619	2.74264e-10	3.46107e-08	53	Ephrin-B3, PSMC6, PSMD10 (Gankyrin), Amphiphysin I, MACF1, Ephrin-B receptors, G-protein alpha-11, Neurexin 1-beta, BDNF, AP3M2, PSMA6, Neurexin beta, MPP2, TSLC1, CNP1, Plasminogen, CD44, LY6H, EMAPII, Calcineurin A (catalytic), HSP70, SLC17A7, Neurexin alpha, Calcineurin A (alpha), CaMK II alpha, Ephrin-B receptor 2, PSMD12, PSME1, AP-3 mu subunits, SNAPs, Rabphilin-3A, SDFR1, Neurexin 1-alpha,…
42	plasma membrane bounded cell projection organization	1621	2.8666e-10	3.53137e-08	53	HSP90, Ephrin-B3, LGI1, Ephrin-B receptors, Neurexin 1-beta, Alpha-fodrin, BDNF, Tubulin beta, Neurexin beta, CYFP subunit, CNP1, CD44, Kinesin light chain, RAP-1A, ARPC5, CHL1, Calcineurin A (catalytic), LAMA2, Fimbrin, Neurexin alpha, NA14, MAP6, CaMK II alpha, Ephrin-B receptor 2, CRMP3, Ro60, Rabphilin-3A, C10orf92, SDFR1, NCAM1, Dynein 1, cytoplasmic, heavy chain, Neurexin 1-alpha, CYFIP2, P…
43	trans-synaptic signaling by trans-synaptic complex	15	3.14165e-10	3.78021e-08	7	Ephrin-B3, Ephrin-B receptors, TSLC1, Ephrin-B receptor 2, SDFR1, Dystroglycan, Ephrin-B
44	trans-synaptic signaling by trans-synaptic complex, modulating synaptic transmission	5	3.35827e-10	3.94902e-08	5	Ephrin-B3, Ephrin-B receptors, Ephrin-B receptor 2, SDFR1, Ephrin-B
45	cell projection organization	1682	3.66324e-10	4.21191e-08	54	HSP90, Ephrin-B3, LGI1, Ephrin-B receptors, Neurexin 1-beta, Alpha-fodrin, BDNF, Tubulin beta, Neurexin beta, CYFP subunit, CNP1, CD44, Kinesin light chain, RAP-1A, ARPC5, CHL1, Calcineurin A (catalytic), LAMA2, Fimbrin, Neurexin alpha, NA14, MAP6, CaMK II alpha, Ephrin-B receptor 2, CRMP3, Ro60, Rabphilin-3A, C10orf92, SDFR1, Pacsin 2, NCAM1, Dynein 1, cytoplasmic, heavy chain, Neurexin 1-alpha,…
46	response to metal ion	727	3.75527e-10	4.21826e-08	33	PP2A cat (alpha), HSP90, Endoplasmin, Catalase, Neurexin 1-beta, GSTs, BDNF, GSTM1, Neurexin beta, ICAM1, Fatty acid-binding protein, PP2A cat (beta), AKR1C3, Calcineurin A (catalytic), HSP70, Neurexin alpha, RKIP, MAOB, Calcineurin A (alpha), IBP, DHE3, Fibrinogen beta, TIGAR (C12orf5), PP2A catalytic, eIF2S1, NCAM1, Neurexin 1-alpha, ATP12A, ADAM-TS13, DHPR, Sphingomyelinase, MAO, NPTX1
47	modulation of chemical synaptic transmission	768	3.83182e-10	4.21826e-08	34	Ephrin-B3, LGI1, Ephrin-B receptors, Neurexin 1-beta, BDNF, Tubulin beta, Neurexin beta, MPP2, CYFP subunit, Plasminogen, RAP-1A, Calcineurin A (catalytic), LAMA2, Neurexin alpha, Calcineurin A (alpha), CaMK II alpha, Ephrin-B receptor 2, SNAPs, SDFR1, Pacsin 2, NCAM1, Neurexin 1-alpha, Rap1, Tubulin beta 2B, Pacsin, LOC643752, Dynamin-1, SYP, RAS, Calcineurin A (beta), Ephrin-B, NPTX1, 14-3-3, D…
48	cell morphogenesis	1078	5.17784e-10	5.58128e-08	41	HSP90, Ephrin-B3, LGI1, Ephrin-B receptors, Neurexin 1-beta, Alpha-fodrin, BDNF, Tubulin beta, Neurexin beta, CYFP subunit, TSLC1, CNP1, CHL1, Calcineurin A (catalytic), LAMA2, Neurexin alpha, MAP6, CaMK II alpha, Ephrin-B receptor 2, CRMP3, SDFR1, Pacsin 2, NCAM1, Neurexin 1-alpha, CYFIP2, Plexin C1, ErbB2, Connexin 43, Pacsin, Neuromodulin, EBP50, Calcineurin A (beta), Filamin B (TABP), LKB1, D…
49	axon guidance	370	5.62371e-10	5.93818e-08	23	Ephrin-B3, LGI1, Ephrin-B receptors, Neurexin 1-beta, Alpha-fodrin, BDNF, Tubulin beta, Neurexin beta, CYFP subunit, CHL1, LAMA2, Neurexin alpha, Ephrin-B receptor 2, SDFR1, NCAM1, Neurexin 1-alpha, CYFIP2, Plexin C1, ErbB2, Neuromodulin, Dystroglycan, Ephrin-B, CD166
50	cellular component assembly	3590	5.98243e-10	6.19062e-08	88	DNA2, PP2A cat (alpha), HSP90, PSMD10 (Gankyrin), BIN1 (Amphiphysin II), Gemin5, LGI1, Endoplasmin, LYRM7, Ephrin-B receptors, G-protein alpha-11, CD151, Catalase, Neurexin 1-beta, GSTs, BDNF, Tubulin beta, Neurexin beta, MPP2, CYFP subunit, TSLC1, DYNC1LI, PNPase(old-35), RAP-1A, CAPZA, HSP70, NAPG, WDR77, PIP5KIII, Fimbrin, Neurexin alpha, ATL3, NA14, APIP, Aquaporin 5, RPS5, QM, Ephrin-B recep…
51	negative regulation of biological process	7386	6.94282e-10	7.04355e-08	146	DNA2, PP2A cat (alpha), HSP90, Ephrin-B3, PSMC6, PSMD10 (Gankyrin), BIN1 (Amphiphysin II), PBXIP1, AEBP1, Endoplasmin, Ephrin-B receptors, GSTO1, PRDX4, N-Ras, Catalase, Neurexin 1-beta, A1M, GSTs, Fibulin-3, Alpha-fodrin, C4A protein, IGSF1, BDNF, IBP6, GSTM1, Peroxiredoxin, NTF2, Tubulin beta, PSMA6, Neurexin beta, CYFP subunit, Plasminogen, Melanotransferrin, ICAM1, CD44, C4, EMAPII, PM/SCL-75…
52	regulated exocytosis	918	8.20725e-10	8.16622e-08	37	HSP90, 90K, PRDX4, N-Ras, Catalase, GSTs, Alpha-fodrin, Peroxiredoxin, Tubulin beta, PYGB, CYFP subunit, Plasminogen, DYNC1LI, CD44, Fatty acid-binding protein, CoactosinLP, RAP-1A, ARPC5, UBR4, Calcineurin A (catalytic), HSP70, Glycogen phosphorylase, PNPH, Fibrinogen beta, PSMD12, SNAPs, FRMPD3, Dynein 1, cytoplasmic, heavy chain, HSPA1A, Rap1, Tmc6, RAS, Calcineurin A (beta), HSPA1B, PECAM1, 1…
53	response to drug	1985	9.42726e-10	9.20314e-08	59	PP2A cat (alpha), HSP90, Endoplasmin, G-protein alpha-11, Catalase, GSTs, BDNF, GSTM1, Peroxiredoxin, ICAM1, LY6H, Fatty acid-binding protein, ALDR, GSTM2, PP2A cat (beta), Acid sphingomyelinase, AKR1C3, RAP-1A, ALEX, Calcineurin A (catalytic), HSP70, SLC17A7, RKIP, Aquaporin 5, MAOB, Calcineurin A (alpha), PRDX3, IBP, PNPH, PP2A catalytic, Aggrecan, UBE3A (E6-AP), NCAM1, G-protein alpha-s, HSPA1…
54	trans-synaptic signaling	674	9.66613e-10	9.26158e-08	31	Ephrin-B3, Amphiphysin I, Ephrin-B receptors, Neurexin 1-beta, BDNF, AP3M2, Neurexin beta, MPP2, TSLC1, CNP1, Plasminogen, Calcineurin A (catalytic), HSP70, SLC17A7, Neurexin alpha, Calcineurin A (alpha), Ephrin-B receptor 2, AP-3 mu subunits, SNAPs, Rabphilin-3A, SDFR1, Neurexin 1-alpha, Dynamin-1, GABA-A receptor beta-2 subunit, SYP, ACP1, Dystroglycan, Ephrin-B, NPTX1, VDAC 1, Dynamin
55	neuron development	1298	1.27624e-09	1.19977e-07	45	HSP90, Ephrin-B3, LGI1, Ephrin-B receptors, Neurexin 1-beta, Alpha-fodrin, BDNF, Tubulin beta, Neurexin beta, CYFP subunit, CNP1, CD44, CHL1, Calcineurin A (catalytic), LAMA2, Neurexin alpha, MAP6, CaMK II alpha, Ephrin-B receptor 2, CRMP3, MTCH1, SDFR1, NCAM1, Neurexin 1-alpha, CYFIP2, Plexin C1, EFHD1, ErbB2, Connexin 43, Pacsin, GABA-A receptor beta-2 subunit, Neuromodulin, EBP50, Calcineurin …
56	system development	6614	1.29856e-09	1.19977e-07	134	PP2A cat (alpha), HSP90, Ephrin-B3, LSAMP, BIN1 (Amphiphysin II), LGI1, MACF1, Ephrin-B receptors, G-protein alpha-11, PRDX4, Ankyrin 1, Catalase, Neurexin 1-beta, GSTs, Fibulin-3, Alpha-fodrin, BDNF, LEC2, Peroxiredoxin, Tubulin beta, PSMA6, Neurexin beta, CYFP subunit, TSLC1, CNP1, Plasminogen, ICAM1, CD44, LY6H, EMAPII, Fatty acid-binding protein, ALDR, PNPase(old-35), Acid sphingomyelinase, A…
57	cell activation	1595	1.40906e-09	1.27903e-07	51	HSP90, Ephrin-B receptors, G-protein alpha-11, PRDX4, CD151, N-Ras, Catalase, GSTs, Alpha-fodrin, Peroxiredoxin, Tubulin beta, PYGB, CYFP subunit, TSLC1, DYNC1LI, ICAM1, CD44, Fatty acid-binding protein, CoactosinLP, RAP-1A, ARPC5, ALEX, PRDX2, UBR4, Calcineurin A (catalytic), HSP70, Glycogen phosphorylase, Calcineurin A (alpha), PNPH, Fibrinogen beta, PSMD12, FRMPD3, PRDX1, Dynein 1, cytoplasmic…
58	cell development	2550	1.4377e-09	1.28253e-07	69	HSP90, Ephrin-B3, BIN1 (Amphiphysin II), LGI1, Ephrin-B receptors, Ankyrin 1, Neurexin 1-beta, GSTs, Alpha-fodrin, BDNF, Tubulin beta, Neurexin beta, CYFP subunit, CNP1, ICAM1, CD44, RAP-1A, CAPZA, CHL1, Calcineurin A (catalytic), LAMA2, HSP70, Neurexin alpha, RKIP, MAP6, Calcineurin A (alpha), CaMK II alpha, Ephrin-B receptor 2, CRMP3, TIGAR (C12orf5), ADAM22, Aggrecan, MTCH1, SDFR1, NCAM1, Dyne…
59	cell morphogenesis involved in differentiation	854	1.58469e-09	1.3897e-07	35	HSP90, Ephrin-B3, LGI1, Ephrin-B receptors, Neurexin 1-beta, Alpha-fodrin, BDNF, Tubulin beta, Neurexin beta, CYFP subunit, CNP1, CHL1, Calcineurin A (catalytic), LAMA2, Neurexin alpha, MAP6, CaMK II alpha, Ephrin-B receptor 2, SDFR1, NCAM1, Neurexin 1-alpha, CYFIP2, Plexin C1, ErbB2, Neuromodulin, EBP50, Calcineurin A (beta), Filamin B (TABP), LKB1, Dystroglycan, PECAM1, Ephrin-B, CD166, LAMG1, …
60	regulation of response to stimulus	6101	1.79516e-09	1.54803e-07	126	DNA2, PP2A cat (alpha), HSP90, PSMC6, PSMD10 (Gankyrin), MACF1, Endoplasmin, Ephrin-B receptors, MRCKalpha, GSTO1, p164-RhoGEF, N-Ras, Catalase, Neurexin 1-beta, A1M, GSTs, E2N(UBC13), Fibulin-3, C4A protein, IGSF1, BDNF, IBP6, GSTM1, Peroxiredoxin, Tubulin beta, PSMA6, Neurexin beta, CYFP subunit, TSLC1, Plasminogen, ICAM1, CD44, C4, LY6H, EMAPII, Fatty acid-binding protein, ALDR, PNPase(old-35)…
61	leukocyte degranulation	660	2.40544e-09	2.04028e-07	30	HSP90, PRDX4, N-Ras, Catalase, GSTs, Alpha-fodrin, Peroxiredoxin, Tubulin beta, PYGB, CYFP subunit, DYNC1LI, CD44, Fatty acid-binding protein, CoactosinLP, RAP-1A, ARPC5, UBR4, HSP70, Glycogen phosphorylase, PNPH, PSMD12, FRMPD3, Dynein 1, cytoplasmic, heavy chain, HSPA1A, Rap1, Tmc6, RAS, HSPA1B, PECAM1, 14-3-3
62	oxidation-reduction process	1284	2.83742e-09	2.36787e-07	44	LYRM7, GSTO1, PRDX4, Catalase, GSTs, BDNF, UGPA2, Peroxiredoxin, PYGB, Fatty acid-binding protein, TALDO, ALDR, Txl, MDH1, AKR1C3, ALEX, PRDX2, PDH beta, Glycogen phosphorylase, MAOB, PRDX3, PDPR, SDHB, HSDL2, DHE3, ALDH16A1, PRDX1, G-protein alpha-s, ACOX2, NDUFB7, Aldose reductase, GNAS1, NDUFA2, ADHX, ECH1, HXK1, GNAS3, DHPR, ALDH2, PNPO, MAO, PYGM, GPD1, ETFB
63	neuron projection development	1052	2.91932e-09	2.38116e-07	39	HSP90, Ephrin-B3, LGI1, Ephrin-B receptors, Neurexin 1-beta, Alpha-fodrin, BDNF, Tubulin beta, Neurexin beta, CYFP subunit, CNP1, CD44, CHL1, Calcineurin A (catalytic), LAMA2, Neurexin alpha, MAP6, CaMK II alpha, Ephrin-B receptor 2, CRMP3, SDFR1, NCAM1, Neurexin 1-alpha, CYFIP2, Plexin C1, EFHD1, ErbB2, Connexin 43, Pacsin, Neuromodulin, EBP50, Calcineurin A (beta), LKB1, Dystroglycan, Ephrin-B,…
64	neutrophil degranulation	626	2.94539e-09	2.38116e-07	29	HSP90, PRDX4, N-Ras, Catalase, GSTs, Alpha-fodrin, Peroxiredoxin, Tubulin beta, PYGB, CYFP subunit, DYNC1LI, CD44, Fatty acid-binding protein, CoactosinLP, RAP-1A, ARPC5, UBR4, HSP70, Glycogen phosphorylase, PNPH, PSMD12, FRMPD3, Dynein 1, cytoplasmic, heavy chain, HSPA1A, Rap1, Tmc6, RAS, HSPA1B, PECAM1
65	generation of precursor metabolites and energy	588	3.06915e-09	2.43998e-07	28	LYRM7, Catalase, BDNF, UGPA2, PYGB, TALDO, ALDR, ATP5H, MDH1, ALEX, PDH beta, Glycogen phosphorylase, MAOB, SDHB, G-protein alpha-s, NDUFB7, Aldose reductase, GNAS1, NDUFA2, ADHX, HXK1, GNAS3, DHPR, ALDH2, MAO, PYGM, GPD1, ETFB
66	regulation of cellular component biogenesis	1336	3.11246e-09	2.43998e-07	45	HSP90, PSMC6, BIN1 (Amphiphysin II), MACF1, Ephrin-B receptors, Neurexin 1-beta, Alpha-fodrin, BDNF, LEC2, Tubulin beta, Neurexin beta, CYFP subunit, ICAM1, RACK1, CoactosinLP, RAP-1A, ARPC5, CAPZA, HSP70, PIP5KIII, Neurexin alpha, Ephrin-B receptor 2, ARPC1A, SNAPs, NCAM1, ARPC1, Dynein 1, cytoplasmic, heavy chain, Neurexin 1-alpha, HSPA1A, Connexin 43, VDAC 2, Rap1, Neuromodulin, RAS, HSPA1B, S…
67	cellular component morphogenesis	1243	3.31878e-09	2.56289e-07	43	HSP90, Ephrin-B3, LGI1, Ephrin-B receptors, Neurexin 1-beta, Alpha-fodrin, BDNF, Tubulin beta, Neurexin beta, CYFP subunit, TSLC1, CNP1, PNPase(old-35), CHL1, Calcineurin A (catalytic), LAMA2, PIP5KIII, Neurexin alpha, MAP6, CaMK II alpha, Ephrin-B receptor 2, CRMP3, SDFR1, Pacsin 2, NCAM1, Neurexin 1-alpha, CYFIP2, Plexin C1, ErbB2, Connexin 43, Pacsin, Neuromodulin, EBP50, Calcineurin A (beta),…
68	neutrophil activation involved in immune response	630	3.3982e-09	2.58563e-07	29	HSP90, PRDX4, N-Ras, Catalase, GSTs, Alpha-fodrin, Peroxiredoxin, Tubulin beta, PYGB, CYFP subunit, DYNC1LI, CD44, Fatty acid-binding protein, CoactosinLP, RAP-1A, ARPC5, UBR4, HSP70, Glycogen phosphorylase, PNPH, PSMD12, FRMPD3, Dynein 1, cytoplasmic, heavy chain, HSPA1A, Rap1, Tmc6, RAS, HSPA1B, PECAM1
69	response to organic cyclic compound	1952	3.66585e-09	2.74517e-07	57	PP2A cat (alpha), HSP90, Endoplasmin, G-protein alpha-11, Catalase, GSTs, BDNF, GSTM1, ICAM1, CD44, Fatty acid-binding protein, PNPase(old-35), GSTM2, Acid sphingomyelinase, AKR1C3, RAP-1A, ALEX, HSP70, Glycogen phosphorylase, RKIP, MAOB, IBP, Lumican, PP2A catalytic, Aggrecan, PGHD, SG2NA, UBE3A (E6-AP), NCAM1, ARPC1, Dynein 1, cytoplasmic, heavy chain, G-protein alpha-s, ErbB2, Connexin 43, GNA…
70	positive regulation of cellular process	7413	3.72777e-09	2.74517e-07	144	DNA2, PP2A cat (alpha), HSP90, Ephrin-B3, PSMC6, PSMD10 (Gankyrin), BIN1 (Amphiphysin II), LGI1, Amphiphysin I, EIF5A2, EPM2AIP1, MACF1, Ephrin-B receptors, GSTO1, p164-RhoGEF, CD151, Ankyrin 1, N-Ras, Catalase, Neurexin 1-beta, GSTs, E2N(UBC13), Fibulin-3, BDNF, LEC2, GSTM1, Peroxiredoxin, Tubulin beta, PSMA6, Neurexin beta, MPP2, CYFP subunit, TSLC1, Plasminogen, Melanotransferrin, DYNC1LI, ICA…
71	regulation of vesicle-mediated transport	927	3.76705e-09	2.74517e-07	36	BIN1 (Amphiphysin II), Amphiphysin I, CD151, Neurexin 1-beta, C4A protein, Neurexin beta, CYFP subunit, C4, RACK1, RAP-1A, Calcineurin A (catalytic), HSP70, SLC17A7, Neurexin alpha, Calcineurin A (alpha), CaMK II alpha, APPL, Fibrinogen beta, SNAPs, Pacsin 2, NCAM1, Neurexin 1-alpha, APPL1, ITGA2, ANKFY1, Rap1, Pacsin, LOC643752, Dynamin-1, VILIP1, SYP, Calcineurin A (beta), Sphingomyelinase, Eph…
72	positive regulation of cell communication	2615	4.09873e-09	2.92259e-07	69	HSP90, PSMC6, PSMD10 (Gankyrin), LGI1, MACF1, Ephrin-B receptors, GSTO1, Catalase, Neurexin 1-beta, GSTs, E2N(UBC13), BDNF, GSTM1, Peroxiredoxin, PSMA6, Neurexin beta, MPP2, CYFP subunit, ICAM1, CD44, EMAPII, Fatty acid-binding protein, ALDR, RACK1, GSTM2, AKR1C3, RAP-1A, ALEX, PRDX2, Calcineurin A (catalytic), LAMA2, HSP70, Neurexin alpha, RKIP, Calcineurin A (alpha), Ephrin-B receptor 2, APPL, …
73	cofactor metabolic process	596	4.12348e-09	2.92259e-07	28	HSP90, GSTO1, PRDX4, Ankyrin 1, Catalase, A1M, GSTs, GSTM1, Peroxiredoxin, ALDR, PYC, GSTM2, AKR1C3, PRDX2, HSP70, ATIC, PDH beta, APIP, MAOB, PRDX3, PNPH, Glyoxalase II, PRDX1, NADK2, Aldose reductase, DHPR, PNPO, MAO
74	positive regulation of signaling	2624	4.72136e-09	3.26216e-07	69	HSP90, PSMC6, PSMD10 (Gankyrin), LGI1, MACF1, Ephrin-B receptors, GSTO1, Catalase, Neurexin 1-beta, GSTs, E2N(UBC13), BDNF, GSTM1, Peroxiredoxin, PSMA6, Neurexin beta, MPP2, CYFP subunit, ICAM1, CD44, EMAPII, Fatty acid-binding protein, ALDR, RACK1, GSTM2, AKR1C3, RAP-1A, ALEX, PRDX2, Calcineurin A (catalytic), LAMA2, HSP70, Neurexin alpha, RKIP, Calcineurin A (alpha), Ephrin-B receptor 2, APPL, …
75	cellular component biogenesis	3864	4.72868e-09	3.26216e-07	90	DNA2, PP2A cat (alpha), HSP90, PSMD10 (Gankyrin), BIN1 (Amphiphysin II), Gemin5, LGI1, Endoplasmin, LYRM7, Ephrin-B receptors, G-protein alpha-11, CD151, Catalase, Neurexin 1-beta, GSTs, BDNF, Tubulin beta, Neurexin beta, MPP2, CYFP subunit, TSLC1, DYNC1LI, PM/SCL-75, PNPase(old-35), RAP-1A, CAPZA, HSP70, NAPG, WDR77, PIP5KIII, Fimbrin, Neurexin alpha, ATL3, NA14, APIP, Aquaporin 5, RPS5, QM, Eph…
76	neutrophil activation	640	4.83276e-09	3.29009e-07	29	HSP90, PRDX4, N-Ras, Catalase, GSTs, Alpha-fodrin, Peroxiredoxin, Tubulin beta, PYGB, CYFP subunit, DYNC1LI, CD44, Fatty acid-binding protein, CoactosinLP, RAP-1A, ARPC5, UBR4, HSP70, Glycogen phosphorylase, PNPH, PSMD12, FRMPD3, Dynein 1, cytoplasmic, heavy chain, HSPA1A, Rap1, Tmc6, RAS, HSPA1B, PECAM1
77	response to toxic substance	1027	5.00191e-09	3.36102e-07	38	PP2A cat (alpha), GSTO1, PRDX4, Catalase, GSTs, GSTM1, Peroxiredoxin, CNP1, ICAM1, Fatty acid-binding protein, ALDR, GSTM2, PP2A cat (beta), PRDX2, Calcineurin A (catalytic), HSP70, RKIP, MAOB, Calcineurin A (alpha), PRDX3, PP2A catalytic, PON1, PRDX1, UBE3A (E6-AP), HSPA1A, PON2, Aldose reductase, ADHX, HXK1, Calcineurin A (beta), HSPA1B, ADAM-TS13, ALDH2, Sphingomyelinase, DARPP-32, AATM, MAO, …
78	regulation of synapse structure or activity	381	5.23946e-09	3.47551e-07	22	Ephrin-B receptors, Neurexin 1-beta, BDNF, LEC2, Tubulin beta, Neurexin beta, CYFP subunit, HSP70, SLC17A7, Neurexin alpha, Ephrin-B receptor 2, UBE3A (E6-AP), Neurexin 1-alpha, Septin 11, Dynamin-1, Neuromodulin, Dystroglycan, BAI2, NPTX1, CAMKV, 14-3-3, Dynamin
79	neutrophil mediated immunity	644	5.55221e-09	3.63634e-07	29	HSP90, PRDX4, N-Ras, Catalase, GSTs, Alpha-fodrin, Peroxiredoxin, Tubulin beta, PYGB, CYFP subunit, DYNC1LI, CD44, Fatty acid-binding protein, CoactosinLP, RAP-1A, ARPC5, UBR4, HSP70, Glycogen phosphorylase, PNPH, PSMD12, FRMPD3, Dynein 1, cytoplasmic, heavy chain, HSPA1A, Rap1, Tmc6, RAS, HSPA1B, PECAM1
80	granulocyte activation	645	5.74716e-09	3.71698e-07	29	HSP90, PRDX4, N-Ras, Catalase, GSTs, Alpha-fodrin, Peroxiredoxin, Tubulin beta, PYGB, CYFP subunit, DYNC1LI, CD44, Fatty acid-binding protein, CoactosinLP, RAP-1A, ARPC5, UBR4, HSP70, Glycogen phosphorylase, PNPH, PSMD12, FRMPD3, Dynein 1, cytoplasmic, heavy chain, HSPA1A, Rap1, Tmc6, RAS, HSPA1B, PECAM1
81	intracellular transport	1978	5.89707e-09	3.76684e-07	57	KLC2, HSP90, BIN1 (Amphiphysin II), Gemin5, MACF1, Endoplasmin, MRCKalpha, Ankyrin 1, Catalase, GSTs, Alpha-fodrin, AP3M2, NTF2, Tubulin beta, DYNC1LI, Kinesin light chain, Fatty acid-binding protein, ATP5H, CAPZA, Calcineurin A (catalytic), HSP70, NAPG, PIP5KIII, ATL3, NA14, MAP6, Calcineurin A (alpha), RPS5, QM, WFS1, APPL, ARL6IP2, SRP9, AP-3 mu subunits, VPS13C, SNAPs, Rabphilin-3A, DYNC1LI2,…
82	myeloid cell activation involved in immune response	687	6.03307e-09	3.76739e-07	30	HSP90, PRDX4, N-Ras, Catalase, GSTs, Alpha-fodrin, Peroxiredoxin, Tubulin beta, PYGB, CYFP subunit, DYNC1LI, CD44, Fatty acid-binding protein, CoactosinLP, RAP-1A, ARPC5, UBR4, HSP70, Glycogen phosphorylase, PNPH, PSMD12, FRMPD3, Dynein 1, cytoplasmic, heavy chain, HSPA1A, Rap1, Tmc6, RAS, HSPA1B, PECAM1, 14-3-3
83	negative regulation of cellular process	6626	6.04354e-09	3.76739e-07	132	DNA2, PP2A cat (alpha), HSP90, Ephrin-B3, PSMC6, PSMD10 (Gankyrin), BIN1 (Amphiphysin II), PBXIP1, AEBP1, Endoplasmin, Ephrin-B receptors, GSTO1, PRDX4, Catalase, Neurexin 1-beta, A1M, GSTs, Fibulin-3, Alpha-fodrin, C4A protein, IGSF1, BDNF, IBP6, GSTM1, Peroxiredoxin, Tubulin beta, PSMA6, Neurexin beta, Plasminogen, Melanotransferrin, ICAM1, CD44, C4, EMAPII, DIS3L2, Fatty acid-binding protein, …
84	myeloid leukocyte mediated immunity	689	6.44554e-09	3.97015e-07	30	HSP90, PRDX4, N-Ras, Catalase, GSTs, Alpha-fodrin, Peroxiredoxin, Tubulin beta, PYGB, CYFP subunit, DYNC1LI, CD44, Fatty acid-binding protein, CoactosinLP, RAP-1A, ARPC5, UBR4, HSP70, Glycogen phosphorylase, PNPH, PSMD12, FRMPD3, Dynein 1, cytoplasmic, heavy chain, HSPA1A, Rap1, Tmc6, RAS, HSPA1B, PECAM1, 14-3-3
85	cellular response to chemical stimulus	4578	6.53347e-09	3.97696e-07	101	PP2A cat (alpha), HSP90, PSMC6, PSMD10 (Gankyrin), Endoplasmin, Ephrin-B receptors, hnRNP M, G-protein alpha-11, GSTO1, PRDX4, Catalase, Neurexin 1-beta, GSTs, E2N(UBC13), BDNF, GSTM1, Peroxiredoxin, PSMA6, Neurexin beta, CYFP subunit, DYNC1LI, ICAM1, CD44, LY6H, Fatty acid-binding protein, TALDO, ALDR, PNPase(old-35), ATP5H, RACK1, GSTM2, AKR1C3, RAP-1A, CAPZA, ALEX, PRDX2, Calcineurin A (cataly…
86	axon development	650	6.82209e-09	4.10436e-07	29	HSP90, Ephrin-B3, LGI1, Ephrin-B receptors, Neurexin 1-beta, Alpha-fodrin, BDNF, Tubulin beta, Neurexin beta, CYFP subunit, CNP1, CHL1, Calcineurin A (catalytic), LAMA2, Neurexin alpha, Ephrin-B receptor 2, SDFR1, NCAM1, Neurexin 1-alpha, CYFIP2, Plexin C1, ErbB2, Neuromodulin, Calcineurin A (beta), LKB1, Dystroglycan, Ephrin-B, CD166, NPTX1
87	protein localization	2879	7.03545e-09	4.18407e-07	73	HSP90, PSMD10 (Gankyrin), LGI1, EIF5A2, MACF1, Endoplasmin, Ephrin-B receptors, Ankyrin 1, Catalase, Neurexin 1-beta, GSTs, AP3M2, NTF2, Neurexin beta, Kinesin light chain, Metaxin 2, RACK1, RAP-1A, Calcineurin A (catalytic), HSP70, NAPG, PIP5KIII, Neurexin alpha, NA14, Calcineurin A (alpha), RPS5, QM, CaMK II alpha, WFS1, SCML2, APPL, Calnexin, TM9SF2, ES130 (p180), PNPH, SRP9, ADAM22, AP-3 mu s…
88	positive regulation of transport	1676	7.38777e-09	4.34367e-07	51	BIN1 (Amphiphysin II), Amphiphysin I, Ephrin-B receptors, hnRNP M, GSTO1, CD151, GSTs, C4A protein, GSTM1, NTF2, TSLC1, C4, EMAPII, Fatty acid-binding protein, RACK1, GSTM2, RAP-1A, ALEX, Calcineurin A (catalytic), HSP70, Calcineurin A (alpha), CaMK II alpha, WFS1, Ephrin-B receptor 2, APPL, DHE3, Fibrinogen beta, PON1, Dynein 1, cytoplasmic, heavy chain, APPL1, G-protein alpha-s, ErbB2, Connexin…
89	cellular protein localization	2109	8.93895e-09	5.19665e-07	59	HSP90, LGI1, MACF1, Endoplasmin, Ankyrin 1, Catalase, Neurexin 1-beta, GSTs, AP3M2, NTF2, Neurexin beta, Kinesin light chain, RAP-1A, Calcineurin A (catalytic), HSP70, NAPG, PIP5KIII, Neurexin alpha, NA14, Calcineurin A (alpha), RPS5, QM, CaMK II alpha, WFS1, SCML2, APPL, TM9SF2, SRP9, ADAM22, AP-3 mu subunits, VPS13C, SNAPs, Rabphilin-3A, COPB2, Pacsin 2, Neurexin 1-alpha, APPL1, SKP1, RANBP3, A…
90	cellular macromolecule localization	2119	1.0613e-08	6.04331e-07	59	HSP90, LGI1, MACF1, Endoplasmin, Ankyrin 1, Catalase, Neurexin 1-beta, GSTs, AP3M2, NTF2, Neurexin beta, Kinesin light chain, RAP-1A, Calcineurin A (catalytic), HSP70, NAPG, PIP5KIII, Neurexin alpha, NA14, Calcineurin A (alpha), RPS5, QM, CaMK II alpha, WFS1, SCML2, APPL, TM9SF2, SRP9, ADAM22, AP-3 mu subunits, VPS13C, SNAPs, Rabphilin-3A, COPB2, Pacsin 2, Neurexin 1-alpha, APPL1, SKP1, RANBP3, A…
91	neuron differentiation	1592	1.06289e-08	6.04331e-07	49	HSP90, Ephrin-B3, LGI1, Ephrin-B receptors, Neurexin 1-beta, Alpha-fodrin, BDNF, Tubulin beta, Neurexin beta, CYFP subunit, CNP1, CD44, CHL1, Calcineurin A (catalytic), LAMA2, HSP70, Neurexin alpha, MAP6, CaMK II alpha, Ephrin-B receptor 2, CRMP3, MTCH1, SNAPs, SDFR1, NCAM1, Neurexin 1-alpha, CYFIP2, Plexin C1, EFHD1, HSPA1A, ErbB2, Connexin 43, Pacsin, GABA-A receptor beta-2 subunit, Neuromoduli…
92	biological adhesion	1246	1.0887e-08	6.12274e-07	42	HSP90, LSAMP, Ephrin-B receptors, 90K, CD151, Neurexin 1-beta, A1M, LEC2, Neurexin beta, CYFP subunit, TSLC1, ICAM1, CD44, EMAPII, ALEX, CHL1, LAMA2, Neurexin alpha, Fibrinogen beta, ADAM22, Aggrecan, SDFR1, NCAM1, Neurexin 1-alpha, CYFIP2, Plexin C1, G-protein alpha-s, GNAS1, ITGA2, GNAS3, ADAM-TS13, F-spondin, Dystroglycan, Nephrocystin, PECAM1, Ephrin-B, CD166, LAMG1, MCAM, Thy-1, NECL4, TIM9 B
93	cellular metabolic process	9719	1.108e-08	6.16431e-07	174	DNA2, PP2A cat (alpha), HSP90, PSMC6, PSMD10 (Gankyrin), Gemin5, AEBP1, EIF5A2, Endoplasmin, LYRM7, Ephrin-B receptors, hnRNP M, MRCKalpha, GSTO1, PRDX4, Ankyrin 1, N-Ras, Catalase, A1M, GSTs, E2N(UBC13), Fibulin-3, Alpha-fodrin, C4A protein, BDNF, UGPA2, IBP6, GSTM1, Peroxiredoxin, PSMA6, PYGB, CNP1, Plasminogen, Melanotransferrin, ZNF294, ZFC3H1, CD44, C4, EMAPII, PM/SCL-75, DIS3L2, TATDN1, Fat…
94	regulation of cellular protein localization	835	1.16081e-08	6.38938e-07	33	PP2A cat (alpha), HSP90, Ephrin-B receptors, hnRNP M, Neurexin 1-beta, BDNF, NTF2, Neurexin beta, RACK1, RAP-1A, Calcineurin A (catalytic), HSP70, Fimbrin, Neurexin alpha, CaMK II alpha, Ephrin-B receptor 2, APPL, PP2A catalytic, SDFR1, HSP90AB2P, Neurexin 1-alpha, APPL1, ErbB2, 14-3-3 epsilon, Rap1, Pacsin, ANP32B (april), RAS, LKB1, Dystroglycan, TCP1-alpha, Ephrin-B, 14-3-3
95	cellular homeostasis	1398	1.22929e-08	6.69508e-07	45	DNA2, PP2A cat (alpha), HSP90, Endoplasmin, GSTO1, PRDX4, GSTs, GSTM1, Peroxiredoxin, Plasminogen, Melanotransferrin, ICAM1, Txl, RACK1, GSTM2, RAP-1A, PRDX2, Calcineurin A (catalytic), SLC17A7, Glycogen phosphorylase, Calcineurin A (alpha), PRDX3, WFS1, THADA, PP2A catalytic, PRDX1, SDFR1, SKP1, FAM82C, Connexin 43, 14-3-3 epsilon, Rap1, HXK1, EBP50, Calcineurin A (beta), ATP12A, PMCA4, Sphingom…
96	positive regulation of molecular function	2523	1.37257e-08	7.39759e-07	66	PP2A cat (alpha), HSP90, PSMD10 (Gankyrin), BIN1 (Amphiphysin II), Amphiphysin I, EPM2AIP1, Ephrin-B receptors, GSTO1, Catalase, Neurexin 1-beta, GSTs, E2N(UBC13), BDNF, GSTM1, Peroxiredoxin, PSMA6, Neurexin beta, CYFP subunit, ICAM1, CD44, Fatty acid-binding protein, RACK1, GSTM2, PP2A cat (beta), RAP-1A, ALEX, PRDX2, Calcineurin A (catalytic), HSP70, GARNL4, Neurexin alpha, Calcineurin A (alpha…
97	cell adhesion	1223	1.93361e-08	1.03139e-06	41	LSAMP, Ephrin-B receptors, 90K, CD151, Neurexin 1-beta, A1M, LEC2, Neurexin beta, CYFP subunit, TSLC1, ICAM1, CD44, EMAPII, ALEX, CHL1, LAMA2, Neurexin alpha, Fibrinogen beta, ADAM22, Aggrecan, SDFR1, NCAM1, Neurexin 1-alpha, CYFIP2, Plexin C1, G-protein alpha-s, GNAS1, ITGA2, GNAS3, ADAM-TS13, F-spondin, Dystroglycan, Nephrocystin, PECAM1, Ephrin-B, CD166, LAMG1, MCAM, Thy-1, NECL4, TIM9 B
98	macromolecule localization	3307	1.99767e-08	1.05469e-06	79	HSP90, PSMD10 (Gankyrin), LGI1, EIF5A2, MACF1, Endoplasmin, Ephrin-B receptors, Ankyrin 1, Catalase, Neurexin 1-beta, GSTs, AP3M2, NTF2, ATP9A, Neurexin beta, Kinesin light chain, Fatty acid-binding protein, Metaxin 2, PNPase(old-35), RACK1, RAP-1A, Calcineurin A (catalytic), FHR-4, HSP70, NAPG, PIP5KIII, Neurexin alpha, NA14, Calcineurin A (alpha), RPS5, QM, CaMK II alpha, WFS1, SCML2, APPL, Cal…
99	negative regulation of cell communication	1995	2.05372e-08	1.07333e-06	56	PP2A cat (alpha), HSP90, PSMC6, PSMD10 (Gankyrin), Ephrin-B receptors, GSTO1, A1M, GSTs, IGSF1, BDNF, IBP6, GSTM1, Peroxiredoxin, PSMA6, ICAM1, CD44, RACK1, GSTM2, PP2A cat (beta), Acid sphingomyelinase, RAP-1A, PRDX2, Calcineurin A (catalytic), HSP70, RKIP, Calcineurin A (alpha), WFS1, Ephrin-B receptor 2, APPL, IBP, Fibrinogen beta, PSMD12, PP2A catalytic, PSME1, RNF213, SG2NA, APPL1, HSPA1A, E…
100	negative regulation of signaling	1999	2.20038e-08	1.13848e-06	56	PP2A cat (alpha), HSP90, PSMC6, PSMD10 (Gankyrin), Ephrin-B receptors, GSTO1, A1M, GSTs, IGSF1, BDNF, IBP6, GSTM1, Peroxiredoxin, PSMA6, ICAM1, CD44, RACK1, GSTM2, PP2A cat (beta), Acid sphingomyelinase, RAP-1A, PRDX2, Calcineurin A (catalytic), HSP70, RKIP, Calcineurin A (alpha), WFS1, Ephrin-B receptor 2, APPL, IBP, Fibrinogen beta, PSMD12, PP2A catalytic, PSME1, RNF213, SG2NA, APPL1, HSPA1A, E…
101	cellular response to drug	771	2.2436e-08	1.14461e-06	31	PP2A cat (alpha), HSP90, Endoplasmin, G-protein alpha-11, GSTs, GSTM1, ICAM1, LY6H, Fatty acid-binding protein, ALDR, GSTM2, AKR1C3, RAP-1A, ALEX, Calcineurin A (catalytic), HSP70, Calcineurin A (alpha), PP2A catalytic, G-protein alpha-s, Aldose reductase, GNAS1, Rap1, EBP50, Calcineurin A (beta), GNAS3, DHPR, PMCA4, Sphingomyelinase, G-protein alpha-q/11, DDI1, Dynamin
102	positive regulation of response to stimulus	3619	2.25648e-08	1.14461e-06	84	HSP90, PSMC6, PSMD10 (Gankyrin), MACF1, Endoplasmin, Ephrin-B receptors, GSTO1, N-Ras, Catalase, Neurexin 1-beta, GSTs, E2N(UBC13), C4A protein, BDNF, GSTM1, Peroxiredoxin, Tubulin beta, PSMA6, Neurexin beta, CYFP subunit, TSLC1, Plasminogen, ICAM1, CD44, C4, Fatty acid-binding protein, ALDR, RACK1, GSTM2, AKR1C3, RAP-1A, ARPC5, ALEX, PRDX2, Calcineurin A (catalytic), HSP70, Neurexin alpha, RKIP,…
103	developmental process	8551	2.49474e-08	1.25318e-06	157	PP2A cat (alpha), HSP90, Ephrin-B3, LSAMP, BIN1 (Amphiphysin II), PBXIP1, LGI1, EIF5A2, MACF1, Ephrin-B receptors, G-protein alpha-11, PRDX4, CD151, Ankyrin 1, Catalase, Neurexin 1-beta, GSTs, Fibulin-3, Alpha-fodrin, BDNF, LEC2, GSTM1, Peroxiredoxin, Tubulin beta, PSMA6, Neurexin beta, CYFP subunit, TSLC1, CNP1, Plasminogen, ICAM1, CD44, LY6H, EMAPII, DIS3L2, Fatty acid-binding protein, ALDR, PN…
104	neurogenesis	2566	2.64103e-08	1.29466e-06	66	HSP90, Ephrin-B3, BIN1 (Amphiphysin II), LGI1, MACF1, Ephrin-B receptors, Neurexin 1-beta, GSTs, Fibulin-3, Alpha-fodrin, BDNF, Tubulin beta, Neurexin beta, CYFP subunit, CNP1, CD44, Fatty acid-binding protein, RAP-1A, CHL1, Calcineurin A (catalytic), LAMA2, HSP70, GARNL4, Neurexin alpha, MAP6, Calcineurin A (alpha), CaMK II alpha, B-FABP, Ephrin-B receptor 2, APPL, CRMP3, ADAM22, MTCH1, SNAPs, U…
105	protein-containing complex assembly involved in synapse maturation	4	2.65239e-08	1.29466e-06	4	Neurexin 1-beta, Neurexin beta, Neurexin alpha, Neurexin 1-alpha
106	post-embryonic body morphogenesis	4	2.65239e-08	1.29466e-06	4	ALEX, G-protein alpha-s, GNAS1, GNAS3
107	regulation of signal transduction	4389	2.9271e-08	1.4154e-06	96	DNA2, PP2A cat (alpha), HSP90, PSMC6, PSMD10 (Gankyrin), MACF1, Ephrin-B receptors, MRCKalpha, GSTO1, p164-RhoGEF, Catalase, Neurexin 1-beta, A1M, GSTs, E2N(UBC13), Fibulin-3, IGSF1, BDNF, IBP6, GSTM1, Peroxiredoxin, PSMA6, Neurexin beta, CYFP subunit, ICAM1, CD44, LY6H, EMAPII, Fatty acid-binding protein, ALDR, RACK1, GSTM2, PP2A cat (beta), Acid sphingomyelinase, AKR1C3, RAP-1A, ALEX, PRDX2, Ca…
108	metabolic process	10754	3.03787e-08	1.45537e-06	186	DNA2, PP2A cat (alpha), HGFA, HSP90, PSMC6, PSMD10 (Gankyrin), Gemin5, AEBP1, EIF5A2, Endoplasmin, LYRM7, Ephrin-B receptors, hnRNP M, MRCKalpha, GSTO1, PRDX4, Ankyrin 1, N-Ras, Catalase, A1M, GSTs, E2N(UBC13), Fibulin-3, Alpha-fodrin, C4A protein, BDNF, UGPA2, IBP6, GSTM1, Peroxiredoxin, PSMA6, MAN2C1, PYGB, CYFP subunit, CNP1, Plasminogen, Melanotransferrin, ZNF294, ZFC3H1, CD44, C4, EMAPII, PM…
109	negative regulation of ion transport	284	3.26034e-08	1.54762e-06	18	PP2A cat (alpha), BIN1 (Amphiphysin II), Ephrin-B receptors, GSTO1, GSTs, GSTM1, ICAM1, GSTM2, MAOB, Ephrin-B receptor 2, THADA, PP2A catalytic, 14-3-3 epsilon, Pacsin, EBP50, G-protein alpha-q/11, MAO, 14-3-3
110	protein localization to organelle	965	3.48206e-08	1.63783e-06	35	HSP90, LGI1, MACF1, Catalase, GSTs, NTF2, Calcineurin A (catalytic), HSP70, PIP5KIII, Calcineurin A (alpha), RPS5, QM, CaMK II alpha, APPL, SRP9, ADAM22, AP-3 mu subunits, VPS13C, Pacsin 2, APPL1, SKP1, ACOX2, 14-3-3 epsilon, Pacsin, Dynamin-1, ECH1, HXK1, PEX19, TIM9 A, MAPRE2(RP1), Dystroglycan, NPTX1, 14-3-3, TIM9 B, Dynamin
111	regulation of cellular protein metabolic process	3660	3.77072e-08	1.75763e-06	84	PP2A cat (alpha), HSP90, PSMC6, PSMD10 (Gankyrin), BIN1 (Amphiphysin II), Gemin5, EIF5A2, Endoplasmin, Ephrin-B receptors, N-Ras, Neurexin 1-beta, A1M, GSTs, E2N(UBC13), C4A protein, BDNF, Peroxiredoxin, Neurexin beta, CYFP subunit, Melanotransferrin, ZNF294, ICAM1, CD44, C4, Fatty acid-binding protein, RACK1, Acid sphingomyelinase, RAP-1A, ALEX, PRDX2, HSP70, Neurexin alpha, RKIP, APIP, PRDX3, Q…
112	synapse assembly	169	4.18593e-08	1.93375e-06	14	Ephrin-B receptors, Neurexin 1-beta, BDNF, Neurexin beta, TSLC1, Neurexin alpha, Ephrin-B receptor 2, SPOCK2, SDFR1, Neurexin 1-alpha, DNER, GABA-A receptor beta-2 subunit, Ephrin-B, Dynamin
113	organic substance metabolic process	10029	4.26653e-08	1.95354e-06	176	DNA2, PP2A cat (alpha), HGFA, HSP90, PSMC6, PSMD10 (Gankyrin), Gemin5, AEBP1, EIF5A2, Endoplasmin, Ephrin-B receptors, hnRNP M, MRCKalpha, GSTO1, PRDX4, Ankyrin 1, N-Ras, Catalase, A1M, GSTs, E2N(UBC13), Fibulin-3, Alpha-fodrin, C4A protein, UGPA2, IBP6, GSTM1, Peroxiredoxin, PSMA6, MAN2C1, PYGB, CYFP subunit, CNP1, Plasminogen, Melanotransferrin, ZNF294, ZFC3H1, CD44, C4, EMAPII, PM/SCL-75, DIS3…
114	negative regulation of cation transmembrane transport	144	4.62912e-08	2.10097e-06	13	PP2A cat (alpha), BIN1 (Amphiphysin II), Ephrin-B receptors, GSTO1, GSTs, GSTM1, GSTM2, Ephrin-B receptor 2, THADA, PP2A catalytic, 14-3-3 epsilon, EBP50, 14-3-3
115	myeloid leukocyte activation	798	4.88369e-08	2.19724e-06	31	HSP90, PRDX4, N-Ras, Catalase, GSTs, Alpha-fodrin, Peroxiredoxin, Tubulin beta, PYGB, CYFP subunit, DYNC1LI, CD44, Fatty acid-binding protein, CoactosinLP, RAP-1A, ARPC5, UBR4, HSP70, Glycogen phosphorylase, PNPH, PSMD12, FRMPD3, Dynein 1, cytoplasmic, heavy chain, HSPA1A, Rap1, Tmc6, RAS, HSPA1B, PECAM1, Thy-1, 14-3-3
116	regulation of transporter activity	432	4.96889e-08	2.21537e-06	22	PP2A cat (alpha), Ephrin-B receptors, GSTO1, Neurexin 1-beta, GSTs, GSTM1, Neurexin beta, GSTM2, HSP70, Neurexin alpha, Ephrin-B receptor 2, THADA, PP2A catalytic, Rabphilin-3A, PON1, Neurexin 1-alpha, Connexin 43, 14-3-3 epsilon, HXK1, EBP50, 14-3-3, Dynamin
117	trans-synaptic signaling, modulating synaptic transmission	28	5.00964e-08	2.21537e-06	7	Ephrin-B3, Ephrin-B receptors, BDNF, Plasminogen, Ephrin-B receptor 2, SDFR1, Ephrin-B
118	membrane biogenesis	58	5.1281e-08	2.24854e-06	9	Ephrin-B receptors, Neurexin 1-beta, Neurexin beta, Neurexin alpha, Ephrin-B receptor 2, Pacsin 2, Neurexin 1-alpha, Pacsin, PEX19
119	regulation of synaptic vesicle cycle	230	5.31641e-08	2.31098e-06	16	Neurexin 1-beta, Neurexin beta, CYFP subunit, RAP-1A, Calcineurin A (catalytic), SLC17A7, Neurexin alpha, CaMK II alpha, SNAPs, Neurexin 1-alpha, Rap1, LOC643752, Dynamin-1, SYP, Calcineurin A (beta), Dynamin
120	negative regulation of ion transmembrane transporter activity	121	5.39005e-08	2.31098e-06	12	PP2A cat (alpha), Ephrin-B receptors, GSTO1, GSTs, GSTM1, GSTM2, Ephrin-B receptor 2, THADA, PP2A catalytic, 14-3-3 epsilon, EBP50, 14-3-3
121	leukocyte activation	1369	5.40449e-08	2.31098e-06	43	HSP90, Ephrin-B receptors, PRDX4, CD151, N-Ras, Catalase, GSTs, Alpha-fodrin, Peroxiredoxin, Tubulin beta, PYGB, CYFP subunit, TSLC1, DYNC1LI, ICAM1, CD44, Fatty acid-binding protein, CoactosinLP, RAP-1A, ARPC5, PRDX2, UBR4, Calcineurin A (catalytic), HSP70, Glycogen phosphorylase, Calcineurin A (alpha), PNPH, PSMD12, FRMPD3, PRDX1, Dynein 1, cytoplasmic, heavy chain, HSPA1A, Connexin 43, Rap1, T…
122	drug catabolic process	231	5.64669e-08	2.39475e-06	16	PRDX4, Catalase, GSTs, Peroxiredoxin, Aminopeptidase P1, AKR1C3, PRDX2, MAOB, ALLC, PRDX3, PDPR, PRDX1, ADHX, DHPR, ALDH2, MAO
123	negative regulation of response to stimulus	2390	5.70951e-08	2.40171e-06	62	PP2A cat (alpha), HSP90, PSMC6, PSMD10 (Gankyrin), Ephrin-B receptors, GSTO1, Neurexin 1-beta, A1M, GSTs, IGSF1, BDNF, IBP6, GSTM1, Peroxiredoxin, PSMA6, Neurexin beta, Plasminogen, ICAM1, CD44, Fatty acid-binding protein, SCLY, RACK1, GSTM2, PP2A cat (beta), Acid sphingomyelinase, PRDX2, Calcineurin A (catalytic), HSP70, Neurexin alpha, RKIP, WFS1, B-FABP, Ephrin-B receptor 2, APPL, IBP, Fibrino…
124	cellular detoxification	147	5.91691e-08	2.46888e-06	13	GSTO1, PRDX4, Catalase, GSTs, GSTM1, Peroxiredoxin, Fatty acid-binding protein, GSTM2, PRDX2, PRDX3, PRDX1, Aldose reductase, ADHX
125	cellular response to organic substance	3824	6.1612e-08	2.55024e-06	86	PP2A cat (alpha), HSP90, PSMC6, PSMD10 (Gankyrin), Endoplasmin, hnRNP M, G-protein alpha-11, GSTO1, Catalase, GSTs, E2N(UBC13), BDNF, GSTM1, PSMA6, CYFP subunit, DYNC1LI, ICAM1, CD44, LY6H, Fatty acid-binding protein, TALDO, ALDR, PNPase(old-35), ATP5H, RACK1, GSTM2, AKR1C3, RAP-1A, CAPZA, ALEX, Calcineurin A (catalytic), HSP70, ATIC, Calcineurin A (alpha), CaMK II alpha, WFS1, APPL, IBP, Calnexi…
126	regulation of synapse organization	367	6.85189e-08	2.81363e-06	20	Ephrin-B receptors, Neurexin 1-beta, BDNF, LEC2, Tubulin beta, Neurexin beta, CYFP subunit, HSP70, Neurexin alpha, Ephrin-B receptor 2, UBE3A (E6-AP), Neurexin 1-alpha, Septin 11, Neuromodulin, Dystroglycan, BAI2, NPTX1, CAMKV, 14-3-3, Dynamin
127	postsynaptic membrane assembly	18	6.90941e-08	2.8149e-06	6	Ephrin-B receptors, Neurexin 1-beta, Neurexin beta, Neurexin alpha, Ephrin-B receptor 2, Neurexin 1-alpha
128	negative regulation of calcium ion transport	124	7.08731e-08	2.86483e-06	12	PP2A cat (alpha), BIN1 (Amphiphysin II), GSTO1, GSTs, GSTM1, ICAM1, GSTM2, THADA, PP2A catalytic, 14-3-3 epsilon, Pacsin, 14-3-3
129	cellular process	19190	7.6515e-08	3.0689e-06	282	KLC2, DNA2, PP2A cat (alpha), HSP90, Ephrin-B3, PSMC6, PSMD10 (Gankyrin), BIN1 (Amphiphysin II), Gemin5, PBXIP1, LGI1, AEBP1, Amphiphysin I, EIF5A2, MACF1, Endoplasmin, LYRM7, Ephrin-B receptors, hnRNP M, G-protein alpha-11, MRCKalpha, GSTO1, 90K, PRDX4, p164-RhoGEF, CD151, Ankyrin 1, N-Ras, Catalase, Neurexin 1-beta, A1M, GSTs, E2N(UBC13), Fibulin-3, Alpha-fodrin, C4A protein, BDNF, UGPA2, IBP6,…
130	organelle organization	4487	8.7607e-08	3.47177e-06	96	DNA2, PP2A cat (alpha), HSP90, BIN1 (Amphiphysin II), MACF1, Endoplasmin, LYRM7, MRCKalpha, p164-RhoGEF, Ankyrin 1, Catalase, Neurexin 1-beta, GSTs, E2N(UBC13), Alpha-fodrin, Peroxiredoxin, Tubulin beta, Neurexin beta, MPP2, TSLC1, CNP1, DYNC1LI, Kinesin light chain, DIS3L2, PNPase(old-35), ATP5H, PP2A cat (beta), ARPC5, CAPZA, C10orf119, Calcineurin A (catalytic), RING1, HSP70, SLC17A7, Fimbrin,…
131	anatomical structure development	7970	8.79014e-08	3.47177e-06	147	PP2A cat (alpha), HSP90, Ephrin-B3, LSAMP, BIN1 (Amphiphysin II), PBXIP1, LGI1, MACF1, Ephrin-B receptors, G-protein alpha-11, PRDX4, CD151, Ankyrin 1, Catalase, Neurexin 1-beta, GSTs, Fibulin-3, Alpha-fodrin, BDNF, LEC2, Peroxiredoxin, Tubulin beta, PSMA6, Neurexin beta, CYFP subunit, TSLC1, CNP1, Plasminogen, ICAM1, CD44, LY6H, EMAPII, Fatty acid-binding protein, ALDR, PNPase(old-35), RACK1, Ac…
132	homeostatic process	2534	8.8942e-08	3.48626e-06	64	DNA2, PP2A cat (alpha), HSP90, EIF5A2, Endoplasmin, GSTO1, PRDX4, Ankyrin 1, GSTs, GSTM1, Peroxiredoxin, Plasminogen, Melanotransferrin, ICAM1, Fatty acid-binding protein, ALDR, Txl, RACK1, GSTM2, RAP-1A, ALEX, PRDX2, Calcineurin A (catalytic), HSP70, SLC17A7, Glycogen phosphorylase, Calcineurin A (alpha), PRDX3, WFS1, APPL, IBP, THADA, PP2A catalytic, PRDX1, SDFR1, ZFX, G-protein alpha-s, HSPA1A…
133	regulation of protein localization to membrane	338	9.04833e-08	3.52001e-06	19	Ephrin-B receptors, Neurexin 1-beta, Neurexin beta, RACK1, RAP-1A, Calcineurin A (catalytic), Fimbrin, Neurexin alpha, CaMK II alpha, Ephrin-B receptor 2, APPL, Neurexin 1-alpha, APPL1, ErbB2, 14-3-3 epsilon, Rap1, RAS, Dystroglycan, 14-3-3
134	regulation of transmembrane transporter activity	410	9.15709e-08	3.53573e-06	21	PP2A cat (alpha), Ephrin-B receptors, GSTO1, Neurexin 1-beta, GSTs, GSTM1, Neurexin beta, GSTM2, HSP70, Neurexin alpha, Ephrin-B receptor 2, THADA, PP2A catalytic, Rabphilin-3A, Neurexin 1-alpha, Connexin 43, 14-3-3 epsilon, HXK1, EBP50, 14-3-3, Dynamin
135	regulation of ion transport	1100	9.36907e-08	3.59078e-06	37	PP2A cat (alpha), BIN1 (Amphiphysin II), Ephrin-B receptors, GSTO1, Neurexin 1-beta, GSTs, GSTM1, Neurexin beta, ICAM1, Fatty acid-binding protein, GSTM2, ALEX, HSP70, Neurexin alpha, MAOB, CaMK II alpha, WFS1, Ephrin-B receptor 2, THADA, PP2A catalytic, Rabphilin-3A, Neurexin 1-alpha, G-protein alpha-s, Connexin 43, GNAS1, 14-3-3 epsilon, Pacsin, HXK1, EBP50, GNAS3, PMCA4, G-protein alpha-q/11, …
136	establishment of protein localization to organelle	567	9.80726e-08	3.72511e-06	25	HSP90, MACF1, Catalase, GSTs, NTF2, Calcineurin A (catalytic), HSP70, Calcineurin A (alpha), RPS5, QM, APPL, SRP9, AP-3 mu subunits, VPS13C, APPL1, ACOX2, Dynamin-1, ECH1, HXK1, PEX19, TIM9 A, Dystroglycan, 14-3-3, TIM9 B, Dynamin
137	negative regulation of transmembrane transport	210	9.86355e-08	3.72511e-06	15	PP2A cat (alpha), BIN1 (Amphiphysin II), Ephrin-B receptors, GSTO1, GSTs, GSTM1, Fatty acid-binding protein, GSTM2, Ephrin-B receptor 2, APPL, THADA, PP2A catalytic, 14-3-3 epsilon, EBP50, 14-3-3
138	leukocyte mediated immunity	1108	1.12286e-07	4.20992e-06	37	HSP90, Ephrin-B receptors, PRDX4, N-Ras, Catalase, GSTs, Alpha-fodrin, C4A protein, Peroxiredoxin, Tubulin beta, PYGB, CYFP subunit, TSLC1, DYNC1LI, ICAM1, CD44, C4, Fatty acid-binding protein, CoactosinLP, RAP-1A, ARPC5, UBR4, HSP70, Glycogen phosphorylase, PNPH, PSMD12, BTN3A2, FRMPD3, PRDX1, Dynein 1, cytoplasmic, heavy chain, HSPA1A, Rap1, Tmc6, RAS, HSPA1B, PECAM1, 14-3-3
139	positive regulation of signal transduction	2381	1.16595e-07	4.34003e-06	61	HSP90, PSMC6, PSMD10 (Gankyrin), MACF1, Ephrin-B receptors, GSTO1, Catalase, Neurexin 1-beta, GSTs, E2N(UBC13), BDNF, GSTM1, Peroxiredoxin, PSMA6, Neurexin beta, CYFP subunit, ICAM1, CD44, Fatty acid-binding protein, ALDR, RACK1, GSTM2, AKR1C3, RAP-1A, ALEX, PRDX2, Calcineurin A (catalytic), HSP70, Neurexin alpha, RKIP, Calcineurin A (alpha), Ephrin-B receptor 2, APPL, IBP, Fibrinogen beta, PSMD1…
140	regulation of protein metabolic process	3885	1.25969e-07	4.65546e-06	86	PP2A cat (alpha), HSP90, PSMC6, PSMD10 (Gankyrin), BIN1 (Amphiphysin II), Gemin5, EIF5A2, Endoplasmin, Ephrin-B receptors, N-Ras, Neurexin 1-beta, A1M, GSTs, E2N(UBC13), C4A protein, BDNF, Peroxiredoxin, Neurexin beta, CYFP subunit, Melanotransferrin, ZNF294, ICAM1, CD44, C4, Fatty acid-binding protein, tcag7.1314, RACK1, Acid sphingomyelinase, RAP-1A, ALEX, PRDX2, HSP70, Neurexin alpha, RKIP, AP…
141	positive regulation of biological process	8451	1.29927e-07	4.76766e-06	153	DNA2, PP2A cat (alpha), HSP90, Ephrin-B3, PSMC6, PSMD10 (Gankyrin), BIN1 (Amphiphysin II), LGI1, Amphiphysin I, EIF5A2, EPM2AIP1, MACF1, Endoplasmin, Ephrin-B receptors, hnRNP M, GSTO1, p164-RhoGEF, CD151, Ankyrin 1, N-Ras, Catalase, Neurexin 1-beta, GSTs, E2N(UBC13), Fibulin-3, C4A protein, BDNF, LEC2, GSTM1, Peroxiredoxin, NTF2, Tubulin beta, PSMA6, Neurexin beta, MPP2, CYFP subunit, TSLC1, Pla…
142	negative regulation of calcium ion transmembrane transport	86	1.5592e-07	5.6812e-06	10	PP2A cat (alpha), BIN1 (Amphiphysin II), GSTO1, GSTs, GSTM1, GSTM2, THADA, PP2A catalytic, 14-3-3 epsilon, 14-3-3
143	leukocyte activation involved in immune response	842	1.60412e-07	5.80399e-06	31	HSP90, PRDX4, N-Ras, Catalase, GSTs, Alpha-fodrin, Peroxiredoxin, Tubulin beta, PYGB, CYFP subunit, DYNC1LI, ICAM1, CD44, Fatty acid-binding protein, CoactosinLP, RAP-1A, ARPC5, UBR4, HSP70, Glycogen phosphorylase, PNPH, PSMD12, FRMPD3, Dynein 1, cytoplasmic, heavy chain, HSPA1A, Rap1, Tmc6, RAS, HSPA1B, PECAM1, 14-3-3
144	movement of cell or subcellular component	2178	1.64464e-07	5.90928e-06	57	KLC2, HSP90, Ephrin-B3, LGI1, MACF1, Ephrin-B receptors, MRCKalpha, CD151, Neurexin 1-beta, Alpha-fodrin, BDNF, AP3M2, Tubulin beta, Neurexin beta, CYFP subunit, Plasminogen, DYNC1LI, ICAM1, CD44, Kinesin light chain, EMAPII, ARPC5, CHL1, LAMA2, HSP70, Neurexin alpha, NA14, MAP6, Ephrin-B receptor 2, Tubulin beta 6, CRMP3, AP-3 mu subunits, DNAH2, C10orf92, DYNC1LI2, SDFR1, NCAM1, Dynein 1, cytop…
145	regulation of postsynaptic membrane neurotransmitter receptor levels	87	1.7419e-07	6.18528e-06	10	LGI1, CaMK II alpha, ADAM22, C9orf4, 14-3-3 epsilon, Dynamin-1, Ephrin-B, NPTX1, 14-3-3, Dynamin
146	response to endogenous stimulus	2698	1.74536e-07	6.18528e-06	66	PP2A cat (alpha), HSP90, EPM2AIP1, Endoplasmin, hnRNP M, G-protein alpha-11, Catalase, GSTs, BDNF, GSTM1, CYFP subunit, DYNC1LI, ICAM1, CD44, LY6H, Fatty acid-binding protein, ALDR, PNPase(old-35), SCLY, ATP5H, GSTM2, AKR1C3, RAP-1A, ALEX, HSP70, RKIP, MAOB, CaMK II alpha, APPL, IBP, Fibrinogen beta, PP2A catalytic, PGHD, SG2NA, DYNC1LI2, UBE3A (E6-AP), ARPC1, Dynein 1, cytoplasmic, heavy chain, …
147	cell activation involved in immune response	846	1.77921e-07	6.26234e-06	31	HSP90, PRDX4, N-Ras, Catalase, GSTs, Alpha-fodrin, Peroxiredoxin, Tubulin beta, PYGB, CYFP subunit, DYNC1LI, ICAM1, CD44, Fatty acid-binding protein, CoactosinLP, RAP-1A, ARPC5, UBR4, HSP70, Glycogen phosphorylase, PNPH, PSMD12, FRMPD3, Dynein 1, cytoplasmic, heavy chain, HSPA1A, Rap1, Tmc6, RAS, HSPA1B, PECAM1, 14-3-3
148	regulation of ion transmembrane transporter activity	391	1.9057e-07	6.66223e-06	20	PP2A cat (alpha), Ephrin-B receptors, GSTO1, Neurexin 1-beta, GSTs, GSTM1, Neurexin beta, GSTM2, HSP70, Neurexin alpha, Ephrin-B receptor 2, THADA, PP2A catalytic, Rabphilin-3A, Neurexin 1-alpha, 14-3-3 epsilon, HXK1, EBP50, 14-3-3, Dynamin
149	regulation of protein localization to cell periphery	221	1.91894e-07	6.6635e-06	15	Ephrin-B receptors, Neurexin 1-beta, Neurexin beta, RACK1, RAP-1A, Fimbrin, Neurexin alpha, CaMK II alpha, Ephrin-B receptor 2, APPL, Neurexin 1-alpha, APPL1, Rap1, RAS, Dystroglycan
150	antibiotic catabolic process	88	1.94314e-07	6.70254e-06	10	PRDX4, Catalase, Peroxiredoxin, AKR1C3, PRDX2, PRDX3, PRDX1, Aldose reductase, ADHX, ALDH2
151	regulation of cell projection organization	1134	1.99485e-07	6.80469e-06	37	HSP90, Ephrin-B3, MACF1, Ephrin-B receptors, Neurexin 1-beta, Fibulin-3, BDNF, Tubulin beta, Neurexin beta, CYFP subunit, ICAM1, CD44, RAP-1A, Calcineurin A (catalytic), HSP70, Fimbrin, GARNL4, Neurexin alpha, MAP6, Calcineurin A (alpha), Ephrin-B receptor 2, UBE3A (E6-AP), SDFR1, Neurexin 1-alpha, Plexin C1, ITGA2, Rap1, Tubulin beta 2B, Pacsin, Neuromodulin, RAS, LKB1, Ephrin-B, APG5, Thy-1, 14…
152	generation of neurons	2418	1.99906e-07	6.80469e-06	61	HSP90, Ephrin-B3, BIN1 (Amphiphysin II), LGI1, MACF1, Ephrin-B receptors, Neurexin 1-beta, Fibulin-3, Alpha-fodrin, BDNF, Tubulin beta, Neurexin beta, CYFP subunit, CNP1, CD44, RAP-1A, CHL1, Calcineurin A (catalytic), LAMA2, HSP70, GARNL4, Neurexin alpha, MAP6, Calcineurin A (alpha), CaMK II alpha, Ephrin-B receptor 2, APPL, CRMP3, MTCH1, SNAPs, UBE3A (E6-AP), SDFR1, NCAM1, Neurexin 1-alpha, CYFI…
153	regulation of molecular function	4373	2.05241e-07	6.94063e-06	93	PP2A cat (alpha), HSP90, PSMD10 (Gankyrin), BIN1 (Amphiphysin II), Amphiphysin I, EPM2AIP1, Endoplasmin, Ephrin-B receptors, GSTO1, Catalase, Neurexin 1-beta, A1M, GSTs, E2N(UBC13), Fibulin-3, C4A protein, BDNF, GSTM1, Peroxiredoxin, PSMA6, Neurexin beta, CYFP subunit, ICAM1, CD44, C4, LY6H, EMAPII, Fatty acid-binding protein, RACK1, GSTM2, PP2A cat (beta), Acid sphingomyelinase, RAP-1A, ALEX, PR…
154	monosaccharide biosynthetic process	68	2.12112e-07	7.01291e-06	9	GSTO1, GSTs, TALDO, ALDR, PYC, MDH1, Aldose reductase, AATM, GPD1
155	negative regulation of calcium ion transmembrane transporter activity	68	2.12112e-07	7.01291e-06	9	PP2A cat (alpha), GSTO1, GSTs, GSTM1, GSTM2, THADA, PP2A catalytic, 14-3-3 epsilon, 14-3-3
156	postsynaptic density organization	34	2.13078e-07	7.01291e-06	7	Neurexin 1-beta, Neurexin beta, MPP2, TSLC1, HSP70, Neurexin alpha, Neurexin 1-alpha
157	negative regulation of transporter activity	137	2.13304e-07	7.01291e-06	12	PP2A cat (alpha), Ephrin-B receptors, GSTO1, GSTs, GSTM1, GSTM2, Ephrin-B receptor 2, THADA, PP2A catalytic, 14-3-3 epsilon, EBP50, 14-3-3
158	negative regulation of ion transmembrane transport	164	2.14155e-07	7.01291e-06	13	PP2A cat (alpha), BIN1 (Amphiphysin II), Ephrin-B receptors, GSTO1, GSTs, GSTM1, GSTM2, Ephrin-B receptor 2, THADA, PP2A catalytic, 14-3-3 epsilon, EBP50, 14-3-3
159	membrane organization	1238	2.23107e-07	7.2601e-06	39	PP2A cat (alpha), HSP90, BIN1 (Amphiphysin II), Amphiphysin I, Ephrin-B receptors, Neurexin 1-beta, ATP9A, Neurexin beta, CNP1, Fatty acid-binding protein, ATP5H, ARPC5, Calcineurin A (catalytic), HSP70, NAPG, Neurexin alpha, CaMK II alpha, Ephrin-B receptor 2, ARL6IP2, PP2A catalytic, MTCH1, ARPC1A, SNAPs, VPS8, Pacsin 2, ARPC1, Neurexin 1-alpha, HSPA1A, YKT6, ANKFY1, 14-3-3 epsilon, Pacsin, Dyn…
160	membrane assembly	50	2.24783e-07	7.26892e-06	8	Ephrin-B receptors, Neurexin 1-beta, Neurexin beta, Neurexin alpha, Ephrin-B receptor 2, Pacsin 2, Neurexin 1-alpha, Pacsin
161	regulation of metal ion transport	638	2.49627e-07	8.02217e-06	26	PP2A cat (alpha), BIN1 (Amphiphysin II), GSTO1, GSTs, GSTM1, ICAM1, GSTM2, ALEX, HSP70, CaMK II alpha, WFS1, THADA, PP2A catalytic, G-protein alpha-s, Connexin 43, GNAS1, 14-3-3 epsilon, Pacsin, EBP50, GNAS3, PMCA4, G-protein alpha-q/11, APG5, Thy-1, 14-3-3, Dynamin
162	antibiotic metabolic process	167	2.6429e-07	8.44098e-06	13	PRDX4, Catalase, Peroxiredoxin, ALDR, AKR1C3, PRDX2, MAOB, PRDX3, PRDX1, Aldose reductase, ADHX, ALDH2, MAO
163	multicellular organism development	7462	2.83414e-07	8.99622e-06	138	PP2A cat (alpha), HSP90, Ephrin-B3, LSAMP, BIN1 (Amphiphysin II), PBXIP1, LGI1, MACF1, Ephrin-B receptors, G-protein alpha-11, PRDX4, Ankyrin 1, Catalase, Neurexin 1-beta, GSTs, Fibulin-3, Alpha-fodrin, BDNF, LEC2, Peroxiredoxin, Tubulin beta, PSMA6, Neurexin beta, CYFP subunit, TSLC1, CNP1, Plasminogen, ICAM1, CD44, LY6H, EMAPII, Fatty acid-binding protein, ALDR, PNPase(old-35), RACK1, Acid sphi…
164	organonitrogen compound metabolic process	6840	3.18845e-07	1.00592e-05	129	PP2A cat (alpha), HGFA, HSP90, PSMC6, PSMD10 (Gankyrin), Gemin5, AEBP1, EIF5A2, Endoplasmin, Ephrin-B receptors, MRCKalpha, GSTO1, PRDX4, Ankyrin 1, N-Ras, Catalase, A1M, GSTs, E2N(UBC13), Fibulin-3, Alpha-fodrin, C4A protein, IBP6, GSTM1, Peroxiredoxin, PSMA6, CYFP subunit, Plasminogen, Melanotransferrin, ZNF294, CD44, C4, EMAPII, Fatty acid-binding protein, ALDR, SCLY, PYC, ATP5H, tcag7.1314, R…
165	postsynaptic specialization organization	36	3.2345e-07	1.01426e-05	7	Neurexin 1-beta, Neurexin beta, MPP2, TSLC1, HSP70, Neurexin alpha, Neurexin 1-alpha
166	protein-containing complex assembly	2281	3.28782e-07	1.02477e-05	58	PP2A cat (alpha), HSP90, PSMD10 (Gankyrin), BIN1 (Amphiphysin II), Gemin5, LGI1, LYRM7, G-protein alpha-11, Catalase, Neurexin 1-beta, GSTs, Tubulin beta, Neurexin beta, MPP2, DYNC1LI, PNPase(old-35), CAPZA, HSP70, NAPG, WDR77, Neurexin alpha, ATL3, APIP, Aquaporin 5, RPS5, QM, Tubulin beta 6, APPL, Fibrinogen beta, ARL6IP2, PP2A catalytic, SNAPs, eIF2S1, p53BP1, RNF213, DYNC1LI2, Dynein 1, cytop…
167	regulation of hydrolase activity	1838	3.4638e-07	1.07315e-05	50	PP2A cat (alpha), HSP90, BIN1 (Amphiphysin II), Amphiphysin I, Endoplasmin, Ephrin-B receptors, A1M, C4A protein, BDNF, Peroxiredoxin, CYFP subunit, ICAM1, CD44, C4, Fatty acid-binding protein, RACK1, RAP-1A, ALEX, HSP70, GARNL4, RKIP, PRDX3, PPP1R11, IBP, PP2A catalytic, PSME1, MTCH1, SNAPs, SPOCK2, WFDC6, CYFIP2, Plexin C1, G-protein alpha-s, HSPA1A, ErbB2, RANBP3, GNAS1, ITGA2, 14-3-3 epsilon,…
168	heterophilic cell-cell adhesion via plasma membrane cell adhesion molecules	72	3.50267e-07	1.07874e-05	9	Neurexin 1-beta, LEC2, Neurexin beta, TSLC1, ICAM1, Neurexin alpha, Neurexin 1-alpha, CD166, MCAM
169	regulation of postsynaptic specialization assembly	23	3.55946e-07	1.08333e-05	6	Neurexin 1-beta, Neurexin beta, Neurexin alpha, Neurexin 1-alpha, Neuromodulin, NPTX1
170	regulation of postsynapse assembly	23	3.55946e-07	1.08333e-05	6	Neurexin 1-beta, Neurexin beta, Neurexin alpha, Neurexin 1-alpha, Neuromodulin, NPTX1
171	positive regulation of cellular component biogenesis	738	3.618e-07	1.09471e-05	28	HSP90, PSMC6, BIN1 (Amphiphysin II), Ephrin-B receptors, Neurexin 1-beta, BDNF, LEC2, Neurexin beta, CYFP subunit, ICAM1, RACK1, ARPC5, HSP70, Neurexin alpha, Ephrin-B receptor 2, ARPC1A, ARPC1, Dynein 1, cytoplasmic, heavy chain, Neurexin 1-alpha, HSPA1A, RAS, HSPA1B, Sphingomyelinase, Dystroglycan, Nephrocystin, BAI2, Thy-1, Dynamin
172	positive regulation of presynapse assembly	6	3.8984e-07	1.14604e-05	4	Neurexin 1-beta, Neurexin beta, Neurexin alpha, Neurexin 1-alpha
173	regulation of presynaptic active zone assembly	6	3.8984e-07	1.14604e-05	4	Neurexin 1-beta, Neurexin beta, Neurexin alpha, Neurexin 1-alpha
174	regulation of parathyroid hormone secretion	6	3.8984e-07	1.14604e-05	4	ALEX, G-protein alpha-s, GNAS1, GNAS3
175	positive regulation of presynaptic active zone assembly	6	3.8984e-07	1.14604e-05	4	Neurexin 1-beta, Neurexin beta, Neurexin alpha, Neurexin 1-alpha
176	guanylate kinase-associated protein clustering	6	3.8984e-07	1.14604e-05	4	Neurexin 1-beta, Neurexin beta, Neurexin alpha, Neurexin 1-alpha
177	neuron recognition	73	3.95067e-07	1.15485e-05	9	Ephrin-B3, Ephrin-B receptors, BDNF, Ephrin-B receptor 2, SDFR1, NCAM1, Neuromodulin, Ephrin-B, 14-3-3
178	cognition	570	4.10527e-07	1.1933e-05	24	Amphiphysin I, Ephrin-B receptors, Neurexin 1-beta, BDNF, Neurexin beta, CYFP subunit, ALEX, CHL1, Calcineurin A (catalytic), SLC17A7, Neurexin alpha, Ephrin-B receptor 2, DHE3, SDFR1, NCAM1, Neurexin 1-alpha, G-protein alpha-s, GNAS1, RAS, Calcineurin A (beta), GNAS3, Dynein, axonemal, heavy chains, DARPP-32, VDAC 1
179	cellular response to nitrogen compound	1272	4.42211e-07	1.27821e-05	39	PP2A cat (alpha), HSP90, Endoplasmin, hnRNP M, G-protein alpha-11, GSTs, BDNF, GSTM1, CYFP subunit, ICAM1, LY6H, ALDR, ATP5H, GSTM2, AKR1C3, RAP-1A, ALEX, HSP70, CaMK II alpha, APPL, IBP, PP2A catalytic, Dynein 1, cytoplasmic, heavy chain, APPL1, G-protein alpha-s, Aldose reductase, GNAS1, Rap1, LOC643752, GABA-A receptor beta-2 subunit, EBP50, GNAS3, PMCA4, Sphingomyelinase, G-protein alpha-q/11…
180	regulation of plasma membrane bounded cell projection organization	1123	4.50289e-07	1.29433e-05	36	HSP90, Ephrin-B3, MACF1, Ephrin-B receptors, Neurexin 1-beta, Fibulin-3, BDNF, Tubulin beta, Neurexin beta, CYFP subunit, ICAM1, CD44, RAP-1A, Calcineurin A (catalytic), HSP70, Fimbrin, GARNL4, Neurexin alpha, MAP6, Calcineurin A (alpha), Ephrin-B receptor 2, UBE3A (E6-AP), SDFR1, Neurexin 1-alpha, Plexin C1, Rap1, Tubulin beta 2B, Pacsin, Neuromodulin, RAS, LKB1, Ephrin-B, APG5, Thy-1, 14-3-3, D…
181	synaptic vesicle cycle	205	4.5691e-07	1.30611e-05	14	BIN1 (Amphiphysin II), Amphiphysin I, Neurexin 1-beta, Neurexin beta, HSP70, SLC17A7, Neurexin alpha, Calnexin, SNAPs, Neurexin 1-alpha, Pacsin, Dynamin-1, SYP, Dynamin
182	regulation of cation transmembrane transport	533	4.71577e-07	1.34062e-05	23	PP2A cat (alpha), BIN1 (Amphiphysin II), Ephrin-B receptors, GSTO1, Neurexin 1-beta, GSTs, GSTM1, Neurexin beta, GSTM2, HSP70, Neurexin alpha, Ephrin-B receptor 2, THADA, PP2A catalytic, Rabphilin-3A, Neurexin 1-alpha, 14-3-3 epsilon, EBP50, PMCA4, APG5, Thy-1, 14-3-3, Dynamin
183	organonitrogen compound catabolic process	1380	4.93663e-07	1.39574e-05	41	HSP90, PSMC6, PSMD10 (Gankyrin), Endoplasmin, A1M, GSTs, E2N(UBC13), PSMA6, Plasminogen, ZNF294, CD44, SCLY, PP2A cat (beta), Acid sphingomyelinase, Aminopeptidase P1, UBR4, HSP70, MAOB, ALLC, PPP1R11, WFS1, PDPR, CRMP3, DHE3, PNPH, PSMD12, Lumican, PP2A catalytic, PSME1, Aggrecan, RNF213, UBE3A (E6-AP), UGCGL1, SKP1, ADAM-TS13, DHPR, TRIM2, Sphingomyelinase, AATM, MAO, DDI1
184	regulation of protein polymerization	306	5.12508e-07	1.44115e-05	17	HSP90, BIN1 (Amphiphysin II), Alpha-fodrin, Tubulin beta, CYFP subunit, ICAM1, CoactosinLP, ARPC5, CAPZA, HSP70, ARPC1A, ARPC1, HSPA1A, VDAC 2, HSPA1B, PECAM1, CAPZA1
185	cellular response to organonitrogen compound	1182	5.46816e-07	1.52931e-05	37	PP2A cat (alpha), HSP90, Endoplasmin, hnRNP M, G-protein alpha-11, GSTs, BDNF, GSTM1, CYFP subunit, ICAM1, ALDR, ATP5H, GSTM2, AKR1C3, RAP-1A, ALEX, HSP70, CaMK II alpha, APPL, IBP, PP2A catalytic, Dynein 1, cytoplasmic, heavy chain, APPL1, G-protein alpha-s, Aldose reductase, GNAS1, Rap1, LOC643752, GABA-A receptor beta-2 subunit, EBP50, GNAS3, PMCA4, Sphingomyelinase, G-protein alpha-q/11, 14-3…
186	energy derivation by oxidation of organic compounds	344	5.67048e-07	1.57737e-05	18	LYRM7, Catalase, BDNF, UGPA2, PYGB, MDH1, ALEX, PDH beta, Glycogen phosphorylase, SDHB, G-protein alpha-s, NDUFB7, GNAS1, NDUFA2, GNAS3, PYGM, GPD1, ETFB
187	regulation of intracellular signal transduction	2552	5.74122e-07	1.58851e-05	62	DNA2, PP2A cat (alpha), HSP90, PSMD10 (Gankyrin), Ephrin-B receptors, MRCKalpha, GSTO1, p164-RhoGEF, Catalase, Neurexin 1-beta, A1M, GSTs, E2N(UBC13), GSTM1, Peroxiredoxin, Neurexin beta, ICAM1, CD44, RACK1, GSTM2, PP2A cat (beta), Acid sphingomyelinase, AKR1C3, RAP-1A, ALEX, PRDX2, Calcineurin A (catalytic), HSP70, GARNL4, Neurexin alpha, RKIP, APIP, Calcineurin A (alpha), WFS1, Ephrin-B recepto…
188	regulation of synapse maturation	25	6.11117e-07	1.68187e-05	6	Neurexin 1-beta, LEC2, Neurexin beta, Neurexin alpha, Neurexin 1-alpha, 14-3-3
189	chemical homeostasis	1712	6.35625e-07	1.74007e-05	47	PP2A cat (alpha), HSP90, EIF5A2, Endoplasmin, GSTO1, Ankyrin 1, GSTs, GSTM1, Melanotransferrin, ICAM1, Fatty acid-binding protein, ALDR, RACK1, GSTM2, RAP-1A, ALEX, Calcineurin A (catalytic), Glycogen phosphorylase, Calcineurin A (alpha), WFS1, APPL, IBP, THADA, PP2A catalytic, SDFR1, G-protein alpha-s, SKP1, ACOX2, FAM82C, Connexin 43, Aldose reductase, GNAS1, 14-3-3 epsilon, Rap1, HXK1, EBP50, …
190	negative regulation of signal transduction	1823	6.55906e-07	1.78614e-05	49	PP2A cat (alpha), HSP90, PSMC6, PSMD10 (Gankyrin), Ephrin-B receptors, GSTO1, A1M, GSTs, IGSF1, BDNF, IBP6, GSTM1, Peroxiredoxin, PSMA6, ICAM1, CD44, RACK1, GSTM2, PP2A cat (beta), Acid sphingomyelinase, PRDX2, HSP70, RKIP, WFS1, Ephrin-B receptor 2, APPL, IBP, Fibrinogen beta, PSMD12, PP2A catalytic, PSME1, RNF213, SG2NA, APPL1, HSPA1A, ErbB2, VDAC 2, Dynamin-1, EBP50, NIPA, HSPA1B, PMCA4, LKB1,…
191	establishment of protein localization	2109	7.33325e-07	1.98651e-05	54	HSP90, EIF5A2, MACF1, Endoplasmin, Ephrin-B receptors, Catalase, Neurexin 1-beta, GSTs, AP3M2, NTF2, Neurexin beta, Kinesin light chain, Metaxin 2, RAP-1A, Calcineurin A (catalytic), HSP70, NAPG, Neurexin alpha, NA14, Calcineurin A (alpha), RPS5, QM, WFS1, APPL, Calnexin, ES130 (p180), PNPH, SRP9, AP-3 mu subunits, VPS13C, SNAPs, Rabphilin-3A, BTN3A2, COPB2, VPS8, Neurexin 1-alpha, APPL1, YKT6, R…
192	Golgi vesicle transport	466	7.52194e-07	2.02701e-05	21	KLC2, MACF1, Ankyrin 1, Alpha-fodrin, ATP9A, DYNC1LI, Kinesin light chain, CAPZA, NAPG, ATL3, ARL6IP2, VPS13C, SNAPs, DYNC1LI2, COPB2, Dynein 1, cytoplasmic, heavy chain, YKT6, Dynactin (p62), ANKFY1, CAPZA1, Dynamin
193	regulation of transmembrane transport	860	7.93202e-07	2.12644e-05	30	PP2A cat (alpha), BIN1 (Amphiphysin II), Ephrin-B receptors, GSTO1, Neurexin 1-beta, GSTs, GSTM1, Neurexin beta, Fatty acid-binding protein, GSTM2, RAP-1A, HSP70, Neurexin alpha, Ephrin-B receptor 2, APPL, THADA, PP2A catalytic, Rabphilin-3A, Neurexin 1-alpha, APPL1, Connexin 43, 14-3-3 epsilon, Rap1, HXK1, EBP50, PMCA4, APG5, Thy-1, 14-3-3, Dynamin
194	response to hormone	1836	8.05382e-07	2.14796e-05	49	PP2A cat (alpha), EPM2AIP1, G-protein alpha-11, Catalase, GSTs, BDNF, GSTM1, CYFP subunit, ICAM1, LY6H, Fatty acid-binding protein, ALDR, PNPase(old-35), SCLY, AKR1C3, ALEX, HSP70, RKIP, MAOB, CaMK II alpha, APPL, IBP, Fibrinogen beta, PP2A catalytic, PGHD, SG2NA, UBE3A (E6-AP), ARPC1, Dynein 1, cytoplasmic, heavy chain, APPL1, G-protein alpha-s, ErbB2, Connexin 43, Aldose reductase, GNAS1, ITGA2…
195	regulation of proteolysis	1103	8.3278e-07	2.20964e-05	35	PP2A cat (alpha), HSP90, PSMC6, PSMD10 (Gankyrin), BIN1 (Amphiphysin II), A1M, C4A protein, Peroxiredoxin, CYFP subunit, Melanotransferrin, CD44, C4, Fatty acid-binding protein, tcag7.1314, RACK1, HSP70, RKIP, PRDX3, WFS1, PP2A catalytic, PSME1, MTCH1, SPOCK2, UBE3A (E6-AP), WFDC6, HSP90AB2P, CYFIP2, HSPA1A, 14-3-3 epsilon, Pacsin, ANP32B (april), HSPA1B, F-spondin, 14-3-3, Tetranectin
196	detoxification	185	8.53809e-07	2.25388e-05	13	GSTO1, PRDX4, Catalase, GSTs, GSTM1, Peroxiredoxin, Fatty acid-binding protein, GSTM2, PRDX2, PRDX3, PRDX1, Aldose reductase, ADHX
197	vesicle-mediated transport in synapse	217	9.06014e-07	2.37955e-05	14	BIN1 (Amphiphysin II), Amphiphysin I, Neurexin 1-beta, Neurexin beta, HSP70, SLC17A7, Neurexin alpha, Calnexin, SNAPs, Neurexin 1-alpha, Pacsin, Dynamin-1, SYP, Dynamin
198	regulation of neurotransmitter levels	597	9.33611e-07	2.43965e-05	24	HSP90, Neurexin 1-beta, AP3M2, Neurexin beta, ICAM1, RAP-1A, HSP70, SLC17A7, Neurexin alpha, RKIP, MAOB, CaMK II alpha, PDPR, AP-3 mu subunits, SNAPs, Rabphilin-3A, Neurexin 1-alpha, Rap1, LOC643752, SYP, PMCA4, Sphingomyelinase, MAO, Dynamin
199	regulation of protein localization	1628	9.46234e-07	2.46021e-05	45	PP2A cat (alpha), HSP90, Ephrin-B receptors, hnRNP M, Neurexin 1-beta, BDNF, NTF2, Neurexin beta, TSLC1, RACK1, RAP-1A, Calcineurin A (catalytic), HSP70, Fimbrin, Neurexin alpha, Calcineurin A (alpha), CaMK II alpha, PPP1R11, Ephrin-B receptor 2, APPL, DHE3, Fibrinogen beta, PP2A catalytic, SDFR1, HSP90AB2P, Neurexin 1-alpha, APPL1, G-protein alpha-s, ErbB2, Connexin 43, 14-3-3 epsilon, Rap1, Pac…
200	mitochondrion organization	641	9.5479e-07	2.47004e-05	25	DNA2, HSP90, LYRM7, Peroxiredoxin, CNP1, PNPase(old-35), ATP5H, PP2A cat (beta), Calcineurin A (catalytic), HSP70, PRDX3, CaMK II alpha, PNPH, PP2A catalytic, VPS13C, HSPA1A, NDUFB7, 14-3-3 epsilon, NDUFA2, HSPA1B, TIM9 A, APG5, NPTX1, 14-3-3, TIM9 B
201	response to ammonium ion	395	9.76848e-07	2.51453e-05	19	HSP90, G-protein alpha-11, LY6H, Acid sphingomyelinase, ALEX, HSP70, UBE3A (E6-AP), NCAM1, G-protein alpha-s, GNAS1, GABA-A receptor beta-2 subunit, EBP50, GNAS3, PMCA4, Sphingomyelinase, DARPP-32, G-protein alpha-q/11, AATM, Dynamin
202	regulation of multicellular organismal process	4592	1.00025e-06	2.56202e-05	94	PP2A cat (alpha), HSP90, Ephrin-B3, PSMC6, PSMD10 (Gankyrin), BIN1 (Amphiphysin II), MACF1, Ephrin-B receptors, GSTO1, PRDX4, N-Ras, Neurexin 1-beta, GSTs, Fibulin-3, BDNF, LEC2, Peroxiredoxin, NTF2, Tubulin beta, PSMA6, Neurexin beta, CYFP subunit, TSLC1, Plasminogen, ICAM1, CD44, EMAPII, Fatty acid-binding protein, RACK1, GSTM2, RAP-1A, ALEX, PRDX2, Calcineurin A (catalytic), LAMA2, NALP4, HSP7…
203	negative regulation of phosphorylation	687	1.00818e-06	2.56963e-05	26	PP2A cat (alpha), PSMD10 (Gankyrin), Ephrin-B receptors, A1M, GSTs, Peroxiredoxin, Fatty acid-binding protein, RACK1, Acid sphingomyelinase, HSP70, RKIP, PRDX3, Ephrin-B receptor 2, IBP, TIGAR (C12orf5), PP2A catalytic, 14-3-3 epsilon, EBP50, Sphingomyelinase, Dystroglycan, DARPP-32, G-protein alpha-q/11, PECAM1, Thy-1, NECL4, 14-3-3
204	negative regulation of molecular function	1694	1.14863e-06	2.91324e-05	46	PP2A cat (alpha), PSMD10 (Gankyrin), BIN1 (Amphiphysin II), Ephrin-B receptors, GSTO1, Catalase, A1M, GSTs, C4A protein, GSTM1, Peroxiredoxin, CD44, C4, LY6H, Fatty acid-binding protein, RACK1, GSTM2, Acid sphingomyelinase, PRDX2, Calcineurin A (catalytic), HSP70, RKIP, Calcineurin A (alpha), PRDX3, PPP1R11, WFS1, Ephrin-B receptor 2, TIGAR (C12orf5), THADA, PP2A catalytic, eIF2S1, SPOCK2, WFDC6,…
205	postsynapse assembly	28	1.25857e-06	3.1765e-05	6	Ephrin-B receptors, Neurexin 1-beta, Neurexin beta, Neurexin alpha, Ephrin-B receptor 2, Neurexin 1-alpha
206	primary metabolic process	9562	1.33717e-06	3.35851e-05	164	DNA2, PP2A cat (alpha), HGFA, HSP90, PSMC6, PSMD10 (Gankyrin), Gemin5, AEBP1, EIF5A2, Endoplasmin, Ephrin-B receptors, hnRNP M, MRCKalpha, GSTO1, PRDX4, N-Ras, Catalase, A1M, GSTs, E2N(UBC13), Fibulin-3, Alpha-fodrin, C4A protein, UGPA2, IBP6, GSTM1, Peroxiredoxin, PSMA6, MAN2C1, PYGB, CYFP subunit, CNP1, Plasminogen, Melanotransferrin, ZNF294, ZFC3H1, C4, EMAPII, PM/SCL-75, DIS3L2, TATDN1, Fatty…
207	macromolecule catabolic process	1333	1.40444e-06	3.51043e-05	39	DNA2, PP2A cat (alpha), HSP90, PSMC6, PSMD10 (Gankyrin), Endoplasmin, A1M, E2N(UBC13), PSMA6, PYGB, Plasminogen, ZNF294, CD44, PM/SCL-75, DIS3L2, PNPase(old-35), PP2A cat (beta), UBR4, HSP70, Glycogen phosphorylase, RPS5, QM, PPP1R11, WFS1, PSMD12, Lumican, PP2A catalytic, PSME1, Aggrecan, RNF213, UBE3A (E6-AP), UGCGL1, HSPA1A, SKP1, HSPA1B, WDR61, TRIM2, PYGM, DDI1
208	presynaptic endocytosis	85	1.46461e-06	3.62579e-05	9	BIN1 (Amphiphysin II), Amphiphysin I, HSP70, Calnexin, SNAPs, Pacsin, Dynamin-1, SYP, Dynamin
209	synaptic vesicle endocytosis	85	1.46461e-06	3.62579e-05	9	BIN1 (Amphiphysin II), Amphiphysin I, HSP70, Calnexin, SNAPs, Pacsin, Dynamin-1, SYP, Dynamin
210	small molecule metabolic process	2278	1.5829e-06	3.89997e-05	56	GSTO1, PRDX4, Catalase, GSTs, UGPA2, GSTM1, Peroxiredoxin, MAN2C1, CNP1, CD44, EMAPII, Fatty acid-binding protein, TALDO, ALDR, SCLY, PYC, ATP5H, MDH1, GSTM2, PAICS, Acid sphingomyelinase, AKR1C3, ATIC, PDH beta, APIP, PDPR, SDHB, IBP, CRMP3, DHE3, PNPH, Lumican, Aggrecan, Glyoxalase II, PGHD, SPOCK2, PON1, UGCGL1, PON2, ACOX2, NADK2, Aldose reductase, NDPK C, ADHX, GMPS, ECH1, HXK1, DHPR, ALDH2,…
211	gamma-aminobutyric acid receptor clustering	8	1.78262e-06	4.33018e-05	4	Neurexin 1-beta, Neurexin beta, Neurexin alpha, Neurexin 1-alpha
212	neuroligin clustering involved in postsynaptic membrane assembly	8	1.78262e-06	4.33018e-05	4	Neurexin 1-beta, Neurexin beta, Neurexin alpha, Neurexin 1-alpha
213	gephyrin clustering involved in postsynaptic density assembly	8	1.78262e-06	4.33018e-05	4	Neurexin 1-beta, Neurexin beta, Neurexin alpha, Neurexin 1-alpha
214	regulation of system process	992	1.79905e-06	4.34967e-05	32	HSP90, BIN1 (Amphiphysin II), GSTO1, Neurexin 1-beta, GSTs, Neurexin beta, ICAM1, Fatty acid-binding protein, GSTM2, ALEX, Calcineurin A (catalytic), HSP70, Neurexin alpha, RKIP, Calcineurin A (alpha), IBP, Fibrinogen beta, NCAM1, Neurexin 1-alpha, G-protein alpha-s, HSPA1A, Connexin 43, GNAS1, ITGA2, 14-3-3 epsilon, EBP50, HSPA1B, GNAS3, PMCA4, Dystroglycan, NPTX1, 14-3-3
215	biological regulation	16673	1.81137e-06	4.35909e-05	251	DNA2, PP2A cat (alpha), HSP90, Ephrin-B3, PSMC6, PSMD10 (Gankyrin), BIN1 (Amphiphysin II), Gemin5, PBXIP1, LGI1, AEBP1, Amphiphysin I, ZNF132, EIF5A2, EPM2AIP1, MACF1, Endoplasmin, Ephrin-B receptors, hnRNP M, G-protein alpha-11, MRCKalpha, GSTO1, 90K, PRDX4, p164-RhoGEF, CD151, Ankyrin 1, N-Ras, Catalase, Neurexin 1-beta, A1M, GSTs, E2N(UBC13), Fibulin-3, Alpha-fodrin, C4A protein, IGSF1, BDNF, …
216	positive regulation of fibroblast growth factor receptor signaling pathway	17	1.83082e-06	4.36528e-05	5	Neurexin 1-beta, Neurexin beta, Neurexin alpha, SDFR1, Neurexin 1-alpha
217	positive regulation of synapse maturation	17	1.83082e-06	4.36528e-05	5	Neurexin 1-beta, LEC2, Neurexin beta, Neurexin alpha, Neurexin 1-alpha
218	immune effector process	1561	1.85897e-06	4.41207e-05	43	HSP90, Ephrin-B receptors, PRDX4, N-Ras, Catalase, GSTs, Alpha-fodrin, C4A protein, Peroxiredoxin, Tubulin beta, PYGB, CYFP subunit, TSLC1, DYNC1LI, ICAM1, CD44, C4, EMAPII, Fatty acid-binding protein, CoactosinLP, RAP-1A, ARPC5, PRDX2, UBR4, HSP70, Glycogen phosphorylase, NFAT-90, PNPH, PSMD12, ARPC1A, BTN3A2, FRMPD3, PRDX1, ARPC1, Dynein 1, cytoplasmic, heavy chain, CYFIP2, HSPA1A, Rap1, Tmc6, …
219	protein complex oligomerization	900	2.00231e-06	4.73058e-05	30	PP2A cat (alpha), LGI1, G-protein alpha-11, Catalase, Neurexin 1-beta, GSTs, Neurexin beta, MPP2, DYNC1LI, PNPase(old-35), Neurexin alpha, ATL3, APIP, Aquaporin 5, APPL, ARL6IP2, PP2A catalytic, p53BP1, RNF213, DYNC1LI2, Neurexin 1-alpha, Connexin 43, Septin 11, Dynamin-1, RAS, LKB1, Sphingomyelinase, G-protein alpha-q/11, 14-3-3, Dynamin
220	positive regulation of endoribonuclease activity	3	2.08824e-06	4.91117e-05	3	HSP70, HSPA1A, HSPA1B
221	negative regulation of cell morphogenesis involved in differentiation	141	2.16763e-06	5.07481e-05	11	Ephrin-B3, Ephrin-B receptors, Melanotransferrin, Calcineurin A (catalytic), Calcineurin A (alpha), Ephrin-B receptor 2, UBE3A (E6-AP), Ephrin-B, Thy-1, 14-3-3, Dynamin
222	cellular response to toxic substance	380	2.34663e-06	5.46912e-05	18	PP2A cat (alpha), GSTO1, PRDX4, Catalase, GSTs, GSTM1, Peroxiredoxin, Fatty acid-binding protein, ALDR, GSTM2, PRDX2, PRDX3, PP2A catalytic, PRDX1, Aldose reductase, ADHX, Sphingomyelinase, Dynamin
223	protein localization to membrane	677	2.53393e-06	5.87917e-05	25	HSP90, LGI1, MACF1, Ankyrin 1, Neurexin 1-beta, Neurexin beta, RAP-1A, HSP70, Neurexin alpha, NA14, RPS5, QM, CaMK II alpha, TM9SF2, SRP9, ADAM22, Neurexin 1-alpha, Rap1, Pacsin, EBP50, PEX19, TIM9 A, TTC7A, Thy-1, NPTX1
224	regulation of receptor localization to synapse	32	2.8994e-06	6.6971e-05	6	RAP-1A, CaMK II alpha, SDFR1, Rap1, RAS, Dystroglycan
225	response to wounding	968	3.05276e-06	7.01998e-05	31	MACF1, G-protein alpha-11, CD151, GSTs, Plasminogen, CD44, EMAPII, Fatty acid-binding protein, CAPZA, ALEX, CHL1, Calcineurin A (catalytic), RKIP, Calcineurin A (alpha), IBP, Fibrinogen beta, NCAM1, G-protein alpha-s, ErbB2, Connexin 43, GNAS1, ITGA2, Neuromodulin, GNAS3, ADAM-TS13, Dystroglycan, G-protein alpha-q/11, PECAM1, MCAM, 14-3-3, CAPZA1
226	phosphorus metabolic process	2806	3.14043e-06	7.15107e-05	64	PP2A cat (alpha), PSMC6, PSMD10 (Gankyrin), Ephrin-B receptors, MRCKalpha, PRDX4, N-Ras, E2N(UBC13), Fibulin-3, Alpha-fodrin, BDNF, UGPA2, Peroxiredoxin, PSMA6, CNP1, Fatty acid-binding protein, TALDO, ATP5H, PAICS, PP2A cat (beta), Acid sphingomyelinase, Calcineurin A (catalytic), HSP70, ATIC, PDH beta, Glycogen phosphorylase, PIP5KIII, RKIP, Calcineurin A (alpha), CaMK II alpha, Ephrin-B recept…
227	interleukin-12-mediated signaling pathway	70	3.16505e-06	7.15107e-05	8	GSTO1, GSTs, TALDO, CAPZA, HSP70, Rap1, TCP1-alpha, CAPZA1
228	receptor localization to synapse	70	3.16505e-06	7.15107e-05	8	LGI1, Neurexin 1-beta, Neurexin beta, Neurexin alpha, CaMK II alpha, ADAM22, Neurexin 1-alpha, NPTX1
229	hydrogen peroxide metabolic process	70	3.16505e-06	7.15107e-05	8	PRDX4, Catalase, Peroxiredoxin, PRDX2, MAOB, PRDX3, PRDX1, MAO
230	positive regulation of cellular protein localization	512	3.32998e-06	7.49101e-05	21	HSP90, Ephrin-B receptors, hnRNP M, Neurexin 1-beta, NTF2, Neurexin beta, RACK1, Calcineurin A (catalytic), HSP70, Fimbrin, Neurexin alpha, Ephrin-B receptor 2, SDFR1, Neurexin 1-alpha, ErbB2, 14-3-3 epsilon, ANP32B (april), RAS, LKB1, TCP1-alpha, 14-3-3
231	regulation of postsynaptic density assembly	19	3.36859e-06	7.54505e-05	5	Neurexin 1-beta, Neurexin beta, Neurexin alpha, Neurexin 1-alpha, NPTX1
232	prepulse inhibition	33	3.50569e-06	7.8183e-05	6	Neurexin 1-beta, Neurexin beta, Fatty acid-binding protein, Neurexin alpha, B-FABP, Neurexin 1-alpha
233	protein-containing complex subunit organization	2635	3.52773e-06	7.83368e-05	61	PP2A cat (alpha), HSP90, PSMD10 (Gankyrin), BIN1 (Amphiphysin II), Gemin5, LGI1, LYRM7, G-protein alpha-11, Catalase, Neurexin 1-beta, GSTs, Tubulin beta, Neurexin beta, MPP2, DYNC1LI, Kinesin light chain, PNPase(old-35), CAPZA, HSP70, NAPG, WDR77, Neurexin alpha, ATL3, APIP, Aquaporin 5, RPS5, QM, Tubulin beta 6, APPL, Fibrinogen beta, ARL6IP2, Lumican, PP2A catalytic, Aggrecan, SNAPs, eIF2S1, p…
234	response to abiotic stimulus	2051	3.64625e-06	8.06227e-05	51	HSP90, PSMC6, PSMD10 (Gankyrin), Endoplasmin, Ephrin-B receptors, G-protein alpha-11, Catalase, Neurexin 1-beta, BDNF, PSMA6, Neurexin beta, CYFP subunit, ICAM1, Fatty acid-binding protein, ALDR, HSP70, Glycogen phosphorylase, Neurexin alpha, RKIP, Aquaporin 5, APPL, IBP, PNPH, TIGAR (C12orf5), PSMD12, PSME1, Aggrecan, Ro60, eIF2S1, p53BP1, SDFR1, Neurexin 1-alpha, HSPA1A, Connexin 43, Aldose red…
235	ephrin receptor signaling pathway	121	3.75345e-06	8.26397e-05	10	Ephrin-B3, Ephrin-B receptors, ARPC5, Ephrin-B receptor 2, ARPC1A, ARPC1, Dynamin-1, RAS, Ephrin-B, Dynamin
236	locomotion	1885	3.89139e-06	8.53137e-05	48	HSP90, Ephrin-B3, LGI1, Ephrin-B receptors, MRCKalpha, CD151, Neurexin 1-beta, Alpha-fodrin, BDNF, Tubulin beta, Neurexin beta, CYFP subunit, Plasminogen, ICAM1, CD44, EMAPII, ARPC5, CHL1, Calcineurin A (catalytic), LAMA2, Neurexin alpha, Ephrin-B receptor 2, CRMP3, DNAH2, C10orf92, SDFR1, NCAM1, Neurexin 1-alpha, CYFIP2, Plexin C1, ErbB2, Connexin 43, DNER, ITGA2, 14-3-3 epsilon, Tubulin beta 2B…
237	synaptic vesicle localization	72	3.92477e-06	8.53224e-05	8	Neurexin 1-beta, AP3M2, Neurexin beta, Neurexin alpha, AP-3 mu subunits, Neurexin 1-alpha, Dynamin-1, Dynamin
238	cellular response to interleukin-12	72	3.92477e-06	8.53224e-05	8	GSTO1, GSTs, TALDO, CAPZA, HSP70, Rap1, TCP1-alpha, CAPZA1
239	positive regulation of synapse assembly	96	4.07755e-06	8.82731e-05	9	Ephrin-B receptors, Neurexin 1-beta, BDNF, LEC2, Neurexin beta, Neurexin alpha, Ephrin-B receptor 2, Neurexin 1-alpha, BAI2
240	regulation of endocytosis	357	4.18214e-06	9.01601e-05	17	BIN1 (Amphiphysin II), Amphiphysin I, CD151, Calcineurin A (catalytic), SLC17A7, Calcineurin A (alpha), APPL, SNAPs, Pacsin 2, APPL1, ITGA2, ANKFY1, Pacsin, Dynamin-1, Calcineurin A (beta), Ephrin-B, Dynamin
241	phosphate-containing compound metabolic process	2772	4.29501e-06	9.2209e-05	63	PP2A cat (alpha), PSMC6, PSMD10 (Gankyrin), Ephrin-B receptors, MRCKalpha, PRDX4, N-Ras, E2N(UBC13), Fibulin-3, Alpha-fodrin, BDNF, UGPA2, Peroxiredoxin, PSMA6, CNP1, Fatty acid-binding protein, TALDO, ATP5H, PAICS, PP2A cat (beta), Acid sphingomyelinase, Calcineurin A (catalytic), HSP70, ATIC, PDH beta, Glycogen phosphorylase, PIP5KIII, RKIP, Calcineurin A (alpha), CaMK II alpha, Ephrin-B recept…
242	regulation of cellular process	14908	4.62064e-06	9.87079e-05	229	DNA2, PP2A cat (alpha), HSP90, Ephrin-B3, PSMC6, PSMD10 (Gankyrin), BIN1 (Amphiphysin II), Gemin5, PBXIP1, LGI1, AEBP1, Amphiphysin I, ZNF132, EIF5A2, EPM2AIP1, MACF1, Endoplasmin, Ephrin-B receptors, hnRNP M, G-protein alpha-11, MRCKalpha, GSTO1, 90K, PRDX4, p164-RhoGEF, CD151, Ankyrin 1, N-Ras, Catalase, Neurexin 1-beta, A1M, GSTs, E2N(UBC13), Fibulin-3, Alpha-fodrin, C4A protein, IGSF1, BDNF, …
243	negative regulation of cellular protein metabolic process	1509	4.63588e-06	9.87079e-05	41	PP2A cat (alpha), HSP90, PSMD10 (Gankyrin), BIN1 (Amphiphysin II), Ephrin-B receptors, A1M, GSTs, C4A protein, Peroxiredoxin, CD44, C4, Fatty acid-binding protein, RACK1, Acid sphingomyelinase, HSP70, RKIP, PRDX3, PPP1R11, Ephrin-B receptor 2, IBP, NFAT-90, SRP9, PP2A catalytic, eIF2S1, SPOCK2, WFDC6, HSP90AB2P, HSPA1A, 14-3-3 epsilon, EBP50, HSPA1B, PMCA4, Sphingomyelinase, Dystroglycan, DARPP-3…
244	regulation of cell morphogenesis involved in differentiation	481	4.66902e-06	9.90061e-05	20	Ephrin-B3, MACF1, Ephrin-B receptors, BDNF, Tubulin beta, CYFP subunit, Melanotransferrin, Calcineurin A (catalytic), MAP6, Calcineurin A (alpha), Ephrin-B receptor 2, Fibrinogen beta, UBE3A (E6-AP), Plexin C1, Tubulin beta 2B, LKB1, Ephrin-B, Thy-1, 14-3-3, Dynamin
245	regulation of apoptotic process	2363	4.82746e-06	0.000101664	56	PP2A cat (alpha), HSP90, PSMD10 (Gankyrin), BIN1 (Amphiphysin II), Endoplasmin, p164-RhoGEF, Catalase, GSTs, BDNF, Peroxiredoxin, ICAM1, CD44, Fatty acid-binding protein, ALDR, RACK1, Acid sphingomyelinase, AKR1C3, CHL1, PRDX2, Calcineurin A (catalytic), HSP70, APIP, PRDX3, QM, CaMK II alpha, WFS1, IBP, PNPH, Fibrinogen beta, TIGAR (C12orf5), PP2A catalytic, MTCH1, eIF2S1, HSPA1A, ErbB2, Connexin…
246	response to interleukin-12	74	4.83367e-06	0.000101664	8	GSTO1, GSTs, TALDO, CAPZA, HSP70, Rap1, TCP1-alpha, CAPZA1
247	presynapse assembly	35	5.02805e-06	0.000105324	6	Neurexin 1-beta, Neurexin beta, TSLC1, Neurexin alpha, Neurexin 1-alpha, Ephrin-B
248	organic cyclic compound catabolic process	615	5.24904e-06	0.00010951	23	DNA2, PP2A cat (alpha), A1M, GSTs, CNP1, PM/SCL-75, DIS3L2, PNPase(old-35), AKR1C3, HSP70, MAOB, ALLC, RPS5, QM, CRMP3, PNPH, PP2A catalytic, HSPA1A, HSPA1B, WDR61, DHPR, MAO, 14-3-3
249	positive regulation of protein localization to membrane	218	5.28839e-06	0.000109888	13	Ephrin-B receptors, Neurexin 1-beta, Neurexin beta, RACK1, Calcineurin A (catalytic), Fimbrin, Neurexin alpha, Ephrin-B receptor 2, Neurexin 1-alpha, ErbB2, 14-3-3 epsilon, RAS, 14-3-3
250	nitrogen compound metabolic process	8931	5.31783e-06	0.000110058	153	DNA2, PP2A cat (alpha), HGFA, HSP90, PSMC6, PSMD10 (Gankyrin), Gemin5, AEBP1, EIF5A2, Endoplasmin, Ephrin-B receptors, hnRNP M, MRCKalpha, GSTO1, PRDX4, Ankyrin 1, N-Ras, Catalase, A1M, GSTs, E2N(UBC13), Fibulin-3, Alpha-fodrin, C4A protein, UGPA2, IBP6, GSTM1, Peroxiredoxin, PSMA6, CYFP subunit, CNP1, Plasminogen, Melanotransferrin, ZNF294, ZFC3H1, CD44, C4, EMAPII, PM/SCL-75, DIS3L2, TATDN1, Fa…
251	regulation of ion transmembrane transport	707	5.40143e-06	0.000111343	25	PP2A cat (alpha), BIN1 (Amphiphysin II), Ephrin-B receptors, GSTO1, Neurexin 1-beta, GSTs, GSTM1, Neurexin beta, GSTM2, HSP70, Neurexin alpha, Ephrin-B receptor 2, THADA, PP2A catalytic, Rabphilin-3A, Neurexin 1-alpha, Connexin 43, 14-3-3 epsilon, HXK1, EBP50, PMCA4, APG5, Thy-1, 14-3-3, Dynamin
252	peptide transport	2023	5.45546e-06	0.00011201	50	HSP90, EIF5A2, MACF1, Endoplasmin, Ephrin-B receptors, Catalase, GSTs, AP3M2, NTF2, Kinesin light chain, Metaxin 2, RAP-1A, Calcineurin A (catalytic), HSP70, NAPG, NA14, Calcineurin A (alpha), RPS5, QM, WFS1, APPL, Calnexin, ES130 (p180), PNPH, SRP9, AP-3 mu subunits, VPS13C, SNAPs, Rabphilin-3A, BTN3A2, COPB2, VPS8, APPL1, YKT6, RANBP3, ACOX2, 14-3-3 epsilon, Rap1, Dynamin-1, ECH1, EBP50, PEX19,…
253	negative regulation of multicellular organismal process	1912	5.7102e-06	0.0001165	48	PP2A cat (alpha), HSP90, Ephrin-B3, BIN1 (Amphiphysin II), Ephrin-B receptors, PRDX4, N-Ras, GSTs, Fibulin-3, BDNF, Peroxiredoxin, NTF2, Plasminogen, CD44, EMAPII, ALEX, PRDX2, Calcineurin A (catalytic), HSP70, WDR77, GARNL4, Calcineurin A (alpha), PPP1R11, Ephrin-B receptor 2, APPL, IBP, Fibrinogen beta, PP2A catalytic, PGHD, PON1, UBE3A (E6-AP), SDFR1, G-protein alpha-s, HSPA1A, ErbB2, Connexin…
254	regulation of catalytic activity	3228	5.71915e-06	0.0001165	70	PP2A cat (alpha), HSP90, PSMD10 (Gankyrin), BIN1 (Amphiphysin II), Amphiphysin I, EPM2AIP1, Endoplasmin, Ephrin-B receptors, Neurexin 1-beta, A1M, GSTs, E2N(UBC13), C4A protein, BDNF, Peroxiredoxin, Neurexin beta, CYFP subunit, ICAM1, CD44, C4, Fatty acid-binding protein, RACK1, Acid sphingomyelinase, RAP-1A, ALEX, PRDX2, RING1, HSP70, GARNL4, Neurexin alpha, RKIP, PRDX3, PPP1R11, Ephrin-B recept…
255	response to parathyroid hormone	36	5.96897e-06	0.000121111	6	ALEX, G-protein alpha-s, Connexin 43, GNAS1, ITGA2, GNAS3
256	negative regulation of protein phosphorylation	621	6.14815e-06	0.000123811	23	PP2A cat (alpha), PSMD10 (Gankyrin), Ephrin-B receptors, A1M, GSTs, Fatty acid-binding protein, RACK1, Acid sphingomyelinase, HSP70, RKIP, Ephrin-B receptor 2, IBP, PP2A catalytic, 14-3-3 epsilon, EBP50, Sphingomyelinase, Dystroglycan, DARPP-32, G-protein alpha-q/11, PECAM1, Thy-1, NECL4, 14-3-3
257	regulation of synapse assembly	157	6.14988e-06	0.000123811	11	Ephrin-B receptors, Neurexin 1-beta, BDNF, LEC2, Neurexin beta, Neurexin alpha, Ephrin-B receptor 2, Neurexin 1-alpha, Neuromodulin, BAI2, NPTX1
258	protein localization to synapse	101	6.2103e-06	0.000124543	9	LGI1, Neurexin 1-beta, Neurexin beta, Kinesin light chain, Neurexin alpha, CaMK II alpha, ADAM22, Neurexin 1-alpha, NPTX1
259	response to peptide	956	6.60908e-06	0.000132029	30	PP2A cat (alpha), EPM2AIP1, Catalase, GSTs, CYFP subunit, ICAM1, Fatty acid-binding protein, ALDR, PNPase(old-35), SCLY, ATP5H, AKR1C3, CaMK II alpha, APPL, IBP, PP2A catalytic, APPL1, G-protein alpha-s, Connexin 43, Aldose reductase, Rap1, Dynamin-1, SYP, DHPR, LKB1, Sphingomyelinase, Dystroglycan, AATM, 14-3-3, Dynamin
260	anatomical structure morphogenesis	3180	6.67021e-06	0.000132737	69	HSP90, Ephrin-B3, LGI1, MACF1, Ephrin-B receptors, CD151, Neurexin 1-beta, Fibulin-3, Alpha-fodrin, BDNF, Tubulin beta, Neurexin beta, CYFP subunit, TSLC1, CNP1, CD44, LY6H, EMAPII, PNPase(old-35), RACK1, ALEX, CHL1, Calcineurin A (catalytic), LAMA2, RING1, HSP70, PIP5KIII, Neurexin alpha, Aquaporin 5, MAP6, CaMK II alpha, Ephrin-B receptor 2, SCML2, IBP, CRMP3, Aggrecan, RNF213, SDFR1, Pacsin 2,…
261	negative regulation of kinase activity	370	6.70683e-06	0.000132954	17	PP2A cat (alpha), Ephrin-B receptors, GSTs, Peroxiredoxin, Fatty acid-binding protein, RACK1, Acid sphingomyelinase, PRDX3, Ephrin-B receptor 2, TIGAR (C12orf5), PP2A catalytic, 14-3-3 epsilon, Sphingomyelinase, DARPP-32, G-protein alpha-q/11, Thy-1, 14-3-3
262	synaptic vesicle recycling	102	6.73553e-06	0.000133014	9	BIN1 (Amphiphysin II), Amphiphysin I, HSP70, Calnexin, SNAPs, Pacsin, Dynamin-1, SYP, Dynamin
263	regulation of programmed cell death	2390	6.76796e-06	0.000133146	56	PP2A cat (alpha), HSP90, PSMD10 (Gankyrin), BIN1 (Amphiphysin II), Endoplasmin, p164-RhoGEF, Catalase, GSTs, BDNF, Peroxiredoxin, ICAM1, CD44, Fatty acid-binding protein, ALDR, RACK1, Acid sphingomyelinase, AKR1C3, CHL1, PRDX2, Calcineurin A (catalytic), HSP70, APIP, PRDX3, QM, CaMK II alpha, WFS1, IBP, PNPH, Fibrinogen beta, TIGAR (C12orf5), PP2A catalytic, MTCH1, eIF2S1, HSPA1A, ErbB2, Connexin…
264	organic acid metabolic process	1321	7.20599e-06	0.000141226	37	GSTO1, PRDX4, GSTs, UGPA2, GSTM1, Peroxiredoxin, CD44, EMAPII, Fatty acid-binding protein, SCLY, PYC, MDH1, GSTM2, AKR1C3, ATIC, PDH beta, APIP, PDPR, SDHB, DHE3, PNPH, Lumican, Aggrecan, Glyoxalase II, PGHD, SPOCK2, PON1, PON2, ACOX2, GMPS, ECH1, HXK1, DHPR, CRABP1, AATM, VDAC 1, ETFB
265	regulation of cell death	2635	7.23669e-06	0.000141293	60	PP2A cat (alpha), HSP90, PSMD10 (Gankyrin), BIN1 (Amphiphysin II), Endoplasmin, Ephrin-B receptors, p164-RhoGEF, Catalase, GSTs, BDNF, Peroxiredoxin, ICAM1, CD44, Fatty acid-binding protein, ALDR, RACK1, Acid sphingomyelinase, AKR1C3, CHL1, PRDX2, Calcineurin A (catalytic), HSP70, APIP, PRDX3, QM, CaMK II alpha, WFS1, IBP, PNPH, Fibrinogen beta, TIGAR (C12orf5), PP2A catalytic, MTCH1, eIF2S1, NCA…
266	cellular response to oxygen-containing compound	1987	7.3024e-06	0.00014204	49	PP2A cat (alpha), HSP90, Endoplasmin, hnRNP M, G-protein alpha-11, GSTs, BDNF, Peroxiredoxin, CYFP subunit, ICAM1, LY6H, Fatty acid-binding protein, ALDR, ATP5H, RACK1, AKR1C3, RAP-1A, ALEX, PRDX2, Calcineurin A (catalytic), HSP70, Calcineurin A (alpha), PRDX3, CaMK II alpha, APPL, IBP, PP2A catalytic, PRDX1, Dynein 1, cytoplasmic, heavy chain, APPL1, G-protein alpha-s, Aldose reductase, GNAS1, I…
267	membrane docking	225	7.449e-06	0.000144349	13	HSP90, Neurexin 1-beta, Tubulin beta, Neurexin beta, ICAM1, Neurexin alpha, NA14, Dynein 1, cytoplasmic, heavy chain, Neurexin 1-alpha, YKT6, 14-3-3 epsilon, Nephrocystin, 14-3-3
268	positive regulation of catalytic activity	1991	7.70873e-06	0.000148825	49	PP2A cat (alpha), HSP90, PSMD10 (Gankyrin), BIN1 (Amphiphysin II), Amphiphysin I, EPM2AIP1, Neurexin 1-beta, GSTs, E2N(UBC13), BDNF, Peroxiredoxin, Neurexin beta, CYFP subunit, ICAM1, CD44, Fatty acid-binding protein, RACK1, RAP-1A, ALEX, PRDX2, HSP70, GARNL4, Neurexin alpha, TIGAR (C12orf5), PP2A catalytic, PSME1, MTCH1, SNAPs, Neurexin 1-alpha, CYFIP2, G-protein alpha-s, HSPA1A, ErbB2, RANBP3, …
269	drug metabolic process	722	7.74735e-06	0.000149014	25	HSP90, PRDX4, Catalase, GSTs, Peroxiredoxin, ALDR, PYC, ATP5H, Aminopeptidase P1, AKR1C3, PRDX2, ATIC, APIP, MAOB, ALLC, PRDX3, PDPR, SDHB, PRDX1, Aldose reductase, ADHX, DHPR, ALDH2, PNPO, MAO
270	response to lead ion	57	8.13637e-06	0.000153926	7	PP2A cat (alpha), Catalase, GSTs, PP2A cat (beta), PP2A catalytic, NCAM1, DHPR
271	postsynaptic density protein 95 clustering	11	8.1515e-06	0.000153926	4	Neurexin 1-beta, Neurexin beta, Neurexin alpha, Neurexin 1-alpha
272	positive regulation of long-term neuronal synaptic plasticity	11	8.1515e-06	0.000153926	4	Ephrin-B receptors, BDNF, Ephrin-B receptor 2, SDFR1
273	negative regulation of filopodium assembly	11	8.1515e-06	0.000153926	4	Neurexin 1-beta, Neurexin beta, Neurexin alpha, Neurexin 1-alpha
274	regulation of grooming behavior	11	8.1515e-06	0.000153926	4	Neurexin 1-beta, Neurexin beta, Neurexin alpha, Neurexin 1-alpha
275	negative regulation of intracellular signal transduction	772	8.27519e-06	0.000155694	26	PP2A cat (alpha), HSP90, PSMD10 (Gankyrin), Ephrin-B receptors, GSTO1, A1M, GSTs, GSTM1, CD44, RACK1, GSTM2, PP2A cat (beta), Acid sphingomyelinase, HSP70, RKIP, WFS1, Ephrin-B receptor 2, PP2A catalytic, HSPA1A, VDAC 2, EBP50, HSPA1B, PMCA4, LKB1, Sphingomyelinase, Dystroglycan
276	regulation of multicellular organismal development	3141	8.55894e-06	0.000160031	68	PP2A cat (alpha), HSP90, Ephrin-B3, PSMC6, PSMD10 (Gankyrin), BIN1 (Amphiphysin II), MACF1, Ephrin-B receptors, N-Ras, Neurexin 1-beta, Fibulin-3, BDNF, LEC2, Peroxiredoxin, Tubulin beta, PSMA6, Neurexin beta, CYFP subunit, Plasminogen, CD44, EMAPII, RACK1, RAP-1A, ALEX, PRDX2, Calcineurin A (catalytic), LAMA2, HSP70, WDR77, GARNL4, Neurexin alpha, MAP6, Calcineurin A (alpha), CaMK II alpha, Ephr…
277	negative regulation of cellular component organization	1070	8.56757e-06	0.000160031	32	Ephrin-B3, PSMD10 (Gankyrin), Ephrin-B receptors, Neurexin 1-beta, Fibulin-3, Alpha-fodrin, Tubulin beta, Neurexin beta, Melanotransferrin, CAPZA, Calcineurin A (catalytic), HSP70, GARNL4, Neurexin alpha, Calcineurin A (alpha), Ephrin-B receptor 2, TIGAR (C12orf5), PON1, UBE3A (E6-AP), Pacsin 2, Neurexin 1-alpha, HSPA1A, VDAC 2, Pacsin, HSPA1B, PECAM1, Ephrin-B, APG5, Thy-1, 14-3-3, CAPZA1, Dynam…
278	regulation of peptidase activity	680	8.62914e-06	0.000160572	24	PP2A cat (alpha), BIN1 (Amphiphysin II), A1M, C4A protein, Peroxiredoxin, CYFP subunit, CD44, C4, Fatty acid-binding protein, RACK1, HSP70, RKIP, PRDX3, PP2A catalytic, PSME1, MTCH1, SPOCK2, WFDC6, CYFIP2, HSPA1A, 14-3-3 epsilon, ANP32B (april), HSPA1B, 14-3-3
279	chemotaxis	774	8.65858e-06	0.000160572	26	Ephrin-B3, LGI1, Ephrin-B receptors, Neurexin 1-beta, Alpha-fodrin, BDNF, Tubulin beta, Neurexin beta, CYFP subunit, EMAPII, CHL1, LAMA2, Neurexin alpha, Ephrin-B receptor 2, CRMP3, SDFR1, NCAM1, Neurexin 1-alpha, CYFIP2, Plexin C1, ErbB2, Neuromodulin, RAS, Dystroglycan, Ephrin-B, CD166
280	T cell proliferation	80	8.69849e-06	0.000160736	8	Ephrin-B receptors, CD151, Peroxiredoxin, TSLC1, PRDX2, Calcineurin A (catalytic), Connexin 43, Calcineurin A (beta)
281	cellular oxidant detoxification	133	8.74447e-06	0.00016101	10	GSTO1, PRDX4, Catalase, GSTs, Peroxiredoxin, Fatty acid-binding protein, GSTM2, PRDX2, PRDX3, PRDX1
282	amide transport	2060	8.9575e-06	0.00016394	50	HSP90, EIF5A2, MACF1, Endoplasmin, Ephrin-B receptors, Catalase, GSTs, AP3M2, NTF2, Kinesin light chain, Metaxin 2, RAP-1A, Calcineurin A (catalytic), HSP70, NAPG, NA14, Calcineurin A (alpha), RPS5, QM, WFS1, APPL, Calnexin, ES130 (p180), PNPH, SRP9, AP-3 mu subunits, VPS13C, SNAPs, Rabphilin-3A, BTN3A2, COPB2, VPS8, APPL1, YKT6, RANBP3, ACOX2, 14-3-3 epsilon, Rap1, Dynamin-1, ECH1, EBP50, PEX19,…
283	protein folding	339	8.96696e-06	0.00016394	16	HSP90, Endoplasmin, PRDX4, Peroxiredoxin, Tubulin beta, HSP70, WFS1, Calnexin, PPIAL4A, HSP90AB2P, UGCGL1, HSPA1A, PPIAL4, PEX19, HSPA1B, TCP1-alpha
284	regulation of endopeptidase activity	636	9.041e-06	0.00016446	23	PP2A cat (alpha), BIN1 (Amphiphysin II), A1M, C4A protein, Peroxiredoxin, CYFP subunit, CD44, C4, Fatty acid-binding protein, RACK1, HSP70, RKIP, PRDX3, PP2A catalytic, PSME1, MTCH1, SPOCK2, CYFIP2, HSPA1A, 14-3-3 epsilon, ANP32B (april), HSPA1B, 14-3-3
285	response to oxidative stress	682	9.05896e-06	0.00016446	24	hnRNP M, PRDX4, Catalase, GSTs, Peroxiredoxin, Fatty acid-binding protein, ALDR, PNPase(old-35), PP2A cat (beta), AKR1C3, PRDX2, HSP70, RKIP, PRDX3, PP2A catalytic, eIF2S1, PRDX1, UBE3A (E6-AP), HSPA1A, PON2, Aldose reductase, HSPA1B, Sphingomyelinase, Dynamin
286	negative regulation of protein metabolic process	1609	9.34428e-06	0.000167903	42	PP2A cat (alpha), HSP90, PSMD10 (Gankyrin), BIN1 (Amphiphysin II), Ephrin-B receptors, A1M, GSTs, C4A protein, Peroxiredoxin, CD44, C4, Fatty acid-binding protein, RACK1, Acid sphingomyelinase, HSP70, RKIP, PRDX3, PPP1R11, Ephrin-B receptor 2, IBP, NFAT-90, SRP9, PP2A catalytic, eIF2S1, SPOCK2, WFDC6, HSP90AB2P, HSPA1A, 14-3-3 epsilon, EBP50, HSPA1B, F-spondin, PMCA4, Sphingomyelinase, Dystroglyc…
287	regulation of excitatory synapse assembly	23	9.346e-06	0.000167903	5	Neurexin 1-beta, Neurexin beta, Neurexin alpha, Neurexin 1-alpha, NPTX1
288	excitatory synapse assembly	23	9.346e-06	0.000167903	5	Neurexin 1-beta, Neurexin beta, Neurexin alpha, SDFR1, Neurexin 1-alpha
289	cellular response to organic cyclic compound	1075	9.40959e-06	0.000168362	32	PP2A cat (alpha), HSP90, Endoplasmin, G-protein alpha-11, GSTs, BDNF, GSTM1, ICAM1, GSTM2, AKR1C3, RAP-1A, ALEX, HSP70, IBP, PP2A catalytic, UBE3A (E6-AP), Dynein 1, cytoplasmic, heavy chain, G-protein alpha-s, GNAS1, ITGA2, Rap1, LOC643752, GABA-A receptor beta-2 subunit, EBP50, GNAS3, PMCA4, Dystroglycan, G-protein alpha-q/11, PECAM1, 14-3-3, GPD1, Dynamin
290	electron transport chain	230	9.43659e-06	0.000168362	13	BDNF, ALDR, MAOB, SDHB, NDUFB7, Aldose reductase, NDUFA2, ADHX, DHPR, ALDH2, MAO, GPD1, ETFB
291	negative regulation of protein modification process	875	9.51632e-06	0.000169201	28	PP2A cat (alpha), PSMD10 (Gankyrin), Ephrin-B receptors, A1M, GSTs, Fatty acid-binding protein, RACK1, Acid sphingomyelinase, HSP70, RKIP, PPP1R11, Ephrin-B receptor 2, IBP, PP2A catalytic, HSPA1A, 14-3-3 epsilon, EBP50, HSPA1B, PMCA4, Sphingomyelinase, Dystroglycan, DARPP-32, G-protein alpha-q/11, PECAM1, APG5, Thy-1, NECL4, 14-3-3
292	taxis	779	9.689e-06	0.000171681	26	Ephrin-B3, LGI1, Ephrin-B receptors, Neurexin 1-beta, Alpha-fodrin, BDNF, Tubulin beta, Neurexin beta, CYFP subunit, EMAPII, CHL1, LAMA2, Neurexin alpha, Ephrin-B receptor 2, CRMP3, SDFR1, NCAM1, Neurexin 1-alpha, CYFIP2, Plexin C1, ErbB2, Neuromodulin, RAS, Dystroglycan, Ephrin-B, CD166
293	mitochondrial transport	303	9.73186e-06	0.000171852	15	HSP90, CNP1, Metaxin 2, PNPase(old-35), ATP5H, Calcineurin A (catalytic), HSP70, CaMK II alpha, HSPA1A, 14-3-3 epsilon, HSPA1B, TIM9 A, NPTX1, 14-3-3, TIM9 B
294	organelle localization	780	9.90804e-06	0.000174368	26	HSP90, BIN1 (Amphiphysin II), MRCKalpha, Neurexin 1-beta, AP3M2, Tubulin beta, Neurexin beta, DYNC1LI, Neurexin alpha, NA14, MAP6, AP-3 mu subunits, SNAPs, DYNC1LI2, Dynein 1, cytoplasmic, heavy chain, Neurexin 1-alpha, YKT6, Dynactin (p62), 14-3-3 epsilon, MRCK, Dynamin-1, EBP50, LKB1, Nephrocystin, 14-3-3, Dynamin
295	negative regulation of cell projection organization	342	1.00068e-05	0.00017551	16	Ephrin-B3, Ephrin-B receptors, Neurexin 1-beta, Fibulin-3, Neurexin beta, Calcineurin A (catalytic), GARNL4, Neurexin alpha, Calcineurin A (alpha), Ephrin-B receptor 2, UBE3A (E6-AP), Neurexin 1-alpha, Ephrin-B, Thy-1, 14-3-3, Dynamin
296	positive regulation of intracellular signal transduction	1504	1.0121e-05	0.000176912	40	HSP90, GSTO1, Catalase, Neurexin 1-beta, GSTs, E2N(UBC13), GSTM1, Peroxiredoxin, Neurexin beta, ICAM1, CD44, RACK1, GSTM2, AKR1C3, RAP-1A, ALEX, PRDX2, Calcineurin A (catalytic), HSP70, Neurexin alpha, RKIP, Calcineurin A (alpha), IBP, Fibrinogen beta, UBE3A (E6-AP), SDFR1, NCAM1, Neurexin 1-alpha, G-protein alpha-s, HSPA1A, ErbB2, Connexin 43, GNAS1, Rap1, EBP50, RAS, HSPA1B, GNAS3, MAPRE2(RP1),…
297	oxoacid metabolic process	1289	1.02971e-05	0.000179384	36	GSTO1, PRDX4, GSTs, UGPA2, GSTM1, Peroxiredoxin, CD44, EMAPII, Fatty acid-binding protein, SCLY, PYC, MDH1, GSTM2, AKR1C3, ATIC, PDH beta, APIP, PDPR, SDHB, DHE3, Lumican, Aggrecan, Glyoxalase II, PGHD, SPOCK2, PON1, PON2, ACOX2, GMPS, ECH1, HXK1, DHPR, CRABP1, AATM, VDAC 1, ETFB
298	signaling	7706	1.03931e-05	0.00018045	135	PP2A cat (alpha), HSP90, Ephrin-B3, PSMC6, PSMD10 (Gankyrin), BIN1 (Amphiphysin II), Amphiphysin I, MACF1, Endoplasmin, Ephrin-B receptors, hnRNP M, G-protein alpha-11, MRCKalpha, GSTO1, 90K, PRDX4, p164-RhoGEF, Ankyrin 1, N-Ras, Neurexin 1-beta, GSTs, E2N(UBC13), Fibulin-3, Alpha-fodrin, BDNF, IBP6, LEC2, Peroxiredoxin, AP3M2, Tubulin beta, PSMA6, Neurexin beta, MPP2, CYFP subunit, TSLC1, CNP1, …
299	aromatic compound catabolic process	552	1.05025e-05	0.000181739	21	DNA2, PP2A cat (alpha), A1M, GSTs, CNP1, PM/SCL-75, DIS3L2, PNPase(old-35), HSP70, MAOB, RPS5, QM, PNPH, PP2A catalytic, PON1, HSPA1A, PON2, HSPA1B, WDR61, DHPR, MAO
300	cellular response to inorganic substance	466	1.06628e-05	0.000183898	19	PP2A cat (alpha), HSP90, Endoplasmin, Neurexin 1-beta, GSTs, Neurexin beta, Fatty acid-binding protein, AKR1C3, HSP70, Neurexin alpha, TIGAR (C12orf5), PP2A catalytic, eIF2S1, NCAM1, Neurexin 1-alpha, Sphingomyelinase, DDI1, NPTX1, Dynamin
301	cellular chemical homeostasis	1189	1.13427e-05	0.000194974	34	PP2A cat (alpha), HSP90, Endoplasmin, GSTO1, GSTs, GSTM1, Melanotransferrin, ICAM1, RACK1, GSTM2, RAP-1A, Calcineurin A (catalytic), Glycogen phosphorylase, Calcineurin A (alpha), WFS1, THADA, PP2A catalytic, SDFR1, SKP1, FAM82C, Connexin 43, 14-3-3 epsilon, Rap1, HXK1, EBP50, ATP12A, PMCA4, Sphingomyelinase, G-protein alpha-q/11, TTC7A, PYGM, Thy-1, NPTX1, 14-3-3
302	regulation of phosphate metabolic process	2553	1.13826e-05	0.000195012	58	PP2A cat (alpha), HSP90, PSMD10 (Gankyrin), Endoplasmin, Ephrin-B receptors, N-Ras, Neurexin 1-beta, A1M, GSTs, E2N(UBC13), BDNF, Peroxiredoxin, Neurexin beta, ICAM1, CD44, Fatty acid-binding protein, PYC, RACK1, Acid sphingomyelinase, RAP-1A, ALEX, PRDX2, HSP70, Neurexin alpha, RKIP, APIP, PRDX3, PPP1R11, PDPR, Ephrin-B receptor 2, IBP, Fibrinogen beta, TIGAR (C12orf5), PP2A catalytic, PRDX1, SD…
303	regulation of NMDA receptor activity	60	1.15013e-05	0.000195997	7	Ephrin-B receptors, Neurexin 1-beta, Neurexin beta, Neurexin alpha, Ephrin-B receptor 2, Rabphilin-3A, Neurexin 1-alpha
304	regulation of phosphorus metabolic process	2554	1.15159e-05	0.000195997	58	PP2A cat (alpha), HSP90, PSMD10 (Gankyrin), Endoplasmin, Ephrin-B receptors, N-Ras, Neurexin 1-beta, A1M, GSTs, E2N(UBC13), BDNF, Peroxiredoxin, Neurexin beta, ICAM1, CD44, Fatty acid-binding protein, PYC, RACK1, Acid sphingomyelinase, RAP-1A, ALEX, PRDX2, HSP70, Neurexin alpha, RKIP, APIP, PRDX3, PPP1R11, PDPR, Ephrin-B receptor 2, IBP, Fibrinogen beta, TIGAR (C12orf5), PP2A catalytic, PRDX1, SD…
305	chemical synaptic transmission	646	1.16051e-05	0.000196225	23	Amphiphysin I, Neurexin 1-beta, BDNF, AP3M2, Neurexin beta, MPP2, CNP1, Calcineurin A (catalytic), HSP70, SLC17A7, Neurexin alpha, Calcineurin A (alpha), AP-3 mu subunits, SNAPs, Rabphilin-3A, Neurexin 1-alpha, Dynamin-1, GABA-A receptor beta-2 subunit, SYP, ACP1, NPTX1, VDAC 1, Dynamin
306	anterograde trans-synaptic signaling	646	1.16051e-05	0.000196225	23	Amphiphysin I, Neurexin 1-beta, BDNF, AP3M2, Neurexin beta, MPP2, CNP1, Calcineurin A (catalytic), HSP70, SLC17A7, Neurexin alpha, Calcineurin A (alpha), AP-3 mu subunits, SNAPs, Rabphilin-3A, Neurexin 1-alpha, Dynamin-1, GABA-A receptor beta-2 subunit, SYP, ACP1, NPTX1, VDAC 1, Dynamin
307	regulation of neurotransmitter receptor localization to postsynaptic specialization membrane	24	1.16819e-05	0.000196241	5	RAP-1A, CaMK II alpha, Rap1, RAS, Dystroglycan
308	peptidyl-serine dephosphorylation	24	1.16819e-05	0.000196241	5	PP2A cat (alpha), PP2A cat (beta), Calcineurin A (catalytic), Calcineurin A (alpha), PP2A catalytic
309	regulation of protein modification process	2618	1.19896e-05	0.000200079	59	PP2A cat (alpha), HSP90, PSMD10 (Gankyrin), Endoplasmin, Ephrin-B receptors, N-Ras, Neurexin 1-beta, A1M, GSTs, E2N(UBC13), BDNF, Peroxiredoxin, Neurexin beta, ICAM1, CD44, Fatty acid-binding protein, RACK1, Acid sphingomyelinase, RAP-1A, ALEX, PRDX2, HSP70, Neurexin alpha, RKIP, APIP, PPP1R11, WFS1, Ephrin-B receptor 2, IBP, Fibrinogen beta, PP2A catalytic, PRDX1, UBE3A (E6-AP), SDFR1, Neurexin …
310	regulation of kinase activity	1245	1.20056e-05	0.000200079	35	PP2A cat (alpha), HSP90, PSMD10 (Gankyrin), Ephrin-B receptors, Neurexin 1-beta, GSTs, E2N(UBC13), BDNF, Peroxiredoxin, Neurexin beta, CD44, Fatty acid-binding protein, RACK1, Acid sphingomyelinase, RAP-1A, PRDX2, Neurexin alpha, PRDX3, Ephrin-B receptor 2, TIGAR (C12orf5), PP2A catalytic, Neurexin 1-alpha, ErbB2, 14-3-3 epsilon, Rap1, EBP50, RAS, PMCA4, LKB1, Sphingomyelinase, Dystroglycan, DARP…
311	regulation of protein kinase C activity	12	1.21037e-05	0.000200079	4	Neurexin 1-beta, Neurexin beta, Neurexin alpha, Neurexin 1-alpha
312	positive regulation of protein kinase C activity	12	1.21037e-05	0.000200079	4	Neurexin 1-beta, Neurexin beta, Neurexin alpha, Neurexin 1-alpha
313	regulation of Fc-gamma receptor signaling pathway involved in phagocytosis	12	1.21037e-05	0.000200079	4	RAP-1A, APPL, APPL1, Rap1
314	response to stress	5271	1.23507e-05	0.000203073	100	DNA2, HSP90, PSMC6, PSMD10 (Gankyrin), MACF1, Endoplasmin, Ephrin-B receptors, hnRNP M, G-protein alpha-11, 90K, PRDX4, CD151, N-Ras, Catalase, GSTs, E2N(UBC13), C4A protein, BDNF, GSTM1, Peroxiredoxin, Tubulin beta, PSMA6, Plasminogen, ICAM1, CD44, C4, EMAPII, Fatty acid-binding protein, ALDR, PNPase(old-35), GSTM2, CoactosinLP, PP2A cat (beta), AKR1C3, CAPZA, ALEX, CHL1, PRDX2, Calcineurin A (c…
315	cellular response to cytokine stimulus	1628	1.2383e-05	0.000203073	42	PP2A cat (alpha), HSP90, PSMC6, PSMD10 (Gankyrin), Endoplasmin, GSTO1, GSTs, E2N(UBC13), BDNF, PSMA6, ICAM1, CD44, Fatty acid-binding protein, TALDO, PNPase(old-35), CAPZA, HSP70, ATIC, CaMK II alpha, APPL, Calnexin, Fibrinogen beta, PSMD12, PP2A catalytic, PSME1, Ro60, SPOCK2, NCAM1, APPL1, SKP1, Rap1, RAS, Filamin B (TABP), ADAM-TS13, TRIM2, Sphingomyelinase, PECAM1, TCP1-alpha, MAO, 14-3-3, GP…
316	regulation of protein phosphorylation	2085	1.24026e-05	0.000203073	50	PP2A cat (alpha), HSP90, PSMD10 (Gankyrin), Ephrin-B receptors, N-Ras, Neurexin 1-beta, A1M, GSTs, E2N(UBC13), BDNF, Peroxiredoxin, Neurexin beta, ICAM1, CD44, Fatty acid-binding protein, RACK1, Acid sphingomyelinase, RAP-1A, ALEX, PRDX2, HSP70, Neurexin alpha, RKIP, APIP, Ephrin-B receptor 2, IBP, Fibrinogen beta, PP2A catalytic, PRDX1, SDFR1, Neurexin 1-alpha, G-protein alpha-s, ErbB2, GNAS1, 1…
317	negative regulation of phosphate metabolic process	839	1.24923e-05	0.000203896	27	PP2A cat (alpha), PSMD10 (Gankyrin), Ephrin-B receptors, A1M, GSTs, Peroxiredoxin, Fatty acid-binding protein, RACK1, Acid sphingomyelinase, HSP70, RKIP, PRDX3, PPP1R11, Ephrin-B receptor 2, IBP, TIGAR (C12orf5), PP2A catalytic, 14-3-3 epsilon, EBP50, Sphingomyelinase, Dystroglycan, DARPP-32, G-protein alpha-q/11, PECAM1, Thy-1, NECL4, 14-3-3
318	regulation of developmental process	3879	1.26351e-05	0.000205579	79	PP2A cat (alpha), HSP90, Ephrin-B3, PSMC6, PSMD10 (Gankyrin), BIN1 (Amphiphysin II), MACF1, Ephrin-B receptors, G-protein alpha-11, N-Ras, Neurexin 1-beta, Fibulin-3, BDNF, LEC2, Peroxiredoxin, Tubulin beta, PSMA6, Neurexin beta, CYFP subunit, Plasminogen, Melanotransferrin, ICAM1, CD44, EMAPII, PNPase(old-35), RACK1, RAP-1A, ALEX, PRDX2, Calcineurin A (catalytic), LAMA2, HSP70, WDR77, Fimbrin, G…
319	negative regulation of phosphorus metabolic process	840	1.2759e-05	0.000206943	27	PP2A cat (alpha), PSMD10 (Gankyrin), Ephrin-B receptors, A1M, GSTs, Peroxiredoxin, Fatty acid-binding protein, RACK1, Acid sphingomyelinase, HSP70, RKIP, PRDX3, PPP1R11, Ephrin-B receptor 2, IBP, TIGAR (C12orf5), PP2A catalytic, 14-3-3 epsilon, EBP50, Sphingomyelinase, Dystroglycan, DARPP-32, G-protein alpha-q/11, PECAM1, Thy-1, NECL4, 14-3-3
320	positive regulation of hydrolase activity	1095	1.35937e-05	0.000219793	32	PP2A cat (alpha), HSP90, BIN1 (Amphiphysin II), Amphiphysin I, BDNF, CYFP subunit, ICAM1, Fatty acid-binding protein, RACK1, RAP-1A, ALEX, HSP70, GARNL4, PP2A catalytic, PSME1, MTCH1, SNAPs, CYFIP2, G-protein alpha-s, HSPA1A, ErbB2, RANBP3, GNAS1, ITGA2, Rap1, ANP32B (april), RAS, HSPA1B, GNAS3, MAPRE2(RP1), G-protein alpha-q/11, Thy-1
321	regulation of calcium ion transmembrane transporter activity	140	1.374e-05	0.000221467	10	PP2A cat (alpha), GSTO1, GSTs, GSTM1, GSTM2, HSP70, THADA, PP2A catalytic, 14-3-3 epsilon, 14-3-3
322	post-embryonic animal morphogenesis	25	1.44496e-05	0.000232181	5	Fibulin-3, ALEX, G-protein alpha-s, GNAS1, GNAS3
323	animal organ development	5087	1.451e-05	0.000232289	97	PP2A cat (alpha), HSP90, Ephrin-B receptors, G-protein alpha-11, PRDX4, Ankyrin 1, Catalase, Neurexin 1-beta, GSTs, Fibulin-3, BDNF, LEC2, Peroxiredoxin, Tubulin beta, PSMA6, Neurexin beta, TSLC1, CNP1, Plasminogen, ICAM1, CD44, LY6H, Fatty acid-binding protein, ALDR, PNPase(old-35), AKR1C3, RAP-1A, ARPC5, ALEX, PRDX2, Calcineurin A (catalytic), LAMA2, RING1, HSP70, SLC17A7, WDR77, ATIC, Neurexin…
324	protein transport	1981	1.45462e-05	0.000232289	48	HSP90, EIF5A2, MACF1, Endoplasmin, Ephrin-B receptors, Catalase, GSTs, AP3M2, NTF2, Kinesin light chain, Metaxin 2, RAP-1A, Calcineurin A (catalytic), HSP70, NAPG, NA14, Calcineurin A (alpha), RPS5, QM, WFS1, APPL, Calnexin, ES130 (p180), PNPH, SRP9, AP-3 mu subunits, VPS13C, SNAPs, Rabphilin-3A, BTN3A2, COPB2, VPS8, APPL1, YKT6, RANBP3, ACOX2, 14-3-3 epsilon, Rap1, Dynamin-1, ECH1, PEX19, TIM9 A…
325	wound healing	751	1.50803e-05	0.000240079	25	MACF1, G-protein alpha-11, CD151, Plasminogen, CD44, CAPZA, ALEX, Calcineurin A (catalytic), Calcineurin A (alpha), IBP, Fibrinogen beta, G-protein alpha-s, ErbB2, Connexin 43, GNAS1, ITGA2, Neuromodulin, GNAS3, ADAM-TS13, Dystroglycan, G-protein alpha-q/11, PECAM1, MCAM, 14-3-3, CAPZA1
326	regulation of calcium ion transport	437	1.59014e-05	0.000251721	18	PP2A cat (alpha), BIN1 (Amphiphysin II), GSTO1, GSTs, GSTM1, ICAM1, GSTM2, HSP70, CaMK II alpha, WFS1, THADA, PP2A catalytic, Connexin 43, 14-3-3 epsilon, Pacsin, APG5, Thy-1, 14-3-3
327	regulation of G2/M transition of mitotic cell cycle	278	1.59089e-05	0.000251721	14	HSP90, PSMC6, PSMD10 (Gankyrin), Tubulin beta, PSMA6, HSP70, NA14, PSMD12, PSME1, Dynein 1, cytoplasmic, heavy chain, SKP1, 14-3-3 epsilon, APP-BP1, 14-3-3
328	response to aluminum ion	13	1.73067e-05	0.000272472	4	MAOB, DHE3, DHPR, MAO
329	protein refolding	43	1.73257e-05	0.000272472	6	HSP90, HSP70, PPIAL4A, HSPA1A, PPIAL4, HSPA1B
330	regulation of postsynaptic density organization	26	1.77029e-05	0.00027756	5	Neurexin 1-beta, Neurexin beta, Neurexin alpha, Neurexin 1-alpha, NPTX1
331	regulation of protein kinase activity	1111	1.81003e-05	0.000282933	32	PP2A cat (alpha), HSP90, PSMD10 (Gankyrin), Ephrin-B receptors, Neurexin 1-beta, GSTs, E2N(UBC13), BDNF, Peroxiredoxin, Neurexin beta, Fatty acid-binding protein, RACK1, Acid sphingomyelinase, RAP-1A, PRDX2, Neurexin alpha, Ephrin-B receptor 2, PP2A catalytic, Neurexin 1-alpha, ErbB2, 14-3-3 epsilon, Rap1, EBP50, RAS, PMCA4, LKB1, Sphingomyelinase, Dystroglycan, DARPP-32, G-protein alpha-q/11, Th…
332	regulation of nervous system development	1490	1.89121e-05	0.000294733	39	Ephrin-B3, BIN1 (Amphiphysin II), MACF1, Ephrin-B receptors, Neurexin 1-beta, Fibulin-3, BDNF, LEC2, Tubulin beta, Neurexin beta, CYFP subunit, RAP-1A, Calcineurin A (catalytic), HSP70, GARNL4, Neurexin alpha, MAP6, Calcineurin A (alpha), CaMK II alpha, Ephrin-B receptor 2, APPL, UBE3A (E6-AP), SDFR1, Neurexin 1-alpha, Plexin C1, HSPA1A, Rap1, Tubulin beta 2B, Pacsin, Neuromodulin, HSPA1B, LKB1, …
333	regulation of phosphorylation	2298	1.93654e-05	0.000300522	53	PP2A cat (alpha), HSP90, PSMD10 (Gankyrin), Ephrin-B receptors, N-Ras, Neurexin 1-beta, A1M, GSTs, E2N(UBC13), BDNF, Peroxiredoxin, Neurexin beta, ICAM1, CD44, Fatty acid-binding protein, RACK1, Acid sphingomyelinase, RAP-1A, ALEX, PRDX2, HSP70, Neurexin alpha, RKIP, APIP, PRDX3, Ephrin-B receptor 2, IBP, Fibrinogen beta, TIGAR (C12orf5), PP2A catalytic, PRDX1, SDFR1, Neurexin 1-alpha, G-protein …
334	regulation of axonogenesis	283	1.93998e-05	0.000300522	14	Ephrin-B3, MACF1, Ephrin-B receptors, BDNF, Tubulin beta, CYFP subunit, MAP6, Ephrin-B receptor 2, Plexin C1, Tubulin beta 2B, LKB1, Ephrin-B, Thy-1, Dynamin
335	positive regulation of cellular protein metabolic process	2299	1.95979e-05	0.000302685	53	PP2A cat (alpha), HSP90, PSMC6, PSMD10 (Gankyrin), EIF5A2, Neurexin 1-beta, E2N(UBC13), BDNF, Peroxiredoxin, Neurexin beta, CYFP subunit, Melanotransferrin, ICAM1, CD44, RACK1, Acid sphingomyelinase, RAP-1A, ALEX, PRDX2, HSP70, Neurexin alpha, WFS1, IBP, Fibrinogen beta, PP2A catalytic, PSME1, MTCH1, UBE3A (E6-AP), SDFR1, Neurexin 1-alpha, CYFIP2, G-protein alpha-s, HSPA1A, ErbB2, GNAS1, ITGA2, R…
336	presynapse organization	44	1.98466e-05	0.000305614	6	Neurexin 1-beta, Neurexin beta, TSLC1, Neurexin alpha, Neurexin 1-alpha, Ephrin-B
337	cellular response to metal ion	362	2.01455e-05	0.000309296	16	PP2A cat (alpha), HSP90, Endoplasmin, Neurexin 1-beta, GSTs, Neurexin beta, Fatty acid-binding protein, AKR1C3, HSP70, Neurexin alpha, TIGAR (C12orf5), PP2A catalytic, eIF2S1, Neurexin 1-alpha, Sphingomyelinase, NPTX1
338	cellular response to oxidative stress	403	2.02274e-05	0.000309634	17	Catalase, GSTs, Peroxiredoxin, Fatty acid-binding protein, ALDR, PNPase(old-35), AKR1C3, PRDX2, HSP70, PRDX3, eIF2S1, PRDX1, HSPA1A, Aldose reductase, HSPA1B, Sphingomyelinase, Dynamin
339	cellular macromolecule catabolic process	1118	2.04713e-05	0.000312444	32	DNA2, PP2A cat (alpha), HSP90, PSMC6, PSMD10 (Gankyrin), Endoplasmin, E2N(UBC13), PSMA6, Plasminogen, ZNF294, PM/SCL-75, DIS3L2, PNPase(old-35), PP2A cat (beta), UBR4, HSP70, RPS5, QM, PPP1R11, WFS1, PSMD12, PP2A catalytic, PSME1, RNF213, UBE3A (E6-AP), UGCGL1, HSPA1A, SKP1, HSPA1B, WDR61, TRIM2, DDI1
340	behavior	1067	2.08739e-05	0.000317652	31	Ephrin-B3, LSAMP, Amphiphysin I, Ephrin-B receptors, Neurexin 1-beta, BDNF, Neurexin beta, CNP1, CHL1, Calcineurin A (catalytic), SLC17A7, Neurexin alpha, RKIP, WFS1, Ephrin-B receptor 2, DHE3, ADAM22, SDFR1, NCAM1, ZFX, Neurexin 1-alpha, Dynamin-1, RAS, Calcineurin A (beta), Dynein, axonemal, heavy chains, Nephrocystin, DARPP-32, G-protein alpha-q/11, Ephrin-B, VDAC 1, Dynamin
341	small molecule catabolic process	534	2.13402e-05	0.000323796	20	GSTs, CD44, Fatty acid-binding protein, SCLY, AKR1C3, PDPR, DHE3, PNPH, Glyoxalase II, PON1, ACOX2, Aldose reductase, ADHX, ECH1, HXK1, DHPR, ALDH2, CRABP1, AATM, ETFB
342	organelle localization by membrane tethering	214	2.24758e-05	0.000340029	12	HSP90, Neurexin 1-beta, Tubulin beta, Neurexin beta, Neurexin alpha, NA14, Dynein 1, cytoplasmic, heavy chain, Neurexin 1-alpha, YKT6, 14-3-3 epsilon, Nephrocystin, 14-3-3
343	trans-synaptic signaling by lipid	14	2.39848e-05	0.000355579	4	Neurexin 1-beta, Neurexin beta, Neurexin alpha, Neurexin 1-alpha
344	hair follicle placode formation	14	2.39848e-05	0.000355579	4	ALEX, G-protein alpha-s, GNAS1, GNAS3
345	trans-synaptic signaling by endocannabinoid	14	2.39848e-05	0.000355579	4	Neurexin 1-beta, Neurexin beta, Neurexin alpha, Neurexin 1-alpha
346	positive regulation of ryanodine-sensitive calcium-release channel activity	14	2.39848e-05	0.000355579	4	GSTO1, GSTs, GSTM1, GSTM2
347	imitative learning	14	2.39848e-05	0.000355579	4	Neurexin 1-beta, Neurexin beta, Neurexin alpha, Neurexin 1-alpha
348	vocal learning	14	2.39848e-05	0.000355579	4	Neurexin 1-beta, Neurexin beta, Neurexin alpha, Neurexin 1-alpha
349	postsynaptic density assembly	14	2.39848e-05	0.000355579	4	Neurexin 1-beta, Neurexin beta, Neurexin alpha, Neurexin 1-alpha
350	carboxylic acid metabolic process	1181	2.44219e-05	0.000361026	33	GSTO1, PRDX4, GSTs, UGPA2, GSTM1, Peroxiredoxin, CD44, EMAPII, Fatty acid-binding protein, SCLY, PYC, MDH1, GSTM2, AKR1C3, ATIC, PDH beta, APIP, PDPR, SDHB, DHE3, Glyoxalase II, PGHD, PON1, PON2, ACOX2, GMPS, ECH1, HXK1, DHPR, CRABP1, AATM, VDAC 1, ETFB
351	regulation of protein localization to plasma membrane	182	2.47583e-05	0.000364955	11	Ephrin-B receptors, Neurexin 1-beta, Neurexin beta, RACK1, Fimbrin, Neurexin alpha, CaMK II alpha, Ephrin-B receptor 2, APPL, Neurexin 1-alpha, APPL1
352	positive regulation of protein metabolic process	2440	2.49983e-05	0.000367446	55	PP2A cat (alpha), HSP90, PSMC6, PSMD10 (Gankyrin), EIF5A2, Neurexin 1-beta, E2N(UBC13), BDNF, Peroxiredoxin, Neurexin beta, CYFP subunit, Melanotransferrin, ICAM1, CD44, tcag7.1314, RACK1, Acid sphingomyelinase, RAP-1A, ALEX, PRDX2, HSP70, Neurexin alpha, WFS1, IBP, Fibrinogen beta, PP2A catalytic, PSME1, MTCH1, UBE3A (E6-AP), SDFR1, Neurexin 1-alpha, CYFIP2, G-protein alpha-s, HSPA1A, ErbB2, Con…
353	monosaccharide metabolic process	290	2.54154e-05	0.00037252	14	GSTO1, GSTs, MAN2C1, Fatty acid-binding protein, TALDO, ALDR, PYC, MDH1, PDH beta, IBP, Aldose reductase, HXK1, AATM, GPD1
354	regulation of protein localization to synapse	46	2.57744e-05	0.000376714	6	RAP-1A, CaMK II alpha, SDFR1, Rap1, RAS, Dystroglycan
355	negative regulation of dendrite morphogenesis	28	2.58992e-05	0.000377472	5	Calcineurin A (catalytic), Calcineurin A (alpha), UBE3A (E6-AP), 14-3-3, Dynamin
356	regulation of cysteine-type endopeptidase activity	370	2.62664e-05	0.000381749	16	PP2A cat (alpha), Peroxiredoxin, CYFP subunit, CD44, Fatty acid-binding protein, RACK1, HSP70, PRDX3, PP2A catalytic, MTCH1, CYFIP2, HSPA1A, 14-3-3 epsilon, ANP32B (april), HSPA1B, 14-3-3
357	microtubule-based movement	372	2.80332e-05	0.000406286	16	KLC2, AP3M2, Tubulin beta, DYNC1LI, Kinesin light chain, HSP70, NA14, MAP6, Tubulin beta 6, AP-3 mu subunits, DNAH2, C10orf92, DYNC1LI2, Dynein 1, cytoplasmic, heavy chain, Connexin 43, Dynein, axonemal, heavy chains
358	regulation of cell morphogenesis	732	2.85792e-05	0.000413042	24	Ephrin-B3, MACF1, Ephrin-B receptors, BDNF, Tubulin beta, CYFP subunit, Melanotransferrin, ICAM1, CD44, Calcineurin A (catalytic), MAP6, Calcineurin A (alpha), Ephrin-B receptor 2, Fibrinogen beta, UBE3A (E6-AP), Plexin C1, Tubulin beta 2B, EBP50, LKB1, Dystroglycan, Ephrin-B, Thy-1, 14-3-3, Dynamin
359	cell recognition	374	2.99045e-05	0.000430991	16	Ephrin-B3, Ephrin-B receptors, BDNF, TSLC1, HSP70, Ephrin-B receptor 2, SDFR1, NCAM1, HSPA1A, VDAC 2, Neuromodulin, HSPA1B, PECAM1, TCP1-alpha, Ephrin-B, 14-3-3
360	postsynapse organization	187	3.17905e-05	0.000456901	11	Ephrin-B receptors, Neurexin 1-beta, Neurexin beta, MPP2, TSLC1, HSP70, Neurexin alpha, Ephrin-B receptor 2, Rabphilin-3A, Neurexin 1-alpha, Dynamin
361	dendrite extension	15	3.23765e-05	0.000460209	4	BDNF, CYFP subunit, CYFIP2, LKB1
362	negative regulation of renal sodium excretion	15	3.23765e-05	0.000460209	4	ALEX, G-protein alpha-s, GNAS1, GNAS3
363	synaptic vesicle clustering	15	3.23765e-05	0.000460209	4	Neurexin 1-beta, Neurexin beta, Neurexin alpha, Neurexin 1-alpha
364	presynaptic membrane assembly	15	3.23765e-05	0.000460209	4	Neurexin 1-beta, Neurexin beta, Neurexin alpha, Neurexin 1-alpha
365	regulation of transferase activity	1416	3.26488e-05	0.000462808	37	PP2A cat (alpha), HSP90, PSMD10 (Gankyrin), EPM2AIP1, Ephrin-B receptors, Neurexin 1-beta, GSTs, E2N(UBC13), BDNF, Peroxiredoxin, Neurexin beta, CD44, Fatty acid-binding protein, RACK1, Acid sphingomyelinase, RAP-1A, PRDX2, Neurexin alpha, PRDX3, Ephrin-B receptor 2, TIGAR (C12orf5), PP2A catalytic, Neurexin 1-alpha, ErbB2, 14-3-3 epsilon, Rap1, EBP50, RAS, PMCA4, LKB1, Sphingomyelinase, Dystrogl…
366	learning	297	3.3014e-05	0.000466706	14	Amphiphysin I, Ephrin-B receptors, Neurexin 1-beta, BDNF, Neurexin beta, Calcineurin A (catalytic), Neurexin alpha, Ephrin-B receptor 2, SDFR1, Neurexin 1-alpha, RAS, Calcineurin A (beta), DARPP-32, VDAC 1
367	nitrogen compound transport	2405	3.33979e-05	0.000470847	54	HSP90, EIF5A2, MACF1, Endoplasmin, Ephrin-B receptors, Catalase, GSTs, BDNF, AP3M2, NTF2, Kinesin light chain, Metaxin 2, PNPase(old-35), RAP-1A, Calcineurin A (catalytic), HSP70, SLC17A7, NAPG, NA14, Calcineurin A (alpha), RPS5, QM, WFS1, APPL, Calnexin, ES130 (p180), PNPH, SRP9, AP-3 mu subunits, VPS13C, SNAPs, Rabphilin-3A, BTN3A2, COPB2, VPS8, APPL1, YKT6, RANBP3, ACOX2, Connexin 43, 14-3-3 e…
368	regulation of hormone secretion	508	3.49412e-05	0.000491266	19	Neurexin 1-beta, Neurexin beta, EMAPII, RAP-1A, ALEX, Calcineurin A (catalytic), Neurexin alpha, Calcineurin A (alpha), IBP, DHE3, Fibrinogen beta, Neurexin 1-alpha, G-protein alpha-s, Connexin 43, GNAS1, Rap1, VILIP1, Calcineurin A (beta), GNAS3
369	cellular response to endogenous stimulus	2110	3.52295e-05	0.000493977	49	PP2A cat (alpha), HSP90, Endoplasmin, hnRNP M, G-protein alpha-11, GSTs, BDNF, GSTM1, CYFP subunit, DYNC1LI, ICAM1, CD44, LY6H, ALDR, ATP5H, GSTM2, AKR1C3, RAP-1A, ALEX, HSP70, CaMK II alpha, APPL, IBP, Fibrinogen beta, PP2A catalytic, DYNC1LI2, UBE3A (E6-AP), Dynein 1, cytoplasmic, heavy chain, APPL1, G-protein alpha-s, ErbB2, Connexin 43, Aldose reductase, GNAS1, ITGA2, Rap1, LOC643752, GABA-A …
370	posttranscriptional regulation of gene expression	742	3.54473e-05	0.000495687	24	HSP90, PSMC6, PSMD10 (Gankyrin), Gemin5, EIF5A2, hnRNP M, PSMA6, CYFP subunit, ZNF294, PM/SCL-75, RACK1, HSP70, QM, IBP, NFAT-90, SRP9, PSMD12, PSME1, eIF2S1, HSPA1A, ErbB2, ITGA2, HSPA1B, 14-3-3
371	negative regulation of transferase activity	422	3.61425e-05	0.000504046	17	PP2A cat (alpha), Ephrin-B receptors, GSTs, Peroxiredoxin, Fatty acid-binding protein, RACK1, Acid sphingomyelinase, PRDX3, Ephrin-B receptor 2, TIGAR (C12orf5), PP2A catalytic, 14-3-3 epsilon, Sphingomyelinase, DARPP-32, G-protein alpha-q/11, Thy-1, 14-3-3
372	phosphorylation	1706	3.70102e-05	0.000513728	42	PSMC6, PSMD10 (Gankyrin), Ephrin-B receptors, MRCKalpha, PRDX4, N-Ras, E2N(UBC13), Fibulin-3, Alpha-fodrin, BDNF, Peroxiredoxin, PSMA6, ATP5H, Calcineurin A (catalytic), HSP70, PIP5KIII, RKIP, CaMK II alpha, Ephrin-B receptor 2, IBP, NFAT-90, PSMD12, PSME1, eIF2S1, NCAM1, ErbB2, SKP1, NDUFB7, NADK2, 14-3-3 epsilon, NDUFA2, NDPK C, MRCK, HXK1, RAS, Calcineurin A (beta), LKB1, DARPP-32, TTC7A, Thy-…
373	regulation of cellular amine metabolic process	126	3.70353e-05	0.000513728	9	PSMC6, PSMD10 (Gankyrin), PSMA6, RKIP, MAOB, PSMD12, PSME1, PMCA4, MAO
374	hydrogen peroxide catabolic process	49	3.72575e-05	0.000514054	6	PRDX4, Catalase, Peroxiredoxin, PRDX2, PRDX3, PRDX1
375	ER-nucleus signaling pathway	49	3.72575e-05	0.000514054	6	HSP90, Endoplasmin, HSP70, WFS1, IBP, eIF2S1
376	response to purine-containing compound	341	3.85579e-05	0.000529715	15	HSP90, Endoplasmin, GSTs, GSTM1, PNPase(old-35), GSTM2, RAP-1A, HSP70, Glycogen phosphorylase, RKIP, IBP, Rap1, LOC643752, PYGM, GPD1
377	mitochondrial membrane organization	191	3.85973e-05	0.000529715	11	HSP90, CNP1, ATP5H, Calcineurin A (catalytic), HSP70, CaMK II alpha, HSPA1A, 14-3-3 epsilon, HSPA1B, TIM9 A, 14-3-3
378	regulation of skeletal muscle contraction by regulation of release of sequestered calcium ion	6	4.05833e-05	0.000546817	3	GSTO1, GSTs, GSTM2
379	positive regulation of nucleotide-binding oligomerization domain containing 2 signaling pathway	6	4.05833e-05	0.000546817	3	HSP70, HSPA1A, HSPA1B
380	positive regulation of nucleotide-binding oligomerization domain containing signaling pathway	6	4.05833e-05	0.000546817	3	HSP70, HSPA1A, HSPA1B
381	cellular detoxification of nitrogen compound	6	4.05833e-05	0.000546817	3	GSTs, GSTM1, GSTM2
382	negative regulation of male germ cell proliferation	6	4.05833e-05	0.000546817	3	PRDX4, Peroxiredoxin, PGHD
383	negative regulation of germ cell proliferation	6	4.05833e-05	0.000546817	3	PRDX4, Peroxiredoxin, PGHD
384	regulation of endoribonuclease activity	6	4.05833e-05	0.000546817	3	HSP70, HSPA1A, HSPA1B
385	cell communication	7903	4.06889e-05	0.000546817	135	PP2A cat (alpha), HSP90, Ephrin-B3, PSMC6, PSMD10 (Gankyrin), Amphiphysin I, MACF1, Endoplasmin, Ephrin-B receptors, hnRNP M, G-protein alpha-11, MRCKalpha, GSTO1, 90K, PRDX4, p164-RhoGEF, Ankyrin 1, N-Ras, Neurexin 1-beta, GSTs, E2N(UBC13), Fibulin-3, Alpha-fodrin, BDNF, IBP6, LEC2, Peroxiredoxin, AP3M2, Tubulin beta, PSMA6, Neurexin beta, MPP2, CYFP subunit, TSLC1, CNP1, Plasminogen, ICAM1, CD4…
386	synapse organization	514	4.0923e-05	0.000548537	19	Ephrin-B receptors, Neurexin 1-beta, BDNF, Neurexin beta, MPP2, CYFP subunit, TSLC1, HSP70, Neurexin alpha, Ephrin-B receptor 2, Rabphilin-3A, SPOCK2, SDFR1, Neurexin 1-alpha, ErbB2, DNER, GABA-A receptor beta-2 subunit, Ephrin-B, Dynamin
387	response to cytokine	1830	4.1543e-05	0.00055541	44	PP2A cat (alpha), HSP90, PSMC6, PSMD10 (Gankyrin), Endoplasmin, GSTO1, GSTs, E2N(UBC13), BDNF, PSMA6, ICAM1, CD44, Fatty acid-binding protein, TALDO, PNPase(old-35), CAPZA, Calcineurin A (catalytic), HSP70, ATIC, CaMK II alpha, APPL, Calnexin, Fibrinogen beta, PSMD12, PP2A catalytic, PSME1, Ro60, SPOCK2, NCAM1, APPL1, SKP1, Rap1, RAS, Calcineurin A (beta), Filamin B (TABP), ADAM-TS13, TRIM2, Sphi…
388	endoplasmic reticulum to Golgi vesicle-mediated transport	265	4.1827e-05	0.000557109	13	Ankyrin 1, Alpha-fodrin, DYNC1LI, CAPZA, ATL3, ARL6IP2, SNAPs, DYNC1LI2, COPB2, Dynein 1, cytoplasmic, heavy chain, YKT6, Dynactin (p62), CAPZA1
389	regulation of synaptic vesicle recycling	50	4.18854e-05	0.000557109	6	CYFP subunit, Calcineurin A (catalytic), SLC17A7, Dynamin-1, Calcineurin A (beta), Dynamin
390	chaperone-mediated protein transport	16	4.27334e-05	0.000564037	4	HSP90, HSP70, PEX19, TIM9 A
391	calcineurin-NFAT signaling cascade	16	4.27334e-05	0.000564037	4	Calcineurin A (catalytic), Calcineurin A (alpha), Calcineurin A (beta), BAI2
392	presynaptic membrane organization	16	4.27334e-05	0.000564037	4	Neurexin 1-beta, Neurexin beta, Neurexin alpha, Neurexin 1-alpha
393	anatomical structure homeostasis	562	4.37335e-05	0.000575769	20	DNA2, HSP90, Peroxiredoxin, Plasminogen, ALDR, ALEX, Calcineurin A (catalytic), HSP70, SLC17A7, PRDX1, G-protein alpha-s, HSPA1A, Aldose reductase, GNAS1, ITGA2, RAS, Calcineurin A (beta), HSPA1B, GNAS3, LKB1
394	regulation of cell cycle G2/M phase transition	306	4.56669e-05	0.000599697	14	HSP90, PSMC6, PSMD10 (Gankyrin), Tubulin beta, PSMA6, HSP70, NA14, PSMD12, PSME1, Dynein 1, cytoplasmic, heavy chain, SKP1, 14-3-3 epsilon, APP-BP1, 14-3-3
395	regulation of anatomical structure morphogenesis	1608	4.59743e-05	0.000600875	40	Ephrin-B3, PSMC6, PSMD10 (Gankyrin), MACF1, Ephrin-B receptors, N-Ras, BDNF, Tubulin beta, PSMA6, CYFP subunit, Plasminogen, Melanotransferrin, ICAM1, CD44, EMAPII, RACK1, RAP-1A, Calcineurin A (catalytic), HSP70, MAP6, Calcineurin A (alpha), Ephrin-B receptor 2, Fibrinogen beta, PSMD12, PSME1, UBE3A (E6-AP), Plexin C1, ErbB2, Connexin 43, Rap1, Tubulin beta 2B, EBP50, RAS, LKB1, Dystroglycan, BA…
396	central nervous system development	1665	4.59889e-05	0.000600875	41	HSP90, Ephrin-B receptors, Neurexin 1-beta, GSTs, LEC2, Neurexin beta, TSLC1, CNP1, Fatty acid-binding protein, ARPC5, Calcineurin A (catalytic), HSP70, SLC17A7, ATIC, Neurexin alpha, RKIP, MAOB, Calcineurin A (alpha), B-FABP, Ephrin-B receptor 2, DHE3, ADAM22, Aggrecan, SNAPs, Rabphilin-3A, UBE3A (E6-AP), NCAM1, Neurexin 1-alpha, ErbB2, DNER, 14-3-3 epsilon, ANP32B (april), VILIP1, RAS, Calcineu…
397	regulation of phagocytosis	195	4.66241e-05	0.00060764	11	C4A protein, C4, RACK1, RAP-1A, HSP70, APPL, APPL1, ITGA2, Rap1, APG5, Dynamin
398	regulation of calcium ion transmembrane transport	268	4.69521e-05	0.000610377	13	PP2A cat (alpha), BIN1 (Amphiphysin II), GSTO1, GSTs, GSTM1, GSTM2, HSP70, THADA, PP2A catalytic, 14-3-3 epsilon, APG5, Thy-1, 14-3-3
399	negative regulation of catalytic activity	1171	4.99011e-05	0.000647089	32	PP2A cat (alpha), BIN1 (Amphiphysin II), Ephrin-B receptors, A1M, GSTs, C4A protein, Peroxiredoxin, CD44, C4, Fatty acid-binding protein, RACK1, Acid sphingomyelinase, HSP70, RKIP, PRDX3, PPP1R11, Ephrin-B receptor 2, TIGAR (C12orf5), PP2A catalytic, SPOCK2, WFDC6, HSPA1A, 14-3-3 epsilon, RAS, HSPA1B, PMCA4, Sphingomyelinase, DARPP-32, G-protein alpha-q/11, PECAM1, Thy-1, 14-3-3
400	nucleus localization	52	5.25212e-05	0.000679361	6	BIN1 (Amphiphysin II), MRCKalpha, Dynein 1, cytoplasmic, heavy chain, Dynactin (p62), MRCK, EBP50
401	proteasomal protein catabolic process	435	5.26574e-05	0.000679424	17	HSP90, PSMC6, PSMD10 (Gankyrin), Endoplasmin, PSMA6, ZNF294, PP2A cat (beta), HSP70, WFS1, PSMD12, PP2A catalytic, PSME1, UBE3A (E6-AP), UGCGL1, SKP1, TRIM2, DDI1
402	dopamine receptor signaling pathway	76	5.46576e-05	0.000703478	7	G-protein alpha-11, ALEX, G-protein alpha-s, GNAS1, EBP50, GNAS3, G-protein alpha-q/11
403	postsynaptic specialization assembly	17	5.53188e-05	0.000706714	4	Neurexin 1-beta, Neurexin beta, Neurexin alpha, Neurexin 1-alpha
404	negative regulation of ryanodine-sensitive calcium-release channel activity	17	5.53188e-05	0.000706714	4	GSTO1, GSTs, GSTM1, GSTM2
405	observational learning	17	5.53188e-05	0.000706714	4	Neurexin 1-beta, Neurexin beta, Neurexin alpha, Neurexin 1-alpha
406	regulation of organelle organization	1795	5.57921e-05	0.000711005	43	PSMD10 (Gankyrin), BIN1 (Amphiphysin II), Ankyrin 1, Neurexin 1-beta, E2N(UBC13), Alpha-fodrin, Tubulin beta, Neurexin beta, CYFP subunit, DYNC1LI, ICAM1, CoactosinLP, ARPC5, CAPZA, Calcineurin A (catalytic), HSP70, PIP5KIII, Neurexin alpha, RKIP, ATL3, MAP6, TIGAR (C12orf5), VPS13C, ARPC1A, ARPC1, Dynein 1, cytoplasmic, heavy chain, Neurexin 1-alpha, HSPA1A, 14-3-3 epsilon, Neuromodulin, RAS, HS…
407	cofactor biosynthetic process	273	5.67136e-05	0.000720973	13	GSTO1, Ankyrin 1, GSTs, HSP70, ATIC, PDH beta, MAOB, PNPH, Glyoxalase II, NADK2, DHPR, PNPO, MAO
408	protein phosphorylation	1289	5.78946e-05	0.000734182	34	PSMC6, PSMD10 (Gankyrin), Ephrin-B receptors, MRCKalpha, PRDX4, N-Ras, E2N(UBC13), Fibulin-3, Alpha-fodrin, Peroxiredoxin, PSMA6, Calcineurin A (catalytic), HSP70, RKIP, CaMK II alpha, Ephrin-B receptor 2, IBP, NFAT-90, PSMD12, PSME1, eIF2S1, NCAM1, ErbB2, SKP1, 14-3-3 epsilon, MRCK, HXK1, RAS, Calcineurin A (beta), LKB1, DARPP-32, Thy-1, CAMKV, 14-3-3
409	regulation of establishment of protein localization	1236	5.93428e-05	0.000750489	33	PP2A cat (alpha), hnRNP M, Neurexin 1-beta, NTF2, Neurexin beta, TSLC1, RACK1, RAP-1A, Calcineurin A (catalytic), HSP70, Neurexin alpha, Calcineurin A (alpha), PPP1R11, DHE3, Fibrinogen beta, PP2A catalytic, Neurexin 1-alpha, G-protein alpha-s, ErbB2, Connexin 43, 14-3-3 epsilon, Rap1, Pacsin, ANP32B (april), VILIP1, HXK1, RAS, Calcineurin A (beta), TCP1-alpha, TRIM50, Ephrin-B, APG5, 14-3-3
410	positive regulation of calcium-mediated signaling	77	5.94705e-05	0.000750489	7	GSTO1, GSTs, GSTM1, GSTM2, Calcineurin A (catalytic), Calcineurin A (alpha), NCAM1
411	regulation of cellular amide metabolic process	575	5.99484e-05	0.000754679	20	HSP90, BIN1 (Amphiphysin II), Gemin5, EIF5A2, GSTs, CYFP subunit, ZNF294, tcag7.1314, RACK1, QM, PDPR, IBP, NFAT-90, TIGAR (C12orf5), SRP9, eIF2S1, ErbB2, ITGA2, F-spondin, Sphingomyelinase
412	cell-cell adhesion	719	6.10547e-05	0.00076674	23	Neurexin 1-beta, LEC2, Neurexin beta, CYFP subunit, TSLC1, ICAM1, CD44, ALEX, CHL1, Neurexin alpha, Fibrinogen beta, SDFR1, NCAM1, Neurexin 1-alpha, CYFIP2, G-protein alpha-s, GNAS1, GNAS3, Nephrocystin, PECAM1, CD166, MCAM, Thy-1
413	regulation of biological process	15823	6.25649e-05	0.000783134	235	DNA2, PP2A cat (alpha), HSP90, Ephrin-B3, PSMC6, PSMD10 (Gankyrin), BIN1 (Amphiphysin II), Gemin5, PBXIP1, LGI1, AEBP1, Amphiphysin I, ZNF132, EIF5A2, EPM2AIP1, MACF1, Endoplasmin, Ephrin-B receptors, hnRNP M, G-protein alpha-11, MRCKalpha, GSTO1, 90K, PRDX4, p164-RhoGEF, CD151, Ankyrin 1, N-Ras, Catalase, Neurexin 1-beta, A1M, GSTs, E2N(UBC13), Fibulin-3, Alpha-fodrin, C4A protein, IGSF1, BDNF, …
414	glucose homeostasis	398	6.26629e-05	0.000783134	16	PP2A cat (alpha), ICAM1, Fatty acid-binding protein, RACK1, RAP-1A, Calcineurin A (catalytic), Glycogen phosphorylase, Calcineurin A (alpha), WFS1, APPL, IBP, PP2A catalytic, Rap1, HXK1, LKB1, NPTX1
415	cell projection assembly	624	6.28465e-05	0.000783537	21	HSP90, Neurexin 1-beta, Tubulin beta, Neurexin beta, CYFP subunit, RAP-1A, Fimbrin, Neurexin alpha, NA14, Ro60, C10orf92, Dynein 1, cytoplasmic, heavy chain, Neurexin 1-alpha, CYFIP2, 14-3-3 epsilon, Rap1, EBP50, Dynein, axonemal, heavy chains, Nephrocystin, 14-3-3, Dynamin
416	positive regulation of protein localization to plasma membrane	105	6.34494e-05	0.000789152	8	Ephrin-B receptors, Neurexin 1-beta, Neurexin beta, RACK1, Fimbrin, Neurexin alpha, Ephrin-B receptor 2, Neurexin 1-alpha
417	positive regulation of endocytosis	202	6.41461e-05	0.000795904	11	BIN1 (Amphiphysin II), Amphiphysin I, CD151, Calcineurin A (catalytic), Calcineurin A (alpha), APPL, APPL1, ITGA2, ANKFY1, Dynamin-1, Dynamin
418	regeneration	399	6.45365e-05	0.000798014	16	GSTs, BDNF, Plasminogen, PNPase(old-35), RAP-1A, CHL1, Calcineurin A (catalytic), ATIC, Calcineurin A (alpha), QM, IBP, NCAM1, Connexin 43, Rap1, Neuromodulin, Dystroglycan
419	response to ischemia	78	6.46246e-05	0.000798014	7	HSP70, CaMK II alpha, TIGAR (C12orf5), HSPA1A, Connexin 43, HXK1, HSPA1B
420	metal ion homeostasis	975	6.49355e-05	0.00079956	28	HSP90, Endoplasmin, GSTO1, Ankyrin 1, GSTs, GSTM1, Melanotransferrin, GSTM2, ALEX, Glycogen phosphorylase, WFS1, THADA, SDFR1, G-protein alpha-s, SKP1, FAM82C, Connexin 43, GNAS1, 14-3-3 epsilon, GNAS3, ATP12A, PMCA4, Sphingomyelinase, G-protein alpha-q/11, TTC7A, PYGM, Thy-1, 14-3-3
421	regulation of long-term neuronal synaptic plasticity	54	6.52134e-05	0.00079956	6	Ephrin-B receptors, BDNF, Ephrin-B receptor 2, SDFR1, SYP, RAS
422	startle response	54	6.52134e-05	0.00079956	6	Neurexin 1-beta, Neurexin beta, Fatty acid-binding protein, Neurexin alpha, B-FABP, Neurexin 1-alpha
423	cellular response to catecholamine stimulus	168	6.56768e-05	0.000801443	10	G-protein alpha-11, BDNF, ALEX, G-protein alpha-s, GNAS1, EBP50, GNAS3, PMCA4, G-protein alpha-q/11, Dynamin
424	cellular response to monoamine stimulus	168	6.56768e-05	0.000801443	10	G-protein alpha-11, BDNF, ALEX, G-protein alpha-s, GNAS1, EBP50, GNAS3, PMCA4, G-protein alpha-q/11, Dynamin
425	positive regulation of multicellular organismal process	2716	6.73697e-05	0.000820166	58	HSP90, BIN1 (Amphiphysin II), MACF1, Ephrin-B receptors, GSTO1, N-Ras, Neurexin 1-beta, GSTs, BDNF, LEC2, Peroxiredoxin, Tubulin beta, Neurexin beta, CYFP subunit, TSLC1, Plasminogen, ICAM1, Fatty acid-binding protein, RACK1, RAP-1A, ALEX, PRDX2, Calcineurin A (catalytic), HSP70, Fimbrin, Neurexin alpha, MAP6, Calcineurin A (alpha), Ephrin-B receptor 2, APPL, PNPH, Fibrinogen beta, Lumican, p53BP…
426	carbohydrate homeostasis	401	6.84321e-05	0.000831144	16	PP2A cat (alpha), ICAM1, Fatty acid-binding protein, RACK1, RAP-1A, Calcineurin A (catalytic), Glycogen phosphorylase, Calcineurin A (alpha), WFS1, APPL, IBP, PP2A catalytic, Rap1, HXK1, LKB1, NPTX1
427	regulation of protein dephosphorylation	204	7.00864e-05	0.000839374	11	PP2A cat (alpha), HSP90, Endoplasmin, Acid sphingomyelinase, PPP1R11, IBP, PP2A catalytic, 14-3-3 epsilon, Sphingomyelinase, DARPP-32, 14-3-3
428	response to stimulus	12327	7.02929e-05	0.000839374	192	DNA2, PP2A cat (alpha), HSP90, Ephrin-B3, PSMC6, PSMD10 (Gankyrin), LGI1, EPM2AIP1, MACF1, Endoplasmin, Ephrin-B receptors, hnRNP M, G-protein alpha-11, MRCKalpha, GSTO1, 90K, PRDX4, p164-RhoGEF, CD151, Ankyrin 1, N-Ras, Catalase, Neurexin 1-beta, GSTs, E2N(UBC13), Fibulin-3, Alpha-fodrin, C4A protein, BDNF, IBP6, LEC2, GSTM1, Peroxiredoxin, Tubulin beta, PSMA6, Neurexin beta, PYGB, MPP2, CYFP su…
429	nitrobenzene metabolic process	7	7.03455e-05	0.000839374	3	GSTs, GSTM1, GSTM2
430	positive regulation of microtubule binding	7	7.03455e-05	0.000839374	3	PP2A cat (alpha), PP2A cat (beta), PP2A catalytic
431	regulation of skeletal muscle contraction by calcium ion signaling	7	7.03455e-05	0.000839374	3	GSTO1, GSTs, GSTM2
432	positive regulation of microtubule nucleation	7	7.03455e-05	0.000839374	3	HSP70, HSPA1A, HSPA1B
433	commissural neuron axon guidance	18	7.04074e-05	0.000839374	4	Ephrin-B receptors, Ephrin-B receptor 2, NCAM1, Dystroglycan
434	regulation of Fc receptor mediated stimulatory signaling pathway	18	7.04074e-05	0.000839374	4	RAP-1A, APPL, APPL1, Rap1
435	negative regulation of extrinsic apoptotic signaling pathway in absence of ligand	55	7.24171e-05	0.000855115	6	Peroxiredoxin, PRDX2, HSP70, HSPA1A, NIPA, HSPA1B
436	negative regulation of signal transduction in absence of ligand	55	7.24171e-05	0.000855115	6	Peroxiredoxin, PRDX2, HSP70, HSPA1A, NIPA, HSPA1B
437	carbohydrate biosynthetic process	170	7.2524e-05	0.000855115	10	GSTO1, GSTs, UGPA2, TALDO, ALDR, PYC, MDH1, Aldose reductase, AATM, GPD1
438	neuron projection extension	107	7.25542e-05	0.000855115	8	HSP90, BDNF, CYFP subunit, Calcineurin A (catalytic), CYFIP2, Calcineurin A (beta), LKB1, CD166
439	cellular response to nerve growth factor stimulus	107	7.25542e-05	0.000855115	8	BDNF, DYNC1LI, RAP-1A, HSP70, DYNC1LI2, UBE3A (E6-AP), Dynein 1, cytoplasmic, heavy chain, Rap1
440	negative regulation of programmed cell death	1473	7.42759e-05	0.000871879	37	HSP90, PSMD10 (Gankyrin), Endoplasmin, Catalase, GSTs, BDNF, Peroxiredoxin, ICAM1, CD44, Fatty acid-binding protein, ALDR, CHL1, PRDX2, HSP70, APIP, PRDX3, QM, WFS1, PNPH, Fibrinogen beta, TIGAR (C12orf5), HSPA1A, ErbB2, Aldose reductase, 14-3-3 epsilon, VDAC 2, ANP32B (april), GABA-A receptor beta-2 subunit, HXK1, RAS, NIPA, HSPA1B, ALDH2, G-protein alpha-q/11, APG5, Thy-1, 14-3-3
441	immune system process	4211	7.43136e-05	0.000871879	81	KLC2, HSP90, Ephrin-B3, PSMC6, PSMD10 (Gankyrin), Endoplasmin, Ephrin-B receptors, PRDX4, CD151, Ankyrin 1, N-Ras, Catalase, GSTs, E2N(UBC13), Alpha-fodrin, C4A protein, Peroxiredoxin, Tubulin beta, PSMA6, PYGB, CYFP subunit, TSLC1, Plasminogen, DYNC1LI, ICAM1, CD44, C4, Kinesin light chain, EMAPII, PM/SCL-75, Fatty acid-binding protein, CoactosinLP, RAP-1A, ARPC5, CAPZA, PRDX2, UBR4, Calcineurin…
442	viral entry into host cell	138	7.53981e-05	0.000882601	9	Ephrin-B3, ICAM1, HSP70, NCAM1, HSPA1A, ITGA2, HSPA1B, Dystroglycan, Ephrin-B
443	regulation of body fluid levels	781	7.87351e-05	0.000919583	24	Ephrin-B receptors, G-protein alpha-11, Peroxiredoxin, Plasminogen, ALDR, CAPZA, ALEX, PRDX2, Aquaporin 5, WFS1, Ephrin-B receptor 2, Fibrinogen beta, G-protein alpha-s, Connexin 43, Aldose reductase, GNAS1, ITGA2, GNAS3, ADAM-TS13, G-protein alpha-q/11, AATM, APG5, 14-3-3, CAPZA1
444	negative regulation of peptidase activity	406	7.90891e-05	0.000921638	16	BIN1 (Amphiphysin II), A1M, C4A protein, Peroxiredoxin, CD44, C4, Fatty acid-binding protein, HSP70, RKIP, PRDX3, SPOCK2, WFDC6, HSPA1A, 14-3-3 epsilon, HSPA1B, 14-3-3
445	negative regulation of cysteine-type endopeptidase activity involved in apoptotic process	139	7.97247e-05	0.000926956	9	Peroxiredoxin, CD44, Fatty acid-binding protein, HSP70, PRDX3, HSPA1A, 14-3-3 epsilon, HSPA1B, 14-3-3
446	cellular developmental process	5583	8.13676e-05	0.000942858	101	HSP90, Ephrin-B3, BIN1 (Amphiphysin II), PBXIP1, LGI1, MACF1, Ephrin-B receptors, Ankyrin 1, Catalase, Neurexin 1-beta, GSTs, Fibulin-3, Alpha-fodrin, BDNF, Peroxiredoxin, Tubulin beta, Neurexin beta, CYFP subunit, TSLC1, CNP1, Plasminogen, ICAM1, CD44, Fatty acid-binding protein, PNPase(old-35), RACK1, AKR1C3, RAP-1A, CAPZA, CHL1, Calcineurin A (catalytic), LAMA2, HSP70, WDR77, PIP5KIII, GARNL4,…
447	modification-dependent macromolecule catabolic process	684	8.15981e-05	0.000942858	22	HSP90, PSMC6, PSMD10 (Gankyrin), Endoplasmin, E2N(UBC13), PSMA6, ZNF294, PM/SCL-75, DIS3L2, PNPase(old-35), PP2A cat (beta), UBR4, HSP70, PPP1R11, WFS1, PSMD12, PP2A catalytic, PSME1, RNF213, UBE3A (E6-AP), SKP1, TRIM2
448	response to alkaloid	283	8.16391e-05	0.000942858	13	HSP90, GSTs, GSTM1, ICAM1, GSTM2, Acid sphingomyelinase, HSP70, UBE3A (E6-AP), NCAM1, Sphingomyelinase, DARPP-32, AATM, Dynamin
449	protein targeting	451	8.19005e-05	0.000943771	17	HSP90, MACF1, Catalase, GSTs, HSP70, RPS5, QM, SRP9, AP-3 mu subunits, VPS13C, ACOX2, 14-3-3 epsilon, ECH1, PEX19, TIM9 A, 14-3-3, TIM9 B
450	regulation of glutamate receptor signaling pathway	109	8.27182e-05	0.000949579	8	Ephrin-B receptors, Neurexin 1-beta, Neurexin beta, Neurexin alpha, Ephrin-B receptor 2, Rabphilin-3A, C9orf4, Neurexin 1-alpha
451	regulation of anatomical structure size	834	8.27715e-05	0.000949579	25	HSP90, BIN1 (Amphiphysin II), MACF1, Alpha-fodrin, BDNF, CYFP subunit, ICAM1, CoactosinLP, ARPC5, CAPZA, HSP70, Fimbrin, GARNL4, Fibrinogen beta, ARPC1A, ARPC1, HSPA1A, Connexin 43, EBP50, HSPA1B, Sphingomyelinase, PECAM1, APG5, CAPZA1, Dynamin
452	antigen processing and presentation of exogenous peptide antigen	365	8.2977e-05	0.000949829	15	KLC2, PSMC6, PSMD10 (Gankyrin), PSMA6, DYNC1LI, Kinesin light chain, CAPZA, Calnexin, PSMD12, PSME1, DYNC1LI2, Dynein 1, cytoplasmic, heavy chain, Dynactin (p62), CAPZA1, Dynamin
453	negative regulation of apoptotic signaling pathway	366	8.5539e-05	0.000976995	15	HSP90, PSMD10 (Gankyrin), GSTs, BDNF, Peroxiredoxin, ICAM1, CD44, PRDX2, HSP70, WFS1, Fibrinogen beta, HSPA1A, VDAC 2, NIPA, HSPA1B
454	multi-organism process	4565	8.66341e-05	0.000987323	86	HSP90, Ephrin-B3, BIN1 (Amphiphysin II), EIF5A2, hnRNP M, PRDX4, N-Ras, Neurexin 1-beta, A1M, GSTs, C4A protein, Peroxiredoxin, Tubulin beta, Neurexin beta, TSLC1, CNP1, Plasminogen, DYNC1LI, ICAM1, CD44, C4, Kinesin light chain, EMAPII, Fatty acid-binding protein, ALDR, PYC, RACK1, CoactosinLP, AKR1C3, CAPZA, PRDX2, UBR4, Calcineurin A (catalytic), HSP70, Glycogen phosphorylase, Neurexin alpha, …
455	positive regulation of immune system process	1890	8.76913e-05	0.000997175	44	HSP90, Ephrin-B3, PSMC6, PSMD10 (Gankyrin), Endoplasmin, Ephrin-B receptors, N-Ras, E2N(UBC13), C4A protein, PSMA6, CYFP subunit, TSLC1, ICAM1, CD44, C4, RAP-1A, ARPC5, ALEX, HSP70, APPL, IBP, PNPH, Fibrinogen beta, PSMD12, PSME1, ARPC1A, p53BP1, BTN3A2, ARPC1, CYFIP2, G-protein alpha-s, HSPA1A, SKP1, GNAS1, ITGA2, Rap1, HXK1, RAS, HSPA1B, GNAS3, LKB1, PECAM1, Ephrin-B, Thy-1
456	cerebellar granule cell differentiation	19	8.82845e-05	0.000997345	4	Neurexin 1-beta, Neurexin beta, Neurexin alpha, Neurexin 1-alpha
457	learned vocalization behavior or vocal learning	19	8.82845e-05	0.000997345	4	Neurexin 1-beta, Neurexin beta, Neurexin alpha, Neurexin 1-alpha
458	cerebellar granular layer formation	19	8.82845e-05	0.000997345	4	Neurexin 1-beta, Neurexin beta, Neurexin alpha, Neurexin 1-alpha
459	Fc receptor signaling pathway	368	9.08712e-05	0.00102433	15	HSP90, PSMC6, PSMD10 (Gankyrin), PSMA6, CYFP subunit, ARPC5, Calcineurin A (catalytic), Calcineurin A (alpha), PSMD12, PSME1, ARPC1A, ARPC1, CYFIP2, SKP1, Calcineurin A (beta)
460	adenylate cyclase-activating dopamine receptor signaling pathway	36	9.13461e-05	0.00102522	5	ALEX, G-protein alpha-s, GNAS1, EBP50, GNAS3
461	regulation of synaptic vesicle endocytosis	36	9.13461e-05	0.00102522	5	Calcineurin A (catalytic), SLC17A7, Dynamin-1, Calcineurin A (beta), Dynamin
462	organic substance transport	2873	9.2377e-05	0.00103454	60	HSP90, EIF5A2, MACF1, Endoplasmin, Ephrin-B receptors, Catalase, GSTs, BDNF, AP3M2, NTF2, ATP9A, Kinesin light chain, Fatty acid-binding protein, Metaxin 2, PNPase(old-35), RAP-1A, Calcineurin A (catalytic), FHR-4, HSP70, SLC17A7, NAPG, Fimbrin, NA14, Aquaporin 5, Calcineurin A (alpha), RPS5, QM, WFS1, APPL, Calnexin, ES130 (p180), PNPH, SRP9, AP-3 mu subunits, VPS13C, SNAPs, Rabphilin-3A, BTN3A2…
463	calcium ion homeostasis	740	9.38509e-05	0.00104878	23	HSP90, Endoplasmin, GSTO1, GSTs, GSTM1, GSTM2, ALEX, Glycogen phosphorylase, WFS1, THADA, SDFR1, G-protein alpha-s, FAM82C, Connexin 43, GNAS1, 14-3-3 epsilon, GNAS3, PMCA4, Sphingomyelinase, G-protein alpha-q/11, PYGM, Thy-1, 14-3-3
464	response to anesthetic	211	9.47387e-05	0.00105642	11	HSP90, BDNF, Acid sphingomyelinase, HSP70, UBE3A (E6-AP), NCAM1, HXK1, Sphingomyelinase, DARPP-32, AATM, Dynamin
465	response to catecholamine	176	9.6817e-05	0.00107727	10	G-protein alpha-11, BDNF, ALEX, G-protein alpha-s, GNAS1, EBP50, GNAS3, PMCA4, G-protein alpha-q/11, Dynamin
466	regulation of immune system process	2628	9.76087e-05	0.00108375	56	HSP90, Ephrin-B3, PSMC6, PSMD10 (Gankyrin), Endoplasmin, Ephrin-B receptors, N-Ras, A1M, E2N(UBC13), C4A protein, Peroxiredoxin, PSMA6, CYFP subunit, TSLC1, ICAM1, CD44, C4, RAP-1A, ARPC5, ALEX, PRDX2, Calcineurin A (catalytic), FHR-4, HSP70, Calcineurin A (alpha), APPL, IBP, PNPH, Fibrinogen beta, PSMD12, PSME1, ARPC1A, p53BP1, BTN3A2, ARPC1, APPL1, CYFIP2, G-protein alpha-s, HSPA1A, ErbB2, SKP1…
467	positive regulation of protein polymerization	177	0.00010147	0.00112421	10	HSP90, BIN1 (Amphiphysin II), CYFP subunit, ICAM1, ARPC5, HSP70, ARPC1A, ARPC1, HSPA1A, HSPA1B
468	positive regulation of NF-kappaB transcription factor activity	213	0.000103014	0.00113888	11	Catalase, E2N(UBC13), Peroxiredoxin, PSMA6, ICAM1, HSP70, PRDX3, CaMK II alpha, HSPA1A, RAS, HSPA1B
469	cell surface receptor signaling pathway	3397	0.000104112	0.00114856	68	HSP90, Ephrin-B3, PSMC6, PSMD10 (Gankyrin), MACF1, Endoplasmin, Ephrin-B receptors, hnRNP M, G-protein alpha-11, GSTO1, N-Ras, GSTs, E2N(UBC13), Fibulin-3, BDNF, LEC2, Tubulin beta, PSMA6, MPP2, CYFP subunit, ICAM1, CD44, TALDO, RAP-1A, ARPC5, CAPZA, Calcineurin A (catalytic), HSP70, SLC17A7, NA14, Calcineurin A (alpha), CaMK II alpha, Ephrin-B receptor 2, APPL, IBP, Calnexin, PSMD12, PSME1, Ro60…
470	response to monoamine	178	0.000106311	0.00116613	10	G-protein alpha-11, BDNF, ALEX, G-protein alpha-s, GNAS1, EBP50, GNAS3, PMCA4, G-protein alpha-q/11, Dynamin
471	regulation of growth	1057	0.000106379	0.00116613	29	PP2A cat (alpha), PSMD10 (Gankyrin), LGI1, MACF1, BDNF, CYFP subunit, Melanotransferrin, CD44, PM/SCL-75, PNPase(old-35), RACK1, ALEX, HSP70, Fimbrin, WFS1, IBP, PP2A catalytic, NCAM1, G-protein alpha-s, HSPA1A, ErbB2, Connexin 43, GNAS1, Neuromodulin, HSPA1B, GNAS3, LKB1, 14-3-3, Dynamin
472	response to nerve growth factor	113	0.000106606	0.00116613	8	BDNF, DYNC1LI, RAP-1A, HSP70, DYNC1LI2, UBE3A (E6-AP), Dynein 1, cytoplasmic, heavy chain, Rap1
473	regulation of mitochondrial membrane permeability	113	0.000106606	0.00116613	8	CNP1, Calcineurin A (catalytic), HSP70, CaMK II alpha, HSPA1A, 14-3-3 epsilon, HSPA1B, 14-3-3
474	regulation of peptide transport	1220	0.000107058	0.00116861	32	PP2A cat (alpha), hnRNP M, Neurexin 1-beta, NTF2, Neurexin beta, TSLC1, EMAPII, RACK1, RAP-1A, Calcineurin A (catalytic), HSP70, Neurexin alpha, Calcineurin A (alpha), PPP1R11, DHE3, Fibrinogen beta, PP2A catalytic, Neurexin 1-alpha, G-protein alpha-s, ErbB2, Connexin 43, 14-3-3 epsilon, Rap1, Pacsin, ANP32B (april), VILIP1, HXK1, RAS, Calcineurin A (beta), Ephrin-B, APG5, 14-3-3
475	hexose biosynthetic process	59	0.000107826	0.00117229	6	ALDR, PYC, MDH1, Aldose reductase, AATM, GPD1
476	regulation of protein serine/threonine kinase activity	747	0.000107848	0.00117229	23	PP2A cat (alpha), HSP90, PSMD10 (Gankyrin), Ephrin-B receptors, Neurexin 1-beta, GSTs, E2N(UBC13), Peroxiredoxin, Neurexin beta, Acid sphingomyelinase, PRDX2, Neurexin alpha, Ephrin-B receptor 2, PP2A catalytic, Neurexin 1-alpha, ErbB2, 14-3-3 epsilon, RAS, PMCA4, LKB1, Sphingomyelinase, Thy-1, 14-3-3
477	protein folding in endoplasmic reticulum	20	0.000109244	0.00118497	4	HSP90, Endoplasmin, HSP70, Calnexin
478	regulation of protein transport	1167	0.000109852	0.00118866	31	PP2A cat (alpha), hnRNP M, Neurexin 1-beta, NTF2, Neurexin beta, TSLC1, RACK1, RAP-1A, Calcineurin A (catalytic), HSP70, Neurexin alpha, Calcineurin A (alpha), PPP1R11, DHE3, Fibrinogen beta, PP2A catalytic, Neurexin 1-alpha, G-protein alpha-s, ErbB2, Connexin 43, 14-3-3 epsilon, Rap1, Pacsin, ANP32B (april), VILIP1, HXK1, RAS, Calcineurin A (beta), Ephrin-B, APG5, 14-3-3
479	intracellular protein transport	1277	0.000110044	0.00118866	33	HSP90, MACF1, Endoplasmin, Catalase, GSTs, AP3M2, NTF2, Kinesin light chain, Calcineurin A (catalytic), HSP70, NAPG, NA14, Calcineurin A (alpha), RPS5, QM, WFS1, APPL, SRP9, AP-3 mu subunits, VPS13C, SNAPs, Rabphilin-3A, COPB2, APPL1, RANBP3, ACOX2, 14-3-3 epsilon, ECH1, PEX19, TIM9 A, Dystroglycan, 14-3-3, TIM9 B
480	positive regulation of cellular metabolic process	4529	0.000110794	0.00119177	85	DNA2, PP2A cat (alpha), HSP90, PSMC6, PSMD10 (Gankyrin), EIF5A2, EPM2AIP1, Neurexin 1-beta, GSTs, E2N(UBC13), BDNF, Peroxiredoxin, Neurexin beta, CYFP subunit, Melanotransferrin, ICAM1, CD44, PM/SCL-75, Fatty acid-binding protein, PNPase(old-35), PYC, tcag7.1314, RACK1, Acid sphingomyelinase, AKR1C3, RAP-1A, ALEX, PRDX2, Calcineurin A (catalytic), HSP70, WDR77, Neurexin alpha, RKIP, MAOB, Calcine…
481	detoxification of nitrogen compound	8	0.000111483	0.00119177	3	GSTs, GSTM1, GSTM2
482	positive regulation of pinocytosis	8	0.000111483	0.00119177	3	APPL, APPL1, ANKFY1
483	axon choice point recognition	8	0.000111483	0.00119177	3	Ephrin-B3, Neuromodulin, Ephrin-B
484	positive regulation of Fc-gamma receptor signaling pathway involved in phagocytosis	8	0.000111483	0.00119177	3	RAP-1A, APPL, Rap1
485	substantia nigra development	85	0.000111862	0.00119335	7	CNP1, HSP70, MAOB, DHE3, 14-3-3 epsilon, MAO, 14-3-3
486	carbohydrate metabolic process	651	0.000113658	0.00121001	21	GSTO1, GSTs, UGPA2, MAN2C1, PYGB, Fatty acid-binding protein, TALDO, ALDR, PYC, MDH1, PDH beta, Glycogen phosphorylase, IBP, Glyoxalase II, CASD1, Aldose reductase, HXK1, ALDH2, AATM, PYGM, GPD1
487	positive regulation of phosphorus metabolic process	1678	0.00011527	0.00122214	40	PP2A cat (alpha), HSP90, PSMD10 (Gankyrin), Neurexin 1-beta, E2N(UBC13), BDNF, Peroxiredoxin, Neurexin beta, ICAM1, CD44, Fatty acid-binding protein, PYC, RACK1, Acid sphingomyelinase, RAP-1A, ALEX, PRDX2, HSP70, Neurexin alpha, IBP, Fibrinogen beta, TIGAR (C12orf5), PP2A catalytic, SDFR1, Neurexin 1-alpha, G-protein alpha-s, ErbB2, GNAS1, ITGA2, Rap1, MTCP1(p8), RAS, GNAS3, PMCA4, LKB1, Sphingom…
488	positive regulation of phosphate metabolic process	1678	0.00011527	0.00122214	40	PP2A cat (alpha), HSP90, PSMD10 (Gankyrin), Neurexin 1-beta, E2N(UBC13), BDNF, Peroxiredoxin, Neurexin beta, ICAM1, CD44, Fatty acid-binding protein, PYC, RACK1, Acid sphingomyelinase, RAP-1A, ALEX, PRDX2, HSP70, Neurexin alpha, IBP, Fibrinogen beta, TIGAR (C12orf5), PP2A catalytic, SDFR1, Neurexin 1-alpha, G-protein alpha-s, ErbB2, GNAS1, ITGA2, Rap1, MTCP1(p8), RAS, GNAS3, PMCA4, LKB1, Sphingom…
489	response to auditory stimulus	60	0.000118529	0.00125257	6	Catalase, Neurexin 1-beta, BDNF, Neurexin beta, Neurexin alpha, Neurexin 1-alpha
490	antigen processing and presentation of exogenous antigen	377	0.000118623	0.00125257	15	KLC2, PSMC6, PSMD10 (Gankyrin), PSMA6, DYNC1LI, Kinesin light chain, CAPZA, Calnexin, PSMD12, PSME1, DYNC1LI2, Dynein 1, cytoplasmic, heavy chain, Dynactin (p62), CAPZA1, Dynamin
491	synaptic membrane adhesion	38	0.000119099	0.00125323	5	Neurexin 1-beta, Neurexin beta, TSLC1, Neurexin alpha, Neurexin 1-alpha
492	plasma membrane bounded cell projection assembly	605	0.000119316	0.00125323	20	HSP90, Neurexin 1-beta, Tubulin beta, Neurexin beta, CYFP subunit, RAP-1A, Fimbrin, Neurexin alpha, NA14, Ro60, C10orf92, Dynein 1, cytoplasmic, heavy chain, Neurexin 1-alpha, 14-3-3 epsilon, Rap1, EBP50, Dynein, axonemal, heavy chains, Nephrocystin, 14-3-3, Dynamin
493	negative regulation of apoptotic process	1451	0.000119413	0.00125323	36	HSP90, PSMD10 (Gankyrin), Endoplasmin, Catalase, GSTs, BDNF, Peroxiredoxin, ICAM1, CD44, Fatty acid-binding protein, ALDR, CHL1, PRDX2, HSP70, APIP, PRDX3, QM, WFS1, PNPH, Fibrinogen beta, HSPA1A, ErbB2, Aldose reductase, 14-3-3 epsilon, VDAC 2, ANP32B (april), GABA-A receptor beta-2 subunit, HXK1, RAS, NIPA, HSPA1B, ALDH2, G-protein alpha-q/11, APG5, Thy-1, 14-3-3
494	negative regulation of developmental process	1510	0.000122772	0.00128587	37	PP2A cat (alpha), Ephrin-B3, Ephrin-B receptors, N-Ras, Fibulin-3, BDNF, Peroxiredoxin, Plasminogen, Melanotransferrin, CD44, EMAPII, ALEX, PRDX2, Calcineurin A (catalytic), HSP70, WDR77, GARNL4, Calcineurin A (alpha), Ephrin-B receptor 2, APPL, IBP, PP2A catalytic, UBE3A (E6-AP), G-protein alpha-s, ErbB2, Connexin 43, GNAS1, ANP32B (april), RAS, GNAS3, WDR61, LKB1, BAI2, Ephrin-B, Thy-1, 14-3-3,…
495	regulation of cysteine-type endopeptidase activity involved in apoptotic process	336	0.000123436	0.0012902	14	PP2A cat (alpha), Peroxiredoxin, CD44, Fatty acid-binding protein, RACK1, HSP70, PRDX3, PP2A catalytic, MTCH1, HSPA1A, 14-3-3 epsilon, ANP32B (april), HSPA1B, 14-3-3
496	regulation of protein complex assembly	655	0.000123684	0.0012902	21	HSP90, PSMC6, BIN1 (Amphiphysin II), Alpha-fodrin, Tubulin beta, CYFP subunit, ICAM1, RACK1, CoactosinLP, ARPC5, CAPZA, HSP70, ARPC1A, SNAPs, NCAM1, ARPC1, HSPA1A, VDAC 2, HSPA1B, PECAM1, CAPZA1
497	learning or memory	513	0.000125412	0.0013056	18	Amphiphysin I, Ephrin-B receptors, Neurexin 1-beta, BDNF, Neurexin beta, Calcineurin A (catalytic), SLC17A7, Neurexin alpha, Ephrin-B receptor 2, DHE3, SDFR1, NCAM1, Neurexin 1-alpha, RAS, Calcineurin A (beta), Dynein, axonemal, heavy chains, DARPP-32, VDAC 1
498	postsynaptic membrane organization	61	0.000130058	0.00135124	6	Ephrin-B receptors, Neurexin 1-beta, Neurexin beta, Neurexin alpha, Ephrin-B receptor 2, Neurexin 1-alpha
499	antigen processing and presentation	469	0.000131112	0.00135722	17	KLC2, PSMC6, PSMD10 (Gankyrin), PSMA6, DYNC1LI, ICAM1, Kinesin light chain, CAPZA, Calnexin, PSMD12, PSME1, DYNC1LI2, Dynein 1, cytoplasmic, heavy chain, Dynactin (p62), APG5, CAPZA1, Dynamin
500	regulation of neuron projection development	859	0.000131158	0.00135722	25	Ephrin-B3, MACF1, Ephrin-B receptors, Fibulin-3, BDNF, Tubulin beta, CYFP subunit, RAP-1A, Calcineurin A (catalytic), HSP70, GARNL4, MAP6, Calcineurin A (alpha), Ephrin-B receptor 2, UBE3A (E6-AP), SDFR1, Plexin C1, Rap1, Tubulin beta 2B, Pacsin, LKB1, Ephrin-B, Thy-1, 14-3-3, Dynamin
501	negative regulation of endopeptidase activity	381	0.000133158	0.00137143	15	BIN1 (Amphiphysin II), A1M, C4A protein, Peroxiredoxin, CD44, C4, Fatty acid-binding protein, HSP70, RKIP, PRDX3, SPOCK2, HSPA1A, 14-3-3 epsilon, HSPA1B, 14-3-3
502	antigen processing and presentation of exogenous peptide antigen via MHC class II	183	0.000133552	0.00137143	10	KLC2, DYNC1LI, Kinesin light chain, CAPZA, Calnexin, DYNC1LI2, Dynein 1, cytoplasmic, heavy chain, Dynactin (p62), CAPZA1, Dynamin
503	cerebellar granular layer morphogenesis	21	0.000133591	0.00137143	4	Neurexin 1-beta, Neurexin beta, Neurexin alpha, Neurexin 1-alpha
504	calcineurin-mediated signaling	21	0.000133591	0.00137143	4	Calcineurin A (catalytic), Calcineurin A (alpha), Calcineurin A (beta), BAI2
505	brain development	1291	0.000134772	0.00138082	33	Ephrin-B receptors, Neurexin 1-beta, LEC2, Neurexin beta, TSLC1, CNP1, Fatty acid-binding protein, ARPC5, Calcineurin A (catalytic), HSP70, SLC17A7, ATIC, Neurexin alpha, RKIP, MAOB, Calcineurin A (alpha), B-FABP, Ephrin-B receptor 2, DHE3, SNAPs, Rabphilin-3A, UBE3A (E6-AP), NCAM1, Neurexin 1-alpha, 14-3-3 epsilon, ANP32B (april), RAS, Calcineurin A (beta), Dynein, axonemal, heavy chains, PMCA4,…
506	entry into host	149	0.000135717	0.00138501	9	Ephrin-B3, ICAM1, HSP70, NCAM1, HSPA1A, ITGA2, HSPA1B, Dystroglycan, Ephrin-B
507	entry into host cell	149	0.000135717	0.00138501	9	Ephrin-B3, ICAM1, HSP70, NCAM1, HSPA1A, ITGA2, HSPA1B, Dystroglycan, Ephrin-B
508	response to antibiotic	710	0.000139108	0.00141682	22	PP2A cat (alpha), HSP90, Catalase, GSTs, Peroxiredoxin, ICAM1, Fatty acid-binding protein, ALDR, PP2A cat (beta), AKR1C3, HSP70, RKIP, MAOB, PRDX3, PP2A catalytic, UBE3A (E6-AP), HSPA1A, Aldose reductase, HSPA1B, Sphingomyelinase, AATM, MAO
509	ion homeostasis	1184	0.000142152	0.00144498	31	HSP90, Endoplasmin, GSTO1, Ankyrin 1, GSTs, GSTM1, Melanotransferrin, Fatty acid-binding protein, RACK1, GSTM2, ALEX, Glycogen phosphorylase, WFS1, THADA, SDFR1, G-protein alpha-s, SKP1, FAM82C, Connexin 43, GNAS1, 14-3-3 epsilon, EBP50, GNAS3, ATP12A, PMCA4, Sphingomyelinase, G-protein alpha-q/11, TTC7A, PYGM, Thy-1, 14-3-3
510	antigen processing and presentation of peptide antigen via MHC class II	185	0.000145988	0.00148107	10	KLC2, DYNC1LI, Kinesin light chain, CAPZA, Calnexin, DYNC1LI2, Dynein 1, cytoplasmic, heavy chain, Dynactin (p62), CAPZA1, Dynamin
511	negative regulation of protein kinase activity	342	0.000148411	0.0015027	14	PP2A cat (alpha), Ephrin-B receptors, GSTs, Fatty acid-binding protein, RACK1, Acid sphingomyelinase, Ephrin-B receptor 2, PP2A catalytic, 14-3-3 epsilon, Sphingomyelinase, DARPP-32, G-protein alpha-q/11, Thy-1, 14-3-3
512	negative regulation of cysteine-type endopeptidase activity	151	0.000150152	0.00151736	9	Peroxiredoxin, CD44, Fatty acid-binding protein, HSP70, PRDX3, HSPA1A, 14-3-3 epsilon, HSPA1B, 14-3-3
513	regulation of hormone levels	919	0.000150801	0.00152095	26	Neurexin 1-beta, Neurexin beta, EMAPII, ALDR, AKR1C3, RAP-1A, ALEX, Calcineurin A (catalytic), Neurexin alpha, RKIP, Calcineurin A (alpha), IBP, DHE3, Fibrinogen beta, Neurexin 1-alpha, G-protein alpha-s, Connexin 43, Aldose reductase, GNAS1, Rap1, VILIP1, Calcineurin A (beta), GNAS3, Sphingomyelinase, CRABP1, 14-3-3
514	filopodium assembly	40	0.000152894	0.00153403	5	Neurexin 1-beta, Neurexin beta, Neurexin alpha, Neurexin 1-alpha, Dynamin
515	response to monosaccharide	343	0.000152973	0.00153403	14	PP2A cat (alpha), Catalase, GSTs, ICAM1, RACK1, RAP-1A, Calcineurin A (catalytic), Calcineurin A (alpha), PP2A catalytic, Aggrecan, Connexin 43, ITGA2, Rap1, NPTX1
516	cellular response to stress	2424	0.000152987	0.00153403	52	DNA2, HSP90, PSMC6, PSMD10 (Gankyrin), Endoplasmin, hnRNP M, Catalase, GSTs, E2N(UBC13), GSTM1, Peroxiredoxin, PSMA6, ICAM1, Fatty acid-binding protein, ALDR, PNPase(old-35), GSTM2, PP2A cat (beta), AKR1C3, CHL1, PRDX2, HSP70, Aquaporin 5, PRDX3, WFS1, IBP, Calnexin, PNPH, TIGAR (C12orf5), PSMD12, C9orf142, PP2A catalytic, PSME1, eIF2S1, p53BP1, PRDX1, NCAM1, UGCGL1, HSPA1A, SKP1, Aldose reductas…
517	cell differentiation	5471	0.000161675	0.00161518	98	HSP90, Ephrin-B3, BIN1 (Amphiphysin II), PBXIP1, LGI1, MACF1, Ephrin-B receptors, Ankyrin 1, Catalase, Neurexin 1-beta, GSTs, Fibulin-3, Alpha-fodrin, BDNF, Peroxiredoxin, Tubulin beta, Neurexin beta, CYFP subunit, TSLC1, CNP1, Plasminogen, ICAM1, CD44, Fatty acid-binding protein, RACK1, AKR1C3, RAP-1A, CAPZA, CHL1, Calcineurin A (catalytic), LAMA2, HSP70, WDR77, GARNL4, Neurexin alpha, RKIP, MAP…
518	positive regulation of protein localization to cell periphery	120	0.000162045	0.00161518	8	Ephrin-B receptors, Neurexin 1-beta, Neurexin beta, RACK1, Fimbrin, Neurexin alpha, Ephrin-B receptor 2, Neurexin 1-alpha
519	sorbitol biosynthetic process	2	0.00016389	0.00161518	2	ALDR, Aldose reductase
520	neuron projection retraction	2	0.00016389	0.00161518	2	Ephrin-B receptors, Ephrin-B receptor 2
521	response to catechin	2	0.00016389	0.00161518	2	GSTs, GSTM1
522	respiratory burst involved in inflammatory response	2	0.00016389	0.00161518	2	Peroxiredoxin, PRDX2
523	positive regulation of skeletal muscle contraction by regulation of release of sequestered calcium ion	2	0.00016389	0.00161518	2	GSTO1, GSTs
524	negative regulation of calcium ion export across plasma membrane	2	0.00016389	0.00161518	2	14-3-3 epsilon, 14-3-3
525	hexitol biosynthetic process	2	0.00016389	0.00161518	2	ALDR, Aldose reductase
526	regulation of microtubule nucleation	9	0.000165637	0.00162312	3	HSP70, HSPA1A, HSPA1B
527	regulation of nucleotide-binding oligomerization domain containing 2 signaling pathway	9	0.000165637	0.00162312	3	HSP70, HSPA1A, HSPA1B
528	negative regulation of synaptic vesicle exocytosis	9	0.000165637	0.00162312	3	RAP-1A, Rap1, LOC643752
529	negative regulation of neurotransmitter transport	41	0.000172315	0.00168537	5	RAP-1A, MAOB, Rap1, LOC643752, MAO
530	hexose metabolic process	226	0.000173354	0.00169233	11	MAN2C1, Fatty acid-binding protein, ALDR, PYC, MDH1, PDH beta, IBP, Aldose reductase, HXK1, AATM, GPD1
531	post-translational protein modification	482	0.000181218	0.00176441	17	HSP90, PSMC6, PSMD10 (Gankyrin), Endoplasmin, C4A protein, PSMA6, Melanotransferrin, C4, UBE2F, WFS1, IBP, PSMD12, PSME1, SKP1, APG5, LAMG1, APP-BP1
532	antigen processing and presentation of peptide or polysaccharide antigen via MHC class II	190	0.00018142	0.00176441	10	KLC2, DYNC1LI, Kinesin light chain, CAPZA, Calnexin, DYNC1LI2, Dynein 1, cytoplasmic, heavy chain, Dynactin (p62), CAPZA1, Dynamin
533	regulation of MAPK cascade	1146	0.000183064	0.00177706	30	PP2A cat (alpha), PSMD10 (Gankyrin), Ephrin-B receptors, Neurexin 1-beta, A1M, GSTs, E2N(UBC13), Peroxiredoxin, Neurexin beta, ICAM1, CD44, Acid sphingomyelinase, RAP-1A, PRDX2, Neurexin alpha, RKIP, APIP, Ephrin-B receptor 2, IBP, Fibrinogen beta, PP2A catalytic, PRDX1, SDFR1, Neurexin 1-alpha, ErbB2, Rap1, EBP50, RAS, Sphingomyelinase, Dystroglycan
534	inorganic ion homeostasis	1092	0.000184904	0.00179156	29	HSP90, Endoplasmin, GSTO1, Ankyrin 1, GSTs, GSTM1, Melanotransferrin, GSTM2, ALEX, Glycogen phosphorylase, WFS1, THADA, SDFR1, G-protein alpha-s, SKP1, FAM82C, Connexin 43, GNAS1, 14-3-3 epsilon, EBP50, GNAS3, ATP12A, PMCA4, Sphingomyelinase, G-protein alpha-q/11, TTC7A, PYGM, Thy-1, 14-3-3
535	cytokine-mediated signaling pathway	986	0.000190513	0.00184246	27	HSP90, PSMC6, PSMD10 (Gankyrin), Endoplasmin, GSTO1, GSTs, E2N(UBC13), PSMA6, ICAM1, CD44, TALDO, CAPZA, HSP70, CaMK II alpha, APPL, Calnexin, PSMD12, PSME1, NCAM1, APPL1, SKP1, Rap1, RAS, TCP1-alpha, MAO, 14-3-3, CAPZA1
536	negative regulation of cell death	1661	0.000192466	0.0018559	39	HSP90, PSMD10 (Gankyrin), Endoplasmin, Catalase, GSTs, BDNF, Peroxiredoxin, ICAM1, CD44, Fatty acid-binding protein, ALDR, RACK1, CHL1, PRDX2, HSP70, APIP, PRDX3, QM, WFS1, PNPH, Fibrinogen beta, TIGAR (C12orf5), NCAM1, HSPA1A, ErbB2, Aldose reductase, 14-3-3 epsilon, VDAC 2, ANP32B (april), GABA-A receptor beta-2 subunit, HXK1, RAS, NIPA, HSPA1B, ALDH2, G-protein alpha-q/11, APG5, Thy-1, 14-3-3
537	microvillus assembly	23	0.000193696	0.0018559	4	RAP-1A, Fimbrin, Rap1, EBP50
538	chaperone-mediated protein complex assembly	23	0.000193696	0.0018559	4	HSP90, HSP70, HSPA1A, HSPA1B
539	auditory behavior	23	0.000193696	0.0018559	4	Neurexin 1-beta, Neurexin beta, Neurexin alpha, Neurexin 1-alpha
540	neuron cell-cell adhesion	23	0.000193696	0.0018559	4	Neurexin 1-beta, Neurexin beta, Neurexin alpha, Neurexin 1-alpha
541	positive regulation of proteolysis	532	0.000196135	0.00187579	18	PP2A cat (alpha), PSMC6, PSMD10 (Gankyrin), CYFP subunit, Melanotransferrin, RACK1, HSP70, WFS1, PP2A catalytic, PSME1, MTCH1, CYFIP2, HSPA1A, Pacsin, ANP32B (april), HSPA1B, F-spondin, Tetranectin
542	heterocycle catabolic process	533	0.000200671	0.00191563	18	DNA2, PP2A cat (alpha), A1M, GSTs, CNP1, PM/SCL-75, DIS3L2, PNPase(old-35), HSP70, ALLC, RPS5, QM, CRMP3, PNPH, PP2A catalytic, HSPA1A, HSPA1B, WDR61
543	regulation of organelle assembly	310	0.000201283	0.00191794	13	Neurexin 1-beta, Neurexin beta, HSP70, PIP5KIII, Neurexin alpha, Dynein 1, cytoplasmic, heavy chain, Neurexin 1-alpha, HSPA1A, Neuromodulin, HSPA1B, APG5, NPTX1, Dynamin
544	transmembrane receptor protein tyrosine kinase signaling pathway	679	0.000202022	0.00192144	21	HSP90, Ephrin-B3, Ephrin-B receptors, hnRNP M, Fibulin-3, BDNF, CYFP subunit, ARPC5, Ephrin-B receptor 2, APPL, IBP, ARPC1A, ARPC1, APPL1, CYFIP2, ErbB2, Dynamin-1, RAS, Sphingomyelinase, Ephrin-B, Dynamin
545	regulation of neurotransmitter receptor activity	124	0.000203154	0.00192866	8	Ephrin-B receptors, Neurexin 1-beta, Neurexin beta, Neurexin alpha, Ephrin-B receptor 2, Rabphilin-3A, Neurexin 1-alpha, NPTX1
546	negative regulation of MAPK cascade	270	0.000207074	0.00196227	12	PP2A cat (alpha), PSMD10 (Gankyrin), Ephrin-B receptors, A1M, GSTs, Acid sphingomyelinase, RKIP, Ephrin-B receptor 2, PP2A catalytic, EBP50, Sphingomyelinase, Dystroglycan
547	intracellular signal transduction	2331	0.000209166	0.00197628	50	PP2A cat (alpha), PSMC6, PSMD10 (Gankyrin), MRCKalpha, GSTO1, PRDX4, N-Ras, GSTs, E2N(UBC13), Alpha-fodrin, LEC2, Peroxiredoxin, PSMA6, CYFP subunit, ALDR, RACK1, GSTM2, RAP-1A, ALEX, Calcineurin A (catalytic), PIP5KIII, RKIP, Calcineurin A (alpha), IBP, PNPH, PSMD12, PP2A catalytic, PSME1, NCAM1, G-protein alpha-s, ErbB2, SKP1, Aldose reductase, GNAS1, 14-3-3 epsilon, Rap1, MRCK, LOC643752, VILI…
548	positive regulation of defense response	731	0.000209316	0.00197628	22	HSP90, PSMC6, PSMD10 (Gankyrin), Endoplasmin, N-Ras, GSTs, E2N(UBC13), PSMA6, TSLC1, Fatty acid-binding protein, HSP70, APPL, Fibrinogen beta, PSMD12, PSME1, APPL1, HSPA1A, SKP1, Connexin 43, ITGA2, RAS, HSPA1B
549	regulation of mRNA catabolic process	271	0.00021423	0.00201899	12	PSMC6, PSMD10 (Gankyrin), hnRNP M, PSMA6, PM/SCL-75, PNPase(old-35), HSP70, PSMD12, PSME1, HSPA1A, HSPA1B, 14-3-3
550	regulation of apoptotic signaling pathway	633	0.000216664	0.00203537	20	HSP90, PSMD10 (Gankyrin), GSTs, BDNF, Peroxiredoxin, ICAM1, CD44, RACK1, PRDX2, Calcineurin A (catalytic), HSP70, WFS1, Fibrinogen beta, HSPA1A, 14-3-3 epsilon, VDAC 2, EBP50, NIPA, HSPA1B, 14-3-3
551	nuclear migration	43	0.000216754	0.00203537	5	MRCKalpha, Dynein 1, cytoplasmic, heavy chain, Dynactin (p62), MRCK, EBP50
552	antigen processing and presentation of peptide antigen	399	0.000219429	0.00205675	15	KLC2, PSMC6, PSMD10 (Gankyrin), PSMA6, DYNC1LI, Kinesin light chain, CAPZA, Calnexin, PSMD12, PSME1, DYNC1LI2, Dynein 1, cytoplasmic, heavy chain, Dynactin (p62), CAPZA1, Dynamin
553	positive regulation of transmembrane transport	356	0.000224271	0.00209751	14	Ephrin-B receptors, GSTO1, GSTs, GSTM1, GSTM2, RAP-1A, HSP70, Ephrin-B receptor 2, APPL, APPL1, Rap1, EBP50, Thy-1, Dynamin
554	regulation of cellular response to heat	95	0.000224589	0.00209751	7	HSP90, HSP70, CaMK II alpha, HSPA1A, 14-3-3 epsilon, HSPA1B, 14-3-3
555	response to reactive oxygen species	400	0.000225389	0.0021012	15	Catalase, GSTs, Peroxiredoxin, Fatty acid-binding protein, ALDR, PP2A cat (beta), AKR1C3, PRDX2, PRDX3, PP2A catalytic, PRDX1, UBE3A (E6-AP), Aldose reductase, Sphingomyelinase, Dynamin
556	negative regulation of multicellular organism growth	24	0.000230099	0.00212595	4	ALEX, G-protein alpha-s, GNAS1, GNAS3
557	primary alcohol catabolic process	24	0.000230099	0.00212595	4	AKR1C3, Aldose reductase, ADHX, ALDH2
558	synapse maturation	24	0.000230099	0.00212595	4	Neurexin 1-beta, Neurexin beta, Neurexin alpha, Neurexin 1-alpha
559	glutathione derivative biosynthetic process	24	0.000230099	0.00212595	4	GSTO1, GSTs, GSTM1, GSTM2
560	glutathione derivative metabolic process	24	0.000230099	0.00212595	4	GSTO1, GSTs, GSTM1, GSTM2
561	regulation of response to stress	2157	0.000232952	0.00214847	47	HSP90, PSMC6, PSMD10 (Gankyrin), Endoplasmin, Ephrin-B receptors, N-Ras, A1M, GSTs, E2N(UBC13), Peroxiredoxin, PSMA6, TSLC1, Plasminogen, CD44, Fatty acid-binding protein, PNPase(old-35), SCLY, RACK1, PRDX2, Calcineurin A (catalytic), HSP70, Calcineurin A (alpha), CaMK II alpha, WFS1, APPL, PNPH, Fibrinogen beta, TIGAR (C12orf5), PSMD12, PSME1, VPS13C, p53BP1, PRDX1, APPL1, EFHD1, HSPA1A, SKP1, A…
562	terpenoid catabolic process	10	0.000234378	0.00215705	3	AKR1C3, Aldose reductase, CRABP1
563	regulation of cell differentiation	2845	0.000234716	0.00215705	58	PP2A cat (alpha), HSP90, Ephrin-B3, PSMC6, PSMD10 (Gankyrin), BIN1 (Amphiphysin II), MACF1, Ephrin-B receptors, G-protein alpha-11, Fibulin-3, BDNF, Peroxiredoxin, Tubulin beta, PSMA6, CYFP subunit, Melanotransferrin, CD44, RAP-1A, ALEX, PRDX2, Calcineurin A (catalytic), HSP70, GARNL4, MAP6, Calcineurin A (alpha), CaMK II alpha, Ephrin-B receptor 2, APPL, IBP, PNPH, Fibrinogen beta, PSMD12, PP2A …
564	divalent inorganic cation homeostasis	789	0.000238066	0.00218396	23	HSP90, Endoplasmin, GSTO1, GSTs, GSTM1, GSTM2, ALEX, Glycogen phosphorylase, WFS1, THADA, SDFR1, G-protein alpha-s, FAM82C, Connexin 43, GNAS1, 14-3-3 epsilon, GNAS3, PMCA4, Sphingomyelinase, G-protein alpha-q/11, PYGM, Thy-1, 14-3-3
565	energy reserve metabolic process	127	0.000239301	0.00219055	8	UGPA2, PYGB, ALEX, Glycogen phosphorylase, G-protein alpha-s, GNAS1, GNAS3, PYGM
566	axo-dendritic transport	96	0.000239632	0.00219055	7	KLC2, AP3M2, Kinesin light chain, HSP70, MAP6, AP-3 mu subunits, Dynein 1, cytoplasmic, heavy chain
567	negative regulation of plasma membrane bounded cell projection assembly	44	0.000241999	0.0022044	5	Neurexin 1-beta, Neurexin beta, Neurexin alpha, Neurexin 1-alpha, Dynamin
568	carboxylic acid catabolic process	316	0.000242424	0.0022044	13	GSTs, CD44, Fatty acid-binding protein, SCLY, PDPR, DHE3, PON1, ACOX2, ECH1, DHPR, CRABP1, AATM, ETFB
569	organic acid catabolic process	316	0.000242424	0.0022044	13	GSTs, CD44, Fatty acid-binding protein, SCLY, PDPR, DHE3, PON1, ACOX2, ECH1, DHPR, CRABP1, AATM, ETFB
570	regulation of actin filament polymerization	235	0.000243018	0.00220515	11	BIN1 (Amphiphysin II), Alpha-fodrin, CYFP subunit, ICAM1, CoactosinLP, ARPC5, CAPZA, ARPC1A, ARPC1, PECAM1, CAPZA1
571	developmental growth	739	0.000243359	0.00220515	22	HSP90, BDNF, CYFP subunit, TSLC1, Plasminogen, ALEX, Calcineurin A (catalytic), Calcineurin A (alpha), IBP, UBE3A (E6-AP), ZFX, CYFIP2, G-protein alpha-s, Connexin 43, GNAS1, Neuromodulin, Calcineurin A (beta), GNAS3, LKB1, Sphingomyelinase, Dystroglycan, CD166
572	regulation of ERK1 and ERK2 cascade	495	0.000247303	0.00223697	17	Ephrin-B receptors, Neurexin 1-beta, GSTs, Neurexin beta, ICAM1, CD44, RAP-1A, Neurexin alpha, APIP, Ephrin-B receptor 2, Fibrinogen beta, SDFR1, Neurexin 1-alpha, ErbB2, Rap1, EBP50, RAS
573	negative regulation of extrinsic apoptotic signaling pathway	162	0.000254419	0.00229732	9	GSTs, Peroxiredoxin, ICAM1, PRDX2, HSP70, Fibrinogen beta, HSPA1A, NIPA, HSPA1B
574	proteolysis involved in cellular protein catabolic process	742	0.000257331	0.00231512	22	HSP90, PSMC6, PSMD10 (Gankyrin), Endoplasmin, E2N(UBC13), PSMA6, Plasminogen, ZNF294, PP2A cat (beta), UBR4, HSP70, PPP1R11, WFS1, PSMD12, PP2A catalytic, PSME1, RNF213, UBE3A (E6-AP), UGCGL1, SKP1, TRIM2, DDI1
575	neuron maturation	69	0.000257733	0.00231512	6	Neurexin 1-beta, Neurexin beta, Neurexin alpha, MTCH1, Neurexin 1-alpha, G-protein alpha-q/11
576	axon extension	69	0.000257733	0.00231512	6	HSP90, BDNF, CYFP subunit, Calcineurin A (catalytic), Calcineurin A (beta), CD166
577	positive regulation of metabolic process	4917	0.000261075	0.00234108	89	DNA2, PP2A cat (alpha), HSP90, PSMC6, PSMD10 (Gankyrin), EIF5A2, EPM2AIP1, Ephrin-B receptors, Neurexin 1-beta, GSTs, E2N(UBC13), BDNF, Peroxiredoxin, Neurexin beta, CYFP subunit, Melanotransferrin, ICAM1, CD44, PM/SCL-75, Fatty acid-binding protein, PNPase(old-35), PYC, tcag7.1314, RACK1, Acid sphingomyelinase, AKR1C3, RAP-1A, ALEX, PRDX2, Calcineurin A (catalytic), HSP70, WDR77, Neurexin alpha,…
578	apoptotic process	1339	0.000262097	0.00234618	33	PP2A cat (alpha), HSP90, PSMD10 (Gankyrin), Peroxiredoxin, CYFP subunit, TSLC1, EMAPII, RACK1, PP2A cat (beta), HSP70, APIP, PRDX3, CaMK II alpha, SCML2, APPL, IBP, PNPH, TIGAR (C12orf5), PP2A catalytic, MTCH1, APPL1, CYFIP2, FAM82C, Connexin 43, NDPK C, RAS, LKB1, APG5, TOPAZ1, NPTX1, VDAC 1, APP-BP1, 14-3-3
579	proteasome-mediated ubiquitin-dependent protein catabolic process	407	0.000271168	0.0024149	15	HSP90, PSMC6, PSMD10 (Gankyrin), Endoplasmin, PSMA6, ZNF294, PP2A cat (beta), HSP70, WFS1, PSMD12, PP2A catalytic, PSME1, UBE3A (E6-AP), SKP1, TRIM2
580	NMDA glutamate receptor clustering	25	0.000271175	0.0024149	4	Neurexin 1-beta, Neurexin beta, Neurexin alpha, Neurexin 1-alpha
581	cerebellar granular layer development	25	0.000271175	0.0024149	4	Neurexin 1-beta, Neurexin beta, Neurexin alpha, Neurexin 1-alpha
582	regulation of cell adhesion	1119	0.000277342	0.00246553	29	PP2A cat (alpha), HSP90, Ephrin-B3, MACF1, Ephrin-B receptors, GSTs, Peroxiredoxin, Plasminogen, Melanotransferrin, ICAM1, CD44, PRDX2, Calcineurin A (catalytic), LAMA2, Calcineurin A (alpha), IBP, PNPH, Fibrinogen beta, ADAM22, PP2A catalytic, SPOCK2, SDFR1, Plexin C1, ErbB2, ITGA2, Dystroglycan, Ephrin-B, Thy-1, Dynamin
583	positive regulation of ion transport	500	0.000277813	0.00246553	17	Ephrin-B receptors, GSTO1, GSTs, GSTM1, Fatty acid-binding protein, GSTM2, ALEX, HSP70, CaMK II alpha, WFS1, Ephrin-B receptor 2, G-protein alpha-s, GNAS1, EBP50, GNAS3, Thy-1, Dynamin
584	regulation of mitochondrial outer membrane permeabilization involved in apoptotic signaling pathway	70	0.000278895	0.0024709	6	Calcineurin A (catalytic), HSP70, HSPA1A, 14-3-3 epsilon, HSPA1B, 14-3-3
585	positive regulation of response to external stimulus	903	0.000279898	0.00247555	25	HSP90, PSMC6, PSMD10 (Gankyrin), Endoplasmin, N-Ras, GSTs, E2N(UBC13), Tubulin beta, PSMA6, TSLC1, Plasminogen, Fatty acid-binding protein, HSP70, APPL, Fibrinogen beta, PSMD12, PSME1, APPL1, HSPA1A, SKP1, Connexin 43, ITGA2, Tubulin beta 2B, RAS, HSPA1B
586	response to cocaine	130	0.000280555	0.00247712	8	HSP90, Acid sphingomyelinase, HSP70, UBE3A (E6-AP), NCAM1, Sphingomyelinase, DARPP-32, Dynamin
587	positive regulation of DNA-binding transcription factor activity	410	0.000293119	0.00258364	15	Catalase, E2N(UBC13), BDNF, Peroxiredoxin, PSMA6, ICAM1, Calcineurin A (catalytic), HSP70, Calcineurin A (alpha), PRDX3, CaMK II alpha, p53BP1, HSPA1A, RAS, HSPA1B
588	positive regulation of cold-induced thermogenesis	131	0.000295532	0.00260048	8	Fatty acid-binding protein, ALEX, APPL, Dynein 1, cytoplasmic, heavy chain, G-protein alpha-s, Connexin 43, GNAS1, GNAS3
589	negative regulation of neuron projection development	281	0.000298177	0.00261824	12	Ephrin-B3, Ephrin-B receptors, Fibulin-3, Calcineurin A (catalytic), GARNL4, Calcineurin A (alpha), Ephrin-B receptor 2, UBE3A (E6-AP), Ephrin-B, Thy-1, 14-3-3, Dynamin
590	endochondral ossification	46	0.000299129	0.00261824	5	ALEX, G-protein alpha-s, GNAS1, GNAS3, Sphingomyelinase
591	replacement ossification	46	0.000299129	0.00261824	5	ALEX, G-protein alpha-s, GNAS1, GNAS3, Sphingomyelinase
592	response to ketone	551	0.000299575	0.00261824	18	GSTs, GSTM1, ICAM1, ALDR, AKR1C3, ALEX, HSP70, RKIP, MAOB, UBE3A (E6-AP), G-protein alpha-s, ErbB2, Aldose reductase, GNAS1, HXK1, GNAS3, ALDH2, MAO
593	regulation of membrane permeability	132	0.000311155	0.00271487	8	CNP1, Calcineurin A (catalytic), HSP70, CaMK II alpha, HSPA1A, 14-3-3 epsilon, HSPA1B, 14-3-3
594	mechanosensory behavior	26	0.000317261	0.0027481	4	Neurexin 1-beta, Neurexin beta, Neurexin alpha, Neurexin 1-alpha
595	xenobiotic catabolic process	26	0.000317261	0.0027481	4	GSTO1, GSTs, GSTM1, GSTM2
596	positive regulation of protein kinase A signaling	26	0.000317261	0.0027481	4	Neurexin 1-beta, Neurexin beta, Neurexin alpha, Neurexin 1-alpha
597	protein maturation by protein folding	11	0.000319213	0.0027481	3	PRDX4, Peroxiredoxin, WFS1
598	positive regulation of Fc receptor mediated stimulatory signaling pathway	11	0.000319213	0.0027481	3	RAP-1A, APPL, Rap1
599	phospholipase C-activating dopamine receptor signaling pathway	11	0.000319213	0.0027481	3	G-protein alpha-11, EBP50, G-protein alpha-q/11
600	regulation of microtubule binding	11	0.000319213	0.0027481	3	PP2A cat (alpha), PP2A cat (beta), PP2A catalytic
601	positive regulation of tumor necrosis factor-mediated signaling pathway	11	0.000319213	0.0027481	3	HSP70, HSPA1A, HSPA1B
602	cellular response to topologically incorrect protein	204	0.000321131	0.00276002	10	HSP90, Endoplasmin, HSP70, WFS1, IBP, Calnexin, eIF2S1, UGCGL1, HSPA1A, HSPA1B
603	regulation of peptide hormone secretion	414	0.000324757	0.00278655	15	Neurexin 1-beta, Neurexin beta, EMAPII, RAP-1A, Calcineurin A (catalytic), Neurexin alpha, Calcineurin A (alpha), DHE3, Fibrinogen beta, Neurexin 1-alpha, G-protein alpha-s, Connexin 43, Rap1, VILIP1, Calcineurin A (beta)
604	negative regulation of cation channel activity	72	0.0003253	0.0027866	6	Ephrin-B receptors, GSTO1, GSTs, GSTM1, GSTM2, Ephrin-B receptor 2
605	regulation of sodium ion transport	133	0.000327446	0.00280034	8	ALEX, G-protein alpha-s, GNAS1, EBP50, GNAS3, PMCA4, 14-3-3, Dynamin
606	cellular response to stimulus	9736	0.000328044	0.00280082	155	DNA2, PP2A cat (alpha), HSP90, Ephrin-B3, PSMC6, PSMD10 (Gankyrin), MACF1, Endoplasmin, Ephrin-B receptors, hnRNP M, G-protein alpha-11, MRCKalpha, GSTO1, 90K, PRDX4, p164-RhoGEF, Ankyrin 1, N-Ras, Catalase, Neurexin 1-beta, GSTs, E2N(UBC13), Fibulin-3, Alpha-fodrin, BDNF, IBP6, LEC2, GSTM1, Peroxiredoxin, Tubulin beta, PSMA6, Neurexin beta, MPP2, CYFP subunit, DYNC1LI, ICAM1, CD44, LY6H, EMAPII,…
607	cation homeostasis	1076	0.000331405	0.00282486	28	HSP90, Endoplasmin, GSTO1, Ankyrin 1, GSTs, GSTM1, Melanotransferrin, GSTM2, ALEX, Glycogen phosphorylase, WFS1, THADA, SDFR1, G-protein alpha-s, SKP1, FAM82C, Connexin 43, GNAS1, 14-3-3 epsilon, GNAS3, ATP12A, PMCA4, Sphingomyelinase, G-protein alpha-q/11, TTC7A, PYGM, Thy-1, 14-3-3
608	positive regulation of peptidyl-serine phosphorylation	168	0.000332906	0.00283299	9	HSP90, Neurexin 1-beta, BDNF, Neurexin beta, CD44, Neurexin alpha, Neurexin 1-alpha, MTCP1(p8), PMCA4
609	response to calcium ion	285	0.000338821	0.00287858	12	PP2A cat (alpha), Neurexin 1-beta, Neurexin beta, AKR1C3, Calcineurin A (catalytic), HSP70, Neurexin alpha, RKIP, Calcineurin A (alpha), Fibrinogen beta, PP2A catalytic, Neurexin 1-alpha
610	regulation of mRNA stability	245	0.000346829	0.00293516	11	PSMC6, PSMD10 (Gankyrin), hnRNP M, PSMA6, PM/SCL-75, HSP70, PSMD12, PSME1, HSPA1A, HSPA1B, 14-3-3
611	interaction with host	245	0.000346829	0.00293516	11	Ephrin-B3, ICAM1, HSP70, NCAM1, HSPA1A, ITGA2, HSPA1B, Dystroglycan, TCP1-alpha, Ephrin-B, APG5
612	neurotransmitter secretion	169	0.000347749	0.00293516	9	Neurexin 1-beta, AP3M2, Neurexin beta, HSP70, Neurexin alpha, AP-3 mu subunits, SNAPs, Rabphilin-3A, Neurexin 1-alpha
613	signal release from synapse	169	0.000347749	0.00293516	9	Neurexin 1-beta, AP3M2, Neurexin beta, HSP70, Neurexin alpha, AP-3 mu subunits, SNAPs, Rabphilin-3A, Neurexin 1-alpha
614	head development	1361	0.00035029	0.00295179	33	Ephrin-B receptors, Neurexin 1-beta, LEC2, Neurexin beta, TSLC1, CNP1, Fatty acid-binding protein, ARPC5, Calcineurin A (catalytic), HSP70, SLC17A7, ATIC, Neurexin alpha, RKIP, MAOB, Calcineurin A (alpha), B-FABP, Ephrin-B receptor 2, DHE3, SNAPs, Rabphilin-3A, UBE3A (E6-AP), NCAM1, Neurexin 1-alpha, 14-3-3 epsilon, ANP32B (april), RAS, Calcineurin A (beta), Dynein, axonemal, heavy chains, PMCA4,…
615	cellular macromolecule metabolic process	6578	0.000352516	0.00296572	112	DNA2, PP2A cat (alpha), HSP90, PSMC6, PSMD10 (Gankyrin), Gemin5, EIF5A2, Endoplasmin, Ephrin-B receptors, MRCKalpha, PRDX4, N-Ras, Catalase, A1M, GSTs, E2N(UBC13), Fibulin-3, Alpha-fodrin, C4A protein, UGPA2, IBP6, Peroxiredoxin, PSMA6, PYGB, Plasminogen, Melanotransferrin, ZNF294, C4, EMAPII, PM/SCL-75, DIS3L2, TATDN1, PNPase(old-35), RACK1, UBE2F, PP2A cat (beta), ALEX, C10orf119, UBR4, Calcine…
616	multicellular organismal process	10360	0.000355868	0.00298664	163	PP2A cat (alpha), HSP90, Ephrin-B3, LSAMP, BIN1 (Amphiphysin II), PBXIP1, LGI1, Amphiphysin I, EIF5A2, MACF1, Ephrin-B receptors, G-protein alpha-11, PRDX4, Ankyrin 1, Catalase, Neurexin 1-beta, A1M, GSTs, Fibulin-3, Alpha-fodrin, BDNF, LEC2, GSTM1, Peroxiredoxin, Tubulin beta, PSMA6, Neurexin beta, MPP2, CYFP subunit, TSLC1, CNP1, Plasminogen, ICAM1, CD44, LY6H, EMAPII, DIS3L2, Fatty acid-bindin…
617	regulation of GTPase activity	658	0.000356702	0.00298664	20	BIN1 (Amphiphysin II), Amphiphysin I, Ephrin-B receptors, ICAM1, RACK1, RAP-1A, ALEX, GARNL4, Plexin C1, G-protein alpha-s, ErbB2, RANBP3, GNAS1, Rap1, RAS, GNAS3, MAPRE2(RP1), G-protein alpha-q/11, PECAM1, Thy-1
618	small molecule biosynthetic process	760	0.000356974	0.00298664	22	GSTO1, GSTs, UGPA2, CNP1, TALDO, ALDR, PYC, MDH1, AKR1C3, ATIC, APIP, DHE3, PNPH, PGHD, ACOX2, Aldose reductase, NDPK C, GMPS, DHPR, PNPO, AATM, GPD1
619	positive regulation of nervous system development	918	0.000357311	0.00298664	25	BIN1 (Amphiphysin II), MACF1, Ephrin-B receptors, Neurexin 1-beta, BDNF, LEC2, Tubulin beta, Neurexin beta, CYFP subunit, RAP-1A, HSP70, Neurexin alpha, MAP6, Ephrin-B receptor 2, SDFR1, Neurexin 1-alpha, Plexin C1, HSPA1A, Rap1, Tubulin beta 2B, Pacsin, HSPA1B, LKB1, Dystroglycan, BAI2
620	protein localization to nucleus	246	0.000359003	0.00299594	11	NTF2, Calcineurin A (catalytic), HSP70, PIP5KIII, Calcineurin A (alpha), APPL, APPL1, SKP1, 14-3-3 epsilon, Dystroglycan, 14-3-3
621	viral life cycle	287	0.000360842	0.0030016	12	HSP90, Ephrin-B3, ICAM1, PYC, HSP70, NCAM1, HSPA1A, ITGA2, HSPA1B, Dystroglycan, Ephrin-B, APG5
622	protein heterooligomerization	287	0.000360842	0.0030016	12	PP2A cat (alpha), G-protein alpha-11, Neurexin 1-beta, Neurexin beta, Neurexin alpha, PP2A catalytic, Neurexin 1-alpha, Septin 11, RAS, LKB1, G-protein alpha-q/11, 14-3-3
623	viral process	1027	0.000361572	0.00300285	27	HSP90, Ephrin-B3, BIN1 (Amphiphysin II), A1M, TSLC1, DYNC1LI, ICAM1, Kinesin light chain, PYC, RACK1, UBR4, HSP70, RPS5, QM, AP-3 mu subunits, UBE3A (E6-AP), NCAM1, HSPA1A, SKP1, ITGA2, 14-3-3 epsilon, HSPA1B, Dystroglycan, Ephrin-B, APG5, VDAC 1, 14-3-3
624	reactive oxygen species metabolic process	170	0.000363134	0.00301099	9	HSP90, PRDX4, Catalase, Peroxiredoxin, PRDX2, MAOB, PRDX3, PRDX1, MAO
625	negative regulation of release of sequestered calcium ion into cytosol	27	0.000368698	0.00304139	4	GSTO1, GSTs, GSTM1, GSTM2
626	negative regulation of endoplasmic reticulum stress-induced intrinsic apoptotic signaling pathway	27	0.000368698	0.00304139	4	HSP70, WFS1, HSPA1A, HSPA1B
627	microvillus organization	27	0.000368698	0.00304139	4	RAP-1A, Fimbrin, Rap1, EBP50
628	cellular response to heat	103	0.000369152	0.00304139	7	HSP90, HSP70, eIF2S1, HSPA1A, 14-3-3 epsilon, HSPA1B, 14-3-3
629	negative regulation of proteolysis	561	0.00037106	0.00305224	18	HSP90, BIN1 (Amphiphysin II), A1M, C4A protein, Peroxiredoxin, CD44, C4, Fatty acid-binding protein, HSP70, RKIP, PRDX3, SPOCK2, WFDC6, HSP90AB2P, HSPA1A, 14-3-3 epsilon, HSPA1B, 14-3-3
630	negative regulation of peptidyl-tyrosine phosphorylation	74	0.000377545	0.00310067	6	PP2A cat (alpha), RACK1, PP2A catalytic, PECAM1, Thy-1, NECL4
631	cellular response to unfolded protein	172	0.000395592	0.00324373	9	HSP90, Endoplasmin, HSP70, WFS1, IBP, Calnexin, eIF2S1, HSPA1A, HSPA1B
632	cellular response to ammonium ion	249	0.000397699	0.00325585	11	G-protein alpha-11, LY6H, ALEX, G-protein alpha-s, GNAS1, GABA-A receptor beta-2 subunit, EBP50, GNAS3, PMCA4, G-protein alpha-q/11, Dynamin
633	negative regulation of calcium-mediated signaling	49	0.000403286	0.00329637	5	GSTO1, GSTs, GSTM1, GSTM2, PMCA4
634	regulation of immune response	1844	0.000404179	0.00329846	41	HSP90, PSMC6, PSMD10 (Gankyrin), Endoplasmin, N-Ras, A1M, E2N(UBC13), C4A protein, PSMA6, CYFP subunit, TSLC1, ICAM1, CD44, C4, RAP-1A, ARPC5, Calcineurin A (catalytic), FHR-4, HSP70, Calcineurin A (alpha), APPL, PNPH, Fibrinogen beta, PSMD12, PSME1, ARPC1A, p53BP1, BTN3A2, ARPC1, APPL1, CYFIP2, HSPA1A, SKP1, Rap1, HXK1, RAS, Calcineurin A (beta), HSPA1B, LKB1, APG5, Thy-1
635	second-messenger-mediated signaling	517	0.00040733	0.00331893	17	PP2A cat (alpha), GSTO1, GSTs, LEC2, GSTM2, ALEX, Calcineurin A (catalytic), Calcineurin A (alpha), PP2A catalytic, G-protein alpha-s, GNAS1, VILIP1, EBP50, Calcineurin A (beta), GNAS3, BAI2, G-protein alpha-q/11
636	T cell receptor signaling pathway	291	0.000408535	0.00332352	12	PSMC6, PSMD10 (Gankyrin), N-Ras, E2N(UBC13), PSMA6, PSMD12, PSME1, BTN3A2, SKP1, RAS, LKB1, Thy-1
637	cofactor catabolic process	105	0.000414948	0.00335065	7	PRDX4, Catalase, A1M, Peroxiredoxin, PRDX2, PRDX3, PRDX1
638	regulation of cellular metabolic process	8208	0.000417687	0.00335065	134	DNA2, PP2A cat (alpha), HSP90, PSMC6, PSMD10 (Gankyrin), BIN1 (Amphiphysin II), Gemin5, PBXIP1, AEBP1, ZNF132, EIF5A2, EPM2AIP1, Endoplasmin, Ephrin-B receptors, hnRNP M, N-Ras, Catalase, Neurexin 1-beta, A1M, GSTs, E2N(UBC13), Fibulin-3, C4A protein, IGSF1, BDNF, Peroxiredoxin, PSMA6, Neurexin beta, CYFP subunit, Melanotransferrin, ZNF294, ICAM1, CD44, C4, PM/SCL-75, Fatty acid-binding protein, …
639	adult behavior	292	0.000421257	0.00335065	12	Ephrin-B3, Neurexin 1-beta, Neurexin beta, CNP1, CHL1, Neurexin alpha, ADAM22, Neurexin 1-alpha, Dynamin-1, DARPP-32, Ephrin-B, Dynamin
640	negative regulation of growth	379	0.000421304	0.00335065	14	PP2A cat (alpha), PNPase(old-35), RACK1, ALEX, HSP70, IBP, PP2A catalytic, G-protein alpha-s, HSPA1A, Connexin 43, GNAS1, HSPA1B, GNAS3, LKB1
641	regulation of cardiac muscle hypertrophy in response to stress	12	0.000421583	0.00335065	3	Calcineurin A (catalytic), Calcineurin A (alpha), PMCA4
642	regulation of male germ cell proliferation	12	0.000421583	0.00335065	3	PRDX4, Peroxiredoxin, PGHD
643	water-soluble vitamin biosynthetic process	12	0.000421583	0.00335065	3	GSTO1, GSTs, PNPO
644	doxorubicin metabolic process	12	0.000421583	0.00335065	3	ALDR, AKR1C3, Aldose reductase
645	polyketide metabolic process	12	0.000421583	0.00335065	3	ALDR, AKR1C3, Aldose reductase
646	regulation of nucleotide-binding oligomerization domain containing signaling pathway	12	0.000421583	0.00335065	3	HSP70, HSPA1A, HSPA1B
647	daunorubicin metabolic process	12	0.000421583	0.00335065	3	ALDR, AKR1C3, Aldose reductase
648	regulation of germ cell proliferation	12	0.000421583	0.00335065	3	PRDX4, Peroxiredoxin, PGHD
649	cellular heat acclimation	12	0.000421583	0.00335065	3	HSP70, HSPA1A, HSPA1B
650	oxaloacetate metabolic process	12	0.000421583	0.00335065	3	PYC, MDH1, AATM
651	negative regulation of inclusion body assembly	12	0.000421583	0.00335065	3	HSP70, HSPA1A, HSPA1B
652	response to peptide hormone	822	0.00042299	0.00335667	23	PP2A cat (alpha), EPM2AIP1, Catalase, GSTs, CYFP subunit, ICAM1, Fatty acid-binding protein, PNPase(old-35), SCLY, AKR1C3, CaMK II alpha, APPL, IBP, PP2A catalytic, APPL1, G-protein alpha-s, Connexin 43, Rap1, DHPR, LKB1, Dystroglycan, AATM, 14-3-3
653	neurotransmitter receptor localization to postsynaptic specialization membrane	28	0.000425831	0.00336888	4	LGI1, CaMK II alpha, ADAM22, NPTX1
654	protein localization to postsynaptic specialization membrane	28	0.000425831	0.00336888	4	LGI1, CaMK II alpha, ADAM22, NPTX1
655	cellular aldehyde metabolic process	76	0.000436129	0.00344509	6	TALDO, AKR1C3, Glyoxalase II, ADHX, PNPO, AATM
656	mitotic cell cycle	1040	0.000438882	0.00346154	27	DNA2, PP2A cat (alpha), HSP90, Tubulin beta, DYNC1LI, DIS3L2, PAICS, C10orf119, Calcineurin A (catalytic), HSP70, NA14, Calcineurin A (alpha), CaMK II alpha, Tubulin beta 6, PP2A catalytic, Dynein 1, cytoplasmic, heavy chain, SKP1, 14-3-3 epsilon, Tubulin beta 2B, ANP32B (april), RAS, NIPA, MAPRE2(RP1), Sphingomyelinase, APP-BP1, 14-3-3, Dynamin
657	regulation of fibroblast growth factor receptor signaling pathway	50	0.000443441	0.00349218	5	Neurexin 1-beta, Neurexin beta, Neurexin alpha, SDFR1, Neurexin 1-alpha
658	regulation of neuron differentiation	1097	0.000449752	0.0035365	28	Ephrin-B3, BIN1 (Amphiphysin II), MACF1, Ephrin-B receptors, Fibulin-3, BDNF, Tubulin beta, CYFP subunit, RAP-1A, Calcineurin A (catalytic), HSP70, GARNL4, MAP6, Calcineurin A (alpha), Ephrin-B receptor 2, UBE3A (E6-AP), SDFR1, Plexin C1, HSPA1A, Rap1, Tubulin beta 2B, Pacsin, HSPA1B, LKB1, Ephrin-B, Thy-1, 14-3-3, Dynamin
659	regulation of locomotion	1440	0.000458367	0.00359878	34	MACF1, CD151, GSTs, Fibulin-3, Tubulin beta, Plasminogen, ICAM1, PYC, RACK1, Calcineurin A (catalytic), LAMA2, HSP70, Calcineurin A (alpha), CaMK II alpha, APPL, IBP, Aggrecan, SPOCK2, APPL1, Plexin C1, ErbB2, Connexin 43, ITGA2, Tubulin beta 2B, EBP50, RAS, MAPRE2(RP1), Sphingomyelinase, Dystroglycan, PECAM1, Ephrin-B, MCAM, Thy-1, NECL4
660	cellular response to dopamine	140	0.000462026	0.003622	8	G-protein alpha-11, ALEX, G-protein alpha-s, GNAS1, EBP50, GNAS3, G-protein alpha-q/11, Dynamin
661	exocytic process	107	0.000465174	0.00364116	7	Neurexin 1-beta, Neurexin beta, Neurexin alpha, SNAPs, Neurexin 1-alpha, YKT6, 14-3-3
662	cytoskeleton organization	1500	0.000467594	0.00364642	35	HSP90, BIN1 (Amphiphysin II), MACF1, Endoplasmin, MRCKalpha, p164-RhoGEF, Ankyrin 1, Alpha-fodrin, Tubulin beta, CNP1, DYNC1LI, ARPC5, CAPZA, Fimbrin, MAP6, Tubulin beta 6, ARPC1A, C10orf92, DYNC1LI2, Pacsin 2, ARPC1, Dynein 1, cytoplasmic, heavy chain, Tubulin beta 2B, Pacsin, MRCK, EBP50, RAS, Filamin B (TABP), Dynein, axonemal, heavy chains, MAPRE2(RP1), Dystroglycan, Nephrocystin, Thy-1, 14-3…
663	regulation of extrinsic apoptotic signaling pathway in absence of ligand	77	0.00046796	0.00364642	6	Peroxiredoxin, PRDX2, HSP70, HSPA1A, NIPA, HSPA1B
664	regulation of cellular amino acid metabolic process	77	0.00046796	0.00364642	6	PSMC6, PSMD10 (Gankyrin), PSMA6, PSMD12, PSME1, PMCA4
665	growth	776	0.000472463	0.00367598	22	HSP90, BDNF, CYFP subunit, TSLC1, Plasminogen, ALEX, Calcineurin A (catalytic), Calcineurin A (alpha), IBP, UBE3A (E6-AP), ZFX, CYFIP2, G-protein alpha-s, Connexin 43, GNAS1, Neuromodulin, Calcineurin A (beta), GNAS3, LKB1, Sphingomyelinase, Dystroglycan, CD166
666	RNA catabolic process	296	0.000475546	0.00369297	12	DNA2, PP2A cat (alpha), PM/SCL-75, DIS3L2, PNPase(old-35), HSP70, RPS5, QM, PP2A catalytic, HSPA1A, HSPA1B, WDR61
667	response to dopamine	141	0.000484463	0.00369297	8	G-protein alpha-11, ALEX, G-protein alpha-s, GNAS1, EBP50, GNAS3, G-protein alpha-q/11, Dynamin
668	regulation of RNA stability	255	0.000485656	0.00369297	11	PSMC6, PSMD10 (Gankyrin), hnRNP M, PSMA6, PM/SCL-75, HSP70, PSMD12, PSME1, HSPA1A, HSPA1B, 14-3-3
669	mRNA catabolic process	255	0.000485656	0.00369297	11	PP2A cat (alpha), PM/SCL-75, DIS3L2, PNPase(old-35), HSP70, RPS5, QM, PP2A catalytic, HSPA1A, HSPA1B, WDR61
670	regulation of postsynapse organization	177	0.000487317	0.00369297	9	Neurexin 1-beta, Neurexin beta, HSP70, Neurexin alpha, UBE3A (E6-AP), Neurexin 1-alpha, Neuromodulin, NPTX1, Dynamin
671	naphthalene-containing compound metabolic process	3	0.000487495	0.00369297	2	ALDR, Aldose reductase
672	positive regulation of cardiac muscle adaptation	3	0.000487495	0.00369297	2	Calcineurin A (catalytic), Calcineurin A (alpha)
673	sorbitol metabolic process	3	0.000487495	0.00369297	2	ALDR, Aldose reductase
674	negative regulation of NMDA glutamate receptor activity	3	0.000487495	0.00369297	2	Ephrin-B receptors, Ephrin-B receptor 2
675	cellular response to methylglyoxal	3	0.000487495	0.00369297	2	ALDR, Aldose reductase
676	positive regulation of macropinocytosis	3	0.000487495	0.00369297	2	APPL, APPL1
677	negative regulation of Fc-gamma receptor signaling pathway involved in phagocytosis	3	0.000487495	0.00369297	2	APPL, APPL1
678	regulation of heart rate by hormone	3	0.000487495	0.00369297	2	14-3-3 epsilon, 14-3-3
679	regulation of calcium ion export across plasma membrane	3	0.000487495	0.00369297	2	14-3-3 epsilon, 14-3-3
680	naphthalene metabolic process	3	0.000487495	0.00369297	2	ALDR, Aldose reductase
681	actin rod assembly	3	0.000487495	0.00369297	2	HSP90, Endoplasmin
682	positive regulation of cardiac muscle hypertrophy in response to stress	3	0.000487495	0.00369297	2	Calcineurin A (catalytic), Calcineurin A (alpha)
683	inactivation of MAPKK activity	3	0.000487495	0.00369297	2	Ephrin-B receptors, Ephrin-B receptor 2
684	regulation of cellular response to growth factor stimulus	385	0.000492169	0.00372293	14	HSP90, Neurexin 1-beta, Neurexin beta, CYFP subunit, HSP70, Neurexin alpha, SDFR1, Neurexin 1-alpha, CYFIP2, HSPA1A, HSPA1B, LKB1, NECL4, Dynamin
685	response to xenobiotic stimulus	625	0.000497785	0.00375991	19	HSP90, GSTO1, GSTs, GSTM1, ICAM1, GSTM2, Acid sphingomyelinase, Calcineurin A (catalytic), HSP70, Calcineurin A (alpha), TIGAR (C12orf5), UBE3A (E6-AP), NCAM1, HXK1, Calcineurin A (beta), Sphingomyelinase, DARPP-32, AATM, Dynamin
686	regulation of filopodium assembly	78	0.000501571	0.00378298	6	Neurexin 1-beta, Neurexin beta, Neurexin alpha, Neurexin 1-alpha, Neuromodulin, Dynamin
687	regulation of peptidyl-serine phosphorylation	216	0.000503666	0.00379326	10	HSP90, Neurexin 1-beta, BDNF, Neurexin beta, CD44, RACK1, Neurexin alpha, Neurexin 1-alpha, MTCP1(p8), PMCA4
688	cellular nitrogen compound catabolic process	527	0.000505642	0.00380261	17	DNA2, PP2A cat (alpha), A1M, CNP1, PM/SCL-75, DIS3L2, PNPase(old-35), HSP70, ALLC, RPS5, QM, CRMP3, PNPH, PP2A catalytic, HSPA1A, HSPA1B, WDR61
689	macromolecule modification	4191	0.000506972	0.00380707	77	PP2A cat (alpha), HSP90, PSMC6, PSMD10 (Gankyrin), Endoplasmin, Ephrin-B receptors, MRCKalpha, PRDX4, N-Ras, A1M, GSTs, E2N(UBC13), Fibulin-3, Alpha-fodrin, C4A protein, Peroxiredoxin, PSMA6, Melanotransferrin, ZNF294, C4, RACK1, UBE2F, PP2A cat (beta), ALEX, UBR4, Calcineurin A (catalytic), RING1, HSP70, RKIP, Calcineurin A (alpha), PRDX3, CaMK II alpha, PPP1R11, WFS1, Ephrin-B receptor 2, SCML2…
690	programmed cell death	1507	0.000508533	0.00381326	35	PP2A cat (alpha), HSP90, PSMD10 (Gankyrin), Peroxiredoxin, CYFP subunit, TSLC1, EMAPII, RACK1, PP2A cat (beta), HSP70, Glycogen phosphorylase, APIP, PRDX3, CaMK II alpha, SCML2, APPL, IBP, PNPH, TIGAR (C12orf5), PP2A catalytic, MTCH1, APPL1, CYFIP2, FAM82C, Connexin 43, NDPK C, RAS, LKB1, APG5, TOPAZ1, NPTX1, VDAC 1, APP-BP1, 14-3-3, Keratin HB2
691	cell death	1567	0.000515209	0.00385773	36	PP2A cat (alpha), HSP90, PSMD10 (Gankyrin), Peroxiredoxin, CYFP subunit, TSLC1, EMAPII, RACK1, PP2A cat (beta), HSP70, Glycogen phosphorylase, APIP, PRDX3, CaMK II alpha, SCML2, APPL, IBP, CRMP3, PNPH, TIGAR (C12orf5), PP2A catalytic, MTCH1, APPL1, CYFIP2, FAM82C, Connexin 43, NDPK C, RAS, LKB1, APG5, TOPAZ1, NPTX1, VDAC 1, APP-BP1, 14-3-3, Keratin HB2
692	regulation of actin polymerization or depolymerization	257	0.000518368	0.00387578	11	BIN1 (Amphiphysin II), Alpha-fodrin, CYFP subunit, ICAM1, CoactosinLP, ARPC5, CAPZA, ARPC1A, ARPC1, PECAM1, CAPZA1
693	cellular protein catabolic process	782	0.000523523	0.00390867	22	HSP90, PSMC6, PSMD10 (Gankyrin), Endoplasmin, E2N(UBC13), PSMA6, Plasminogen, ZNF294, PP2A cat (beta), UBR4, HSP70, PPP1R11, WFS1, PSMD12, PP2A catalytic, PSME1, RNF213, UBE3A (E6-AP), UGCGL1, SKP1, TRIM2, DDI1
694	regulation of cellular component movement	1452	0.00053081	0.00395736	34	BIN1 (Amphiphysin II), MACF1, CD151, GSTs, Fibulin-3, Tubulin beta, Plasminogen, ICAM1, RACK1, Calcineurin A (catalytic), LAMA2, HSP70, Calcineurin A (alpha), CaMK II alpha, APPL, IBP, Aggrecan, SPOCK2, APPL1, Plexin C1, ErbB2, Connexin 43, ITGA2, Tubulin beta 2B, EBP50, RAS, Dynein, axonemal, heavy chains, MAPRE2(RP1), Sphingomyelinase, Dystroglycan, PECAM1, MCAM, Thy-1, NECL4
695	regulation of excretion	52	0.000532709	0.0039658	5	ALEX, G-protein alpha-s, GNAS1, EBP50, GNAS3
696	response to organophosphorus	300	0.000535617	0.00398172	12	HSP90, Endoplasmin, PNPase(old-35), RAP-1A, HSP70, Glycogen phosphorylase, RKIP, IBP, Rap1, LOC643752, PYGM, GPD1
697	regulation of cellular component size	579	0.000537491	0.00398993	18	HSP90, BIN1 (Amphiphysin II), MACF1, Alpha-fodrin, BDNF, CYFP subunit, ICAM1, CoactosinLP, ARPC5, CAPZA, Fimbrin, GARNL4, ARPC1A, ARPC1, EBP50, PECAM1, CAPZA1, Dynamin
698	ATF6-mediated unfolded protein response	13	0.000542866	0.00400865	3	HSP90, Endoplasmin, HSP70
699	aminoglycoside antibiotic metabolic process	13	0.000542866	0.00400865	3	ALDR, AKR1C3, Aldose reductase
700	regulation of cardiac muscle adaptation	13	0.000542866	0.00400865	3	Calcineurin A (catalytic), Calcineurin A (alpha), PMCA4
701	cell-cell adhesion via plasma-membrane adhesion molecules	344	0.000543112	0.00400865	13	Neurexin 1-beta, LEC2, Neurexin beta, TSLC1, ICAM1, CHL1, Neurexin alpha, SDFR1, NCAM1, Neurexin 1-alpha, PECAM1, CD166, MCAM
702	response to amine	110	0.000549486	0.00404415	7	ICAM1, Calcineurin A (catalytic), Calcineurin A (alpha), ITGA2, Calcineurin A (beta), ADAM-TS13, DARPP-32
703	peripheral nervous system development	110	0.000549486	0.00404415	7	GSTs, BDNF, LAMA2, ADAM22, ErbB2, Dystroglycan, BAI2
704	regulation of dephosphorylation	301	0.000551593	0.0040539	12	PP2A cat (alpha), HSP90, Endoplasmin, Acid sphingomyelinase, PPP1R11, IBP, PP2A catalytic, ITGA2, 14-3-3 epsilon, Sphingomyelinase, DARPP-32, 14-3-3
705	positive regulation of sequestering of calcium ion	30	0.000558583	0.00409945	4	GSTO1, GSTs, GSTM1, GSTM2
706	cellular glucose homeostasis	219	0.000560748	0.00410951	10	PP2A cat (alpha), ICAM1, RACK1, RAP-1A, Calcineurin A (catalytic), Calcineurin A (alpha), PP2A catalytic, Rap1, HXK1, NPTX1
707	symbiotic process	1170	0.000569271	0.00416606	29	HSP90, Ephrin-B3, BIN1 (Amphiphysin II), A1M, TSLC1, Plasminogen, DYNC1LI, ICAM1, Kinesin light chain, PYC, RACK1, UBR4, HSP70, RPS5, QM, AP-3 mu subunits, UBE3A (E6-AP), NCAM1, HSPA1A, SKP1, ITGA2, 14-3-3 epsilon, HSPA1B, Dystroglycan, TCP1-alpha, Ephrin-B, APG5, VDAC 1, 14-3-3
708	negative regulation of reactive oxygen species metabolic process	111	0.000580141	0.00423962	7	HSP90, Peroxiredoxin, PRDX2, TIGAR (C12orf5), PMCA4, APG5, VDAC 1
709	regulation of cellular response to stress	1007	0.000606957	0.00442933	26	HSP90, PSMD10 (Gankyrin), Ephrin-B receptors, A1M, GSTs, E2N(UBC13), Peroxiredoxin, CD44, PNPase(old-35), SCLY, RACK1, HSP70, CaMK II alpha, WFS1, PNPH, TIGAR (C12orf5), VPS13C, p53BP1, PRDX1, EFHD1, HSPA1A, 14-3-3 epsilon, RAS, HSPA1B, Thy-1, 14-3-3
710	regulation of actin filament length	262	0.000608294	0.00443283	11	BIN1 (Amphiphysin II), Alpha-fodrin, CYFP subunit, ICAM1, CoactosinLP, ARPC5, CAPZA, ARPC1A, ARPC1, PECAM1, CAPZA1
711	cellular response to glucose stimulus	183	0.00061974	0.00450989	9	PP2A cat (alpha), ICAM1, RACK1, RAP-1A, Calcineurin A (catalytic), Calcineurin A (alpha), PP2A catalytic, Rap1, NPTX1
712	vesicle localization	263	0.000627755	0.0045618	11	Neurexin 1-beta, AP3M2, Neurexin beta, Neurexin alpha, AP-3 mu subunits, SNAPs, Dynein 1, cytoplasmic, heavy chain, Neurexin 1-alpha, YKT6, Dynamin-1, Dynamin
713	response to external stimulus	3951	0.000631254	0.0045808	73	HSP90, Ephrin-B3, LGI1, Endoplasmin, Ephrin-B receptors, hnRNP M, G-protein alpha-11, N-Ras, Catalase, Neurexin 1-beta, GSTs, Alpha-fodrin, C4A protein, BDNF, Peroxiredoxin, Tubulin beta, Neurexin beta, CYFP subunit, CNP1, ICAM1, CD44, C4, EMAPII, Fatty acid-binding protein, CoactosinLP, AKR1C3, CAPZA, CHL1, PRDX2, LAMA2, HSP70, Glycogen phosphorylase, Neurexin alpha, MAOB, PRDX3, CaMK II alpha, …
714	ectodermal placode formation	31	0.000634909	0.00459443	4	ALEX, G-protein alpha-s, GNAS1, GNAS3
715	ectodermal placode morphogenesis	31	0.000634909	0.00459443	4	ALEX, G-protein alpha-s, GNAS1, GNAS3
716	regulation of cell growth	690	0.000646863	0.0046744	20	PP2A cat (alpha), PSMD10 (Gankyrin), LGI1, MACF1, BDNF, CYFP subunit, Melanotransferrin, CD44, PM/SCL-75, RACK1, HSP70, IBP, PP2A catalytic, HSPA1A, ErbB2, Connexin 43, HSPA1B, LKB1, 14-3-3, Dynamin
717	response to carbohydrate	396	0.000648615	0.00468052	14	PP2A cat (alpha), Catalase, GSTs, ICAM1, RACK1, RAP-1A, Calcineurin A (catalytic), Calcineurin A (alpha), PP2A catalytic, Aggrecan, Connexin 43, ITGA2, Rap1, NPTX1
718	regulation of insulin secretion	351	0.000654909	0.00471697	13	Neurexin 1-beta, Neurexin beta, RAP-1A, Calcineurin A (catalytic), Neurexin alpha, Calcineurin A (alpha), DHE3, Neurexin 1-alpha, G-protein alpha-s, Connexin 43, Rap1, VILIP1, Calcineurin A (beta)
719	positive regulation of immune response	1411	0.000655489	0.00471697	33	HSP90, PSMC6, PSMD10 (Gankyrin), Endoplasmin, N-Ras, E2N(UBC13), C4A protein, PSMA6, CYFP subunit, TSLC1, CD44, C4, RAP-1A, ARPC5, HSP70, APPL, PNPH, Fibrinogen beta, PSMD12, PSME1, ARPC1A, p53BP1, BTN3A2, ARPC1, CYFIP2, HSPA1A, SKP1, Rap1, HXK1, RAS, HSPA1B, LKB1, Thy-1
720	cellular amide metabolic process	1069	0.000665844	0.00477667	27	PP2A cat (alpha), Gemin5, AEBP1, EIF5A2, GSTs, GSTM1, ZNF294, EMAPII, PYC, tcag7.1314, RACK1, GSTM2, Acid sphingomyelinase, Aminopeptidase P1, HSP70, ATIC, PDH beta, ALLC, RPS5, QM, ES130 (p180), PP2A catalytic, Glyoxalase II, eIF2S1, ADAM-TS13, Sphingomyelinase, Dnpep
721	stimulatory C-type lectin receptor signaling pathway	148	0.000667478	0.00477667	8	PSMC6, PSMD10 (Gankyrin), N-Ras, PSMA6, PSMD12, PSME1, SKP1, RAS
722	signal transduction involved in cellular response to ammonium ion	148	0.000667478	0.00477667	8	G-protein alpha-11, LY6H, ALEX, G-protein alpha-s, GNAS1, EBP50, GNAS3, G-protein alpha-q/11
723	positive regulation of axonogenesis	148	0.000667478	0.00477667	8	MACF1, BDNF, Tubulin beta, CYFP subunit, MAP6, Plexin C1, Tubulin beta 2B, LKB1
724	cellular response to hexose stimulus	185	0.000669918	0.00478751	9	PP2A cat (alpha), ICAM1, RACK1, RAP-1A, Calcineurin A (catalytic), Calcineurin A (alpha), PP2A catalytic, Rap1, NPTX1
725	nerve growth factor signaling pathway	14	0.000684379	0.00487738	3	BDNF, RAP-1A, Rap1
726	isoprenoid catabolic process	14	0.000684379	0.00487738	3	AKR1C3, Aldose reductase, CRABP1
727	regulation of myeloid cell apoptotic process	55	0.000691081	0.00491837	5	CD44, HSP70, HSPA1A, HSPA1B, TCP1-alpha
728	cellular respiration	226	0.000715011	0.00508169	10	LYRM7, Catalase, BDNF, MDH1, PDH beta, SDHB, NDUFB7, NDUFA2, GPD1, ETFB
729	cellular response to manganese ion	32	0.000718341	0.0050844	4	HSP90, Endoplasmin, HSP70, eIF2S1
730	negative regulation of phagocytosis	32	0.000718341	0.0050844	4	RACK1, APPL, APPL1, APG5
731	ectodermal placode development	32	0.000718341	0.0050844	4	ALEX, G-protein alpha-s, GNAS1, GNAS3
732	negative regulation of hydrolase activity	696	0.000719613	0.00508645	20	BIN1 (Amphiphysin II), A1M, C4A protein, Peroxiredoxin, CD44, C4, Fatty acid-binding protein, HSP70, RKIP, PRDX3, PPP1R11, SPOCK2, WFDC6, HSPA1A, 14-3-3 epsilon, RAS, HSPA1B, DARPP-32, PECAM1, 14-3-3
733	cellular response to calcium ion	150	0.000728909	0.00513811	8	PP2A cat (alpha), Neurexin 1-beta, Neurexin beta, AKR1C3, HSP70, Neurexin alpha, PP2A catalytic, Neurexin 1-alpha
734	lymphocyte proliferation	150	0.000728909	0.00513811	8	Ephrin-B receptors, CD151, Peroxiredoxin, TSLC1, PRDX2, Calcineurin A (catalytic), Connexin 43, Calcineurin A (beta)
735	regulation of secretion by cell	1306	0.000753185	0.00530201	31	Neurexin 1-beta, Neurexin beta, TSLC1, EMAPII, RAP-1A, ALEX, Calcineurin A (catalytic), Neurexin alpha, MAOB, Calcineurin A (alpha), CaMK II alpha, PPP1R11, IBP, DHE3, Fibrinogen beta, SNAPs, NCAM1, Neurexin 1-alpha, G-protein alpha-s, Connexin 43, GNAS1, Rap1, LOC643752, VILIP1, HXK1, SYP, Calcineurin A (beta), GNAS3, Sphingomyelinase, MAO, APG5
736	regulation of reactive oxygen species metabolic process	312	0.000755448	0.00530555	12	HSP90, GSTs, Peroxiredoxin, ICAM1, AKR1C3, PRDX2, TIGAR (C12orf5), PMCA4, Sphingomyelinase, APG5, VDAC 1, Dynamin
737	regulation of cellular ketone metabolic process	269	0.000755739	0.00530555	11	PSMC6, PSMD10 (Gankyrin), GSTs, PSMA6, Fatty acid-binding protein, AKR1C3, PDPR, APPL, PSMD12, PSME1, PMCA4
738	cellular response to monosaccharide stimulus	189	0.000780246	0.00546278	9	PP2A cat (alpha), ICAM1, RACK1, RAP-1A, Calcineurin A (catalytic), Calcineurin A (alpha), PP2A catalytic, Rap1, NPTX1
739	cell growth	189	0.000780246	0.00546278	9	HSP90, BDNF, CYFP subunit, TSLC1, Calcineurin A (catalytic), CYFIP2, Calcineurin A (beta), LKB1, CD166
740	tissue regeneration	117	0.000793777	0.00555	7	Plasminogen, Calcineurin A (catalytic), Calcineurin A (alpha), IBP, Connexin 43, Neuromodulin, Dystroglycan
741	signal transduction	7296	0.00080083	0.00559176	120	PP2A cat (alpha), HSP90, Ephrin-B3, PSMC6, PSMD10 (Gankyrin), MACF1, Endoplasmin, Ephrin-B receptors, hnRNP M, G-protein alpha-11, MRCKalpha, GSTO1, 90K, PRDX4, p164-RhoGEF, Ankyrin 1, N-Ras, Neurexin 1-beta, GSTs, E2N(UBC13), Fibulin-3, Alpha-fodrin, BDNF, IBP6, LEC2, Peroxiredoxin, Tubulin beta, PSMA6, Neurexin beta, MPP2, CYFP subunit, ICAM1, CD44, LY6H, EMAPII, TALDO, ALDR, RACK1, GSTM2, Acid…
742	regulation of inclusion body assembly	33	0.000809237	0.00564285	4	PSMC6, HSP70, HSPA1A, HSPA1B
743	maintenance of location	272	0.000827438	0.005762	11	HSP90, PSMD10 (Gankyrin), Endoplasmin, HSP70, SLC17A7, VPS13C, SKP1, HXK1, Filamin B (TABP), Dystroglycan, 14-3-3
744	mononuclear cell proliferation	153	0.000829513	0.00576869	8	Ephrin-B receptors, CD151, Peroxiredoxin, TSLC1, PRDX2, Calcineurin A (catalytic), Connexin 43, Calcineurin A (beta)
745	negative regulation of secretion	454	0.000839823	0.00583092	15	RAP-1A, ALEX, Calcineurin A (catalytic), MAOB, Calcineurin A (alpha), PPP1R11, IBP, G-protein alpha-s, Connexin 43, GNAS1, Rap1, LOC643752, VILIP1, GNAS3, MAO
746	positive regulation of transporter activity	191	0.000840717	0.00583092	9	Ephrin-B receptors, GSTO1, GSTs, GSTM1, GSTM2, HSP70, Ephrin-B receptor 2, PON1, Dynamin
747	response to cAMP	231	0.000845363	0.00584579	10	PNPase(old-35), RAP-1A, HSP70, Glycogen phosphorylase, RKIP, IBP, Rap1, LOC643752, PYGM, GPD1
748	heat acclimation	15	0.00084738	0.00584579	3	HSP70, HSPA1A, HSPA1B
749	Rap protein signal transduction	15	0.00084738	0.00584579	3	RAP-1A, Rap1, LOC643752
750	positive regulation of nuclease activity	15	0.00084738	0.00584579	3	HSP70, HSPA1A, HSPA1B
751	regulation of cation channel activity	273	0.000852556	0.00587367	11	Ephrin-B receptors, GSTO1, Neurexin 1-beta, GSTs, GSTM1, Neurexin beta, GSTM2, Neurexin alpha, Ephrin-B receptor 2, Rabphilin-3A, Neurexin 1-alpha
752	response to alcohol	604	0.00087326	0.00600831	18	PP2A cat (alpha), Catalase, GSTs, ICAM1, AKR1C3, ALEX, HSP70, RKIP, MAOB, PP2A catalytic, G-protein alpha-s, HSPA1A, GNAS1, HSPA1B, GNAS3, Dystroglycan, AATM, MAO
753	ciliary basal body-plasma membrane docking	119	0.000877354	0.00602697	7	HSP90, Tubulin beta, NA14, Dynein 1, cytoplasmic, heavy chain, 14-3-3 epsilon, Nephrocystin, 14-3-3
754	cellular lipid catabolic process	274	0.000878302	0.00602697	11	GSTs, Fatty acid-binding protein, Acid sphingomyelinase, AKR1C3, B-FABP, ACOX2, Aldose reductase, ECH1, Sphingomyelinase, CRABP1, ETFB
755	negative regulation of response to endoplasmic reticulum stress	58	0.000882261	0.00604612	5	RACK1, HSP70, WFS1, HSPA1A, HSPA1B
756	innate immune response activating cell surface receptor signaling pathway	155	0.000902566	0.00616893	8	PSMC6, PSMD10 (Gankyrin), N-Ras, PSMA6, PSMD12, PSME1, SKP1, RAS
757	positive regulation of phagocytosis	155	0.000902566	0.00616893	8	C4A protein, C4, RAP-1A, HSP70, APPL, ITGA2, Rap1, Dynamin
758	regulation of exocytosis	410	0.000907021	0.00618941	14	Neurexin beta, RAP-1A, Calcineurin A (catalytic), Neurexin alpha, Calcineurin A (alpha), CaMK II alpha, Fibrinogen beta, SNAPs, NCAM1, Rap1, LOC643752, VILIP1, SYP, Sphingomyelinase
759	neurotransmitter-gated ion channel clustering	34	0.000907955	0.00618941	4	Neurexin 1-beta, Neurexin beta, Neurexin alpha, Neurexin 1-alpha
760	regulation of neuronal synaptic plasticity	120	0.000921665	0.0062746	7	Ephrin-B receptors, BDNF, CaMK II alpha, Ephrin-B receptor 2, SDFR1, SYP, RAS
761	non-canonical Wnt signaling pathway	194	0.000938524	0.00638098	9	PSMC6, PSMD10 (Gankyrin), PSMA6, Calcineurin A (catalytic), Calcineurin A (alpha), CaMK II alpha, PSMD12, PSME1, Calcineurin A (beta)
762	binding of sperm to zona pellucida	59	0.000953968	0.00647747	5	HSP70, HSPA1A, VDAC 2, HSPA1B, TCP1-alpha
763	negative regulation of glutamate receptor signaling pathway	4	0.000966716	0.00649583	2	Ephrin-B receptors, Ephrin-B receptor 2
764	hexitol metabolic process	4	0.000966716	0.00649583	2	ALDR, Aldose reductase
765	sesquiterpenoid catabolic process	4	0.000966716	0.00649583	2	AKR1C3, Aldose reductase
766	farnesol metabolic process	4	0.000966716	0.00649583	2	AKR1C3, Aldose reductase
767	negative regulation of peptidyl-serine dephosphorylation	4	0.000966716	0.00649583	2	14-3-3 epsilon, 14-3-3
768	fructose biosynthetic process	4	0.000966716	0.00649583	2	ALDR, Aldose reductase
769	UDP-glucose metabolic process	4	0.000966716	0.00649583	2	UGPA2, UGCGL1
770	farnesol catabolic process	4	0.000966716	0.00649583	2	AKR1C3, Aldose reductase
771	mitotic cell cycle phase transition	413	0.000972434	0.00652183	14	HSP90, Tubulin beta, PAICS, Calcineurin A (catalytic), HSP70, NA14, Calcineurin A (alpha), CaMK II alpha, Dynein 1, cytoplasmic, heavy chain, SKP1, 14-3-3 epsilon, ANP32B (april), 14-3-3, Dynamin
772	regulation of cold-induced thermogenesis	195	0.000973107	0.00652183	9	Fatty acid-binding protein, ALEX, APPL, Dynein 1, cytoplasmic, heavy chain, G-protein alpha-s, Connexin 43, GNAS1, GNAS3, LKB1
773	ubiquitin-dependent protein catabolic process	663	0.00100341	0.0067109	19	HSP90, PSMC6, PSMD10 (Gankyrin), Endoplasmin, E2N(UBC13), PSMA6, ZNF294, PP2A cat (beta), UBR4, HSP70, PPP1R11, WFS1, PSMD12, PP2A catalytic, PSME1, RNF213, UBE3A (E6-AP), SKP1, TRIM2
774	positive regulation of innate immune response	511	0.00100391	0.0067109	16	HSP90, PSMC6, PSMD10 (Gankyrin), Endoplasmin, N-Ras, E2N(UBC13), PSMA6, TSLC1, HSP70, Fibrinogen beta, PSMD12, PSME1, HSPA1A, SKP1, RAS, HSPA1B
775	negative regulation of calcium ion transport into cytosol	35	0.00101485	0.00676771	4	GSTO1, GSTs, GSTM1, GSTM2
776	immune response-regulating cell surface receptor signaling pathway	769	0.00101503	0.00676771	21	HSP90, PSMC6, PSMD10 (Gankyrin), N-Ras, E2N(UBC13), PSMA6, CYFP subunit, ARPC5, Calcineurin A (catalytic), Calcineurin A (alpha), PSMD12, PSME1, ARPC1A, BTN3A2, ARPC1, CYFIP2, SKP1, RAS, Calcineurin A (beta), LKB1, Thy-1
777	regulation of blood circulation	463	0.00102219	0.00680671	15	HSP90, BIN1 (Amphiphysin II), GSTO1, GSTs, ICAM1, GSTM2, HSP70, RKIP, Fibrinogen beta, HSPA1A, Connexin 43, 14-3-3 epsilon, HSPA1B, PMCA4, 14-3-3
778	positive regulation of protein modification process	1811	0.00103025	0.00685153	39	PP2A cat (alpha), HSP90, PSMD10 (Gankyrin), Neurexin 1-beta, E2N(UBC13), BDNF, Peroxiredoxin, Neurexin beta, ICAM1, CD44, RACK1, Acid sphingomyelinase, RAP-1A, ALEX, PRDX2, HSP70, Neurexin alpha, WFS1, IBP, Fibrinogen beta, PP2A catalytic, UBE3A (E6-AP), SDFR1, Neurexin 1-alpha, G-protein alpha-s, ErbB2, GNAS1, Rap1, FANCM, MTCP1(p8), RAS, GNAS3, WDR61, PMCA4, LKB1, Sphingomyelinase, Dystroglycan…
779	positive regulation of synaptic vesicle endocytosis	16	0.00103307	0.00685268	3	Calcineurin A (catalytic), Dynamin-1, Dynamin
780	negative regulation of mitochondrial outer membrane permeabilization involved in apoptotic signaling pathway	16	0.00103307	0.00685268	3	HSP70, HSPA1A, HSPA1B
781	aging	665	0.00103921	0.00688463	19	Catalase, GSTs, BDNF, GSTM1, CNP1, ICAM1, Calcineurin A (catalytic), HSP70, RKIP, Calcineurin A (alpha), IBP, Calnexin, Aggrecan, eIF2S1, NCAM1, ADHX, RAS, Sphingomyelinase, Dystroglycan
782	positive regulation of GTPase activity	563	0.00104721	0.00692871	17	BIN1 (Amphiphysin II), Amphiphysin I, ICAM1, RACK1, RAP-1A, ALEX, GARNL4, G-protein alpha-s, ErbB2, RANBP3, GNAS1, Rap1, RAS, GNAS3, MAPRE2(RP1), G-protein alpha-q/11, Thy-1
783	neural nucleus development	123	0.00106526	0.00703016	7	CNP1, HSP70, MAOB, DHE3, 14-3-3 epsilon, MAO, 14-3-3
784	negative regulation of G2/M transition of mitotic cell cycle	123	0.00106526	0.00703016	7	PSMC6, PSMD10 (Gankyrin), PSMA6, PSMD12, PSME1, SKP1, APP-BP1
785	positive regulation of nitrogen compound metabolic process	4300	0.00108289	0.00712974	77	PP2A cat (alpha), HSP90, PSMC6, PSMD10 (Gankyrin), EIF5A2, Neurexin 1-beta, E2N(UBC13), BDNF, Peroxiredoxin, Neurexin beta, CYFP subunit, Melanotransferrin, ICAM1, CD44, PM/SCL-75, PNPase(old-35), tcag7.1314, RACK1, Acid sphingomyelinase, RAP-1A, ALEX, PRDX2, Calcineurin A (catalytic), HSP70, WDR77, Neurexin alpha, RKIP, MAOB, Calcineurin A (alpha), WFS1, IBP, ZNF750, NFAT-90, PNPH, Fibrinogen be…
786	developmental growth involved in morphogenesis	198	0.0010831	0.00712974	9	HSP90, BDNF, CYFP subunit, TSLC1, Calcineurin A (catalytic), CYFIP2, Calcineurin A (beta), LKB1, CD166
787	innate immune response-activating signal transduction	326	0.00110268	0.00724938	12	HSP90, PSMC6, PSMD10 (Gankyrin), Endoplasmin, N-Ras, E2N(UBC13), PSMA6, Fibrinogen beta, PSMD12, PSME1, SKP1, RAS
788	vesicle docking involved in exocytosis	61	0.00111026	0.007279	5	Neurexin 1-beta, Neurexin beta, Neurexin alpha, Neurexin 1-alpha, YKT6
789	regulation of supramolecular fiber organization	516	0.00111064	0.007279	16	BIN1 (Amphiphysin II), AEBP1, Alpha-fodrin, Tubulin beta, CYFP subunit, ICAM1, CoactosinLP, ARPC5, CAPZA, HSP70, ARPC1A, ARPC1, HSPA1A, HSPA1B, PECAM1, CAPZA1
790	regulation of neurogenesis	1338	0.00111141	0.007279	31	Ephrin-B3, BIN1 (Amphiphysin II), MACF1, Ephrin-B receptors, Fibulin-3, BDNF, Tubulin beta, CYFP subunit, RAP-1A, Calcineurin A (catalytic), HSP70, GARNL4, MAP6, Calcineurin A (alpha), CaMK II alpha, Ephrin-B receptor 2, APPL, UBE3A (E6-AP), SDFR1, Plexin C1, HSPA1A, Rap1, Tubulin beta 2B, Pacsin, HSPA1B, LKB1, Dystroglycan, Ephrin-B, Thy-1, 14-3-3, Dynamin
791	mitotic cell cycle process	829	0.00111898	0.00731933	22	DNA2, PP2A cat (alpha), HSP90, Tubulin beta, DYNC1LI, DIS3L2, PAICS, Calcineurin A (catalytic), HSP70, NA14, Calcineurin A (alpha), CaMK II alpha, PP2A catalytic, Dynein 1, cytoplasmic, heavy chain, SKP1, 14-3-3 epsilon, ANP32B (april), RAS, Sphingomyelinase, APP-BP1, 14-3-3, Dynamin
792	positive regulation of phosphorylation	1577	0.00112913	0.0073747	35	PP2A cat (alpha), HSP90, PSMD10 (Gankyrin), Neurexin 1-beta, E2N(UBC13), BDNF, Peroxiredoxin, Neurexin beta, ICAM1, CD44, RACK1, RAP-1A, ALEX, PRDX2, HSP70, Neurexin alpha, IBP, Fibrinogen beta, TIGAR (C12orf5), PP2A catalytic, SDFR1, Neurexin 1-alpha, G-protein alpha-s, ErbB2, GNAS1, Rap1, MTCP1(p8), RAS, GNAS3, PMCA4, LKB1, Dystroglycan, PECAM1, Thy-1, GPD1
793	protein heterotrimerization	36	0.00113029	0.0073747	4	PP2A cat (alpha), G-protein alpha-11, PP2A catalytic, G-protein alpha-q/11
794	modification-dependent protein catabolic process	670	0.00113355	0.00738663	19	HSP90, PSMC6, PSMD10 (Gankyrin), Endoplasmin, E2N(UBC13), PSMA6, ZNF294, PP2A cat (beta), UBR4, HSP70, PPP1R11, WFS1, PSMD12, PP2A catalytic, PSME1, RNF213, UBE3A (E6-AP), SKP1, TRIM2
795	cellular response to growth factor stimulus	830	0.00113628	0.00739512	22	hnRNP M, Catalase, GSTs, BDNF, DYNC1LI, CD44, RACK1, AKR1C3, RAP-1A, HSP70, APPL, Aggrecan, DYNC1LI2, UBE3A (E6-AP), Dynein 1, cytoplasmic, heavy chain, APPL1, ErbB2, Connexin 43, Rap1, Sphingomyelinase, PECAM1, Tetranectin
796	cellular metal ion homeostasis	885	0.00114332	0.00743155	23	HSP90, Endoplasmin, GSTO1, GSTs, GSTM1, Melanotransferrin, GSTM2, Glycogen phosphorylase, WFS1, THADA, SDFR1, SKP1, FAM82C, Connexin 43, 14-3-3 epsilon, ATP12A, PMCA4, Sphingomyelinase, G-protein alpha-q/11, TTC7A, PYGM, Thy-1, 14-3-3
797	response to growth factor	886	0.00116033	0.00753271	23	hnRNP M, Catalase, GSTs, BDNF, DYNC1LI, CD44, RACK1, AKR1C3, RAP-1A, HSP70, APPL, Lumican, Aggrecan, DYNC1LI2, UBE3A (E6-AP), Dynein 1, cytoplasmic, heavy chain, APPL1, ErbB2, Connexin 43, Rap1, Sphingomyelinase, PECAM1, Tetranectin
798	cell cycle phase transition	421	0.00116658	0.00756377	14	HSP90, Tubulin beta, PAICS, Calcineurin A (catalytic), HSP70, NA14, Calcineurin A (alpha), CaMK II alpha, Dynein 1, cytoplasmic, heavy chain, SKP1, 14-3-3 epsilon, ANP32B (april), 14-3-3, Dynamin
799	positive regulation of calcium ion transmembrane transporter activity	62	0.00119516	0.00773935	5	GSTO1, GSTs, GSTM1, GSTM2, HSP70
800	response to lipid	1826	0.00119905	0.00775373	39	PP2A cat (alpha), hnRNP M, Catalase, GSTs, BDNF, Peroxiredoxin, CNP1, ICAM1, CD44, Fatty acid-binding protein, AKR1C3, ALEX, PRDX2, HSP70, RKIP, MAOB, PRDX3, IBP, PP2A catalytic, PGHD, PON1, SG2NA, UBE3A (E6-AP), ARPC1, G-protein alpha-s, ErbB2, Connexin 43, GNAS1, ITGA2, ADHX, HXK1, RAS, GNAS3, ADAM-TS13, ALDH2, LKB1, Dystroglycan, MAO, 14-3-3
801	macromolecule metabolic process	7958	0.00120037	0.00775373	128	DNA2, PP2A cat (alpha), HGFA, HSP90, PSMC6, PSMD10 (Gankyrin), Gemin5, AEBP1, EIF5A2, Endoplasmin, Ephrin-B receptors, hnRNP M, MRCKalpha, PRDX4, N-Ras, Catalase, A1M, GSTs, E2N(UBC13), Fibulin-3, Alpha-fodrin, C4A protein, UGPA2, IBP6, Peroxiredoxin, PSMA6, PYGB, CYFP subunit, Plasminogen, Melanotransferrin, ZNF294, ZFC3H1, CD44, C4, EMAPII, PM/SCL-75, DIS3L2, TATDN1, PNPase(old-35), tcag7.1314,…
802	protein catabolic process	890	0.00123062	0.00793916	23	HSP90, PSMC6, PSMD10 (Gankyrin), Endoplasmin, A1M, E2N(UBC13), PSMA6, Plasminogen, ZNF294, PP2A cat (beta), UBR4, HSP70, PPP1R11, WFS1, PSMD12, PP2A catalytic, PSME1, RNF213, UBE3A (E6-AP), UGCGL1, SKP1, TRIM2, DDI1
803	neurotransmitter transport	286	0.00124085	0.0079952	11	Neurexin 1-beta, AP3M2, Neurexin beta, HSP70, SLC17A7, Neurexin alpha, AP-3 mu subunits, SNAPs, Rabphilin-3A, Neurexin 1-alpha, 14-3-3
804	retrograde trans-synaptic signaling	17	0.00124258	0.00799643	3	BDNF, TSLC1, Dystroglycan
805	coenzyme biosynthetic process	163	0.00124803	0.00802152	8	GSTO1, GSTs, ATIC, PDH beta, PNPH, NADK2, DHPR, PNPO
806	protein metabolic process	5580	0.00127319	0.00817307	95	PP2A cat (alpha), HGFA, HSP90, PSMC6, PSMD10 (Gankyrin), Gemin5, AEBP1, EIF5A2, Endoplasmin, Ephrin-B receptors, MRCKalpha, PRDX4, N-Ras, Catalase, A1M, E2N(UBC13), Fibulin-3, Alpha-fodrin, C4A protein, IBP6, Peroxiredoxin, PSMA6, CYFP subunit, Plasminogen, Melanotransferrin, ZNF294, C4, EMAPII, tcag7.1314, RACK1, UBE2F, PP2A cat (beta), Aminopeptidase P1, UBR4, Calcineurin A (catalytic), RING1, …
807	regulation of membrane potential	677	0.00127786	0.00818334	19	BIN1 (Amphiphysin II), G-protein alpha-11, Neurexin 1-beta, BDNF, Peroxiredoxin, Neurexin beta, MPP2, RACK1, Calcineurin A (catalytic), SLC17A7, Neurexin alpha, Calcineurin A (alpha), PRDX3, Neurexin 1-alpha, Connexin 43, 14-3-3 epsilon, GABA-A receptor beta-2 subunit, G-protein alpha-q/11, 14-3-3
808	anatomical structure maturation	244	0.00127795	0.00818334	10	Neurexin 1-beta, Tubulin beta, Neurexin beta, CD44, Neurexin alpha, MTCH1, Neurexin 1-alpha, Connexin 43, Dystroglycan, G-protein alpha-q/11
809	developmental cell growth	164	0.00129774	0.00829979	8	HSP90, BDNF, CYFP subunit, Calcineurin A (catalytic), CYFIP2, Calcineurin A (beta), LKB1, CD166
810	response to hydrogen peroxide	245	0.00131758	0.00841623	10	Catalase, Peroxiredoxin, Fatty acid-binding protein, ALDR, PP2A cat (beta), PRDX3, PP2A catalytic, UBE3A (E6-AP), Aldose reductase, Sphingomyelinase
811	regulation of cell cycle phase transition	627	0.00132719	0.00846716	18	HSP90, PSMC6, PSMD10 (Gankyrin), Tubulin beta, PSMA6, DYNC1LI, HSP70, NA14, PSMD12, PSME1, Dynein 1, cytoplasmic, heavy chain, SKP1, 14-3-3 epsilon, ANP32B (april), PMCA4, TOPAZ1, APP-BP1, 14-3-3
812	positive regulation of dephosphorylation	94	0.00134069	0.00854278	6	PP2A cat (alpha), HSP90, Acid sphingomyelinase, PP2A catalytic, ITGA2, Sphingomyelinase
813	regulation of mitotic cell cycle	896	0.00134291	0.00854638	23	HSP90, PSMC6, PSMD10 (Gankyrin), Tubulin beta, PSMA6, DYNC1LI, PNPase(old-35), HSP70, RKIP, NA14, PSMD12, PSME1, Dynein 1, cytoplasmic, heavy chain, HSPA1A, SKP1, 14-3-3 epsilon, ANP32B (april), EBP50, RAS, HSPA1B, Sphingomyelinase, APP-BP1, 14-3-3
814	signal release	289	0.00134851	0.0085715	11	Neurexin 1-beta, AP3M2, Neurexin beta, HSP70, Neurexin alpha, AP-3 mu subunits, SNAPs, Rabphilin-3A, Neurexin 1-alpha, Sphingomyelinase, 14-3-3
815	regulation of secretion	1414	0.00135298	0.00858936	32	Neurexin 1-beta, Neurexin beta, TSLC1, EMAPII, RAP-1A, ALEX, Calcineurin A (catalytic), Neurexin alpha, MAOB, Calcineurin A (alpha), CaMK II alpha, PPP1R11, IBP, DHE3, Fibrinogen beta, SNAPs, NCAM1, Neurexin 1-alpha, G-protein alpha-s, Connexin 43, GNAS1, Rap1, LOC643752, VILIP1, HXK1, SYP, EBP50, Calcineurin A (beta), GNAS3, Sphingomyelinase, MAO, APG5
816	negative regulation of dendrite development	64	0.00137922	0.00874523	5	Calcineurin A (catalytic), Calcineurin A (alpha), UBE3A (E6-AP), 14-3-3, Dynamin
817	vocalization behavior	38	0.00138822	0.00878075	4	Neurexin 1-beta, Neurexin beta, Neurexin alpha, Neurexin 1-alpha
818	regulation of spindle assembly	38	0.00138822	0.00878075	4	HSP70, Dynein 1, cytoplasmic, heavy chain, HSPA1A, HSPA1B
819	regulation of calcium-mediated signaling	166	0.00140189	0.00884892	8	GSTO1, GSTs, GSTM1, GSTM2, Calcineurin A (catalytic), Calcineurin A (alpha), NCAM1, PMCA4
820	cellular protein modification process	3929	0.00140413	0.00884892	71	PP2A cat (alpha), HSP90, PSMC6, PSMD10 (Gankyrin), Endoplasmin, Ephrin-B receptors, MRCKalpha, PRDX4, N-Ras, A1M, E2N(UBC13), Fibulin-3, Alpha-fodrin, C4A protein, Peroxiredoxin, PSMA6, Melanotransferrin, ZNF294, C4, RACK1, UBE2F, PP2A cat (beta), UBR4, Calcineurin A (catalytic), RING1, HSP70, RKIP, Calcineurin A (alpha), PRDX3, CaMK II alpha, PPP1R11, WFS1, Ephrin-B receptor 2, SCML2, IBP, PPIAL…
821	protein modification process	3929	0.00140413	0.00884892	71	PP2A cat (alpha), HSP90, PSMC6, PSMD10 (Gankyrin), Endoplasmin, Ephrin-B receptors, MRCKalpha, PRDX4, N-Ras, A1M, E2N(UBC13), Fibulin-3, Alpha-fodrin, C4A protein, Peroxiredoxin, PSMA6, Melanotransferrin, ZNF294, C4, RACK1, UBE2F, PP2A cat (beta), UBR4, Calcineurin A (catalytic), RING1, HSP70, RKIP, Calcineurin A (alpha), PRDX3, CaMK II alpha, PPP1R11, WFS1, Ephrin-B receptor 2, SCML2, IBP, PPIAL…
822	response to mechanical stimulus	479	0.00142922	0.0089961	15	Catalase, Neurexin 1-beta, BDNF, Neurexin beta, HSP70, Neurexin alpha, IBP, Aggrecan, Neurexin 1-alpha, HSPA1A, Connexin 43, ITGA2, HSPA1B, Sphingomyelinase, Dystroglycan
823	negative regulation of cell population proliferation	1127	0.00144339	0.00907427	27	Ephrin-B receptors, PRDX4, GSTs, BDNF, IBP6, Peroxiredoxin, Plasminogen, CD44, EMAPII, DIS3L2, Fatty acid-binding protein, HSP70, WDR77, B-FABP, APPL, IBP, PGHD, HSPA1A, ErbB2, Connexin 43, EBP50, RAS, HSPA1B, LKB1, Ephrin-B, Thy-1, 14-3-3
824	positive regulation of protein binding	167	0.0014564	0.0091449	8	PP2A cat (alpha), HSP90, Ephrin-B receptors, BDNF, PP2A cat (beta), HSP70, PP2A catalytic, F-spondin
825	PERK-mediated unfolded protein response	18	0.00147702	0.00921791	3	HSP70, IBP, eIF2S1
826	regulation of ribonuclease activity	18	0.00147702	0.00921791	3	HSP70, HSPA1A, HSPA1B
827	positive regulation of cellular amine metabolic process	18	0.00147702	0.00921791	3	RKIP, MAOB, MAO
828	cellular response to aldehyde	18	0.00147702	0.00921791	3	ALDR, Aldose reductase, ADHX
829	positive regulation of sodium ion transport	65	0.00147871	0.00921791	5	ALEX, G-protein alpha-s, GNAS1, GNAS3, Dynamin
830	positive regulation of release of sequestered calcium ion into cytosol	65	0.00147871	0.00921791	5	GSTO1, GSTs, GSTM1, GSTM2, Thy-1
831	regulation of hematopoietic stem cell differentiation	96	0.00149435	0.0093042	6	PSMC6, PSMD10 (Gankyrin), PSMA6, HSP70, PSMD12, PSME1
832	import into nucleus	168	0.00151257	0.00939501	8	Gemin5, NTF2, Calcineurin A (catalytic), HSP70, Calcineurin A (alpha), APPL, APPL1, Dystroglycan
833	leukocyte proliferation	168	0.00151257	0.00939501	8	Ephrin-B receptors, CD151, Peroxiredoxin, TSLC1, PRDX2, Calcineurin A (catalytic), Connexin 43, Calcineurin A (beta)
834	genetic imprinting	39	0.00153142	0.00947798	4	ALEX, G-protein alpha-s, GNAS1, GNAS3
835	adrenergic receptor signaling pathway	39	0.00153142	0.00947798	4	ALEX, G-protein alpha-s, GNAS1, GNAS3
836	adenylate cyclase-activating adrenergic receptor signaling pathway	39	0.00153142	0.00947798	4	ALEX, G-protein alpha-s, GNAS1, GNAS3
837	regulation of response to biotic stimulus	796	0.00155024	0.00958295	21	HSP90, PSMC6, PSMD10 (Gankyrin), Endoplasmin, N-Ras, E2N(UBC13), Peroxiredoxin, PSMA6, TSLC1, PRDX2, HSP70, APPL, Fibrinogen beta, TIGAR (C12orf5), PSMD12, PSME1, APPL1, HSPA1A, SKP1, RAS, HSPA1B
838	regulation of protein kinase B signaling	340	0.00157331	0.00969611	12	HSP90, Neurexin 1-beta, Neurexin beta, RACK1, AKR1C3, Neurexin alpha, IBP, Neurexin 1-alpha, ErbB2, EBP50, LKB1, Dystroglycan
839	calcium-mediated signaling	209	0.00157566	0.00969611	9	GSTO1, GSTs, LEC2, GSTM2, Calcineurin A (catalytic), Calcineurin A (alpha), VILIP1, Calcineurin A (beta), BAI2
840	response to fatty acid	209	0.00157566	0.00969611	9	Catalase, Fatty acid-binding protein, AKR1C3, ALEX, PON1, G-protein alpha-s, GNAS1, GNAS3, ALDH2
841	negative regulation of protein polymerization	97	0.00157604	0.00969611	6	Alpha-fodrin, Tubulin beta, CAPZA, VDAC 2, PECAM1, CAPZA1
842	positive regulation of protein phosphorylation	1488	0.00158455	0.00970147	33	PP2A cat (alpha), HSP90, PSMD10 (Gankyrin), Neurexin 1-beta, E2N(UBC13), BDNF, Peroxiredoxin, Neurexin beta, ICAM1, CD44, RACK1, RAP-1A, ALEX, PRDX2, HSP70, Neurexin alpha, IBP, Fibrinogen beta, PP2A catalytic, SDFR1, Neurexin 1-alpha, G-protein alpha-s, ErbB2, GNAS1, Rap1, MTCP1(p8), RAS, GNAS3, PMCA4, LKB1, Dystroglycan, PECAM1, Thy-1
843	regulation of plasma membrane bounded cell projection assembly	295	0.00158691	0.00970147	11	HSP90, Neurexin 1-beta, Neurexin beta, CYFP subunit, ICAM1, Neurexin alpha, Neurexin 1-alpha, Neuromodulin, RAS, APG5, Dynamin
844	polyprenol catabolic process	5	0.00159754	0.00970147	2	AKR1C3, Aldose reductase
845	nuclear polyadenylation-dependent mRNA catabolic process	5	0.00159754	0.00970147	2	PM/SCL-75, PNPase(old-35)
846	regulation of macropinocytosis	5	0.00159754	0.00970147	2	APPL, APPL1
847	L-ascorbic acid biosynthetic process	5	0.00159754	0.00970147	2	GSTO1, GSTs
848	rescue of stalled ribosome	5	0.00159754	0.00970147	2	ZNF294, RACK1
849	inner medullary collecting duct development	5	0.00159754	0.00970147	2	ALDR, Aldose reductase
850	polyadenylation-dependent mRNA catabolic process	5	0.00159754	0.00970147	2	PM/SCL-75, PNPase(old-35)
851	sesquiterpenoid metabolic process	5	0.00159754	0.00970147	2	AKR1C3, Aldose reductase
852	peptidyl-cysteine oxidation	5	0.00159754	0.00970147	2	Peroxiredoxin, PRDX3
853	extracellular matrix organization	485	0.00161341	0.0097864	15	PRDX4, Peroxiredoxin, Plasminogen, ICAM1, CD44, LAMA2, Fibrinogen beta, Lumican, Aggrecan, SPOCK2, ITGA2, Sphingomyelinase, Dystroglycan, PECAM1, LAMG1
854	microtubule-based transport	252	0.00162385	0.00983818	10	KLC2, AP3M2, Kinesin light chain, HSP70, NA14, MAP6, AP-3 mu subunits, Dynein 1, cytoplasmic, heavy chain, Connexin 43, Dynein, axonemal, heavy chains
855	receptor clustering	98	0.00166107	0.0100285	6	Neurexin 1-beta, Neurexin beta, Neurexin alpha, NA14, Neurexin 1-alpha, Thy-1
856	intraspecies interaction between organisms	98	0.00166107	0.0100285	6	Neurexin 1-beta, Neurexin beta, Calcineurin A (catalytic), Neurexin alpha, Neurexin 1-alpha, Calcineurin A (beta)
857	social behavior	98	0.00166107	0.0100285	6	Neurexin 1-beta, Neurexin beta, Calcineurin A (catalytic), Neurexin alpha, Neurexin 1-alpha, Calcineurin A (beta)
858	response to topologically incorrect protein	253	0.00167196	0.0100825	10	HSP90, Endoplasmin, HSP70, WFS1, IBP, Calnexin, eIF2S1, UGCGL1, HSPA1A, HSPA1B
859	regulation of ryanodine-sensitive calcium-release channel activity	40	0.00168459	0.0101468	4	GSTO1, GSTs, GSTM1, GSTM2
860	protein-containing complex localization	343	0.00169311	0.0101526	12	LGI1, Neurexin 1-beta, Neurexin beta, Kinesin light chain, Neurexin alpha, NA14, CaMK II alpha, ADAM22, Neurexin 1-alpha, Dynamin-1, NPTX1, Dynamin
861	toxin transport	67	0.0016934	0.0101526	5	HSP70, COPB2, Dynamin-1, TCP1-alpha, Dynamin
862	negative regulation of regulated secretory pathway	67	0.0016934	0.0101526	5	RAP-1A, Calcineurin A (catalytic), Calcineurin A (alpha), Rap1, LOC643752
863	cellular response to prostaglandin stimulus	67	0.0016934	0.0101526	5	AKR1C3, ALEX, G-protein alpha-s, GNAS1, GNAS3
864	regulation of cellular catabolic process	1140	0.00169913	0.0101751	27	HSP90, PSMC6, PSMD10 (Gankyrin), hnRNP M, PSMA6, PM/SCL-75, Fatty acid-binding protein, PNPase(old-35), RACK1, HSP70, PIP5KIII, IBP, TIGAR (C12orf5), PSMD12, PSME1, VPS13C, UBE3A (E6-AP), HSP90AB2P, HSPA1A, Pacsin, HSPA1B, PMCA4, LKB1, APG5, VDAC 1, 14-3-3, GPD1
865	positive regulation of protein serine/threonine kinase activity	488	0.00171272	0.0102446	15	PP2A cat (alpha), HSP90, PSMD10 (Gankyrin), Neurexin 1-beta, E2N(UBC13), Peroxiredoxin, Neurexin beta, PRDX2, Neurexin alpha, PP2A catalytic, Neurexin 1-alpha, ErbB2, RAS, PMCA4, LKB1
866	regulation of primary metabolic process	7953	0.00171496	0.0102462	127	PP2A cat (alpha), HSP90, PSMC6, PSMD10 (Gankyrin), BIN1 (Amphiphysin II), Gemin5, PBXIP1, AEBP1, ZNF132, EIF5A2, EPM2AIP1, Endoplasmin, Ephrin-B receptors, hnRNP M, N-Ras, Catalase, Neurexin 1-beta, A1M, GSTs, E2N(UBC13), Fibulin-3, C4A protein, IGSF1, BDNF, Peroxiredoxin, PSMA6, Neurexin beta, CYFP subunit, Melanotransferrin, ZNF294, ICAM1, CD44, C4, PM/SCL-75, Fatty acid-binding protein, PNPase…
867	cellular response to reactive oxygen species	254	0.00172123	0.0102718	10	Peroxiredoxin, Fatty acid-binding protein, ALDR, AKR1C3, PRDX2, PRDX3, PRDX1, Aldose reductase, Sphingomyelinase, Dynamin
868	removal of superoxide radicals	19	0.00173741	0.0103207	3	Peroxiredoxin, PRDX2, PRDX1
869	negative regulation of endoplasmic reticulum unfolded protein response	19	0.00173741	0.0103207	3	RACK1, HSP70, WFS1
870	regulation of pinocytosis	19	0.00173741	0.0103207	3	APPL, APPL1, ANKFY1
871	regulation of secondary metabolic process	19	0.00173741	0.0103207	3	APPL, TIGAR (C12orf5), APPL1
872	maintenance of protein location	172	0.00175468	0.0104114	8	PSMD10 (Gankyrin), HSP70, VPS13C, SKP1, HXK1, Filamin B (TABP), Dystroglycan, 14-3-3
873	regulation of cell projection assembly	299	0.00176421	0.0104559	11	HSP90, Neurexin 1-beta, Neurexin beta, CYFP subunit, ICAM1, Neurexin alpha, Neurexin 1-alpha, Neuromodulin, RAS, APG5, Dynamin
874	sulfur compound biosynthetic process	213	0.001794	0.0106203	9	GSTO1, GSTs, GSTM1, GSTM2, PDH beta, APIP, Lumican, Aggrecan, Glyoxalase II
875	response to insulin	441	0.00179848	0.0106347	14	PP2A cat (alpha), EPM2AIP1, Catalase, GSTs, CYFP subunit, ICAM1, Fatty acid-binding protein, SCLY, APPL, IBP, PP2A catalytic, APPL1, AATM, 14-3-3
876	regulation of renal system process	68	0.00180892	0.0106841	5	ALEX, G-protein alpha-s, Connexin 43, GNAS1, GNAS3
877	regulation of microtubule-based process	300	0.00181098	0.0106841	11	MACF1, Tubulin beta, DYNC1LI, HSP70, MAP6, Dynein 1, cytoplasmic, heavy chain, HSPA1A, ErbB2, HSPA1B, Dynein, axonemal, heavy chains, MAPRE2(RP1)
878	cell differentiation in hindbrain	41	0.00184808	0.0108659	4	Neurexin 1-beta, Neurexin beta, Neurexin alpha, Neurexin 1-alpha
879	inositol phosphate-mediated signaling	41	0.00184808	0.0108659	4	Calcineurin A (catalytic), Calcineurin A (alpha), Calcineurin A (beta), BAI2
880	regulation of renal sodium excretion	41	0.00184808	0.0108659	4	ALEX, G-protein alpha-s, GNAS1, GNAS3
881	cellular response to carbohydrate stimulus	214	0.00185219	0.0108777	9	PP2A cat (alpha), ICAM1, RACK1, RAP-1A, Calcineurin A (catalytic), Calcineurin A (alpha), PP2A catalytic, Rap1, NPTX1
882	regulation of metabolic process	8864	0.00186511	0.0109411	139	DNA2, PP2A cat (alpha), HSP90, PSMC6, PSMD10 (Gankyrin), BIN1 (Amphiphysin II), Gemin5, PBXIP1, AEBP1, ZNF132, EIF5A2, EPM2AIP1, Endoplasmin, Ephrin-B receptors, hnRNP M, N-Ras, Catalase, Neurexin 1-beta, A1M, GSTs, E2N(UBC13), Fibulin-3, C4A protein, IGSF1, BDNF, Peroxiredoxin, PSMA6, Neurexin beta, CYFP subunit, Melanotransferrin, ZNF294, ICAM1, CD44, C4, PM/SCL-75, DIS3L2, Fatty acid-binding p…
883	positive regulation of response to biotic stimulus	543	0.00186778	0.0109444	16	HSP90, PSMC6, PSMD10 (Gankyrin), Endoplasmin, N-Ras, E2N(UBC13), PSMA6, TSLC1, HSP70, Fibrinogen beta, PSMD12, PSME1, HSPA1A, SKP1, RAS, HSPA1B
884	regulation of mitochondrion organization	257	0.00187611	0.0109808	10	PSMD10 (Gankyrin), Calcineurin A (catalytic), HSP70, TIGAR (C12orf5), VPS13C, HSPA1A, 14-3-3 epsilon, HSPA1B, VDAC 1, 14-3-3
885	interleukin-1-mediated signaling pathway	136	0.00190189	0.0111191	7	PSMC6, PSMD10 (Gankyrin), E2N(UBC13), PSMA6, PSMD12, PSME1, SKP1
886	protein import	215	0.00191189	0.0111524	9	HSP90, NTF2, Calcineurin A (catalytic), HSP70, Calcineurin A (alpha), APPL, APPL1, PEX19, Dystroglycan
887	platelet activation	215	0.00191189	0.0111524	9	G-protein alpha-11, ALEX, Fibrinogen beta, G-protein alpha-s, GNAS1, GNAS3, ADAM-TS13, G-protein alpha-q/11, 14-3-3
888	positive regulation of cAMP-mediated signaling	69	0.00193011	0.0112336	5	ALEX, RKIP, G-protein alpha-s, GNAS1, GNAS3
889	alpha-amino acid metabolic process	258	0.00193017	0.0112336	10	PRDX4, GSTs, Peroxiredoxin, SCLY, APIP, PDPR, DHE3, GMPS, DHPR, AATM
890	negative regulation of reproductive process	101	0.00193718	0.0112544	6	PRDX4, Peroxiredoxin, WDR77, PGHD, Connexin 43, LKB1
891	regulation of cell motility	1327	0.00193808	0.0112544	30	MACF1, CD151, GSTs, Fibulin-3, Plasminogen, ICAM1, RACK1, Calcineurin A (catalytic), LAMA2, HSP70, Calcineurin A (alpha), CaMK II alpha, APPL, IBP, Aggrecan, SPOCK2, APPL1, Plexin C1, ErbB2, Connexin 43, ITGA2, EBP50, RAS, MAPRE2(RP1), Sphingomyelinase, Dystroglycan, PECAM1, MCAM, Thy-1, NECL4
892	regulation of synaptic vesicle exocytosis	175	0.00195559	0.0113433	8	Neurexin beta, RAP-1A, Neurexin alpha, CaMK II alpha, SNAPs, Rap1, LOC643752, SYP
893	cell surface receptor signaling pathway involved in cell-cell signaling	650	0.00196784	0.0114016	18	PSMC6, PSMD10 (Gankyrin), MACF1, BDNF, PSMA6, MPP2, CD44, Calcineurin A (catalytic), SLC17A7, Calcineurin A (alpha), CaMK II alpha, PSMD12, PSME1, SKP1, EBP50, Calcineurin A (beta), WDR61, LKB1
894	regulation of cytoskeleton organization	759	0.0020201	0.0115884	20	BIN1 (Amphiphysin II), Alpha-fodrin, Tubulin beta, CYFP subunit, DYNC1LI, ICAM1, CoactosinLP, ARPC5, CAPZA, HSP70, MAP6, ARPC1A, ARPC1, Dynein 1, cytoplasmic, heavy chain, HSPA1A, RAS, HSPA1B, MAPRE2(RP1), PECAM1, CAPZA1
895	cerebellar cortex formation	42	0.00202224	0.0115884	4	Neurexin 1-beta, Neurexin beta, Neurexin alpha, Neurexin 1-alpha
896	negative regulation of calcium ion-dependent exocytosis	20	0.00202473	0.0115884	3	Calcineurin A (catalytic), Calcineurin A (alpha), Rap1
897	guanosine-containing compound biosynthetic process	20	0.00202473	0.0115884	3	PNPH, NDPK C, GMPS
898	positive regulation of heterotypic cell-cell adhesion	20	0.00202473	0.0115884	3	CD44, Fibrinogen beta, Thy-1
899	cellular response to caffeine	20	0.00202473	0.0115884	3	GSTs, GSTM1, GSTM2
900	vitamin biosynthetic process	20	0.00202473	0.0115884	3	GSTO1, GSTs, PNPO
901	positive regulation of synaptic vesicle recycling	20	0.00202473	0.0115884	3	Calcineurin A (catalytic), Dynamin-1, Dynamin
902	maintenance of postsynaptic specialization structure	20	0.00202473	0.0115884	3	MPP2, TSLC1, HSP70
903	tertiary alcohol metabolic process	20	0.00202473	0.0115884	3	ALDR, AKR1C3, Aldose reductase
904	peptidyl-threonine dephosphorylation	20	0.00202473	0.0115884	3	PP2A cat (alpha), PP2A cat (beta), PP2A catalytic
905	negative regulation of metabolic process	4053	0.00203506	0.0116302	72	PP2A cat (alpha), HSP90, PSMD10 (Gankyrin), BIN1 (Amphiphysin II), PBXIP1, AEBP1, Ephrin-B receptors, Neurexin 1-beta, A1M, GSTs, C4A protein, Peroxiredoxin, Neurexin beta, CD44, C4, PM/SCL-75, DIS3L2, Fatty acid-binding protein, PNPase(old-35), PYC, RACK1, Acid sphingomyelinase, AKR1C3, RAP-1A, PRDX2, Calcineurin A (catalytic), RING1, HSP70, Neurexin alpha, RKIP, Calcineurin A (alpha), RPS5, PRD…
906	cellular ketone metabolic process	102	0.00203652	0.0116302	6	ALDR, AKR1C3, Glyoxalase II, Aldose reductase, AATM, GPD1
907	glucose metabolic process	177	0.0020993	0.0119755	8	Fatty acid-binding protein, PYC, MDH1, PDH beta, IBP, HXK1, AATM, GPD1
908	regulation of nitrogen compound metabolic process	7699	0.00211691	0.0120626	123	PP2A cat (alpha), HSP90, PSMC6, PSMD10 (Gankyrin), BIN1 (Amphiphysin II), Gemin5, PBXIP1, AEBP1, ZNF132, EIF5A2, Endoplasmin, Ephrin-B receptors, hnRNP M, N-Ras, Catalase, Neurexin 1-beta, A1M, GSTs, E2N(UBC13), Fibulin-3, C4A protein, IGSF1, BDNF, Peroxiredoxin, PSMA6, Neurexin beta, CYFP subunit, Melanotransferrin, ZNF294, ICAM1, CD44, C4, PM/SCL-75, Fatty acid-binding protein, PNPase(old-35), …
909	negative regulation of cell cycle G2/M phase transition	139	0.00215252	0.0122521	7	PSMC6, PSMD10 (Gankyrin), PSMA6, PSMD12, PSME1, SKP1, APP-BP1
910	response to unfolded protein	219	0.00216625	0.0123167	9	HSP90, Endoplasmin, HSP70, WFS1, IBP, Calnexin, eIF2S1, HSPA1A, HSPA1B
911	positive regulation of ion transmembrane transporter activity	178	0.00217421	0.0123483	8	Ephrin-B receptors, GSTO1, GSTs, GSTM1, GSTM2, HSP70, Ephrin-B receptor 2, Dynamin
912	cerebellum morphogenesis	71	0.00219013	0.0124252	5	Neurexin 1-beta, Neurexin beta, HSP70, Neurexin alpha, Neurexin 1-alpha
913	cell-cell recognition	104	0.00224668	0.0127042	6	Ephrin-B receptors, HSP70, HSPA1A, VDAC 2, HSPA1B, TCP1-alpha
914	apoptotic mitochondrial changes	104	0.00224668	0.0127042	6	PP2A cat (beta), CaMK II alpha, PNPH, PP2A catalytic, NPTX1, 14-3-3
915	homotypic cell-cell adhesion	104	0.00224668	0.0127042	6	ALEX, Fibrinogen beta, NCAM1, G-protein alpha-s, GNAS1, GNAS3
916	developmental maturation	403	0.00225658	0.0127463	13	Neurexin 1-beta, Tubulin beta, Neurexin beta, CD44, SLC17A7, Neurexin alpha, RKIP, MTCH1, Neurexin 1-alpha, Connexin 43, SYP, Dystroglycan, G-protein alpha-q/11
917	negative regulation of Wnt signaling pathway	309	0.00227909	0.0128594	11	PSMC6, PSMD10 (Gankyrin), IBP6, PSMA6, RACK1, IBP, PSMD12, PSME1, RNF213, EBP50, LKB1
918	cellular protein metabolic process	4766	0.00231465	0.0130457	82	PP2A cat (alpha), HSP90, PSMC6, PSMD10 (Gankyrin), Gemin5, EIF5A2, Endoplasmin, Ephrin-B receptors, MRCKalpha, PRDX4, N-Ras, A1M, E2N(UBC13), Fibulin-3, Alpha-fodrin, C4A protein, IBP6, Peroxiredoxin, PSMA6, Plasminogen, Melanotransferrin, ZNF294, C4, EMAPII, RACK1, UBE2F, PP2A cat (beta), UBR4, Calcineurin A (catalytic), RING1, HSP70, PIP5KIII, RKIP, Calcineurin A (alpha), RPS5, PRDX3, QM, CaMK …
919	positive regulation of protein dephosphorylation	72	0.0023293	0.013114	5	PP2A cat (alpha), HSP90, Acid sphingomyelinase, PP2A catalytic, Sphingomyelinase
920	Golgi localization	21	0.00233992	0.013131	3	EBP50, LKB1, 14-3-3
921	negative regulation of neurotransmitter secretion	21	0.00233992	0.013131	3	RAP-1A, Rap1, LOC643752
922	negative regulation of vasoconstriction	21	0.00233992	0.013131	3	HSP70, HSPA1A, HSPA1B
923	primary alcohol metabolic process	105	0.0023577	0.0131622	6	ALDR, AKR1C3, Aldose reductase, ADHX, ALDH2, GPD1
924	protein trimerization	105	0.0023577	0.0131622	6	PP2A cat (alpha), G-protein alpha-11, GSTs, PNPase(old-35), PP2A catalytic, G-protein alpha-q/11
925	organonitrogen compound biosynthetic process	1834	0.00236144	0.0131622	38	Gemin5, EIF5A2, GSTO1, Ankyrin 1, GSTs, GSTM1, ZNF294, EMAPII, Fatty acid-binding protein, ATP5H, RACK1, GSTM2, PAICS, Acid sphingomyelinase, HSP70, ATIC, PDH beta, APIP, RPS5, QM, ES130 (p180), DHE3, PNPH, Tmtc1, Lumican, Aggrecan, Glyoxalase II, eIF2S1, UGCGL1, NADK2, NDPK C, GMPS, DHPR, Sphingomyelinase, PNPO, AATM, APG5, KDELC2
926	immune response-regulating signaling pathway	937	0.00237297	0.0131622	23	HSP90, PSMC6, PSMD10 (Gankyrin), Endoplasmin, N-Ras, E2N(UBC13), PSMA6, CYFP subunit, ARPC5, Calcineurin A (catalytic), Calcineurin A (alpha), Fibrinogen beta, PSMD12, PSME1, ARPC1A, BTN3A2, ARPC1, CYFIP2, SKP1, RAS, Calcineurin A (beta), LKB1, Thy-1
927	positive regulation of connective tissue replacement	6	0.00237601	0.0131622	2	Calcineurin A (catalytic), Calcineurin A (alpha)
928	'de novo' IMP biosynthetic process	6	0.00237601	0.0131622	2	PAICS, ATIC
929	sequestering of calcium ion	6	0.00237601	0.0131622	2	HSP90, Endoplasmin
930	regulation of ATF6-mediated unfolded protein response	6	0.00237601	0.0131622	2	HSP70, WFS1
931	response to methylglyoxal	6	0.00237601	0.0131622	2	ALDR, Aldose reductase
932	chaperone-mediated protein transport involved in chaperone-mediated autophagy	6	0.00237601	0.0131622	2	HSP90, HSP70
933	retrograde trans-synaptic signaling by trans-synaptic protein complex	6	0.00237601	0.0131622	2	TSLC1, Dystroglycan
934	caveola assembly	6	0.00237601	0.0131622	2	Pacsin 2, Pacsin
935	regulation of DNA-binding transcription factor activity	662	0.00239463	0.0132511	18	PSMD10 (Gankyrin), Catalase, E2N(UBC13), BDNF, Peroxiredoxin, PSMA6, ICAM1, PRDX2, Calcineurin A (catalytic), HSP70, Calcineurin A (alpha), PRDX3, CaMK II alpha, WFS1, p53BP1, HSPA1A, RAS, HSPA1B
936	cellular calcium ion homeostasis	716	0.00240153	0.0132744	19	HSP90, Endoplasmin, GSTO1, GSTs, GSTM1, GSTM2, Glycogen phosphorylase, WFS1, THADA, SDFR1, FAM82C, Connexin 43, 14-3-3 epsilon, PMCA4, Sphingomyelinase, G-protein alpha-q/11, PYGM, Thy-1, 14-3-3
937	regulation of endoplasmic reticulum stress-induced intrinsic apoptotic signaling pathway	44	0.00240396	0.0132744	4	HSP70, WFS1, HSPA1A, HSPA1B
938	cellular ion homeostasis	995	0.002407	0.0132766	24	HSP90, Endoplasmin, GSTO1, GSTs, GSTM1, Melanotransferrin, GSTM2, Glycogen phosphorylase, WFS1, THADA, SDFR1, SKP1, FAM82C, Connexin 43, 14-3-3 epsilon, EBP50, ATP12A, PMCA4, Sphingomyelinase, G-protein alpha-q/11, TTC7A, PYGM, Thy-1, 14-3-3
939	protein stabilization	266	0.00240949	0.0132766	10	HSP90, HSP70, NAPG, WFS1, SNAPs, HSPA1A, PEX19, HSPA1B, G-protein alpha-q/11, TCP1-alpha
940	positive regulation of cell projection organization	663	0.00243345	0.0133943	18	HSP90, MACF1, Fibulin-3, BDNF, Tubulin beta, CYFP subunit, RAP-1A, HSP70, MAP6, SDFR1, Plexin C1, ITGA2, Rap1, Tubulin beta 2B, Pacsin, RAS, LKB1, Dynamin
941	organic hydroxy compound catabolic process	106	0.00247279	0.0135685	6	AKR1C3, MAOB, Aldose reductase, ADHX, ALDH2, MAO
942	establishment of protein localization to mitochondrion	106	0.00247279	0.0135685	6	HSP90, HSP70, HXK1, TIM9 A, 14-3-3, TIM9 B
943	endothelial cell development	73	0.00247479	0.0135685	5	GSTs, ICAM1, RAP-1A, Rap1, PECAM1
944	positive regulation of ion transmembrane transport	267	0.00247558	0.0135685	10	Ephrin-B receptors, GSTO1, GSTs, GSTM1, GSTM2, HSP70, Ephrin-B receptor 2, EBP50, Thy-1, Dynamin
945	positive regulation of kinase activity	828	0.00248083	0.0135829	21	PP2A cat (alpha), HSP90, PSMD10 (Gankyrin), Neurexin 1-beta, E2N(UBC13), BDNF, Peroxiredoxin, Neurexin beta, CD44, RAP-1A, PRDX2, Neurexin alpha, TIGAR (C12orf5), PP2A catalytic, Neurexin 1-alpha, ErbB2, Rap1, RAS, PMCA4, LKB1, Dystroglycan
946	regulation of transcription from RNA polymerase II promoter in response to stress	182	0.00249507	0.0136464	8	PSMC6, PSMD10 (Gankyrin), PSMA6, HSP70, PSMD12, PSME1, HSPA1A, HSPA1B
947	response to glucose	313	0.00251648	0.0137489	11	PP2A cat (alpha), ICAM1, RACK1, RAP-1A, Calcineurin A (catalytic), Calcineurin A (alpha), PP2A catalytic, Aggrecan, Connexin 43, Rap1, NPTX1
948	nucleobase-containing compound catabolic process	458	0.00253867	0.0138507	14	DNA2, PP2A cat (alpha), CNP1, PM/SCL-75, DIS3L2, PNPase(old-35), HSP70, RPS5, QM, PNPH, PP2A catalytic, HSPA1A, HSPA1B, WDR61
949	cell-substrate adhesion	268	0.00254312	0.0138507	10	Ephrin-B receptors, CD44, Fibrinogen beta, ITGA2, ADAM-TS13, Dystroglycan, PECAM1, LAMG1, Thy-1, TIM9 B
950	positive regulation of cell morphogenesis involved in differentiation	268	0.00254312	0.0138507	10	MACF1, BDNF, Tubulin beta, CYFP subunit, MAP6, Fibrinogen beta, Plexin C1, Tubulin beta 2B, LKB1, Dynamin
951	positive regulation of binding	314	0.00257884	0.0140304	11	PP2A cat (alpha), HSP90, Ephrin-B receptors, BDNF, PP2A cat (beta), HSP70, PP2A catalytic, eIF2S1, PON1, ITGA2, F-spondin
952	cell redox homeostasis	107	0.00259205	0.0140727	6	PRDX4, Peroxiredoxin, Txl, PRDX2, PRDX3, PRDX1
953	ERAD pathway	107	0.00259205	0.0140727	6	HSP90, PSMC6, Endoplasmin, HSP70, WFS1, UGCGL1
954	regulation of AMPA receptor activity	45	0.00261221	0.0141229	4	Neurexin 1-beta, Neurexin beta, Neurexin alpha, Neurexin 1-alpha
955	cellular response to prostaglandin E stimulus	45	0.00261221	0.0141229	4	ALEX, G-protein alpha-s, GNAS1, GNAS3
956	establishment of endothelial barrier	45	0.00261221	0.0141229	4	ICAM1, RAP-1A, Rap1, PECAM1
957	benzene-containing compound metabolic process	45	0.00261221	0.0141229	4	GSTs, GSTM1, GSTM2, AATM
958	microtubule-based process	888	0.00262389	0.0141712	22	KLC2, MRCKalpha, AP3M2, Tubulin beta, CNP1, DYNC1LI, Kinesin light chain, HSP70, NA14, MAP6, Tubulin beta 6, AP-3 mu subunits, DNAH2, C10orf92, DYNC1LI2, Dynein 1, cytoplasmic, heavy chain, Connexin 43, Tubulin beta 2B, MRCK, Dynein, axonemal, heavy chains, MAPRE2(RP1), Dystroglycan
959	interspecies interaction between organisms	1295	0.0026367	0.0142205	29	HSP90, Ephrin-B3, BIN1 (Amphiphysin II), A1M, TSLC1, Plasminogen, DYNC1LI, ICAM1, Kinesin light chain, PYC, RACK1, UBR4, HSP70, RPS5, QM, AP-3 mu subunits, UBE3A (E6-AP), NCAM1, HSPA1A, SKP1, ITGA2, 14-3-3 epsilon, HSPA1B, Dystroglycan, TCP1-alpha, Ephrin-B, APG5, VDAC 1, 14-3-3
960	activation of innate immune response	362	0.00263851	0.0142205	12	HSP90, PSMC6, PSMD10 (Gankyrin), Endoplasmin, N-Ras, E2N(UBC13), PSMA6, Fibrinogen beta, PSMD12, PSME1, SKP1, RAS
961	import into cell	1003	0.00266611	0.0143539	24	HSP90, BIN1 (Amphiphysin II), Amphiphysin I, Endoplasmin, 90K, A1M, ATP9A, HSP70, PIP5KIII, Calnexin, SNAPs, UBE3A (E6-AP), Pacsin 2, DNER, ANKFY1, Pacsin, Dynamin-1, SYP, RAS, ATP12A, PMCA4, Sphingomyelinase, FNBP1, Dynamin
962	cell-matrix adhesion	184	0.00266881	0.0143539	8	CD44, Fibrinogen beta, ITGA2, ADAM-TS13, Dystroglycan, PECAM1, Thy-1, TIM9 B
963	response to L-ascorbic acid	22	0.00268386	0.0144049	3	Catalase, GSTs, ITGA2
964	4-hydroxyproline metabolic process	22	0.00268386	0.0144049	3	PRDX4, Peroxiredoxin, AATM
965	positive regulation of protein complex assembly	363	0.00269823	0.0144597	12	HSP90, PSMC6, BIN1 (Amphiphysin II), CYFP subunit, ICAM1, RACK1, ARPC5, HSP70, ARPC1A, ARPC1, HSPA1A, HSPA1B
966	gland development	834	0.00269966	0.0144597	21	Ephrin-B receptors, Peroxiredoxin, TSLC1, CD44, PNPase(old-35), RAP-1A, PRDX2, WDR77, QM, IBP, UBE3A (E6-AP), ErbB2, Connexin 43, ITGA2, Rap1, EBP50, RAS, DHPR, ALDH2, Dystroglycan, AATM
967	negative regulation of muscle tissue development	108	0.00271558	0.0145149	6	Ephrin-B receptors, N-Ras, BDNF, IBP, Connexin 43, RAS
968	regulation of cAMP-mediated signaling	108	0.00271558	0.0145149	6	ALEX, RKIP, G-protein alpha-s, GNAS1, GNAS3, PMCA4
969	positive regulation of synaptic transmission	271	0.00275466	0.0147086	10	LGI1, Ephrin-B receptors, Neurexin 1-beta, Neurexin beta, MPP2, LAMA2, Neurexin alpha, Ephrin-B receptor 2, SDFR1, Neurexin 1-alpha
970	positive regulation of cytoskeleton organization	317	0.00277348	0.0147938	11	BIN1 (Amphiphysin II), CYFP subunit, ICAM1, ARPC5, HSP70, ARPC1A, ARPC1, Dynein 1, cytoplasmic, heavy chain, HSPA1A, RAS, HSPA1B
971	hindbrain morphogenesis	75	0.00278539	0.014842	5	Neurexin 1-beta, Neurexin beta, HSP70, Neurexin alpha, Neurexin 1-alpha
972	cellular response to peptide	619	0.00283056	0.0150059	17	PP2A cat (alpha), GSTs, CYFP subunit, ICAM1, ALDR, ATP5H, AKR1C3, CaMK II alpha, APPL, IBP, PP2A catalytic, APPL1, G-protein alpha-s, Aldose reductase, Rap1, Sphingomyelinase, 14-3-3
973	regulation of response to external stimulus	1605	0.00283145	0.0150059	34	HSP90, PSMC6, PSMD10 (Gankyrin), Endoplasmin, N-Ras, Neurexin 1-beta, GSTs, E2N(UBC13), Peroxiredoxin, Tubulin beta, PSMA6, Neurexin beta, TSLC1, Plasminogen, CD44, Fatty acid-binding protein, PRDX2, HSP70, Neurexin alpha, B-FABP, APPL, Fibrinogen beta, PSMD12, PSME1, Neurexin 1-alpha, APPL1, HSPA1A, SKP1, Connexin 43, ITGA2, Tubulin beta 2B, RAS, HSPA1B, Ephrin-B
974	regulation of protein kinase A signaling	46	0.00283251	0.0150059	4	Neurexin 1-beta, Neurexin beta, Neurexin alpha, Neurexin 1-alpha
975	regulation of release of sequestered calcium ion into cytosol by sarcoplasmic reticulum	46	0.00283251	0.0150059	4	GSTO1, GSTs, GSTM1, GSTM2
976	regulation of presynapse assembly	46	0.00283251	0.0150059	4	Neurexin 1-beta, Neurexin beta, Neurexin alpha, Neurexin 1-alpha
977	protein import into nucleus	146	0.00283645	0.0150059	7	NTF2, Calcineurin A (catalytic), HSP70, Calcineurin A (alpha), APPL, APPL1, Dystroglycan
978	endoplasmic reticulum unfolded protein response	146	0.00283645	0.0150059	7	HSP90, Endoplasmin, HSP70, WFS1, IBP, Calnexin, eIF2S1
979	cellular response to cAMP	109	0.00284347	0.0150277	6	RAP-1A, HSP70, IBP, Rap1, LOC643752, GPD1
980	G2/M transition of mitotic cell cycle	186	0.00285187	0.0150567	8	HSP90, Tubulin beta, NA14, Dynein 1, cytoplasmic, heavy chain, SKP1, 14-3-3 epsilon, 14-3-3, Dynamin
981	response to ethanol	366	0.00288402	0.0152109	12	PP2A cat (alpha), Catalase, GSTs, ICAM1, HSP70, RKIP, MAOB, PP2A catalytic, HSPA1A, HSPA1B, AATM, MAO
982	positive regulation of transferase activity	952	0.00288933	0.0152234	23	PP2A cat (alpha), HSP90, PSMD10 (Gankyrin), EPM2AIP1, Neurexin 1-beta, E2N(UBC13), BDNF, Peroxiredoxin, Neurexin beta, CD44, RAP-1A, PRDX2, Neurexin alpha, TIGAR (C12orf5), PP2A catalytic, Neurexin 1-alpha, ErbB2, Rap1, RAS, PMCA4, LKB1, Dystroglycan, TCP1-alpha
983	vasculature development	841	0.00297534	0.0156606	21	Ephrin-B receptors, Neurexin 1-beta, Neurexin beta, Plasminogen, CD44, EMAPII, Calcineurin A (catalytic), Neurexin alpha, Ephrin-B receptor 2, RNF213, Neurexin 1-alpha, Connexin 43, ANP32B (april), Calcineurin A (beta), LKB1, Dystroglycan, PECAM1, Ephrin-B, MCAM, Thy-1, Dynamin
984	T cell activation	417	0.00302361	0.0158985	13	Ephrin-B receptors, CD151, Peroxiredoxin, TSLC1, ICAM1, CD44, PRDX2, Calcineurin A (catalytic), Calcineurin A (alpha), Connexin 43, Calcineurin A (beta), LKB1, APG5
985	neuron migration	188	0.00304459	0.0159764	8	HSP90, Tubulin beta, CHL1, Connexin 43, DNER, 14-3-3 epsilon, Tubulin beta 2B, 14-3-3
986	cell cycle G2/M phase transition	188	0.00304459	0.0159764	8	HSP90, Tubulin beta, NA14, Dynein 1, cytoplasmic, heavy chain, SKP1, 14-3-3 epsilon, 14-3-3, Dynamin
987	adult locomotory behavior	148	0.00305949	0.0160383	7	Ephrin-B3, CNP1, CHL1, ADAM22, Dynamin-1, Ephrin-B, Dynamin
988	response to amphetamine	77	0.00312325	0.016356	5	ICAM1, Calcineurin A (catalytic), Calcineurin A (alpha), Calcineurin A (beta), DARPP-32
989	regulation of innate immune response	679	0.00313013	0.0163754	18	HSP90, PSMC6, PSMD10 (Gankyrin), Endoplasmin, N-Ras, E2N(UBC13), PSMA6, TSLC1, HSP70, APPL, Fibrinogen beta, PSMD12, PSME1, APPL1, HSPA1A, SKP1, RAS, HSPA1B
990	regulation of catabolic process	1371	0.00313399	0.0163791	30	PP2A cat (alpha), HSP90, PSMC6, PSMD10 (Gankyrin), hnRNP M, PSMA6, PM/SCL-75, Fatty acid-binding protein, PNPase(old-35), RACK1, HSP70, PIP5KIII, IBP, TIGAR (C12orf5), PSMD12, PP2A catalytic, PSME1, VPS13C, UBE3A (E6-AP), HSP90AB2P, HSPA1A, Connexin 43, Pacsin, HSPA1B, PMCA4, LKB1, APG5, VDAC 1, 14-3-3, GPD1
991	endocytosis	845	0.00314324	0.0164108	21	HSP90, BIN1 (Amphiphysin II), Amphiphysin I, Endoplasmin, 90K, A1M, ATP9A, HSP70, PIP5KIII, Calnexin, SNAPs, UBE3A (E6-AP), Pacsin 2, DNER, ANKFY1, Pacsin, Dynamin-1, SYP, RAS, FNBP1, Dynamin
992	blood coagulation	419	0.00314876	0.0164182	13	G-protein alpha-11, Plasminogen, CAPZA, ALEX, Fibrinogen beta, G-protein alpha-s, GNAS1, ITGA2, GNAS3, ADAM-TS13, G-protein alpha-q/11, 14-3-3, CAPZA1
993	cellular response to hormone stimulus	1133	0.003151	0.0164182	26	PP2A cat (alpha), G-protein alpha-11, GSTs, CYFP subunit, ICAM1, LY6H, AKR1C3, ALEX, CaMK II alpha, APPL, IBP, Fibrinogen beta, PP2A catalytic, UBE3A (E6-AP), Dynein 1, cytoplasmic, heavy chain, APPL1, G-protein alpha-s, Connexin 43, GNAS1, ITGA2, Rap1, GNAS3, PMCA4, ALDH2, G-protein alpha-q/11, 14-3-3
994	protein homooligomerization	521	0.00318509	0.0165791	15	LGI1, Catalase, GSTs, MPP2, DYNC1LI, PNPase(old-35), ATL3, APIP, Aquaporin 5, APPL, ARL6IP2, p53BP1, RNF213, DYNC1LI2, Sphingomyelinase
995	peptide metabolic process	735	0.00319733	0.0166261	19	Gemin5, AEBP1, EIF5A2, GSTs, GSTM1, ZNF294, EMAPII, tcag7.1314, RACK1, GSTM2, Aminopeptidase P1, HSP70, RPS5, QM, ES130 (p180), Glyoxalase II, eIF2S1, ADAM-TS13, Dnpep
996	response to hexose	324	0.00327395	0.0169363	11	PP2A cat (alpha), ICAM1, RACK1, RAP-1A, Calcineurin A (catalytic), Calcineurin A (alpha), PP2A catalytic, Aggrecan, Connexin 43, Rap1, NPTX1
997	cellular response to interleukin-1	324	0.00327395	0.0169363	11	PSMC6, PSMD10 (Gankyrin), E2N(UBC13), PSMA6, ICAM1, HSP70, Fibrinogen beta, PSMD12, PSME1, SKP1, Sphingomyelinase
998	negative regulation of intrinsic apoptotic signaling pathway	150	0.00329571	0.0169363	7	HSP90, CD44, HSP70, WFS1, HSPA1A, VDAC 2, HSPA1B
999	protein insertion into mitochondrial outer membrane	7	0.00329828	0.0169363	2	HSP90, HSP70
1000	regulation of aorta morphogenesis	7	0.00329828	0.0169363	2	Ephrin-B receptors, Ephrin-B
1001	plasma membrane raft assembly	7	0.00329828	0.0169363	2	Pacsin 2, Pacsin
1002	alditol biosynthetic process	7	0.00329828	0.0169363	2	ALDR, Aldose reductase
1003	regulation of vesicle docking	7	0.00329828	0.0169363	2	CaMK II alpha, NCAM1
1004	positive regulation of aorta morphogenesis	7	0.00329828	0.0169363	2	Ephrin-B receptors, Ephrin-B
1005	regulation of peptidyl-serine dephosphorylation	7	0.00329828	0.0169363	2	14-3-3 epsilon, 14-3-3
1006	establishment of protein localization to peroxisome	78	0.00330282	0.0169363	5	Catalase, GSTs, ACOX2, ECH1, PEX19
1007	protein targeting to peroxisome	78	0.00330282	0.0169363	5	Catalase, GSTs, ACOX2, ECH1, PEX19
1008	sperm-egg recognition	78	0.00330282	0.0169363	5	HSP70, HSPA1A, VDAC 2, HSPA1B, TCP1-alpha
1009	protein localization to peroxisome	78	0.00330282	0.0169363	5	Catalase, GSTs, ACOX2, ECH1, PEX19
1010	response to manganese ion	48	0.00331057	0.0169593	4	HSP90, Endoplasmin, HSP70, eIF2S1
1011	coagulation	422	0.00334438	0.0171155	13	G-protein alpha-11, Plasminogen, CAPZA, ALEX, Fibrinogen beta, G-protein alpha-s, GNAS1, ITGA2, GNAS3, ADAM-TS13, G-protein alpha-q/11, 14-3-3, CAPZA1
1012	regulation of Wnt signaling pathway	524	0.00335927	0.0171748	15	PP2A cat (alpha), PSMC6, PSMD10 (Gankyrin), MACF1, IBP6, PSMA6, RACK1, IBP, PSMD12, PP2A catalytic, PSME1, RNF213, EBP50, LKB1, G-protein alpha-q/11
1013	protein localization to mitochondrion	113	0.00340054	0.0173686	6	HSP90, HSP70, HXK1, TIM9 A, 14-3-3, TIM9 B
1014	regulation of mitotic cell cycle phase transition	578	0.00345257	0.0175732	16	HSP90, PSMC6, PSMD10 (Gankyrin), Tubulin beta, PSMA6, DYNC1LI, HSP70, NA14, PSMD12, PSME1, Dynein 1, cytoplasmic, heavy chain, SKP1, 14-3-3 epsilon, ANP32B (april), APP-BP1, 14-3-3
1015	cellular response to superoxide	24	0.00346128	0.0175732	3	Peroxiredoxin, PRDX2, PRDX1
1016	cellular response to oxygen radical	24	0.00346128	0.0175732	3	Peroxiredoxin, PRDX2, PRDX1
1017	purine ribonucleoside monophosphate biosynthetic process	24	0.00346128	0.0175732	3	PAICS, ATIC, GMPS
1018	purine nucleoside monophosphate biosynthetic process	24	0.00346128	0.0175732	3	PAICS, ATIC, GMPS
1019	regulation of skeletal muscle contraction	24	0.00346128	0.0175732	3	GSTO1, GSTs, GSTM2
1020	regulation of cell development	1564	0.00346438	0.0175732	33	Ephrin-B3, BIN1 (Amphiphysin II), MACF1, Ephrin-B receptors, Fibulin-3, BDNF, Tubulin beta, CYFP subunit, Melanotransferrin, RAP-1A, Calcineurin A (catalytic), HSP70, GARNL4, MAP6, Calcineurin A (alpha), CaMK II alpha, Ephrin-B receptor 2, APPL, Fibrinogen beta, UBE3A (E6-AP), SDFR1, Plexin C1, HSPA1A, Rap1, Tubulin beta 2B, Pacsin, HSPA1B, LKB1, Dystroglycan, Ephrin-B, Thy-1, 14-3-3, Dynamin
1021	negative regulation of exocytosis	79	0.00348969	0.0176843	5	RAP-1A, Calcineurin A (catalytic), Calcineurin A (alpha), Rap1, LOC643752
1022	cell-cell signaling by wnt	527	0.00354121	0.0179103	15	PSMC6, PSMD10 (Gankyrin), MACF1, PSMA6, CD44, Calcineurin A (catalytic), Calcineurin A (alpha), CaMK II alpha, PSMD12, PSME1, SKP1, EBP50, Calcineurin A (beta), WDR61, LKB1
1023	Wnt signaling pathway	527	0.00354121	0.0179103	15	PSMC6, PSMD10 (Gankyrin), MACF1, PSMA6, CD44, Calcineurin A (catalytic), Calcineurin A (alpha), CaMK II alpha, PSMD12, PSME1, SKP1, EBP50, Calcineurin A (beta), WDR61, LKB1
1024	hemostasis	425	0.00354977	0.0179281	13	G-protein alpha-11, Plasminogen, CAPZA, ALEX, Fibrinogen beta, G-protein alpha-s, GNAS1, ITGA2, GNAS3, ADAM-TS13, G-protein alpha-q/11, 14-3-3, CAPZA1
1025	NIK/NF-kappaB signaling	114	0.00355166	0.0179281	6	PSMC6, PSMD10 (Gankyrin), PSMA6, PSMD12, PSME1, SKP1
1026	regulation of presynapse organization	49	0.00356899	0.017998	4	Neurexin 1-beta, Neurexin beta, Neurexin alpha, Neurexin 1-alpha
1027	regulation of macromolecule metabolic process	8178	0.00358746	0.0180735	128	DNA2, PP2A cat (alpha), HSP90, PSMC6, PSMD10 (Gankyrin), BIN1 (Amphiphysin II), Gemin5, PBXIP1, AEBP1, ZNF132, EIF5A2, EPM2AIP1, Endoplasmin, Ephrin-B receptors, hnRNP M, N-Ras, Catalase, Neurexin 1-beta, A1M, GSTs, E2N(UBC13), Fibulin-3, C4A protein, IGSF1, BDNF, Peroxiredoxin, PSMA6, Neurexin beta, CYFP subunit, Melanotransferrin, ZNF294, ICAM1, CD44, C4, PM/SCL-75, DIS3L2, Fatty acid-binding p…
1028	response to radiation	800	0.00366172	0.0184297	20	G-protein alpha-11, Catalase, BDNF, ICAM1, HSP70, PNPH, TIGAR (C12orf5), Aggrecan, Ro60, eIF2S1, p53BP1, SDFR1, HSPA1A, RAS, HSPA1B, LKB1, Nephrocystin, DARPP-32, G-protein alpha-q/11, Dynamin
1029	peroxisomal transport	80	0.00368404	0.0185061	5	Catalase, GSTs, ACOX2, ECH1, PEX19
1030	regulation of tumor necrosis factor-mediated signaling pathway	80	0.00368404	0.0185061	5	GSTs, RACK1, HSP70, HSPA1A, HSPA1B
1031	positive regulation of protein kinase activity	745	0.0036978	0.0185571	19	PP2A cat (alpha), HSP90, PSMD10 (Gankyrin), Neurexin 1-beta, E2N(UBC13), BDNF, Peroxiredoxin, Neurexin beta, RAP-1A, PRDX2, Neurexin alpha, PP2A catalytic, Neurexin 1-alpha, ErbB2, Rap1, RAS, PMCA4, LKB1, Dystroglycan
1032	regulation of DNA-templated transcription in response to stress	195	0.00380002	0.0190517	8	PSMC6, PSMD10 (Gankyrin), PSMA6, HSP70, PSMD12, PSME1, HSPA1A, HSPA1B
1033	actin cytoskeleton organization	692	0.00381196	0.019093	18	HSP90, Endoplasmin, MRCKalpha, p164-RhoGEF, Alpha-fodrin, ARPC5, CAPZA, Fimbrin, ARPC1A, Pacsin 2, ARPC1, Pacsin, MRCK, EBP50, RAS, Filamin B (TABP), Nephrocystin, CAPZA1
1034	renal water homeostasis	50	0.00384078	0.0192187	4	ALDR, WFS1, G-protein alpha-s, Aldose reductase
1035	MAPK cascade	532	0.00386237	0.0193081	15	PSMC6, PSMD10 (Gankyrin), N-Ras, E2N(UBC13), Alpha-fodrin, PSMA6, RKIP, PSMD12, PSME1, NCAM1, ErbB2, SKP1, 14-3-3 epsilon, RAS, 14-3-3
1036	maintenance of protein location in cell	116	0.00386881	0.0193216	6	HSP70, VPS13C, SKP1, HXK1, Filamin B (TABP), Dystroglycan
1037	negative regulation of mitochondrion organization	81	0.00388604	0.0193469	5	PSMD10 (Gankyrin), HSP70, TIGAR (C12orf5), HSPA1A, HSPA1B
1038	response to hypoxia	639	0.00389572	0.0193469	17	HSP90, PSMC6, PSMD10 (Gankyrin), Endoplasmin, Catalase, BDNF, PSMA6, ICAM1, Fatty acid-binding protein, Glycogen phosphorylase, IBP, TIGAR (C12orf5), PSMD12, PSME1, ITGA2, HXK1, PYGM
1039	prostanoid biosynthetic process	25	0.0038963	0.0193469	3	GSTs, AKR1C3, PGHD
1040	response to phenylpropanoid	25	0.0038963	0.0193469	3	Catalase, GSTs, GSTM1
1041	prostaglandin biosynthetic process	25	0.0038963	0.0193469	3	GSTs, AKR1C3, PGHD
1042	retinal ganglion cell axon guidance	25	0.0038963	0.0193469	3	Ephrin-B receptors, Ephrin-B receptor 2, CD166
1043	regulation of neurotransmitter transport	285	0.00393535	0.0195221	10	Neurexin beta, RAP-1A, Neurexin alpha, MAOB, CaMK II alpha, SNAPs, Rap1, LOC643752, SYP, MAO
1044	cytoskeleton-dependent intracellular transport	240	0.00397697	0.0196907	9	KLC2, AP3M2, Tubulin beta, Kinesin light chain, HSP70, NA14, MAP6, AP-3 mu subunits, Dynein 1, cytoplasmic, heavy chain
1045	regulation of extrinsic apoptotic signaling pathway	240	0.00397697	0.0196907	9	GSTs, Peroxiredoxin, ICAM1, PRDX2, HSP70, Fibrinogen beta, HSPA1A, NIPA, HSPA1B
1046	cardiovascular system development	863	0.00400063	0.019789	21	Ephrin-B receptors, Neurexin 1-beta, Neurexin beta, Plasminogen, CD44, EMAPII, Calcineurin A (catalytic), Neurexin alpha, Ephrin-B receptor 2, RNF213, Neurexin 1-alpha, Connexin 43, ANP32B (april), Calcineurin A (beta), LKB1, Dystroglycan, PECAM1, Ephrin-B, MCAM, Thy-1, Dynamin
1047	regulation of synaptic plasticity	333	0.00402135	0.0198724	11	Ephrin-B receptors, BDNF, MPP2, Calcineurin A (catalytic), CaMK II alpha, Ephrin-B receptor 2, SDFR1, SYP, RAS, Calcineurin A (beta), 14-3-3
1048	cellular cation homeostasis	979	0.00405897	0.0200393	23	HSP90, Endoplasmin, GSTO1, GSTs, GSTM1, Melanotransferrin, GSTM2, Glycogen phosphorylase, WFS1, THADA, SDFR1, SKP1, FAM82C, Connexin 43, 14-3-3 epsilon, ATP12A, PMCA4, Sphingomyelinase, G-protein alpha-q/11, TTC7A, PYGM, Thy-1, 14-3-3
1049	regulation of insulin secretion involved in cellular response to glucose stimulus	156	0.00408836	0.0201635	7	Neurexin 1-beta, Neurexin beta, Calcineurin A (catalytic), Neurexin alpha, Neurexin 1-alpha, VILIP1, Calcineurin A (beta)
1050	platelet aggregation	82	0.00409583	0.0201635	5	ALEX, Fibrinogen beta, G-protein alpha-s, GNAS1, GNAS3
1051	vesicle docking	82	0.00409583	0.0201635	5	Neurexin 1-beta, Neurexin beta, Neurexin alpha, Neurexin 1-alpha, YKT6
1052	protein localization to cell periphery	334	0.00411217	0.0202247	11	LGI1, MACF1, Ankyrin 1, RAP-1A, CaMK II alpha, ADAM22, Rap1, Pacsin, EBP50, TTC7A, NPTX1
1053	regulation of mitotic spindle organization	51	0.00412625	0.0202746	4	HSP70, Dynein 1, cytoplasmic, heavy chain, HSPA1A, HSPA1B
1054	positive regulation of developmental process	2217	0.00414989	0.0203715	43	HSP90, BIN1 (Amphiphysin II), MACF1, Ephrin-B receptors, N-Ras, Neurexin 1-beta, BDNF, LEC2, Tubulin beta, Neurexin beta, CYFP subunit, RACK1, RAP-1A, ALEX, HSP70, Fimbrin, Neurexin alpha, MAP6, Ephrin-B receptor 2, IBP, PNPH, Fibrinogen beta, p53BP1, SDFR1, NCAM1, Neurexin 1-alpha, Plexin C1, G-protein alpha-s, HSPA1A, Connexin 43, GNAS1, Rap1, Tubulin beta 2B, Pacsin, RAS, HSPA1B, GNAS3, LKB1, …
1055	renal system process	198	0.00416495	0.020426	8	ALDR, AKR1C3, WFS1, G-protein alpha-s, Connexin 43, Aldose reductase, EBP50, MCAM
1056	cellular divalent inorganic cation homeostasis	754	0.00420238	0.0205869	19	HSP90, Endoplasmin, GSTO1, GSTs, GSTM1, GSTM2, Glycogen phosphorylase, WFS1, THADA, SDFR1, FAM82C, Connexin 43, 14-3-3 epsilon, PMCA4, Sphingomyelinase, G-protein alpha-q/11, PYGM, Thy-1, 14-3-3
1057	regulation of hematopoietic progenitor cell differentiation	118	0.00420647	0.0205869	6	PSMC6, PSMD10 (Gankyrin), PSMA6, HSP70, PSMD12, PSME1
1058	regulation of cell cycle	1709	0.0042097	0.0205869	35	DNA2, PP2A cat (alpha), HSP90, PSMC6, PSMD10 (Gankyrin), BIN1 (Amphiphysin II), N-Ras, Tubulin beta, PSMA6, DYNC1LI, PNPase(old-35), RACK1, RING1, HSP70, RKIP, NA14, WFS1, PSMD12, PP2A catalytic, PSME1, p53BP1, Dynein 1, cytoplasmic, heavy chain, HSPA1A, SKP1, 14-3-3 epsilon, ANP32B (april), EBP50, RAS, HSPA1B, PMCA4, LKB1, Sphingomyelinase, TOPAZ1, APP-BP1, 14-3-3
1059	midbrain development	157	0.00423339	0.0206832	7	CNP1, HSP70, MAOB, DHE3, 14-3-3 epsilon, MAO, 14-3-3
1060	chaperone-mediated protein folding	83	0.00431359	0.0210552	5	HSP90, HSP70, HSPA1A, PEX19, HSPA1B
1061	protein tetramerization	289	0.0043374	0.021098	10	Catalase, Neurexin 1-beta, Neurexin beta, Neurexin alpha, APIP, Aquaporin 5, APPL, Neurexin 1-alpha, Dynamin-1, Dynamin
1062	regulation of melanocyte differentiation	8	0.00436054	0.021098	2	G-protein alpha-11, G-protein alpha-q/11
1063	glutamate catabolic process	8	0.00436054	0.021098	2	DHE3, AATM
1064	positive regulation of melanin biosynthetic process	8	0.00436054	0.021098	2	APPL, APPL1
1065	caveolin-mediated endocytosis	8	0.00436054	0.021098	2	Pacsin 2, Pacsin
1066	response to flavonoid	8	0.00436054	0.021098	2	GSTs, GSTM1
1067	negative regulation of epithelial cell proliferation involved in prostate gland development	8	0.00436054	0.021098	2	WDR77, LKB1
1068	sphingomyelin catabolic process	8	0.00436054	0.021098	2	Acid sphingomyelinase, Sphingomyelinase
1069	establishment of protein localization to mitochondrial membrane	26	0.00436313	0.021098	3	HSP90, HSP70, TIM9 A
1070	cellular response to purine-containing compound	26	0.00436313	0.021098	3	GSTs, GSTM1, GSTM2
1071	positive regulation of embryonic development	52	0.00442571	0.0213209	4	RACK1, HSP70, Connexin 43, Dystroglycan
1072	embryonic hindlimb morphogenesis	52	0.00442571	0.0213209	4	ALEX, G-protein alpha-s, GNAS1, GNAS3
1073	gluconeogenesis	52	0.00442571	0.0213209	4	PYC, MDH1, AATM, GPD1
1074	NAD metabolic process	52	0.00442571	0.0213209	4	MDH1, NADK2, HXK1, GPD1
1075	response to acid chemical	871	0.00444002	0.0213699	21	Catalase, GSTs, BDNF, ICAM1, Fatty acid-binding protein, ALDR, AKR1C3, ALEX, HSP70, IBP, PON1, Dynein 1, cytoplasmic, heavy chain, G-protein alpha-s, Connexin 43, Aldose reductase, GNAS1, ITGA2, GMPS, GNAS3, PMCA4, ALDH2
1076	positive regulation of cation transmembrane transport	245	0.00454601	0.0218413	9	Ephrin-B receptors, GSTO1, GSTs, GSTM1, GSTM2, HSP70, Ephrin-B receptor 2, Thy-1, Dynamin
1077	immune response-activating cell surface receptor signaling pathway	704	0.0045464	0.0218413	18	HSP90, PSMC6, PSMD10 (Gankyrin), N-Ras, E2N(UBC13), PSMA6, CYFP subunit, ARPC5, PSMD12, PSME1, ARPC1A, BTN3A2, ARPC1, CYFIP2, SKP1, RAS, LKB1, Thy-1
1078	positive regulation of macromolecule metabolic process	4533	0.00457919	0.0219784	77	DNA2, PP2A cat (alpha), HSP90, PSMC6, PSMD10 (Gankyrin), EIF5A2, EPM2AIP1, Ephrin-B receptors, Neurexin 1-beta, E2N(UBC13), BDNF, Peroxiredoxin, Neurexin beta, CYFP subunit, Melanotransferrin, ICAM1, CD44, PM/SCL-75, PNPase(old-35), tcag7.1314, RACK1, Acid sphingomyelinase, RAP-1A, ALEX, PRDX2, Calcineurin A (catalytic), HSP70, WDR77, Neurexin alpha, Calcineurin A (alpha), WFS1, Ephrin-B receptor…
1079	response to endoplasmic reticulum stress	340	0.00469199	0.022499	11	HSP90, PSMC6, Endoplasmin, PP2A cat (beta), HSP70, WFS1, IBP, Calnexin, PP2A catalytic, eIF2S1, UGCGL1
1080	SCF-dependent proteasomal ubiquitin-dependent protein catabolic process	121	0.00475313	0.022771	6	PSMC6, PSMD10 (Gankyrin), PSMA6, PSMD12, PSME1, SKP1
1081	embryonic brain development	27	0.00486243	0.0232301	3	Tubulin beta, QM, Tubulin beta 2B
1082	neurotransmitter catabolic process	27	0.00486243	0.0232301	3	MAOB, PDPR, MAO
1083	glycoside metabolic process	27	0.00486243	0.0232301	3	ALDR, AKR1C3, Aldose reductase
1084	negative regulation of cell differentiation	1172	0.00489119	0.0233459	26	PP2A cat (alpha), Ephrin-B3, Ephrin-B receptors, Fibulin-3, BDNF, Peroxiredoxin, Melanotransferrin, CD44, PRDX2, Calcineurin A (catalytic), HSP70, GARNL4, Calcineurin A (alpha), Ephrin-B receptor 2, APPL, IBP, PP2A catalytic, UBE3A (E6-AP), ErbB2, ANP32B (april), RAS, WDR61, Ephrin-B, Thy-1, 14-3-3, Dynamin
1085	protein targeting to mitochondrion	86	0.00501629	0.023921	5	HSP90, HSP70, TIM9 A, 14-3-3, TIM9 B
1086	adenylate cyclase-activating G protein-coupled receptor signaling pathway	205	0.00512137	0.0243996	8	LEC2, ALEX, G-protein alpha-s, GNAS1, EBP50, GNAS3, BAI2, G-protein alpha-q/11
1087	regulation of intrinsic apoptotic signaling pathway	250	0.00517658	0.02464	9	HSP90, CD44, RACK1, HSP70, WFS1, HSPA1A, VDAC 2, EBP50, HSPA1B
1088	tissue homeostasis	345	0.00522321	0.024839	11	Peroxiredoxin, ALDR, ALEX, PRDX1, G-protein alpha-s, Aldose reductase, GNAS1, ITGA2, RAS, GNAS3, LKB1
1089	response to prostaglandin	87	0.00526754	0.0250269	5	AKR1C3, ALEX, G-protein alpha-s, GNAS1, GNAS3
1090	alpha-amino acid catabolic process	124	0.00535034	0.0253969	6	GSTs, SCLY, PDPR, DHE3, DHPR, AATM
1091	response to superoxide	28	0.00539483	0.0255612	3	Peroxiredoxin, PRDX2, PRDX1
1092	protein insertion into mitochondrial membrane	28	0.00539483	0.0255612	3	HSP90, HSP70, TIM9 A
1093	regulation of spindle organization	55	0.00541112	0.0255915	4	HSP70, Dynein 1, cytoplasmic, heavy chain, HSPA1A, HSPA1B
1094	positive regulation of osteoclast differentiation	55	0.00541112	0.0255915	4	ALEX, G-protein alpha-s, GNAS1, GNAS3
1095	regulation of neuron death	607	0.00548873	0.0259349	16	HSP90, Ephrin-B receptors, BDNF, Peroxiredoxin, RACK1, CHL1, PRDX2, PRDX3, WFS1, TIGAR (C12orf5), eIF2S1, GABA-A receptor beta-2 subunit, RAS, TRIM2, Ephrin-B, APP-BP1
1096	ubiquitin-dependent ERAD pathway	88	0.00552756	0.0260945	5	HSP90, PSMC6, Endoplasmin, HSP70, WFS1
1097	regulation of cell migration	1244	0.00554447	0.0261242	27	MACF1, CD151, GSTs, Fibulin-3, Plasminogen, ICAM1, RACK1, Calcineurin A (catalytic), LAMA2, HSP70, Calcineurin A (alpha), CaMK II alpha, APPL, IBP, Aggrecan, APPL1, Plexin C1, Connexin 43, ITGA2, EBP50, RAS, MAPRE2(RP1), Sphingomyelinase, Dystroglycan, PECAM1, MCAM, Thy-1
1098	plasma membrane raft organization	9	0.00555909	0.0261242	2	Pacsin 2, Pacsin
1099	regulation of connective tissue replacement	9	0.00555909	0.0261242	2	Calcineurin A (catalytic), Calcineurin A (alpha)
1100	positive regulation of plasminogen activation	9	0.00555909	0.0261242	2	Melanotransferrin, Tetranectin
1101	cellular detoxification of aldehyde	9	0.00555909	0.0261242	2	Aldose reductase, ADHX
1102	negative regulation of canonical Wnt signaling pathway	253	0.00558624	0.0262219	9	PSMC6, PSMD10 (Gankyrin), IBP6, PSMA6, IBP, PSMD12, PSME1, EBP50, LKB1
1103	response to decreased oxygen levels	663	0.00559001	0.0262219	17	HSP90, PSMC6, PSMD10 (Gankyrin), Endoplasmin, Catalase, BDNF, PSMA6, ICAM1, Fatty acid-binding protein, Glycogen phosphorylase, IBP, TIGAR (C12orf5), PSMD12, PSME1, ITGA2, HXK1, PYGM
1104	monocarboxylic acid metabolic process	720	0.00570342	0.0267296	18	GSTs, GSTM1, Fatty acid-binding protein, PYC, GSTM2, AKR1C3, PDH beta, Glyoxalase II, PGHD, PON1, PON2, ACOX2, ECH1, HXK1, CRABP1, AATM, VDAC 1, ETFB
1105	cellular response to alcohol	209	0.00573856	0.0268456	8	PP2A cat (alpha), AKR1C3, ALEX, PP2A catalytic, G-protein alpha-s, GNAS1, GNAS3, Dystroglycan
1106	response to heat	209	0.00573856	0.0268456	8	HSP90, HSP70, RKIP, eIF2S1, HSPA1A, 14-3-3 epsilon, HSPA1B, 14-3-3
1107	signal transduction by protein phosphorylation	556	0.00575304	0.0268891	15	PSMC6, PSMD10 (Gankyrin), N-Ras, E2N(UBC13), Alpha-fodrin, PSMA6, RKIP, PSMD12, PSME1, NCAM1, ErbB2, SKP1, 14-3-3 epsilon, RAS, 14-3-3
1108	regulation of endocrine process	89	0.00579652	0.0270678	5	ALEX, G-protein alpha-s, Connexin 43, GNAS1, GNAS3
1109	positive regulation of calcium ion transport	210	0.00590134	0.0275325	8	GSTO1, GSTs, GSTM1, GSTM2, HSP70, CaMK II alpha, WFS1, Thy-1
1110	regulation of hemopoiesis	779	0.00591091	0.0275523	19	HSP90, PSMC6, PSMD10 (Gankyrin), Peroxiredoxin, PSMA6, CD44, ALEX, PRDX2, HSP70, PNPH, PSMD12, PSME1, G-protein alpha-s, HSPA1A, ErbB2, GNAS1, HSPA1B, GNAS3, WDR61
1111	glycogen catabolic process	29	0.00596088	0.0277103	3	PYGB, Glycogen phosphorylase, PYGM
1112	regulation of Rac protein signal transduction	29	0.00596088	0.0277103	3	RAS, NECL4, Dynamin
1113	response to oxygen radical	29	0.00596088	0.0277103	3	Peroxiredoxin, PRDX2, PRDX1
1114	positive regulation of calcium ion transmembrane transport	127	0.00600072	0.0278455	6	GSTO1, GSTs, GSTM1, GSTM2, HSP70, Thy-1
1115	dicarboxylic acid metabolic process	127	0.00600072	0.0278455	6	PYC, MDH1, ATIC, SDHB, DHE3, AATM
1116	negative regulation of neurogenesis	506	0.0060703	0.0281377	14	Ephrin-B3, Ephrin-B receptors, Fibulin-3, BDNF, Calcineurin A (catalytic), GARNL4, Calcineurin A (alpha), Ephrin-B receptor 2, APPL, UBE3A (E6-AP), Ephrin-B, Thy-1, 14-3-3, Dynamin
1117	cerebellar cortex development	90	0.00607456	0.0281377	5	Neurexin 1-beta, Neurexin beta, HSP70, Neurexin alpha, Neurexin 1-alpha
1118	extracellular structure organization	560	0.00613077	0.0283726	15	PRDX4, Peroxiredoxin, Plasminogen, ICAM1, CD44, LAMA2, Fibrinogen beta, Lumican, Aggrecan, SPOCK2, ITGA2, Sphingomyelinase, Dystroglycan, PECAM1, LAMG1
1119	cerebellar cortex morphogenesis	57	0.00614355	0.0284064	4	Neurexin 1-beta, Neurexin beta, Neurexin alpha, Neurexin 1-alpha
1120	positive regulation of cation channel activity	128	0.00622979	0.0287794	6	Ephrin-B receptors, GSTO1, GSTs, GSTM1, GSTM2, Ephrin-B receptor 2
1121	regulation of phosphoprotein phosphatase activity	169	0.00629325	0.0290466	7	PP2A cat (alpha), HSP90, Endoplasmin, PPP1R11, IBP, PP2A catalytic, DARPP-32
1122	peroxisome organization	91	0.00636185	0.0293371	5	Catalase, GSTs, ACOX2, ECH1, PEX19
1123	regulation of cell cycle process	1077	0.00639808	0.0294779	24	HSP90, PSMC6, PSMD10 (Gankyrin), BIN1 (Amphiphysin II), Tubulin beta, PSMA6, DYNC1LI, RING1, HSP70, RKIP, NA14, PSMD12, PSME1, Dynein 1, cytoplasmic, heavy chain, HSPA1A, SKP1, 14-3-3 epsilon, ANP32B (april), HSPA1B, PMCA4, Sphingomyelinase, TOPAZ1, APP-BP1, 14-3-3
1124	regulation of vasoconstriction	129	0.00646515	0.0297604	6	ICAM1, HSP70, Fibrinogen beta, HSPA1A, Connexin 43, HSPA1B
1125	localization within membrane	170	0.00649351	0.0298569	7	Neurexin 1-beta, Neurexin beta, Neurexin alpha, NA14, CaMK II alpha, Neurexin 1-alpha, Thy-1
1126	lipid catabolic process	406	0.00651113	0.0298569	12	GSTs, Fatty acid-binding protein, Acid sphingomyelinase, AKR1C3, B-FABP, ACOX2, Aldose reductase, ECH1, Sphingomyelinase, CRABP1, 14-3-3, ETFB
1127	negative regulation of neuron differentiation	406	0.00651113	0.0298569	12	Ephrin-B3, Ephrin-B receptors, Fibulin-3, Calcineurin A (catalytic), GARNL4, Calcineurin A (alpha), Ephrin-B receptor 2, UBE3A (E6-AP), Ephrin-B, Thy-1, 14-3-3, Dynamin
1128	protein localization to postsynaptic membrane	58	0.00653327	0.0298569	4	LGI1, CaMK II alpha, ADAM22, NPTX1
1129	positive regulation of phosphatase activity	58	0.00653327	0.0298569	4	PP2A cat (alpha), HSP90, PP2A catalytic, ITGA2
1130	regulation of cofactor metabolic process	58	0.00653327	0.0298569	4	GSTs, Peroxiredoxin, PRDX2, PDPR
1131	positive regulation of organelle organization	902	0.00653935	0.0298569	21	BIN1 (Amphiphysin II), Ankyrin 1, E2N(UBC13), CYFP subunit, ICAM1, ARPC5, Calcineurin A (catalytic), HSP70, RKIP, ATL3, ARPC1A, ARPC1, Dynein 1, cytoplasmic, heavy chain, HSPA1A, 14-3-3 epsilon, RAS, HSPA1B, WDR61, Sphingomyelinase, TCP1-alpha, 14-3-3
1132	locomotory behavior	356	0.00655939	0.0298569	11	Ephrin-B3, LSAMP, CNP1, CHL1, Calcineurin A (catalytic), ADAM22, Dynamin-1, Calcineurin A (beta), DARPP-32, Ephrin-B, Dynamin
1133	glucan catabolic process	30	0.00656114	0.0298569	3	PYGB, Glycogen phosphorylase, PYGM
1134	Arp2/3 complex-mediated actin nucleation	30	0.00656114	0.0298569	3	ARPC5, ARPC1A, ARPC1
1135	positive regulation of cardiac muscle cell apoptotic process	30	0.00656114	0.0298569	3	CaMK II alpha, IBP, TIGAR (C12orf5)
1136	negative regulation of transcription from RNA polymerase II promoter in response to stress	30	0.00656114	0.0298569	3	HSP70, HSPA1A, HSPA1B
1137	negative regulation of myeloid cell apoptotic process	30	0.00656114	0.0298569	3	HSP70, HSPA1A, HSPA1B
1138	transport along microtubule	214	0.00658788	0.0299523	8	KLC2, AP3M2, Kinesin light chain, HSP70, NA14, MAP6, AP-3 mu subunits, Dynein 1, cytoplasmic, heavy chain
1139	positive regulation of actin filament polymerization	130	0.00670691	0.0304399	6	BIN1 (Amphiphysin II), CYFP subunit, ICAM1, ARPC5, ARPC1A, ARPC1
1140	multi-organism behavior	130	0.00670691	0.0304399	6	Neurexin 1-beta, Neurexin beta, Calcineurin A (catalytic), Neurexin alpha, Neurexin 1-alpha, Calcineurin A (beta)
1141	positive regulation of catecholamine metabolic process	10	0.00689027	0.0310272	2	MAOB, MAO
1142	positive regulation of dopamine metabolic process	10	0.00689027	0.0310272	2	MAOB, MAO
1143	negative regulation of serotonin secretion	10	0.00689027	0.0310272	2	MAOB, MAO
1144	outer mitochondrial membrane organization	10	0.00689027	0.0310272	2	HSP90, HSP70
1145	locomotion involved in locomotory behavior	10	0.00689027	0.0310272	2	Calcineurin A (catalytic), Calcineurin A (beta)
1146	synaptic vesicle budding from presynaptic endocytic zone membrane	10	0.00689027	0.0310272	2	Dynamin-1, Dynamin
1147	regulation of acetyl-CoA biosynthetic process from pyruvate	10	0.00689027	0.0310272	2	GSTs, PDPR
1148	regulation of pigment cell differentiation	10	0.00689027	0.0310272	2	G-protein alpha-11, G-protein alpha-q/11
1149	positive regulation of apoptotic cell clearance	10	0.00689027	0.0310272	2	C4A protein, C4
1150	'de novo' posttranslational protein folding	59	0.00693904	0.0312197	4	HSP70, UGCGL1, HSPA1A, HSPA1B
1151	response to bronchodilator	131	0.00695516	0.031265	6	ICAM1, Calcineurin A (catalytic), Calcineurin A (alpha), Calcineurin A (beta), DARPP-32, Dynamin
1152	negative regulation of macromolecule metabolic process	3705	0.00713124	0.0320287	64	PP2A cat (alpha), HSP90, PSMD10 (Gankyrin), BIN1 (Amphiphysin II), PBXIP1, AEBP1, Ephrin-B receptors, Neurexin 1-beta, A1M, GSTs, C4A protein, Peroxiredoxin, Neurexin beta, CD44, C4, PM/SCL-75, DIS3L2, Fatty acid-binding protein, PNPase(old-35), PYC, RACK1, Acid sphingomyelinase, Calcineurin A (catalytic), RING1, HSP70, Neurexin alpha, RKIP, Calcineurin A (alpha), RPS5, PRDX3, QM, PPP1R11, WFS1, …
1153	ribose phosphate biosynthetic process	217	0.00714125	0.0320458	8	ATP5H, PAICS, ATIC, PDH beta, Glycogen phosphorylase, PNPH, NDPK C, GMPS
1154	regulation of protein ubiquitination	311	0.00716166	0.0320694	10	HSP90, PSMD10 (Gankyrin), E2N(UBC13), HSP70, WFS1, UBE3A (E6-AP), HSPA1A, FANCM, HSPA1B, APG5
1155	purine nucleoside biosynthetic process	31	0.00719609	0.0320694	3	PNPH, NDPK C, GMPS
1156	regulation of cardiac muscle contraction by regulation of the release of sequestered calcium ion	31	0.00719609	0.0320694	3	GSTO1, GSTs, GSTM2
1157	regulation of mitotic spindle assembly	31	0.00719609	0.0320694	3	HSP70, HSPA1A, HSPA1B
1158	positive regulation of striated muscle cell apoptotic process	31	0.00719609	0.0320694	3	CaMK II alpha, IBP, TIGAR (C12orf5)
1159	linoleic acid metabolic process	31	0.00719609	0.0320694	3	GSTs, GSTM1, GSTM2
1160	cellular response to pH	31	0.00719609	0.0320694	3	G-protein alpha-11, Connexin 43, G-protein alpha-q/11
1161	purine ribonucleoside biosynthetic process	31	0.00719609	0.0320694	3	PNPH, NDPK C, GMPS
1162	positive regulation of nervous system process	132	0.00720999	0.0320761	6	Neurexin 1-beta, Neurexin beta, Neurexin alpha, Neurexin 1-alpha, ITGA2, Dystroglycan
1163	regulation of cell junction assembly	132	0.00720999	0.0320761	6	MACF1, RAP-1A, Connexin 43, Rap1, Nephrocystin, Thy-1
1164	negative regulation of axonogenesis	94	0.00728075	0.0323631	5	Ephrin-B3, Ephrin-B receptors, Ephrin-B receptor 2, Ephrin-B, Thy-1
1165	response to prostaglandin E	60	0.00736112	0.0326922	4	ALEX, G-protein alpha-s, GNAS1, GNAS3
1166	activation of immune response	971	0.00738333	0.0327627	22	HSP90, PSMC6, PSMD10 (Gankyrin), Endoplasmin, N-Ras, E2N(UBC13), C4A protein, PSMA6, CYFP subunit, C4, ARPC5, Fibrinogen beta, PSMD12, PSME1, ARPC1A, BTN3A2, ARPC1, CYFIP2, SKP1, RAS, LKB1, Thy-1
1167	cell maturation	265	0.00748077	0.0331667	9	Neurexin 1-beta, Tubulin beta, Neurexin beta, Neurexin alpha, RKIP, MTCH1, Neurexin 1-alpha, Connexin 43, G-protein alpha-q/11
1168	system process	3370	0.00752338	0.033327	59	HSP90, Amphiphysin I, Ephrin-B receptors, Neurexin 1-beta, GSTs, Fibulin-3, BDNF, GSTM1, Neurexin beta, MPP2, CYFP subunit, ICAM1, Fatty acid-binding protein, ALDR, GSTM2, AKR1C3, ALEX, CHL1, Calcineurin A (catalytic), HSP70, SLC17A7, Fimbrin, Neurexin alpha, Aquaporin 5, Calcineurin A (alpha), WFS1, B-FABP, Ephrin-B receptor 2, DHE3, Fibrinogen beta, Lumican, PON1, SDFR1, NCAM1, Neurexin 1-alpha…
1169	glycosyl compound metabolic process	175	0.00756671	0.0334903	7	ALDR, AKR1C3, ATIC, PNPH, Aldose reductase, NDPK C, GMPS
1170	multicellular organismal water homeostasis	95	0.00760657	0.033638	5	ALDR, WFS1, G-protein alpha-s, Aldose reductase, 14-3-3
1171	actin filament-based process	799	0.00765556	0.0338092	19	HSP90, Endoplasmin, MRCKalpha, p164-RhoGEF, Alpha-fodrin, ARPC5, CAPZA, Fimbrin, ARPC1A, Pacsin 2, ARPC1, Connexin 43, Pacsin, MRCK, EBP50, RAS, Filamin B (TABP), Nephrocystin, CAPZA1
1172	regulation of cell killing	266	0.00765836	0.0338092	9	HSP90, TSLC1, ICAM1, Calcineurin A (catalytic), HSP70, PNPH, HSPA1A, Calcineurin A (beta), HSPA1B
1173	regulation of cell population proliferation	2562	0.00766776	0.0338218	47	EIF5A2, Ephrin-B receptors, PRDX4, N-Ras, GSTs, Fibulin-3, BDNF, IBP6, Peroxiredoxin, Plasminogen, Melanotransferrin, CD44, EMAPII, DIS3L2, Fatty acid-binding protein, ALDR, AKR1C3, ALEX, HSP70, WDR77, PRDX3, B-FABP, APPL, IBP, PNPH, PGHD, NCAM1, G-protein alpha-s, HSPA1A, ErbB2, Connexin 43, Aldose reductase, GNAS1, ITGA2, ANP32B (april), EBP50, RAS, HSPA1B, GNAS3, LKB1, Sphingomyelinase, G-prot…
1174	ossification	415	0.00768711	0.0338495	12	Catalase, RACK1, ALEX, IBP, ES130 (p180), Aggrecan, G-protein alpha-s, Connexin 43, GNAS1, GNAS3, Sphingomyelinase, Tetranectin
1175	regulation of protein stability	415	0.00768711	0.0338495	12	HSP90, HSP70, NAPG, WFS1, SNAPs, HSPA1A, RAS, PEX19, HSPA1B, G-protein alpha-q/11, TCP1-alpha, DDI1
1176	cellular response to fatty acid	134	0.00773981	0.0340525	6	AKR1C3, ALEX, G-protein alpha-s, GNAS1, GNAS3, ALDH2
1177	cellular response to acetylcholine	61	0.00779978	0.0342581	4	G-protein alpha-11, LY6H, PMCA4, G-protein alpha-q/11
1178	response to acetylcholine	61	0.00779978	0.0342581	4	G-protein alpha-11, LY6H, PMCA4, G-protein alpha-q/11
1179	ammonium ion metabolic process	267	0.00783916	0.0342879	9	Fatty acid-binding protein, ALDR, Acid sphingomyelinase, AKR1C3, MAOB, PON1, Aldose reductase, Sphingomyelinase, MAO
1180	maintenance of synapse structure	32	0.0078662	0.0342879	3	MPP2, TSLC1, HSP70
1181	negative regulation of hydrogen peroxide-induced cell death	32	0.0078662	0.0342879	3	HSP90, RACK1, HSP70
1182	cellular polysaccharide catabolic process	32	0.0078662	0.0342879	3	PYGB, Glycogen phosphorylase, PYGM
1183	negative regulation of response to reactive oxygen species	32	0.0078662	0.0342879	3	HSP90, RACK1, HSP70
1184	regulation of skeletal muscle adaptation	32	0.0078662	0.0342879	3	Calcineurin A (catalytic), Calcineurin A (alpha), IBP
1185	lymph vessel development	32	0.0078662	0.0342879	3	Calcineurin A (catalytic), Calcineurin A (beta), Ephrin-B
1186	positive regulation of striated muscle contraction	32	0.0078662	0.0342879	3	HSP90, GSTO1, GSTs
1187	negative regulation of skeletal muscle tissue development	32	0.0078662	0.0342879	3	Ephrin-B receptors, N-Ras, RAS
1188	pyruvate metabolic process	96	0.00794241	0.0345909	5	PYC, PDH beta, Glyoxalase II, HXK1, VDAC 1
1189	regulation of small molecule metabolic process	688	0.00795036	0.0345965	17	PSMC6, PSMD10 (Gankyrin), EPM2AIP1, GSTs, PSMA6, Fatty acid-binding protein, AKR1C3, PDPR, APPL, IBP, TIGAR (C12orf5), PSMD12, PSME1, PMCA4, LKB1, Sphingomyelinase, GPD1
1190	positive regulation of establishment of protein localization	746	0.00808928	0.0351714	18	hnRNP M, NTF2, TSLC1, RACK1, Calcineurin A (catalytic), HSP70, DHE3, Fibrinogen beta, ErbB2, Connexin 43, 14-3-3 epsilon, ANP32B (april), VILIP1, HXK1, RAS, Calcineurin A (beta), TCP1-alpha, 14-3-3
1191	regulation of proteolysis involved in cellular protein catabolic process	317	0.00813643	0.0353467	10	HSP90, PSMC6, PSMD10 (Gankyrin), RACK1, HSP70, PSME1, UBE3A (E6-AP), HSP90AB2P, HSPA1A, HSPA1B
1192	positive regulation of protein transport	691	0.00828074	0.0358552	17	hnRNP M, NTF2, TSLC1, RACK1, Calcineurin A (catalytic), HSP70, DHE3, Fibrinogen beta, ErbB2, Connexin 43, 14-3-3 epsilon, ANP32B (april), VILIP1, HXK1, RAS, Calcineurin A (beta), 14-3-3
1193	adiponectin-activated signaling pathway	11	0.0083505	0.0358552	2	APPL, APPL1
1194	response to nitrosative stress	11	0.0083505	0.0358552	2	ADHX, APG5
1195	polyadenylation-dependent RNA catabolic process	11	0.0083505	0.0358552	2	PM/SCL-75, PNPase(old-35)
1196	endosomal vesicle fusion	11	0.0083505	0.0358552	2	VPS8, ANKFY1
1197	nuclear-transcribed mRNA catabolic process, exonucleolytic, 3'-5'	11	0.0083505	0.0358552	2	PM/SCL-75, DIS3L2
1198	neuronal signal transduction	11	0.0083505	0.0358552	2	Neurexin 1-beta, Neurexin beta
1199	positive regulation of artery morphogenesis	11	0.0083505	0.0358552	2	Ephrin-B receptors, Ephrin-B
1200	metanephric collecting duct development	11	0.0083505	0.0358552	2	ALDR, Aldose reductase
1201	regulation of heart rate by chemical signal	11	0.0083505	0.0358552	2	14-3-3 epsilon, 14-3-3
1202	regulation of smooth muscle cell chemotaxis	11	0.0083505	0.0358552	2	GSTs, Connexin 43
1203	positive regulation of secondary metabolite biosynthetic process	11	0.0083505	0.0358552	2	APPL, APPL1
1204	polyprenol metabolic process	11	0.0083505	0.0358552	2	AKR1C3, Aldose reductase
1205	regulation of acyl-CoA biosynthetic process	11	0.0083505	0.0358552	2	GSTs, PDPR
1206	Fc-epsilon receptor signaling pathway	270	0.00840111	0.0360426	9	PSMC6, PSMD10 (Gankyrin), PSMA6, Calcineurin A (catalytic), Calcineurin A (alpha), PSMD12, PSME1, SKP1, Calcineurin A (beta)
1207	circulatory system development	1410	0.00845104	0.0362268	29	PP2A cat (alpha), Ephrin-B receptors, G-protein alpha-11, Neurexin 1-beta, Neurexin beta, Plasminogen, CD44, EMAPII, Calcineurin A (catalytic), Neurexin alpha, Ephrin-B receptor 2, PP2A catalytic, Aggrecan, RNF213, Neurexin 1-alpha, ErbB2, Connexin 43, ANP32B (april), Calcineurin A (beta), Dynein, axonemal, heavy chains, LKB1, Dystroglycan, G-protein alpha-q/11, PECAM1, Ephrin-B, APG5, MCAM, Thy-…
1208	regulation of small GTPase mediated signal transduction	473	0.00847383	0.0362944	13	Ephrin-B receptors, MRCKalpha, p164-RhoGEF, PP2A cat (beta), GARNL4, Ephrin-B receptor 2, PP2A catalytic, ErbB2, MRCK, RAS, MAPRE2(RP1), NECL4, Dynamin
1209	positive regulation of cellular catabolic process	527	0.00852601	0.0364876	14	HSP90, PSMC6, PSMD10 (Gankyrin), Fatty acid-binding protein, PNPase(old-35), RACK1, HSP70, IBP, HSPA1A, Pacsin, HSPA1B, LKB1, APG5, GPD1
1210	muscle cell cellular homeostasis	33	0.0085719	0.0366016	3	Plasminogen, Calcineurin A (catalytic), Calcineurin A (beta)
1211	ribonucleoside biosynthetic process	33	0.0085719	0.0366016	3	PNPH, NDPK C, GMPS
1212	endothelium development	137	0.00858633	0.0366016	6	GSTs, ICAM1, RAP-1A, Connexin 43, Rap1, PECAM1
1213	respiratory electron transport chain	137	0.00858633	0.0366016	6	BDNF, SDHB, NDUFB7, NDUFA2, GPD1, ETFB
1214	spermatid differentiation	271	0.00859507	0.0366016	9	CAPZA, HSP70, RKIP, Dynein 1, cytoplasmic, heavy chain, Dynein, axonemal, heavy chains, LKB1, Nephrocystin, TCP1-alpha, TOPAZ1
1215	regulation of proteasomal protein catabolic process	271	0.00859507	0.0366016	9	HSP90, PSMC6, PSMD10 (Gankyrin), RACK1, HSP70, PSME1, HSP90AB2P, HSPA1A, HSPA1B
1216	organic hydroxy compound metabolic process	638	0.00864932	0.0368023	16	Catalase, ALDR, Acid sphingomyelinase, AKR1C3, MAOB, Glyoxalase II, PON1, ACOX2, Aldose reductase, ADHX, DHPR, ALDH2, Sphingomyelinase, PNPO, MAO, GPD1
1217	calcium-dependent cell-cell adhesion via plasma membrane cell adhesion molecules	63	0.00872785	0.0370147	4	Neurexin 1-beta, Neurexin beta, Neurexin alpha, Neurexin 1-alpha
1218	negative regulation of T cell differentiation	63	0.00872785	0.0370147	4	Peroxiredoxin, CD44, PRDX2, ErbB2
1219	synaptic vesicle transport	63	0.00872785	0.0370147	4	AP3M2, AP-3 mu subunits, Dynamin-1, Dynamin
1220	'de novo' protein folding	63	0.00872785	0.0370147	4	HSP70, UGCGL1, HSPA1A, HSPA1B
1221	immune response-activating signal transduction	868	0.00875432	0.0370965	20	HSP90, PSMC6, PSMD10 (Gankyrin), Endoplasmin, N-Ras, E2N(UBC13), PSMA6, CYFP subunit, ARPC5, Fibrinogen beta, PSMD12, PSME1, ARPC1A, BTN3A2, ARPC1, CYFIP2, SKP1, RAS, LKB1, Thy-1
1222	regulation of neurotransmitter secretion	225	0.00878856	0.0371576	8	Neurexin beta, RAP-1A, Neurexin alpha, CaMK II alpha, SNAPs, Rap1, LOC643752, SYP
1223	regulation of nervous system process	272	0.00879242	0.0371576	9	Neurexin 1-beta, Neurexin beta, Fatty acid-binding protein, Neurexin alpha, NCAM1, Neurexin 1-alpha, ITGA2, Dystroglycan, NPTX1
1224	establishment or maintenance of cell polarity	272	0.00879242	0.0371576	9	HSP90, MACF1, Ephrin-B receptors, Ankyrin 1, ARPC5, Connexin 43, MRCK, EBP50, LKB1
1225	cellular amino acid metabolic process	371	0.00879746	0.0371576	11	PRDX4, GSTs, Peroxiredoxin, EMAPII, SCLY, APIP, PDPR, DHE3, GMPS, DHPR, AATM
1226	cellular response to tumor necrosis factor	372	0.00896538	0.0378359	11	PSMC6, PSMD10 (Gankyrin), BDNF, PSMA6, ICAM1, Fatty acid-binding protein, PSMD12, PSME1, ADAM-TS13, Sphingomyelinase, GPD1
1227	regulation of actin filament organization	373	0.00913576	0.0385236	11	BIN1 (Amphiphysin II), Alpha-fodrin, CYFP subunit, ICAM1, CoactosinLP, ARPC5, CAPZA, ARPC1A, ARPC1, PECAM1, CAPZA1
1228	response to pH	64	0.00921775	0.0388061	4	G-protein alpha-11, Aggrecan, Connexin 43, G-protein alpha-q/11
1229	skeletal muscle tissue regeneration	64	0.00921775	0.0388061	4	Calcineurin A (catalytic), Calcineurin A (alpha), Connexin 43, Dystroglycan
1230	production of molecular mediator involved in inflammatory response	34	0.00931357	0.039114	3	Peroxiredoxin, PRDX2, 14-3-3
1231	positive regulation of protein export from nucleus	34	0.00931357	0.039114	3	14-3-3 epsilon, ANP32B (april), 14-3-3
1232	response to potassium ion	34	0.00931357	0.039114	3	BDNF, ADAM-TS13, NPTX1
1233	negative regulation of cell development	590	0.00964435	0.0404442	15	Ephrin-B3, Ephrin-B receptors, Fibulin-3, BDNF, Melanotransferrin, Calcineurin A (catalytic), GARNL4, Calcineurin A (alpha), Ephrin-B receptor 2, APPL, UBE3A (E6-AP), Ephrin-B, Thy-1, 14-3-3, Dynamin
1234	negative regulation of nervous system development	535	0.00964595	0.0404442	14	Ephrin-B3, Ephrin-B receptors, Fibulin-3, BDNF, Calcineurin A (catalytic), GARNL4, Calcineurin A (alpha), Ephrin-B receptor 2, APPL, UBE3A (E6-AP), Ephrin-B, Thy-1, 14-3-3, Dynamin
1235	response to interleukin-1	376	0.00966198	0.0404786	11	PSMC6, PSMD10 (Gankyrin), E2N(UBC13), PSMA6, ICAM1, HSP70, Fibrinogen beta, PSMD12, PSME1, SKP1, Sphingomyelinase
1236	positive regulation of excitatory postsynaptic potential	65	0.00972523	0.0406121	4	Neurexin 1-beta, Neurexin beta, Neurexin alpha, Neurexin 1-alpha
1237	hindlimb morphogenesis	65	0.00972523	0.0406121	4	ALEX, G-protein alpha-s, GNAS1, GNAS3
1238	histone ubiquitination	65	0.00972523	0.0406121	4	E2N(UBC13), RING1, SCML2, SKP1
1239	positive regulation of synaptic transmission, glutamatergic	65	0.00972523	0.0406121	4	Neurexin 1-beta, Neurexin beta, Neurexin alpha, Neurexin 1-alpha
1240	negative regulation of striated muscle tissue development	101	0.00977695	0.0407623	5	Ephrin-B receptors, N-Ras, BDNF, Connexin 43, RAS
1241	positive regulation of calcium ion transport into cytosol	101	0.00977695	0.0407623	5	GSTO1, GSTs, GSTM1, GSTM2, Thy-1
1242	coenzyme metabolic process	326	0.00978639	0.0407687	10	GSTO1, GSTs, PYC, ATIC, PDH beta, APIP, PNPH, NADK2, DHPR, PNPO
1243	regulation of release of sequestered calcium ion into cytosol	141	0.00981568	0.0408579	6	GSTO1, GSTs, GSTM1, GSTM2, APG5, Thy-1
1244	optic nerve morphogenesis	12	0.00993629	0.0410954	2	Ephrin-B receptors, Ephrin-B receptor 2
1245	positive regulation of miRNA metabolic process	12	0.00993629	0.0410954	2	PNPase(old-35), RAS
1246	IMP biosynthetic process	12	0.00993629	0.0410954	2	PAICS, ATIC
1247	postsynaptic neurotransmitter receptor internalization	12	0.00993629	0.0410954	2	Dynamin-1, Dynamin
1248	postsynaptic endocytosis	12	0.00993629	0.0410954	2	Dynamin-1, Dynamin
1249	negative regulation of chromatin binding	12	0.00993629	0.0410954	2	Calcineurin A (catalytic), Calcineurin A (alpha)
1250	positive regulation of gastrulation	12	0.00993629	0.0410954	2	RACK1, Connexin 43
1251	negative regulation of dendritic spine morphogenesis	12	0.00993629	0.0410954	2	UBE3A (E6-AP), Dynamin
1252	polysaccharide catabolic process	35	0.0100916	0.0417043	3	PYGB, Glycogen phosphorylase, PYGM
1253	regulation of protein import	102	0.0101759	0.0420194	5	PP2A cat (alpha), hnRNP M, NTF2, HSP70, PP2A catalytic
1254	proteolysis	1685	0.0102433	0.0422639	33	HGFA, HSP90, PSMC6, PSMD10 (Gankyrin), AEBP1, Endoplasmin, E2N(UBC13), PSMA6, CYFP subunit, Plasminogen, ZNF294, PP2A cat (beta), Aminopeptidase P1, UBR4, HSP70, PPP1R11, WFS1, Fibrinogen beta, ADAM22, PSMD12, PP2A catalytic, PSME1, Aggrecan, RNF213, UBE3A (E6-AP), CYFIP2, UGCGL1, SKP1, ADAM-TS13, TRIM2, Dystroglycan, DDI1, Dnpep
1255	regulation of regulated secretory pathway	329	0.0103896	0.0428332	10	Neurexin beta, RAP-1A, Calcineurin A (catalytic), Neurexin alpha, Calcineurin A (alpha), CaMK II alpha, SNAPs, Rap1, LOC643752, SYP
1256	regulation of leukocyte mediated cytotoxicity	232	0.0104498	0.043047	8	TSLC1, ICAM1, Calcineurin A (catalytic), HSP70, PNPH, HSPA1A, Calcineurin A (beta), HSPA1B
1257	nerve development	143	0.0104752	0.0431173	6	Ephrin-B receptors, BDNF, Ephrin-B receptor 2, GABA-A receptor beta-2 subunit, Dystroglycan, NPTX1
1258	urogenital system development	541	0.0105595	0.04343	14	Ephrin-B receptors, Catalase, GSTs, BDNF, CD44, ALDR, HSP70, WDR77, WFS1, Ephrin-B receptor 2, UBE3A (E6-AP), Aldose reductase, PECAM1, Ephrin-B
1259	negative regulation of muscle organ development	103	0.010586	0.0434352	5	Ephrin-B receptors, N-Ras, BDNF, Connexin 43, RAS
1260	water-soluble vitamin metabolic process	103	0.010586	0.0434352	5	GSTO1, GSTs, PYC, ATIC, PNPO
1261	anaphase-promoting complex-dependent catabolic process	103	0.010586	0.0434352	5	PSMC6, PSMD10 (Gankyrin), PSMA6, PSMD12, PSME1
1262	positive regulation of ERK1 and ERK2 cascade	382	0.0107843	0.0442139	11	Neurexin 1-beta, Neurexin beta, ICAM1, CD44, RAP-1A, Neurexin alpha, Fibrinogen beta, SDFR1, Neurexin 1-alpha, Rap1, RAS
1263	reproductive process	2480	0.0108969	0.0445023	45	PP2A cat (alpha), HSP90, EIF5A2, PRDX4, A1M, GSTs, Peroxiredoxin, Tubulin beta, TSLC1, Plasminogen, ICAM1, CD44, ALDR, AKR1C3, CAPZA, HSP70, WDR77, RKIP, PRDX3, IBP, PP2A catalytic, Glyoxalase II, UBE3A (E6-AP), Dynein 1, cytoplasmic, heavy chain, ZFX, HSPA1A, ErbB2, Connexin 43, Aldose reductase, ITGA2, VDAC 2, FANCM, RAS, HSPA1B, GNAS3, Dynein, axonemal, heavy chains, PMCA4, LKB1, Nephrocystin,…
1264	postsynaptic modulation of chemical synaptic transmission	36	0.0109062	0.0445023	3	CYFP subunit, Calcineurin A (catalytic), Calcineurin A (alpha)
1265	regulation of endoplasmic reticulum unfolded protein response	36	0.0109062	0.0445023	3	RACK1, HSP70, WFS1
1266	ribonucleoside monophosphate biosynthetic process	36	0.0109062	0.0445023	3	PAICS, ATIC, GMPS
1267	neuron projection fasciculation	36	0.0109062	0.0445023	3	Ephrin-B receptors, Ephrin-B receptor 2, NCAM1
1268	axonal fasciculation	36	0.0109062	0.0445023	3	Ephrin-B receptors, Ephrin-B receptor 2, NCAM1
1269	negative regulation of neuron apoptotic process	282	0.0109599	0.0446862	9	HSP90, BDNF, Peroxiredoxin, CHL1, PRDX2, PRDX3, WFS1, GABA-A receptor beta-2 subunit, RAS
1270	excitatory postsynaptic potential	104	0.0110071	0.044808	5	BDNF, MPP2, Calcineurin A (catalytic), SLC17A7, Calcineurin A (alpha)
1271	retrograde vesicle-mediated transport, Golgi to endoplasmic reticulum	104	0.0110071	0.044808	5	KLC2, ATP9A, Kinesin light chain, SNAPs, COPB2
1272	lysosomal transport	145	0.0111655	0.0454169	6	BIN1 (Amphiphysin II), HSP70, AP-3 mu subunits, HSPA1A, ANKFY1, HSPA1B
1273	positive regulation of cell adhesion	714	0.0111963	0.0455063	17	HSP90, Ephrin-B3, Ephrin-B receptors, ICAM1, CD44, Calcineurin A (catalytic), Calcineurin A (alpha), IBP, PNPH, Fibrinogen beta, SPOCK2, ErbB2, ITGA2, Dystroglycan, Ephrin-B, Thy-1, Dynamin
1274	regulation of mRNA metabolic process	437	0.0112669	0.0457574	12	PSMC6, PSMD10 (Gankyrin), hnRNP M, PSMA6, PM/SCL-75, PNPase(old-35), HSP70, PSMD12, PSME1, HSPA1A, HSPA1B, 14-3-3
1275	reproduction	2486	0.0113439	0.0460342	45	PP2A cat (alpha), HSP90, EIF5A2, PRDX4, A1M, GSTs, Peroxiredoxin, Tubulin beta, TSLC1, Plasminogen, ICAM1, CD44, ALDR, AKR1C3, CAPZA, HSP70, WDR77, RKIP, PRDX3, IBP, PP2A catalytic, Glyoxalase II, UBE3A (E6-AP), Dynein 1, cytoplasmic, heavy chain, ZFX, HSPA1A, ErbB2, Connexin 43, Aldose reductase, ITGA2, VDAC 2, FANCM, RAS, HSPA1B, GNAS3, Dynein, axonemal, heavy chains, PMCA4, LKB1, Nephrocystin,…
1276	cellular modified amino acid metabolic process	284	0.0114377	0.0463782	9	PRDX4, GSTs, GSTM1, Peroxiredoxin, GSTM2, ATIC, APIP, Glyoxalase II, AATM
1277	response to oxygen levels	774	0.0114997	0.0465931	18	HSP90, PSMC6, PSMD10 (Gankyrin), Endoplasmin, Catalase, BDNF, PSMA6, ICAM1, Fatty acid-binding protein, Glycogen phosphorylase, IBP, TIGAR (C12orf5), PSMD12, PSME1, ITGA2, HXK1, ALDH2, PYGM
1278	response to axon injury	146	0.0115224	0.0465947	6	GSTs, CHL1, NCAM1, ErbB2, Neuromodulin, Dystroglycan
1279	regulation of protein catabolic process	547	0.0115396	0.0465947	14	PP2A cat (alpha), HSP90, PSMC6, PSMD10 (Gankyrin), RACK1, HSP70, PP2A catalytic, PSME1, UBE3A (E6-AP), HSP90AB2P, HSPA1A, Connexin 43, Pacsin, HSPA1B
1280	positive regulation of peptide hormone secretion	190	0.0115739	0.0465947	7	EMAPII, Calcineurin A (catalytic), DHE3, Fibrinogen beta, Connexin 43, VILIP1, Calcineurin A (beta)
1281	mammary gland involution	13	0.0116442	0.0465947	2	IBP, ErbB2
1282	mitotic nuclear envelope reassembly	13	0.0116442	0.0465947	2	PP2A cat (alpha), PP2A catalytic
1283	regulation of melanin biosynthetic process	13	0.0116442	0.0465947	2	APPL, APPL1
1284	L-ascorbic acid metabolic process	13	0.0116442	0.0465947	2	GSTO1, GSTs
1285	termination of signal transduction	13	0.0116442	0.0465947	2	Acid sphingomyelinase, Sphingomyelinase
1286	establishment of Golgi localization	13	0.0116442	0.0465947	2	EBP50, 14-3-3
1287	dopamine catabolic process	13	0.0116442	0.0465947	2	MAOB, MAO
1288	chaperone-mediated autophagy	13	0.0116442	0.0465947	2	HSP90, HSP70
1289	keratan sulfate catabolic process	13	0.0116442	0.0465947	2	Lumican, Aggrecan
1290	positive regulation of muscle adaptation	13	0.0116442	0.0465947	2	Calcineurin A (catalytic), Calcineurin A (alpha)
1291	regulation of artery morphogenesis	13	0.0116442	0.0465947	2	Ephrin-B receptors, Ephrin-B
1292	virion attachment to host cell	13	0.0116442	0.0465947	2	HSP90, ICAM1
1293	cellular response to gonadotropin-releasing hormone	13	0.0116442	0.0465947	2	AKR1C3, Rap1
1294	positive regulation of neurogenesis	834	0.0116997	0.0467805	19	BIN1 (Amphiphysin II), MACF1, Ephrin-B receptors, BDNF, Tubulin beta, CYFP subunit, RAP-1A, HSP70, MAP6, Ephrin-B receptor 2, SDFR1, Plexin C1, HSPA1A, Rap1, Tubulin beta 2B, Pacsin, HSPA1B, LKB1, Dystroglycan
1295	positive regulation of blood coagulation	37	0.0117578	0.0468323	3	Peroxiredoxin, Plasminogen, PRDX2
1296	positive regulation of hemostasis	37	0.0117578	0.0468323	3	Peroxiredoxin, Plasminogen, PRDX2
1297	negative regulation of cellular response to drug	37	0.0117578	0.0468323	3	HSP90, RACK1, HSP70
1298	histone H2A monoubiquitination	37	0.0117578	0.0468323	3	RING1, SCML2, SKP1
1299	regulation of nuclease activity	37	0.0117578	0.0468323	3	HSP70, HSPA1A, HSPA1B
1300	regulation of T cell mediated cytotoxicity	147	0.0118874	0.0473118	6	Calcineurin A (catalytic), HSP70, PNPH, HSPA1A, Calcineurin A (beta), HSPA1B
1301	cellular response to alkaloid	69	0.0119354	0.0473935	4	GSTs, GSTM1, ICAM1, GSTM2
1302	embryonic cranial skeleton morphogenesis	69	0.0119354	0.0473935	4	ALEX, G-protein alpha-s, GNAS1, GNAS3
1303	fatty acid beta-oxidation	69	0.0119354	0.0473935	4	Fatty acid-binding protein, ACOX2, ECH1, ETFB
1304	regulation of translation	495	0.0120458	0.0477954	13	HSP90, Gemin5, EIF5A2, CYFP subunit, ZNF294, RACK1, QM, IBP, NFAT-90, SRP9, eIF2S1, ErbB2, ITGA2
1305	protein modification by small protein conjugation	956	0.0121039	0.0479891	21	PSMC6, PSMD10 (Gankyrin), E2N(UBC13), PSMA6, ZNF294, RACK1, UBE2F, UBR4, RING1, PPP1R11, SCML2, PSMD12, PSME1, RNF213, UBE3A (E6-AP), SKP1, NIPA, WDR61, Dynein, axonemal, heavy chains, TRIM2, APP-BP1
1306	positive regulation of myeloid cell differentiation	192	0.0122055	0.0483177	7	ALEX, HSP70, G-protein alpha-s, HSPA1A, GNAS1, HSPA1B, GNAS3
1307	response to activity	192	0.0122055	0.0483177	7	Catalase, BDNF, HSP70, RKIP, NCAM1, ITGA2, AATM
1308	cAMP-mediated signaling	239	0.0123332	0.0486374	8	LEC2, ALEX, G-protein alpha-s, GNAS1, EBP50, GNAS3, BAI2, G-protein alpha-q/11
1309	vacuolar transport	193	0.0125304	0.0486374	7	BIN1 (Amphiphysin II), HSP70, AP-3 mu subunits, VPS13C, HSPA1A, ANKFY1, HSPA1B
1310	regulation of microtubule polymerization	70	0.0125341	0.0486374	4	Tubulin beta, HSP70, HSPA1A, HSPA1B
1311	Wnt signaling pathway, calcium modulating pathway	70	0.0125341	0.0486374	4	Calcineurin A (catalytic), Calcineurin A (alpha), CaMK II alpha, Calcineurin A (beta)
1312	positive regulation of cellular extravasation	38	0.0126467	0.0486374	3	ICAM1, PECAM1, Thy-1
1313	neurotrophin signaling pathway	38	0.0126467	0.0486374	3	BDNF, RAP-1A, Rap1
1314	negative regulation of oxidoreductase activity	38	0.0126467	0.0486374	3	GSTs, Peroxiredoxin, PMCA4
1315	regulation of response to alcohol	1	0.0128221	0.0486374	1	LANCL2
1316	cellular response to carcinoembryonic antigen	1	0.0128221	0.0486374	1	hnRNP M
1317	negative regulation of cellular amine catabolic process	1	0.0128221	0.0486374	1	PMCA4
1318	negative regulation of cellular amino acid biosynthetic process	1	0.0128221	0.0486374	1	PMCA4
1319	nerve maturation	1	0.0128221	0.0486374	1	Dystroglycan
1320	regulation of response to cell cycle checkpoint signaling	1	0.0128221	0.0486374	1	TIGAR (C12orf5)
1321	negative regulation of lipid binding	1	0.0128221	0.0486374	1	PEX19
1322	positive regulation of cellular response to alcohol	1	0.0128221	0.0486374	1	LANCL2
1323	deoxyinosine metabolic process	1	0.0128221	0.0486374	1	PNPH
1324	regulation of response to DNA damage checkpoint signaling	1	0.0128221	0.0486374	1	TIGAR (C12orf5)
1325	regulation of arginine catabolic process	1	0.0128221	0.0486374	1	PMCA4
1326	negative regulation of arginine catabolic process	1	0.0128221	0.0486374	1	PMCA4
1327	deoxyinosine catabolic process	1	0.0128221	0.0486374	1	PNPH
1328	response to L-cysteine	1	0.0128221	0.0486374	1	GMPS
1329	negative regulation of retinoic acid biosynthetic process	1	0.0128221	0.0486374	1	AKR1C3
1330	regulation of citrulline biosynthetic process	1	0.0128221	0.0486374	1	PMCA4
1331	regulation of lipid binding	1	0.0128221	0.0486374	1	PEX19
1332	sperm entry	1	0.0128221	0.0486374	1	UBE3A (E6-AP)
1333	mitochondrial mRNA 3'-end processing	1	0.0128221	0.0486374	1	PNPase(old-35)
1334	mitochondrial mRNA polyadenylation	1	0.0128221	0.0486374	1	PNPase(old-35)
1335	interaction with symbiont via secreted substance	1	0.0128221	0.0486374	1	Plasminogen
1336	regulation of parkin-mediated stimulation of mitophagy in response to mitochondrial depolarization	1	0.0128221	0.0486374	1	VPS13C
1337	vascular transport	1	0.0128221	0.0486374	1	Connexin 43
1338	deoxyguanosine metabolic process	1	0.0128221	0.0486374	1	PNPH
1339	spermatocyte division	1	0.0128221	0.0486374	1	TOPAZ1
1340	regulation of response to DNA integrity checkpoint signaling	1	0.0128221	0.0486374	1	TIGAR (C12orf5)
1341	renal phosphate ion absorption	1	0.0128221	0.0486374	1	EBP50
1342	regulation of abscisic acid-activated signaling pathway	1	0.0128221	0.0486374	1	LANCL2
1343	TCR signalosome assembly	1	0.0128221	0.0486374	1	LKB1
1344	negative regulation of citrulline biosynthetic process	1	0.0128221	0.0486374	1	PMCA4
1345	negative regulation of parkin-mediated stimulation of mitophagy in response to mitochondrial depolarization	1	0.0128221	0.0486374	1	VPS13C
1346	positive regulation of response to alcohol	1	0.0128221	0.0486374	1	LANCL2
1347	response to brassinosteroid	1	0.0128221	0.0486374	1	HXK1
1348	C21-steroid hormone catabolic process	1	0.0128221	0.0486374	1	AKR1C3
1349	replication fork reversal	1	0.0128221	0.0486374	1	DNA2
1350	inosine catabolic process	1	0.0128221	0.0486374	1	PNPH
1351	positive regulation of abscisic acid-activated signaling pathway	1	0.0128221	0.0486374	1	LANCL2
1352	deoxyguanosine catabolic process	1	0.0128221	0.0486374	1	PNPH
1353	selenocysteine catabolic process	1	0.0128221	0.0486374	1	SCLY
1354	negative regulation of the force of heart contraction	1	0.0128221	0.0486374	1	PMCA4
1355	progesterone catabolic process	1	0.0128221	0.0486374	1	AKR1C3
1356	milk ejection reflex	1	0.0128221	0.0486374	1	Connexin 43
1357	regulation of cellular response to alcohol	1	0.0128221	0.0486374	1	LANCL2
1358	retrograde trans-synaptic signaling by neuropeptide, modulating synaptic transmission	1	0.0128221	0.0486374	1	BDNF
1359	retrograde trans-synaptic signaling by neuropeptide	1	0.0128221	0.0486374	1	BDNF
1360	negative regulation of isoprenoid metabolic process	1	0.0128221	0.0486374	1	AKR1C3
1361	polyamine homeostasis	1	0.0128221	0.0486374	1	EIF5A2
1362	guanosine catabolic process	1	0.0128221	0.0486374	1	PNPH
1363	regulation of cellular amine catabolic process	1	0.0128221	0.0486374	1	PMCA4
1364	positive regulation of brain-derived neurotrophic factor receptor signaling pathway	1	0.0128221	0.0486374	1	BDNF
1365	cell cycle process	1395	0.0129748	0.0491805	28	DNA2, PP2A cat (alpha), HSP90, Tubulin beta, DYNC1LI, DIS3L2, PNPase(old-35), PAICS, C10orf119, Calcineurin A (catalytic), HSP70, NA14, Calcineurin A (alpha), CaMK II alpha, PP2A catalytic, Dynein 1, cytoplasmic, heavy chain, SKP1, 14-3-3 epsilon, Septin 11, FANCM, ANP32B (april), RAS, MAPRE2(RP1), LKB1, Sphingomyelinase, APP-BP1, 14-3-3, Dynamin
1366	negative regulation of blood circulation	71	0.0131516	0.0498144	4	BIN1 (Amphiphysin II), HSP70, HSPA1A, HSPA1B
1367	water homeostasis	109	0.0132851	0.0502672	5	ALDR, WFS1, G-protein alpha-s, Aldose reductase, 14-3-3
1368	forebrain development	670	0.0132906	0.0502672	16	Ephrin-B receptors, CNP1, Fatty acid-binding protein, ARPC5, HSP70, ATIC, RKIP, B-FABP, Ephrin-B receptor 2, NCAM1, 14-3-3 epsilon, RAS, Dynein, axonemal, heavy chains, PMCA4, G-protein alpha-q/11, 14-3-3
1369	positive regulation of cell development	965	0.0133217	0.0503235	21	BIN1 (Amphiphysin II), MACF1, Ephrin-B receptors, BDNF, Tubulin beta, CYFP subunit, RAP-1A, HSP70, MAP6, Ephrin-B receptor 2, Fibrinogen beta, SDFR1, Plexin C1, HSPA1A, Rap1, Tubulin beta 2B, Pacsin, HSPA1B, LKB1, Dystroglycan, Dynamin
1370	angiogenesis	502	0.013398	0.0503235	13	Ephrin-B receptors, Neurexin 1-beta, Neurexin beta, EMAPII, Neurexin alpha, Ephrin-B receptor 2, RNF213, Neurexin 1-alpha, Dystroglycan, PECAM1, Ephrin-B, MCAM, Thy-1
1371	cellular amino acid catabolic process	151	0.0134287	0.0503235	6	GSTs, SCLY, PDPR, DHE3, DHPR, AATM
1372	positive regulation of ceramide biosynthetic process	14	0.0134708	0.0503235	2	RACK1, Sphingomyelinase
1373	purine nucleobase biosynthetic process	14	0.0134708	0.0503235	2	PAICS, GMPS
1374	erythrose 4-phosphate/phosphoenolpyruvate family amino acid catabolic process	14	0.0134708	0.0503235	2	GSTs, DHPR
1375	respiratory burst involved in defense response	14	0.0134708	0.0503235	2	Peroxiredoxin, PRDX2
1376	L-phenylalanine catabolic process	14	0.0134708	0.0503235	2	GSTs, DHPR
1377	regulation of coenzyme metabolic process	14	0.0134708	0.0503235	2	GSTs, PDPR
1378	positive regulation of axon guidance	14	0.0134708	0.0503235	2	Tubulin beta, Tubulin beta 2B
1379	response to gonadotropin-releasing hormone	14	0.0134708	0.0503235	2	AKR1C3, Rap1
1380	cyclooxygenase pathway	14	0.0134708	0.0503235	2	AKR1C3, PGHD
1381	positive regulation of neurotrophin TRK receptor signaling pathway	14	0.0134708	0.0503235	2	CYFP subunit, CYFIP2
1382	ethanol oxidation	14	0.0134708	0.0503235	2	ADHX, ALDH2
1383	positive regulation of sphingolipid biosynthetic process	14	0.0134708	0.0503235	2	RACK1, Sphingomyelinase
1384	negative regulation of T cell mediated cytotoxicity	14	0.0134708	0.0503235	2	Calcineurin A (catalytic), Calcineurin A (beta)
1385	hypotonic response	14	0.0134708	0.0503235	2	Aquaporin 5, ITGA2
1386	positive regulation of phosphoprotein phosphatase activity	39	0.0135729	0.050559	3	PP2A cat (alpha), HSP90, PP2A catalytic
1387	clathrin-dependent endocytosis	39	0.0135729	0.050559	3	Calnexin, Dynamin-1, Dynamin
1388	regulation of cardiac muscle contraction by calcium ion signaling	39	0.0135729	0.050559	3	GSTO1, GSTs, GSTM2
1389	quinone metabolic process	39	0.0135729	0.050559	3	ALDR, AKR1C3, Aldose reductase
1390	response to temperature stimulus	343	0.013586	0.0505712	10	HSP90, Ephrin-B receptors, HSP70, RKIP, APPL, eIF2S1, HSPA1A, 14-3-3 epsilon, HSPA1B, 14-3-3
1391	response to molecule of bacterial origin	730	0.013666	0.0508323	17	hnRNP M, GSTs, C4A protein, Peroxiredoxin, CNP1, ICAM1, C4, PRDX2, MAOB, PRDX3, IBP, NCAM1, Connexin 43, ADHX, ADAM-TS13, ALDH2, MAO
1392	positive regulation of osteoblast differentiation	110	0.013776	0.0512048	5	ALEX, G-protein alpha-s, Connexin 43, GNAS1, GNAS3
1393	regulation of muscle tissue development	244	0.0138235	0.0513444	8	Ephrin-B receptors, N-Ras, BDNF, IBP, NCAM1, Connexin 43, RAS, Ephrin-B
1394	positive regulation of proteasomal protein catabolic process	152	0.0138349	0.0513498	6	PSMC6, PSMD10 (Gankyrin), RACK1, HSP70, HSPA1A, HSPA1B
1395	purine ribonucleotide biosynthetic process	197	0.0138928	0.0515278	7	ATP5H, PAICS, ATIC, PDH beta, PNPH, NDPK C, GMPS
1396	cellular response to environmental stimulus	561	0.0141028	0.0522317	14	G-protein alpha-11, ALDR, HSP70, Aquaporin 5, eIF2S1, p53BP1, Connexin 43, Aldose reductase, ITGA2, RAS, LKB1, Dystroglycan, G-protein alpha-q/11, Dynamin
1397	cellular response to abiotic stimulus	561	0.0141028	0.0522317	14	G-protein alpha-11, ALDR, HSP70, Aquaporin 5, eIF2S1, p53BP1, Connexin 43, Aldose reductase, ITGA2, RAS, LKB1, Dystroglycan, G-protein alpha-q/11, Dynamin
1398	maintenance of location in cell	153	0.0142495	0.0527375	6	HSP70, VPS13C, SKP1, HXK1, Filamin B (TABP), Dystroglycan
1399	liver development	346	0.0143577	0.0530997	10	TSLC1, PNPase(old-35), RAP-1A, QM, ErbB2, ITGA2, Rap1, RAS, DHPR, ALDH2
1400	catechol-containing compound metabolic process	73	0.0144441	0.0533051	4	ALDR, MAOB, Aldose reductase, MAO
1401	catecholamine metabolic process	73	0.0144441	0.0533051	4	ALDR, MAOB, Aldose reductase, MAO
1402	cell-substrate junction assembly	73	0.0144441	0.0533051	4	CD151, ITGA2, LAMG1, Thy-1
1403	myelination in peripheral nervous system	40	0.0145369	0.0534948	3	LAMA2, ADAM22, Dystroglycan
1404	pyridine-containing compound biosynthetic process	40	0.0145369	0.0534948	3	PNPH, NADK2, PNPO
1405	regulation of heterotypic cell-cell adhesion	40	0.0145369	0.0534948	3	CD44, Fibrinogen beta, Thy-1
1406	peripheral nervous system axon ensheathment	40	0.0145369	0.0534948	3	LAMA2, ADAM22, Dystroglycan
1407	regulation of multi-organism process	1220	0.0146092	0.0537228	25	HSP90, PSMC6, PSMD10 (Gankyrin), Endoplasmin, PRDX4, N-Ras, E2N(UBC13), Peroxiredoxin, PSMA6, TSLC1, PYC, PRDX2, HSP70, APPL, NFAT-90, Fibrinogen beta, PSMD12, PSME1, PGHD, APPL1, HSPA1A, SKP1, Connexin 43, RAS, HSPA1B
1408	cell junction assembly	247	0.0147785	0.0542873	8	CD151, CAPZA, Connexin 43, ITGA2, PECAM1, LAMG1, Thy-1, CAPZA1
1409	regulation of response to endoplasmic reticulum stress	112	0.0147942	0.0542873	5	RACK1, HSP70, WFS1, HSPA1A, HSPA1B
1410	regulation of microtubule polymerization or depolymerization	112	0.0147942	0.0542873	5	Tubulin beta, HSP70, HSPA1A, HSPA1B, MAPRE2(RP1)
1411	tissue development	2730	0.0148059	0.0542918	48	PP2A cat (alpha), MACF1, CD151, Catalase, GSTs, BDNF, Tubulin beta, PSMA6, Plasminogen, ICAM1, CD44, Fatty acid-binding protein, AKR1C3, RAP-1A, ALEX, Calcineurin A (catalytic), LAMA2, HSP70, WDR77, Calcineurin A (alpha), IBP, ZNF750, TIGAR (C12orf5), Lumican, PP2A catalytic, Aggrecan, G-protein alpha-s, ErbB2, Connexin 43, GNAS1, DNER, ITGA2, Rap1, Neuromodulin, EBP50, RAS, GNAS3, Filamin B (TAB…
1412	regulation of Ras protein signal transduction	348	0.01489	0.0545616	10	Ephrin-B receptors, p164-RhoGEF, PP2A cat (beta), Ephrin-B receptor 2, PP2A catalytic, ErbB2, RAS, MAPRE2(RP1), NECL4, Dynamin
1413	positive regulation of catabolic process	622	0.0149794	0.0548503	15	HSP90, PSMC6, PSMD10 (Gankyrin), Fatty acid-binding protein, PNPase(old-35), RACK1, HSP70, IBP, HSPA1A, Connexin 43, Pacsin, HSPA1B, LKB1, APG5, GPD1
1414	positive regulation of glucose import	74	0.0151194	0.0552845	4	RAP-1A, APPL, APPL1, Rap1
1415	axonal transport	74	0.0151194	0.0552845	4	AP3M2, MAP6, AP-3 mu subunits, Dynein 1, cytoplasmic, heavy chain
1416	hepaticobiliary system development	349	0.0151616	0.0554	10	TSLC1, PNPase(old-35), RAP-1A, QM, ErbB2, ITGA2, Rap1, RAS, DHPR, ALDH2
1417	regulation of transcription from RNA polymerase II promoter in response to hypoxia	113	0.0153217	0.0558838	5	PSMC6, PSMD10 (Gankyrin), PSMA6, PSMD12, PSME1
1418	catecholamine catabolic process	15	0.0154129	0.0558838	2	MAOB, MAO
1419	protein localization to endosome	15	0.0154129	0.0558838	2	Pacsin 2, Pacsin
1420	regulation of epithelial cell proliferation involved in prostate gland development	15	0.0154129	0.0558838	2	WDR77, LKB1
1421	regulation of ATPase-coupled calcium transmembrane transporter activity	15	0.0154129	0.0558838	2	HSP70, THADA
1422	catechol-containing compound catabolic process	15	0.0154129	0.0558838	2	MAOB, MAO
1423	positive regulation of NMDA glutamate receptor activity	15	0.0154129	0.0558838	2	Ephrin-B receptors, Ephrin-B receptor 2
1424	actin filament network formation	15	0.0154129	0.0558838	2	ARPC5, Fimbrin
1425	IMP metabolic process	15	0.0154129	0.0558838	2	PAICS, ATIC
1426	regulation of protein complex stability	15	0.0154129	0.0558838	2	HSP90, HSP70
1427	venous blood vessel morphogenesis	15	0.0154129	0.0558838	2	Ephrin-B receptors, Ephrin-B
1428	multi-organism reproductive process	1802	0.0154362	0.0559294	34	EIF5A2, PRDX4, A1M, Peroxiredoxin, Tubulin beta, TSLC1, ALDR, AKR1C3, CAPZA, HSP70, RKIP, PRDX3, IBP, Glyoxalase II, UBE3A (E6-AP), Dynein 1, cytoplasmic, heavy chain, ZFX, HSPA1A, Connexin 43, Aldose reductase, ITGA2, VDAC 2, RAS, HSPA1B, GNAS3, Dynein, axonemal, heavy chains, PMCA4, LKB1, Nephrocystin, DARPP-32, TCP1-alpha, AATM, TOPAZ1, Dynamin
1429	natural killer cell mediated cytotoxicity	41	0.0155386	0.0562609	3	Peroxiredoxin, Tubulin beta, PRDX1
1430	cellular response to ketone	250	0.0157805	0.0570569	8	ICAM1, ALDR, AKR1C3, ALEX, G-protein alpha-s, Aldose reductase, GNAS1, GNAS3
1431	regulation of phosphatase activity	250	0.0157805	0.0570569	8	PP2A cat (alpha), HSP90, Endoplasmin, PPP1R11, IBP, PP2A catalytic, ITGA2, DARPP-32
1432	regulation of transforming growth factor beta receptor signaling pathway	157	0.0159948	0.0577652	6	HSP90, HSP70, HSPA1A, HSPA1B, LKB1, Dynamin
1433	epithelial cell development	352	0.0159987	0.0577652	10	GSTs, ICAM1, RAP-1A, TIGAR (C12orf5), Connexin 43, Rap1, EBP50, Filamin B (TABP), PECAM1, 14-3-3
1434	establishment of organelle localization	515	0.016216	0.0585089	13	MRCKalpha, AP3M2, MAP6, AP-3 mu subunits, SNAPs, Dynein 1, cytoplasmic, heavy chain, YKT6, Dynactin (p62), MRCK, Dynamin-1, EBP50, 14-3-3, Dynamin
1435	cell cycle	1809	0.0162616	0.0586323	34	DNA2, PP2A cat (alpha), HSP90, Tubulin beta, DYNC1LI, DIS3L2, PNPase(old-35), RACK1, PAICS, C10orf119, Calcineurin A (catalytic), HSP70, NA14, Calcineurin A (alpha), CaMK II alpha, Tubulin beta 6, APPL, PP2A catalytic, Dynein 1, cytoplasmic, heavy chain, APPL1, SKP1, 14-3-3 epsilon, Tubulin beta 2B, Septin 11, FANCM, ANP32B (april), RAS, NIPA, MAPRE2(RP1), LKB1, Sphingomyelinase, APP-BP1, 14-3-3,…
1436	regulation of peptide secretion	864	0.0163834	0.0590303	19	Neurexin 1-beta, Neurexin beta, TSLC1, EMAPII, RAP-1A, Calcineurin A (catalytic), Neurexin alpha, Calcineurin A (alpha), PPP1R11, DHE3, Fibrinogen beta, Neurexin 1-alpha, G-protein alpha-s, Connexin 43, Rap1, VILIP1, HXK1, Calcineurin A (beta), APG5
1437	positive regulation of supramolecular fiber organization	302	0.0164664	0.0592882	9	BIN1 (Amphiphysin II), CYFP subunit, ICAM1, ARPC5, HSP70, ARPC1A, ARPC1, HSPA1A, HSPA1B
1438	negative regulation of protein serine/threonine kinase activity	204	0.0165269	0.0594019	7	PP2A cat (alpha), GSTs, Acid sphingomyelinase, PP2A catalytic, 14-3-3 epsilon, Sphingomyelinase, 14-3-3
1439	regulation of cardiac muscle cell apoptotic process	76	0.0165289	0.0594019	4	HSP70, CaMK II alpha, IBP, TIGAR (C12orf5)
1440	regulation of protein modification by small protein conjugation or removal	354	0.0165756	0.0594019	10	HSP90, PSMD10 (Gankyrin), E2N(UBC13), HSP70, WFS1, UBE3A (E6-AP), HSPA1A, FANCM, HSPA1B, APG5
1441	cellular response to follicle-stimulating hormone stimulus	42	0.0165783	0.0594019	3	PP2A cat (alpha), AKR1C3, PP2A catalytic
1442	positive regulation of coagulation	42	0.0165783	0.0594019	3	Peroxiredoxin, Plasminogen, PRDX2
1443	positive regulation of protein insertion into mitochondrial membrane involved in apoptotic signaling pathway	42	0.0165783	0.0594019	3	Calcineurin A (catalytic), 14-3-3 epsilon, 14-3-3
1444	regulation of protein insertion into mitochondrial membrane involved in apoptotic signaling pathway	42	0.0165783	0.0594019	3	Calcineurin A (catalytic), 14-3-3 epsilon, 14-3-3
1445	carbohydrate derivative metabolic process	1298	0.016747	0.0599648	26	UGPA2, CD44, TALDO, ALDR, ATP5H, PAICS, Acid sphingomyelinase, AKR1C3, ATIC, PDH beta, Glycogen phosphorylase, PNPH, TIGAR (C12orf5), Tmtc1, Lumican, Aggrecan, SPOCK2, UGCGL1, Aldose reductase, NDPK C, GMPS, HXK1, ADAM-TS13, Sphingomyelinase, KDELC2, GPD1
1446	negative regulation of secretion by cell	408	0.0168395	0.0602541	11	RAP-1A, Calcineurin A (catalytic), MAOB, Calcineurin A (alpha), PPP1R11, IBP, Connexin 43, Rap1, LOC643752, VILIP1, MAO
1447	regulation of dendrite morphogenesis	159	0.0169206	0.0603845	6	Calcineurin A (catalytic), Calcineurin A (alpha), UBE3A (E6-AP), LKB1, 14-3-3, Dynamin
1448	regulation of cellular response to transforming growth factor beta stimulus	159	0.0169206	0.0603845	6	HSP90, HSP70, HSPA1A, HSPA1B, LKB1, Dynamin
1449	regulation of stem cell differentiation	159	0.0169206	0.0603845	6	PSMC6, PSMD10 (Gankyrin), PSMA6, HSP70, PSMD12, PSME1
1450	protein ubiquitination	867	0.0169226	0.0603845	19	PSMC6, PSMD10 (Gankyrin), E2N(UBC13), PSMA6, ZNF294, RACK1, UBR4, RING1, PPP1R11, SCML2, PSMD12, PSME1, RNF213, UBE3A (E6-AP), SKP1, NIPA, WDR61, Dynein, axonemal, heavy chains, TRIM2
1451	endochondral bone morphogenesis	116	0.0169791	0.0605444	5	ALEX, G-protein alpha-s, GNAS1, GNAS3, Sphingomyelinase
1452	positive regulation of locomotion	868	0.0171054	0.0609321	19	CD151, Tubulin beta, Plasminogen, ICAM1, PYC, RACK1, Calcineurin A (catalytic), HSP70, Calcineurin A (alpha), IBP, SPOCK2, Connexin 43, ITGA2, Tubulin beta 2B, RAS, MAPRE2(RP1), PECAM1, MCAM, Thy-1
1453	glial cell differentiation	304	0.0171114	0.0609321	9	GSTs, CNP1, LAMA2, ADAM22, ErbB2, DNER, Neuromodulin, RAS, Dystroglycan
1454	cartilage development	254	0.0171919	0.0611348	8	CD44, ALEX, Lumican, Aggrecan, G-protein alpha-s, GNAS1, GNAS3, Sphingomyelinase
1455	positive regulation of endopeptidase activity	254	0.0171919	0.0611348	8	PP2A cat (alpha), CYFP subunit, RACK1, PP2A catalytic, PSME1, MTCH1, CYFIP2, ANP32B (april)
1456	regulation of collagen biosynthetic process	77	0.0172634	0.0613468	4	Peroxiredoxin, RAP-1A, ITGA2, Rap1
1457	cerebellum development	206	0.0173402	0.06153	7	Neurexin 1-beta, Neurexin beta, HSP70, ATIC, Neurexin alpha, DHE3, Neurexin 1-alpha
1458	vitamin metabolic process	160	0.017397	0.06153	6	GSTO1, GSTs, PYC, ATIC, CRABP1, PNPO
1459	membrane raft assembly	16	0.0174671	0.06153	2	Pacsin 2, Pacsin
1460	sphingomyelin metabolic process	16	0.0174671	0.06153	2	Acid sphingomyelinase, Sphingomyelinase
1461	dicarboxylic acid biosynthetic process	16	0.0174671	0.06153	2	DHE3, AATM
1462	ketone catabolic process	16	0.0174671	0.06153	2	AKR1C3, Glyoxalase II
1463	regulation of secondary metabolite biosynthetic process	16	0.0174671	0.06153	2	APPL, APPL1
1464	erythrose 4-phosphate/phosphoenolpyruvate family amino acid metabolic process	16	0.0174671	0.06153	2	GSTs, DHPR
1465	regulation of serotonin secretion	16	0.0174671	0.06153	2	MAOB, MAO
1466	GTP biosynthetic process	16	0.0174671	0.06153	2	PNPH, NDPK C
1467	aldehyde catabolic process	16	0.0174671	0.06153	2	Glyoxalase II, ADHX
1468	L-phenylalanine metabolic process	16	0.0174671	0.06153	2	GSTs, DHPR
1469	regulation of cellular protein catabolic process	357	0.0174696	0.06153	10	HSP90, PSMC6, PSMD10 (Gankyrin), RACK1, HSP70, PSME1, UBE3A (E6-AP), HSP90AB2P, HSPA1A, HSPA1B
1470	positive regulation of growth	465	0.0175404	0.0617118	12	PSMD10 (Gankyrin), LGI1, MACF1, BDNF, CYFP subunit, PM/SCL-75, Fimbrin, WFS1, IBP, NCAM1, ErbB2, 14-3-3
1471	endothelial cell differentiation	117	0.017557	0.0617118	5	GSTs, ICAM1, RAP-1A, Rap1, PECAM1
1472	regulation of nitric oxide biosynthetic process	117	0.017557	0.0617118	5	HSP90, ICAM1, PMCA4, Sphingomyelinase, Dynamin
1473	membrane lipid catabolic process	43	0.0176562	0.0617484	3	GSTs, Acid sphingomyelinase, Sphingomyelinase
1474	natural killer cell mediated immunity	43	0.0176562	0.0617484	3	Peroxiredoxin, Tubulin beta, PRDX1
1475	positive regulation of protein processing	43	0.0176562	0.0617484	3	Melanotransferrin, F-spondin, Tetranectin
1476	positive regulation of microtubule polymerization	43	0.0176562	0.0617484	3	HSP70, HSPA1A, HSPA1B
1477	histone H2A ubiquitination	43	0.0176562	0.0617484	3	RING1, SCML2, SKP1
1478	intra-Golgi vesicle-mediated transport	43	0.0176562	0.0617484	3	NAPG, SNAPs, COPB2
1479	regulation of protein secretion	811	0.0176583	0.0617484	18	Neurexin 1-beta, Neurexin beta, TSLC1, RAP-1A, Calcineurin A (catalytic), Neurexin alpha, Calcineurin A (alpha), PPP1R11, DHE3, Fibrinogen beta, Neurexin 1-alpha, G-protein alpha-s, Connexin 43, Rap1, VILIP1, HXK1, Calcineurin A (beta), APG5
1480	regulation of muscle system process	411	0.0176748	0.0617484	11	HSP90, BIN1 (Amphiphysin II), GSTO1, GSTs, GSTM2, Calcineurin A (catalytic), Calcineurin A (alpha), IBP, ITGA2, PMCA4, Dystroglycan
1481	regulation of neuron apoptotic process	411	0.0176748	0.0617484	11	HSP90, BDNF, Peroxiredoxin, CHL1, PRDX2, PRDX3, WFS1, GABA-A receptor beta-2 subunit, RAS, TRIM2, APP-BP1
1482	positive regulation of neuron projection development	522	0.0179094	0.0625257	13	MACF1, BDNF, Tubulin beta, CYFP subunit, RAP-1A, HSP70, MAP6, SDFR1, Plexin C1, Rap1, Tubulin beta 2B, Pacsin, LKB1
1483	regulation of microtubule cytoskeleton organization	256	0.0179307	0.0625581	8	Tubulin beta, DYNC1LI, HSP70, MAP6, Dynein 1, cytoplasmic, heavy chain, HSPA1A, HSPA1B, MAPRE2(RP1)
1484	cell junction organization	307	0.0181133	0.0631523	9	CD151, TSLC1, CAPZA, Connexin 43, ITGA2, PECAM1, LAMG1, Thy-1, CAPZA1
1485	purine nucleotide biosynthetic process	208	0.0181814	0.0633474	7	ATP5H, PAICS, ATIC, PDH beta, PNPH, NDPK C, GMPS
1486	regulation of oxidoreductase activity	162	0.0183774	0.063987	6	HSP90, GSTs, Peroxiredoxin, RAS, PMCA4, Dynamin
1487	response to tumor necrosis factor	414	0.0185407	0.0645121	11	PSMC6, PSMD10 (Gankyrin), BDNF, PSMA6, ICAM1, Fatty acid-binding protein, PSMD12, PSME1, ADAM-TS13, Sphingomyelinase, GPD1
1488	positive regulation of cellular protein catabolic process	209	0.0186126	0.0647189	7	HSP90, PSMC6, PSMD10 (Gankyrin), RACK1, HSP70, HSPA1A, HSPA1B
1489	protein autophosphorylation	258	0.0186921	0.0649095	8	Ephrin-B receptors, HSP70, CaMK II alpha, eIF2S1, ErbB2, HXK1, LKB1, Thy-1
1490	response to water	44	0.0187722	0.0649095	3	ALDR, Aldose reductase, PMCA4
1491	regulation of hydrogen peroxide-induced cell death	44	0.0187722	0.0649095	3	HSP90, RACK1, HSP70
1492	actin nucleation	44	0.0187722	0.0649095	3	ARPC5, ARPC1A, ARPC1
1493	nuclear-transcribed mRNA catabolic process, exonucleolytic	44	0.0187722	0.0649095	3	PM/SCL-75, DIS3L2, WDR61
1494	reactive oxygen species biosynthetic process	44	0.0187722	0.0649095	3	HSP90, MAOB, MAO
1495	positive regulation of long-term synaptic potentiation	44	0.0187722	0.0649095	3	Ephrin-B receptors, Ephrin-B receptor 2, SDFR1
1496	microtubule organizing center localization	44	0.0187722	0.0649095	3	DYNC1LI, ARPC5, DYNC1LI2
1497	negative regulation of lymphocyte differentiation	79	0.0187929	0.0649095	4	Peroxiredoxin, CD44, PRDX2, ErbB2
1498	negative regulation of cellular response to oxidative stress	79	0.0187929	0.0649095	4	HSP90, SCLY, RACK1, HSP70
1499	ribonucleotide biosynthetic process	210	0.019051	0.0657569	7	ATP5H, PAICS, ATIC, PDH beta, PNPH, NDPK C, GMPS
1500	regulation of cardiac muscle contraction	120	0.0193682	0.0668074	5	HSP90, BIN1 (Amphiphysin II), GSTO1, GSTs, GSTM2
1501	positive regulation of cell differentiation	1637	0.0194224	0.0669497	31	HSP90, BIN1 (Amphiphysin II), MACF1, Ephrin-B receptors, BDNF, Tubulin beta, CYFP subunit, RAP-1A, ALEX, HSP70, MAP6, Ephrin-B receptor 2, IBP, PNPH, Fibrinogen beta, SDFR1, Plexin C1, G-protein alpha-s, HSPA1A, Connexin 43, GNAS1, Rap1, Tubulin beta 2B, Pacsin, HSPA1B, GNAS3, LKB1, Dystroglycan, Ephrin-B, 14-3-3, Dynamin
1502	positive regulation of protein kinase B signaling	260	0.0194763	0.0670906	8	HSP90, Neurexin 1-beta, Neurexin beta, AKR1C3, Neurexin alpha, IBP, Neurexin 1-alpha, ErbB2
1503	negative regulation of actin filament polymerization	80	0.0195881	0.0671744	4	Alpha-fodrin, CAPZA, PECAM1, CAPZA1
1504	T cell mediated immunity	80	0.0195881	0.0671744	4	Ephrin-B receptors, TSLC1, ICAM1, BTN3A2
1505	leukocyte mediated cytotoxicity	80	0.0195881	0.0671744	4	Peroxiredoxin, Tubulin beta, TSLC1, PRDX1
1506	alcohol catabolic process	80	0.0195881	0.0671744	4	AKR1C3, Aldose reductase, ADHX, ALDH2
1507	negative regulation of muscle adaptation	17	0.0196304	0.0671744	2	IBP, PMCA4
1508	positive regulation of vasculogenesis	17	0.0196304	0.0671744	2	RAP-1A, Rap1
1509	pteridine-containing compound biosynthetic process	17	0.0196304	0.0671744	2	ATIC, DHPR
1510	I-kappaB phosphorylation	17	0.0196304	0.0671744	2	PRDX4, Peroxiredoxin
1511	fructose metabolic process	17	0.0196304	0.0671744	2	ALDR, Aldose reductase
1512	collecting duct development	17	0.0196304	0.0671744	2	ALDR, Aldose reductase
1513	adenylate cyclase-modulating G protein-coupled receptor signaling pathway	312	0.019877	0.0679285	9	G-protein alpha-11, LEC2, ALEX, G-protein alpha-s, GNAS1, EBP50, GNAS3, BAI2, G-protein alpha-q/11
1514	spermatid development	261	0.019877	0.0679285	8	CAPZA, HSP70, RKIP, Dynein 1, cytoplasmic, heavy chain, Dynein, axonemal, heavy chains, LKB1, TCP1-alpha, TOPAZ1
1515	skeletal muscle fiber development	45	0.0199264	0.0680075	3	Calcineurin A (catalytic), Calcineurin A (alpha), DNER
1516	positive regulation of protein maturation	45	0.0199264	0.0680075	3	Melanotransferrin, F-spondin, Tetranectin
1517	regulation of heart contraction	365	0.0200274	0.0683071	10	HSP90, BIN1 (Amphiphysin II), GSTO1, GSTs, GSTM2, RKIP, Connexin 43, 14-3-3 epsilon, PMCA4, 14-3-3
1518	protein dephosphorylation	262	0.0202837	0.0691355	8	PP2A cat (alpha), PP2A cat (beta), Calcineurin A (catalytic), Calcineurin A (alpha), PP2A catalytic, Calcineurin A (beta), ACP1, LKB1
1519	regulation of striated muscle cell apoptotic process	81	0.0204038	0.0694992	4	HSP70, CaMK II alpha, IBP, TIGAR (C12orf5)
1520	regulation of nucleocytoplasmic transport	166	0.0204503	0.0696117	6	PP2A cat (alpha), NTF2, PP2A catalytic, 14-3-3 epsilon, ANP32B (april), 14-3-3
1521	positive regulation of proteasomal ubiquitin-dependent protein catabolic process	122	0.0206414	0.070216	5	PSMD10 (Gankyrin), RACK1, HSP70, HSPA1A, HSPA1B
1522	negative regulation of neuron death	421	0.0206833	0.0703123	11	HSP90, BDNF, Peroxiredoxin, RACK1, CHL1, PRDX2, PRDX3, WFS1, TIGAR (C12orf5), GABA-A receptor beta-2 subunit, RAS
1523	response to steroid hormone	766	0.0207815	0.0705997	17	PP2A cat (alpha), GSTs, ICAM1, Fatty acid-binding protein, AKR1C3, HSP70, RKIP, MAOB, IBP, PP2A catalytic, PGHD, UBE3A (E6-AP), ErbB2, RAS, ALDH2, MAO, 14-3-3
1524	animal organ regeneration	214	0.0208766	0.0708765	7	GSTs, PNPase(old-35), RAP-1A, ATIC, QM, NCAM1, Rap1
1525	positive regulation of cell growth	315	0.020993	0.0711782	9	PSMD10 (Gankyrin), LGI1, MACF1, BDNF, CYFP subunit, PM/SCL-75, IBP, ErbB2, 14-3-3
1526	positive regulation of protein catabolic process	315	0.020993	0.0711782	9	HSP90, PSMC6, PSMD10 (Gankyrin), RACK1, HSP70, HSPA1A, Connexin 43, Pacsin, HSPA1B
1527	amide biosynthetic process	708	0.0211139	0.071541	16	Gemin5, EIF5A2, GSTs, ZNF294, EMAPII, RACK1, Acid sphingomyelinase, HSP70, ATIC, PDH beta, RPS5, QM, ES130 (p180), Glyoxalase II, eIF2S1, Sphingomyelinase
1528	negative regulation of response to oxidative stress	82	0.0212401	0.0718276	4	HSP90, SCLY, RACK1, HSP70
1529	secondary metabolic process	82	0.0212401	0.0718276	4	GSTs, ALDR, AKR1C3, Aldose reductase
1530	response to thyroid hormone	82	0.0212401	0.0718276	4	ALDR, HSP70, Dynein 1, cytoplasmic, heavy chain, Aldose reductase
1531	chemical synaptic transmission, postsynaptic	123	0.021298	0.0719764	5	BDNF, MPP2, Calcineurin A (catalytic), SLC17A7, Calcineurin A (alpha)
1532	post-embryonic development	215	0.0213514	0.0721099	7	Fibulin-3, ALEX, ZFX, G-protein alpha-s, GNAS1, GNAS3, G-protein alpha-q/11
1533	protein polyubiquitination	369	0.0214045	0.072242	10	PSMC6, PSMD10 (Gankyrin), E2N(UBC13), PSMA6, PSMD12, PSME1, RNF213, UBE3A (E6-AP), SKP1, TRIM2
1534	regulation of apoptotic cell clearance	18	0.0218996	0.0735769	2	C4A protein, C4
1535	cytoskeletal anchoring at plasma membrane	18	0.0218996	0.0735769	2	Filamin B (TABP), Dystroglycan
1536	adhesion of symbiont to host cell	18	0.0218996	0.0735769	2	HSP90, ICAM1
1537	dicarboxylic acid catabolic process	18	0.0218996	0.0735769	2	DHE3, AATM
1538	hydrogen peroxide biosynthetic process	18	0.0218996	0.0735769	2	MAOB, MAO
1539	serine family amino acid catabolic process	18	0.0218996	0.0735769	2	SCLY, PDPR
1540	cellular response to X-ray	18	0.0218996	0.0735769	2	p53BP1, Dynamin
1541	dephosphorylation	371	0.0221184	0.0742637	10	PP2A cat (alpha), PP2A cat (beta), Calcineurin A (catalytic), Calcineurin A (alpha), TIGAR (C12orf5), PP2A catalytic, PON1, Calcineurin A (beta), ACP1, LKB1
1542	negative regulation of response to external stimulus	595	0.0221533	0.0743327	14	Neurexin 1-beta, GSTs, Peroxiredoxin, Neurexin beta, Plasminogen, CD44, Fatty acid-binding protein, PRDX2, Neurexin alpha, B-FABP, APPL, Fibrinogen beta, Neurexin 1-alpha, Connexin 43
1543	purine ribonucleoside monophosphate metabolic process	47	0.02235	0.0749442	3	PAICS, ATIC, GMPS
1544	enzyme linked receptor protein signaling pathway	1017	0.0223879	0.0750227	21	HSP90, Ephrin-B3, Ephrin-B receptors, hnRNP M, Fibulin-3, BDNF, CYFP subunit, ARPC5, Ephrin-B receptor 2, APPL, IBP, ARPC1A, ARPC1, APPL1, CYFIP2, ErbB2, Dynamin-1, RAS, Sphingomyelinase, Ephrin-B, Dynamin
1545	regulation of leukocyte cell-cell adhesion	539	0.0225771	0.0756076	13	HSP90, Ephrin-B3, Ephrin-B receptors, GSTs, Peroxiredoxin, ICAM1, CD44, PRDX2, IBP, PNPH, ErbB2, Ephrin-B, Thy-1
1546	regulation of ubiquitin-dependent protein catabolic process	218	0.0228207	0.0763742	7	HSP90, PSMD10 (Gankyrin), RACK1, HSP70, UBE3A (E6-AP), HSPA1A, HSPA1B
1547	positive regulation of neuron differentiation	656	0.022897	0.0765798	15	MACF1, BDNF, Tubulin beta, CYFP subunit, RAP-1A, HSP70, MAP6, SDFR1, Plexin C1, HSPA1A, Rap1, Tubulin beta 2B, Pacsin, HSPA1B, LKB1
1548	positive regulation of glucose transmembrane transport	84	0.022975	0.0767912	4	RAP-1A, APPL, APPL1, Rap1
1549	positive regulation of proteolysis involved in cellular protein catabolic process	171	0.0232575	0.0776851	6	PSMC6, PSMD10 (Gankyrin), RACK1, HSP70, HSPA1A, HSPA1B
1550	regulation of multicellular organism growth	126	0.023349	0.0778901	5	ALEX, Fimbrin, G-protein alpha-s, GNAS1, GNAS3
1551	negative regulation of MAP kinase activity	126	0.023349	0.0778901	5	PP2A cat (alpha), GSTs, Acid sphingomyelinase, PP2A catalytic, Sphingomyelinase
1552	positive regulation of cell death	1148	0.0236156	0.0783876	23	PP2A cat (alpha), BIN1 (Amphiphysin II), p164-RhoGEF, CD44, RACK1, Acid sphingomyelinase, AKR1C3, Calcineurin A (catalytic), CaMK II alpha, IBP, TIGAR (C12orf5), PP2A catalytic, MTCH1, eIF2S1, ACOX2, 14-3-3 epsilon, ANP32B (april), EBP50, Sphingomyelinase, G-protein alpha-q/11, Ephrin-B, 14-3-3, Dynamin
1553	prostanoid metabolic process	48	0.0236193	0.0783876	3	GSTs, AKR1C3, PGHD
1554	tricarboxylic acid cycle	48	0.0236193	0.0783876	3	MDH1, PDH beta, SDHB
1555	RNA phosphodiester bond hydrolysis, exonucleolytic	48	0.0236193	0.0783876	3	PM/SCL-75, DIS3L2, PNPase(old-35)
1556	regulation of membrane repolarization	48	0.0236193	0.0783876	3	Connexin 43, 14-3-3 epsilon, 14-3-3
1557	prostaglandin metabolic process	48	0.0236193	0.0783876	3	GSTs, AKR1C3, PGHD
1558	regulation of ruffle assembly	48	0.0236193	0.0783876	3	CYFP subunit, ICAM1, RAS
1559	purine nucleoside monophosphate metabolic process	48	0.0236193	0.0783876	3	PAICS, ATIC, GMPS
1560	regulation of nitric-oxide synthase activity	85	0.0238738	0.0791816	4	HSP90, RAS, PMCA4, Dynamin
1561	Wnt signaling pathway, planar cell polarity pathway	127	0.02406	0.079633	5	PSMC6, PSMD10 (Gankyrin), PSMA6, PSMD12, PSME1
1562	protein targeting to ER	127	0.02406	0.079633	5	MACF1, HSP70, RPS5, QM, SRP9
1563	antigen receptor-mediated signaling pathway	487	0.0240803	0.079633	12	PSMC6, PSMD10 (Gankyrin), N-Ras, E2N(UBC13), PSMA6, PSMD12, PSME1, BTN3A2, SKP1, RAS, LKB1, Thy-1
1564	negative regulation of production of miRNAs involved in gene silencing by miRNA	19	0.0242716	0.079633	2	Calcineurin A (catalytic), Calcineurin A (alpha)
1565	regulation of plasminogen activation	19	0.0242716	0.079633	2	Melanotransferrin, Tetranectin
1566	synaptic vesicle budding	19	0.0242716	0.079633	2	Dynamin-1, Dynamin
1567	ethanol catabolic process	19	0.0242716	0.079633	2	ADHX, ALDH2
1568	lymphangiogenesis	19	0.0242716	0.079633	2	Calcineurin A (catalytic), Calcineurin A (beta)
1569	phenol-containing compound catabolic process	19	0.0242716	0.079633	2	MAOB, MAO
1570	lipoxygenase pathway	19	0.0242716	0.079633	2	PON1, PON2
1571	regulation of miRNA metabolic process	19	0.0242716	0.079633	2	PNPase(old-35), RAS
1572	ER overload response	19	0.0242716	0.079633	2	HSP70, WFS1
1573	transition between fast and slow fiber	19	0.0242716	0.079633	2	Calcineurin A (catalytic), Calcineurin A (alpha)
1574	response to genistein	19	0.0242716	0.079633	2	GSTs, GSTM1
1575	activated T cell proliferation	19	0.0242716	0.079633	2	Ephrin-B receptors, TSLC1
1576	negative regulation of lipopolysaccharide-mediated signaling pathway	19	0.0242716	0.079633	2	Peroxiredoxin, PRDX2
1577	regulation of developmental pigmentation	19	0.0242716	0.079633	2	G-protein alpha-11, G-protein alpha-q/11
1578	positive regulation of cysteine-type endopeptidase activity	221	0.0243585	0.0798168	7	PP2A cat (alpha), CYFP subunit, RACK1, PP2A catalytic, MTCH1, CYFIP2, ANP32B (april)
1579	regulation of wound healing	221	0.0243585	0.0798168	7	Peroxiredoxin, Plasminogen, PRDX2, Fibrinogen beta, Connexin 43, RAS, NECL4
1580	positive regulation of nitric oxide biosynthetic process	86	0.0247937	0.0799969	4	HSP90, ICAM1, Sphingomyelinase, Dynamin
1581	positive regulation of muscle contraction	86	0.0247937	0.0799969	4	HSP90, GSTO1, GSTs, ITGA2
1582	negative regulation of cellular amide metabolic process	222	0.0248865	0.0799969	7	BIN1 (Amphiphysin II), RACK1, IBP, NFAT-90, SRP9, eIF2S1, F-spondin
1583	purine-containing compound biosynthetic process	222	0.0248865	0.0799969	7	ATP5H, PAICS, ATIC, PDH beta, PNPH, NDPK C, GMPS
1584	peptidyl-cysteine modification	49	0.0249269	0.0799969	3	Peroxiredoxin, PRDX3, ADHX
1585	protein targeting to vacuole	49	0.0249269	0.0799969	3	HSP70, AP-3 mu subunits, VPS13C
1586	myotube cell development	49	0.0249269	0.0799969	3	Calcineurin A (catalytic), Calcineurin A (alpha), DNER
1587	nucleoside biosynthetic process	49	0.0249269	0.0799969	3	PNPH, NDPK C, GMPS
1588	nucleoside monophosphate biosynthetic process	49	0.0249269	0.0799969	3	PAICS, ATIC, GMPS
1589	positive regulation of apoptotic process	1029	0.0250366	0.0799969	21	PP2A cat (alpha), BIN1 (Amphiphysin II), p164-RhoGEF, CD44, RACK1, Acid sphingomyelinase, AKR1C3, Calcineurin A (catalytic), CaMK II alpha, IBP, TIGAR (C12orf5), PP2A catalytic, MTCH1, eIF2S1, 14-3-3 epsilon, ANP32B (april), EBP50, Sphingomyelinase, G-protein alpha-q/11, 14-3-3, Dynamin
1590	sulfur compound metabolic process	490	0.0250948	0.0799969	12	GSTO1, GSTs, GSTM1, PYC, GSTM2, HSP70, PDH beta, APIP, Lumican, Aggrecan, Glyoxalase II, SPOCK2
1591	negative regulation of neutrophil aggregation	2	0.0254803	0.0799969	1	GSTs
1592	viral genome packaging	2	0.0254803	0.0799969	1	PYC
1593	purine deoxyribonucleoside catabolic process	2	0.0254803	0.0799969	1	PNPH
1594	nicotinamide riboside catabolic process	2	0.0254803	0.0799969	1	PNPH
1595	pyridoxine metabolic process	2	0.0254803	0.0799969	1	PNPO
1596	pyridoxal phosphate biosynthetic process	2	0.0254803	0.0799969	1	PNPO
1597	calcium-dependent cell-matrix adhesion	2	0.0254803	0.0799969	1	Dystroglycan
1598	negative regulation of ventricular cardiac muscle cell action potential	2	0.0254803	0.0799969	1	BIN1 (Amphiphysin II)
1599	pyridine nucleoside catabolic process	2	0.0254803	0.0799969	1	PNPH
1600	sequestering of neurotransmitter	2	0.0254803	0.0799969	1	SLC17A7
1601	glutamate catabolic process to aspartate	2	0.0254803	0.0799969	1	AATM
1602	positive regulation of miRNA catabolic process	2	0.0254803	0.0799969	1	PNPase(old-35)
1603	positive regulation of mitochondrial RNA catabolic process	2	0.0254803	0.0799969	1	PNPase(old-35)
1604	trans-synaptic signaling by neuropeptide, modulating synaptic transmission	2	0.0254803	0.0799969	1	BDNF
1605	positive regulation of cell communication by chemical coupling	2	0.0254803	0.0799969	1	Connexin 43
1606	positive regulation of collagen binding	2	0.0254803	0.0799969	1	ITGA2
1607	negative regulation of testosterone secretion	2	0.0254803	0.0799969	1	IBP
1608	atrial ventricular junction remodeling	2	0.0254803	0.0799969	1	Connexin 43
1609	positive regulation of ARF protein signal transduction	2	0.0254803	0.0799969	1	MAPRE2(RP1)
1610	translocation of peptides or proteins into host cell cytoplasm	2	0.0254803	0.0799969	1	TCP1-alpha
1611	trans-synaptic signaling by neuropeptide	2	0.0254803	0.0799969	1	BDNF
1612	chaperone-mediated autophagy translocation complex disassembly	2	0.0254803	0.0799969	1	HSP70
1613	UDP-glucosylation	2	0.0254803	0.0799969	1	UGCGL1
1614	negative regulation of cardiac muscle cell contraction	2	0.0254803	0.0799969	1	BIN1 (Amphiphysin II)
1615	slow axonal transport	2	0.0254803	0.0799969	1	HSP70
1616	xylulose biosynthetic process	2	0.0254803	0.0799969	1	TALDO
1617	regulation of cell communication by chemical coupling	2	0.0254803	0.0799969	1	Connexin 43
1618	symbiotic process mediated by secreted substance	2	0.0254803	0.0799969	1	Plasminogen
1619	ribosome-associated ubiquitin-dependent protein catabolic process	2	0.0254803	0.0799969	1	ZNF294
1620	regulation of protein folding in endoplasmic reticulum	2	0.0254803	0.0799969	1	HSP70
1621	endocrine signaling	2	0.0254803	0.0799969	1	RAS
1622	response to ketamine	2	0.0254803	0.0799969	1	HXK1
1623	macrophage fusion	2	0.0254803	0.0799969	1	CD44
1624	taste bud development	2	0.0254803	0.0799969	1	BDNF
1625	endothelial cell-matrix adhesion	2	0.0254803	0.0799969	1	PECAM1
1626	negative regulation of skeletal muscle hypertrophy	2	0.0254803	0.0799969	1	IBP
1627	dichloromethane metabolic process	2	0.0254803	0.0799969	1	GSTs
1628	glutamate catabolic process to 2-oxoglutarate	2	0.0254803	0.0799969	1	AATM
1629	cellular response to lipid hydroperoxide	2	0.0254803	0.0799969	1	GSTs
1630	regulation of exocyst assembly	2	0.0254803	0.0799969	1	NCAM1
1631	regulation of cellular amino acid biosynthetic process	2	0.0254803	0.0799969	1	PMCA4
1632	nitric oxide storage	2	0.0254803	0.0799969	1	GSTs
1633	pyridoxine biosynthetic process	2	0.0254803	0.0799969	1	PNPO
1634	viral RNA genome packaging	2	0.0254803	0.0799969	1	PYC
1635	negative regulation of aspartic-type endopeptidase activity involved in amyloid precursor protein catabolic process	2	0.0254803	0.0799969	1	BIN1 (Amphiphysin II)
1636	guanosine metabolic process	2	0.0254803	0.0799969	1	PNPH
1637	pyridine nucleoside metabolic process	2	0.0254803	0.0799969	1	PNPH
1638	dihydrobiopterin metabolic process	2	0.0254803	0.0799969	1	DHPR
1639	regulation of neutrophil aggregation	2	0.0254803	0.0799969	1	GSTs
1640	polysaccharide transport	2	0.0254803	0.0799969	1	Sphingomyelinase
1641	regulation of mRNA stability involved in response to oxidative stress	2	0.0254803	0.0799969	1	hnRNP M
1642	regulation of apoptosis involved in tissue homeostasis	2	0.0254803	0.0799969	1	Peroxiredoxin
1643	nicotinamide riboside metabolic process	2	0.0254803	0.0799969	1	PNPH
1644	phenylethylamine metabolic process	2	0.0254803	0.0799969	1	MAO
1645	synaptic target recognition	2	0.0254803	0.0799969	1	14-3-3
1646	translocation of peptides or proteins into host	2	0.0254803	0.0799969	1	TCP1-alpha
1647	translocation of peptides or proteins into other organism involved in symbiotic interaction	2	0.0254803	0.0799969	1	TCP1-alpha
1648	positive regulation of protein refolding	2	0.0254803	0.0799969	1	HSP70
1649	positive regulation of peptidase activity	274	0.0256337	0.0804298	8	PP2A cat (alpha), CYFP subunit, RACK1, PP2A catalytic, PSME1, MTCH1, CYFIP2, ANP32B (april)
1650	regulation of behavior	175	0.0256814	0.0805306	6	Neurexin 1-beta, Neurexin beta, Neurexin alpha, PGHD, Neurexin 1-alpha, Connexin 43
1651	negative regulation of G protein-coupled receptor signaling pathway	87	0.0257348	0.0805515	4	Dynamin-1, PMCA4, 14-3-3, Dynamin
1652	regulation of sodium ion transmembrane transport	87	0.0257348	0.0805515	4	EBP50, PMCA4, 14-3-3, Dynamin
1653	modulation of excitatory postsynaptic potential	87	0.0257348	0.0805515	4	Neurexin 1-beta, Neurexin beta, Neurexin alpha, Neurexin 1-alpha
1654	alcohol metabolic process	436	0.025882	0.0809634	11	Catalase, ALDR, Acid sphingomyelinase, AKR1C3, PON1, Aldose reductase, ADHX, DHPR, ALDH2, Sphingomyelinase, GPD1
1655	response to ionizing radiation	275	0.02612	0.0816091	8	ICAM1, HSP70, PNPH, TIGAR (C12orf5), p53BP1, RAS, LKB1, Dynamin
1656	ATP metabolic process	275	0.02612	0.0816091	8	BDNF, ATP5H, HSP70, HSPA1A, NDUFB7, NDUFA2, HXK1, HSPA1B
1657	Schwann cell development	50	0.0262728	0.081889	3	LAMA2, ADAM22, Dystroglycan
1658	protein insertion into membrane	50	0.0262728	0.081889	3	HSP90, HSP70, TIM9 A
1659	response to follicle-stimulating hormone	50	0.0262728	0.081889	3	PP2A cat (alpha), AKR1C3, PP2A catalytic
1660	positive regulation of microtubule polymerization or depolymerization	50	0.0262728	0.081889	3	HSP70, HSPA1A, HSPA1B
1661	protein maturation	328	0.0263544	0.0820939	9	AEBP1, PRDX4, A1M, Peroxiredoxin, CYFP subunit, WFS1, Fibrinogen beta, CYFIP2, ADAM-TS13
1662	multi-multicellular organism process	551	0.0263801	0.0821243	13	A1M, Peroxiredoxin, ALDR, AKR1C3, PRDX3, IBP, Connexin 43, Aldose reductase, ITGA2, RAS, GNAS3, AATM, Dynamin
1663	positive regulation of programmed cell death	1035	0.026448	0.0822863	21	PP2A cat (alpha), BIN1 (Amphiphysin II), p164-RhoGEF, CD44, RACK1, Acid sphingomyelinase, AKR1C3, Calcineurin A (catalytic), CaMK II alpha, IBP, TIGAR (C12orf5), PP2A catalytic, MTCH1, eIF2S1, 14-3-3 epsilon, ANP32B (april), EBP50, Sphingomyelinase, G-protein alpha-q/11, 14-3-3, Dynamin
1664	liver regeneration	88	0.026697	0.0829064	4	PNPase(old-35), RAP-1A, QM, Rap1
1665	axon regeneration	88	0.026697	0.0829064	4	CHL1, NCAM1, Neuromodulin, Dystroglycan
1666	activation of cysteine-type endopeptidase activity	20	0.0267435	0.0829064	2	CYFP subunit, CYFIP2
1667	negative regulation of protein import	20	0.0267435	0.0829064	2	PP2A cat (alpha), PP2A catalytic
1668	posttranslational protein targeting to endoplasmic reticulum membrane	20	0.0267435	0.0829064	2	MACF1, HSP70
1669	negative regulation of protein import into nucleus	20	0.0267435	0.0829064	2	PP2A cat (alpha), PP2A catalytic
1670	regulation of proteasomal ubiquitin-dependent protein catabolic process	177	0.0269541	0.0834594	6	HSP90, PSMD10 (Gankyrin), RACK1, HSP70, HSPA1A, HSPA1B
1671	positive regulation of reactive oxygen species metabolic process	177	0.0269541	0.0834594	6	HSP90, GSTs, ICAM1, AKR1C3, Sphingomyelinase, Dynamin
1672	telomere maintenance	131	0.0270428	0.0836839	5	DNA2, HSP90, HSP70, HSPA1A, HSPA1B
1673	metencephalon development	226	0.0270771	0.0837399	7	Neurexin 1-beta, Neurexin beta, HSP70, ATIC, Neurexin alpha, DHE3, Neurexin 1-alpha
1674	cellular response to antibiotic	277	0.0271117	0.0837968	8	PP2A cat (alpha), Fatty acid-binding protein, ALDR, AKR1C3, HSP70, PP2A catalytic, Aldose reductase, Sphingomyelinase
1675	positive regulation of smooth muscle cell proliferation	178	0.0276059	0.0848958	6	ALDR, IBP, Aldose reductase, ITGA2, Sphingomyelinase, G-protein alpha-q/11
1676	regulation of binding	613	0.0276125	0.0848958	14	PP2A cat (alpha), HSP90, Ephrin-B receptors, BDNF, PP2A cat (beta), Calcineurin A (catalytic), HSP70, Calcineurin A (alpha), PP2A catalytic, eIF2S1, PON1, ITGA2, PEX19, F-spondin
1677	regulation of dendrite development	278	0.0276172	0.0848958	8	CYFP subunit, Calcineurin A (catalytic), Calcineurin A (alpha), UBE3A (E6-AP), Pacsin, LKB1, 14-3-3, Dynamin
1678	regulation of amyloid-beta formation	51	0.027657	0.0848958	3	BIN1 (Amphiphysin II), tcag7.1314, F-spondin
1679	unsaturated fatty acid biosynthetic process	51	0.027657	0.0848958	3	GSTs, AKR1C3, PGHD
1680	pyridine-containing compound metabolic process	51	0.027657	0.0848958	3	PNPH, NADK2, PNPO
1681	cellular carbohydrate catabolic process	51	0.027657	0.0848958	3	PYGB, Glycogen phosphorylase, PYGM
1682	cellular response to interleukin-4	51	0.027657	0.0848958	3	HSP90, HSP70, ADAM-TS13
1683	NADP metabolic process	51	0.027657	0.0848958	3	Peroxiredoxin, TALDO, NADK2
1684	positive regulation of wound healing	89	0.0276806	0.0848958	4	Peroxiredoxin, Plasminogen, PRDX2, RAS
1685	negative regulation of blood pressure	89	0.0276806	0.0848958	4	ALEX, G-protein alpha-s, GNAS1, GNAS3
1686	positive regulation of nitric oxide metabolic process	89	0.0276806	0.0848958	4	HSP90, ICAM1, Sphingomyelinase, Dynamin
1687	negative regulation of Ras protein signal transduction	89	0.0276806	0.0848958	4	Ephrin-B receptors, PP2A cat (beta), Ephrin-B receptor 2, PP2A catalytic
1688	establishment of protein localization to endoplasmic reticulum	132	0.0278236	0.0852841	5	MACF1, HSP70, RPS5, QM, SRP9
1689	positive regulation of cellular component movement	855	0.0280173	0.0858251	18	CD151, Tubulin beta, Plasminogen, ICAM1, RACK1, Calcineurin A (catalytic), HSP70, Calcineurin A (alpha), IBP, SPOCK2, Connexin 43, ITGA2, Tubulin beta 2B, RAS, MAPRE2(RP1), PECAM1, MCAM, Thy-1
1690	carboxylic acid biosynthetic process	386	0.0280333	0.0858251	10	GSTO1, GSTs, UGPA2, AKR1C3, ATIC, APIP, DHE3, PGHD, ACOX2, AATM
1691	negative regulation of cell growth	279	0.0281293	0.0860679	8	PP2A cat (alpha), RACK1, HSP70, PP2A catalytic, HSPA1A, Connexin 43, HSPA1B, LKB1
1692	female pregnancy	499	0.0283264	0.086615	12	A1M, Peroxiredoxin, ALDR, AKR1C3, PRDX3, IBP, Connexin 43, Aldose reductase, ITGA2, RAS, GNAS3, AATM
1693	blood vessel development	795	0.0283415	0.086615	17	Ephrin-B receptors, Neurexin 1-beta, Neurexin beta, Plasminogen, CD44, EMAPII, Neurexin alpha, Ephrin-B receptor 2, RNF213, Neurexin 1-alpha, Connexin 43, Dystroglycan, PECAM1, Ephrin-B, MCAM, Thy-1, Dynamin
1694	organic acid biosynthetic process	387	0.0284641	0.0869381	10	GSTO1, GSTs, UGPA2, AKR1C3, ATIC, APIP, DHE3, PGHD, ACOX2, AATM
1695	positive regulation of multi-organism process	796	0.0286346	0.0874075	17	HSP90, PSMC6, PSMD10 (Gankyrin), Endoplasmin, N-Ras, E2N(UBC13), PSMA6, TSLC1, PYC, HSP70, Fibrinogen beta, PSMD12, PSME1, HSPA1A, SKP1, RAS, HSPA1B
1696	multicellular organismal homeostasis	558	0.0288056	0.0878775	13	Peroxiredoxin, ALDR, ALEX, WFS1, PRDX1, G-protein alpha-s, Aldose reductase, GNAS1, ITGA2, RAS, GNAS3, LKB1, 14-3-3
1697	negative regulation of mitotic cell cycle	444	0.0290135	0.0884595	11	PSMC6, PSMD10 (Gankyrin), PSMA6, PNPase(old-35), PSMD12, PSME1, SKP1, EBP50, RAS, APP-BP1, 14-3-3
1698	regulation of cellular extravasation	52	0.0290793	0.0885559	3	ICAM1, PECAM1, Thy-1
1699	chaperone cofactor-dependent protein refolding	52	0.0290793	0.0885559	3	HSP70, HSPA1A, HSPA1B
1700	response to light intensity	21	0.0293123	0.0885875	2	Catalase, BDNF
1701	endoplasmic reticulum to cytosol transport	21	0.0293123	0.0885875	2	HSP90, Endoplasmin
1702	negative regulation of DNA damage response, signal transduction by p53 class mediator	21	0.0293123	0.0885875	2	PSMD10 (Gankyrin), CD44
1703	regulation of ceramide biosynthetic process	21	0.0293123	0.0885875	2	RACK1, Sphingomyelinase
1704	anterograde synaptic vesicle transport	21	0.0293123	0.0885875	2	AP3M2, AP-3 mu subunits
1705	detection of molecule of bacterial origin	21	0.0293123	0.0885875	2	C4A protein, C4
1706	response to hydroxyisoflavone	21	0.0293123	0.0885875	2	GSTs, GSTM1
1707	retrograde protein transport, ER to cytosol	21	0.0293123	0.0885875	2	HSP90, Endoplasmin
1708	relaxation of cardiac muscle	21	0.0293123	0.0885875	2	GSTs, GSTM2
1709	negative regulation of keratinocyte proliferation	21	0.0293123	0.0885875	2	Ephrin-B, 14-3-3
1710	synaptic vesicle transport along microtubule	21	0.0293123	0.0885875	2	AP3M2, AP-3 mu subunits
1711	stress granule assembly	21	0.0293123	0.0885875	2	eIF2S1, Dynein 1, cytoplasmic, heavy chain
1712	synaptic vesicle cytoskeletal transport	21	0.0293123	0.0885875	2	AP3M2, AP-3 mu subunits
1713	nuclear-transcribed mRNA catabolic process	230	0.0293954	0.0887869	7	PP2A cat (alpha), PM/SCL-75, DIS3L2, RPS5, QM, PP2A catalytic, WDR61
1714	telomere organization	134	0.0294279	0.0888331	5	DNA2, HSP90, HSP70, HSPA1A, HSPA1B
1715	regulation of actin cytoskeleton organization	502	0.0294679	0.0889021	12	BIN1 (Amphiphysin II), Alpha-fodrin, CYFP subunit, ICAM1, CoactosinLP, ARPC5, CAPZA, ARPC1A, ARPC1, RAS, PECAM1, CAPZA1
1716	positive regulation of establishment of protein localization to mitochondrion	91	0.0297119	0.0894294	4	Calcineurin A (catalytic), HSP70, 14-3-3 epsilon, 14-3-3
1717	glutathione metabolic process	91	0.0297119	0.0894294	4	GSTs, GSTM1, GSTM2, Glyoxalase II
1718	body morphogenesis	91	0.0297119	0.0894294	4	ALEX, G-protein alpha-s, GNAS1, GNAS3
1719	glycogen metabolic process	91	0.0297119	0.0894294	4	UGPA2, PYGB, Glycogen phosphorylase, PYGM
1720	organophosphate catabolic process	182	0.0303168	0.0911973	6	CNP1, Acid sphingomyelinase, PNPH, PON1, Sphingomyelinase, GPD1
1721	dendritic spine development	53	0.0305397	0.0914424	3	Ephrin-B receptors, CaMK II alpha, Ephrin-B receptor 2
1722	actin filament capping	53	0.0305397	0.0914424	3	Alpha-fodrin, CAPZA, CAPZA1
1723	NADH metabolic process	53	0.0305397	0.0914424	3	MDH1, HXK1, GPD1
1724	glycosyl compound biosynthetic process	53	0.0305397	0.0914424	3	PNPH, NDPK C, GMPS
1725	regulation of heart rate by cardiac conduction	53	0.0305397	0.0914424	3	BIN1 (Amphiphysin II), 14-3-3 epsilon, 14-3-3
1726	histone monoubiquitination	53	0.0305397	0.0914424	3	RING1, SCML2, SKP1
1727	C21-steroid hormone metabolic process	53	0.0305397	0.0914424	3	ALDR, AKR1C3, Aldose reductase
1728	positive regulation of mitochondrial outer membrane permeabilization involved in apoptotic signaling pathway	53	0.0305397	0.0914424	3	Calcineurin A (catalytic), 14-3-3 epsilon, 14-3-3
1729	DNA alkylation	92	0.0307597	0.0918885	4	ALEX, G-protein alpha-s, GNAS1, GNAS3
1730	glucan metabolic process	92	0.0307597	0.0918885	4	UGPA2, PYGB, Glycogen phosphorylase, PYGM
1731	cellular glucan metabolic process	92	0.0307597	0.0918885	4	UGPA2, PYGB, Glycogen phosphorylase, PYGM
1732	DNA methylation	92	0.0307597	0.0918885	4	ALEX, G-protein alpha-s, GNAS1, GNAS3
1733	regulation of defense response	1181	0.0312614	0.0933332	23	HSP90, PSMC6, PSMD10 (Gankyrin), Endoplasmin, N-Ras, GSTs, E2N(UBC13), PSMA6, TSLC1, CD44, Fatty acid-binding protein, HSP70, APPL, Fibrinogen beta, PSMD12, PSME1, APPL1, HSPA1A, SKP1, Connexin 43, ITGA2, RAS, HSPA1B
1734	cellular protein-containing complex assembly	1118	0.0314747	0.0939158	22	HSP90, PSMD10 (Gankyrin), BIN1 (Amphiphysin II), Gemin5, LYRM7, Tubulin beta, HSP70, WDR77, RPS5, QM, Tubulin beta 6, Fibrinogen beta, SNAPs, eIF2S1, Dynein 1, cytoplasmic, heavy chain, HSPA1A, NDUFB7, NDUFA2, ANP32B (april), HSPA1B, Dynein, axonemal, heavy chains, TCP1-alpha
1735	neuromuscular process	184	0.0317354	0.0944288	6	Neurexin 1-beta, Neurexin beta, Fatty acid-binding protein, Neurexin alpha, B-FABP, Neurexin 1-alpha
1736	negative regulation of protein dephosphorylation	93	0.0318292	0.0944288	4	PPP1R11, 14-3-3 epsilon, DARPP-32, 14-3-3
1737	cranial skeletal system development	93	0.0318292	0.0944288	4	ALEX, G-protein alpha-s, GNAS1, GNAS3
1738	regulation of MAP kinase activity	508	0.0318503	0.0944288	12	PP2A cat (alpha), Ephrin-B receptors, GSTs, E2N(UBC13), Peroxiredoxin, Acid sphingomyelinase, PRDX2, Ephrin-B receptor 2, PP2A catalytic, ErbB2, RAS, Sphingomyelinase
1739	regulation of response to oxidative stress	137	0.0319418	0.0944288	5	HSP90, SCLY, RACK1, HSP70, ACOX2
1740	lymph vessel morphogenesis	22	0.0319751	0.0944288	2	Calcineurin A (catalytic), Calcineurin A (beta)
1741	response to redox state	22	0.0319751	0.0944288	2	ADHX, Sphingomyelinase
1742	keratinocyte development	22	0.0319751	0.0944288	2	Filamin B (TABP), 14-3-3
1743	regulation of mitophagy	22	0.0319751	0.0944288	2	TIGAR (C12orf5), VPS13C
1744	positive regulation of calcineurin-NFAT signaling cascade	22	0.0319751	0.0944288	2	Calcineurin A (catalytic), Calcineurin A (alpha)
1745	negative regulation of tyrosine phosphorylation of STAT protein	22	0.0319751	0.0944288	2	PP2A cat (alpha), PP2A catalytic
1746	regulation of vasculogenesis	22	0.0319751	0.0944288	2	RAP-1A, Rap1
1747	regulation of sphingolipid biosynthetic process	22	0.0319751	0.0944288	2	RACK1, Sphingomyelinase
1748	positive regulation of calcineurin-mediated signaling	22	0.0319751	0.0944288	2	Calcineurin A (catalytic), Calcineurin A (alpha)
1749	regulation of membrane lipid metabolic process	22	0.0319751	0.0944288	2	RACK1, Sphingomyelinase
1750	synaptic vesicle maturation	22	0.0319751	0.0944288	2	SLC17A7, SYP
1751	positive regulation of phospholipid biosynthetic process	22	0.0319751	0.0944288	2	Fatty acid-binding protein, PYC
1752	plasma membrane tubulation	22	0.0319751	0.0944288	2	Pacsin 2, Pacsin
1753	response to caffeine	54	0.0320381	0.094453	3	GSTs, GSTM1, GSTM2
1754	response to diuretic	54	0.0320381	0.094453	3	GSTs, GSTM1, GSTM2
1755	retinol metabolic process	54	0.0320381	0.094453	3	ALDR, AKR1C3, Aldose reductase
1756	negative regulation of cellular metabolic process	3567	0.0320611	0.094467	58	PP2A cat (alpha), HSP90, PSMD10 (Gankyrin), BIN1 (Amphiphysin II), PBXIP1, AEBP1, Ephrin-B receptors, A1M, GSTs, C4A protein, Peroxiredoxin, CD44, C4, Fatty acid-binding protein, RACK1, Acid sphingomyelinase, AKR1C3, PRDX2, Calcineurin A (catalytic), RING1, HSP70, RKIP, Calcineurin A (alpha), PRDX3, QM, PPP1R11, WFS1, Ephrin-B receptor 2, APPL, IBP, NFAT-90, TIGAR (C12orf5), SRP9, PP2A catalytic,…
1757	regulation of canonical Wnt signaling pathway	396	0.0325549	0.0958674	10	PSMC6, PSMD10 (Gankyrin), IBP6, PSMA6, IBP, PSMD12, PSME1, EBP50, LKB1, G-protein alpha-q/11
1758	regulation of epithelial cell apoptotic process	138	0.0328087	0.0965599	5	ICAM1, AKR1C3, WFS1, Fibrinogen beta, eIF2S1
1759	fatty acid metabolic process	453	0.0328518	0.0966316	11	GSTs, GSTM1, Fatty acid-binding protein, GSTM2, AKR1C3, PGHD, PON1, PON2, ACOX2, ECH1, ETFB
1760	cyclic-nucleotide-mediated signaling	288	0.033036	0.0971185	8	LEC2, ALEX, G-protein alpha-s, GNAS1, EBP50, GNAS3, BAI2, G-protein alpha-q/11
1761	regulation of extracellular matrix organization	55	0.0335742	0.098502	3	AEBP1, Melanotransferrin, Dystroglycan
1762	cellular response to gonadotropin stimulus	55	0.0335742	0.098502	3	PP2A cat (alpha), AKR1C3, PP2A catalytic
1763	mitochondrial electron transport, NADH to ubiquinone	55	0.0335742	0.098502	3	BDNF, NDUFB7, NDUFA2
1764	cell population proliferation	936	0.0335828	0.098502	19	Ephrin-B receptors, CD151, GSTs, Peroxiredoxin, TSLC1, Fatty acid-binding protein, PRDX2, Calcineurin A (catalytic), B-FABP, APPL, IBP, PRDX1, APPL1, Connexin 43, ITGA2, Rap1, RAS, Calcineurin A (beta), 14-3-3
1765	positive regulation of blood vessel diameter	139	0.0336901	0.0987608	5	HSP70, HSPA1A, Connexin 43, HSPA1B, APG5
1766	regulation of postsynaptic membrane potential	187	0.0339433	0.0994466	6	BDNF, MPP2, Calcineurin A (catalytic), SLC17A7, Calcineurin A (alpha), GABA-A receptor beta-2 subunit

## Sheet: exclusive proteins in M_pathway
Enrichment analysis of SNO proteins exclusive to Male AD
Enrichment by pathway
#	Maps	Total	pValue	Min FDR	In Data	Network Objects from Active Data
1	Neurophysiological process_Synaptic vesicle fusion and recycling in nerve terminals	52	6.64996e-06	0.00537317	7	Amphiphysin I, CHL1, Calcineurin A (catalytic), SLC17A7, Rabphilin-3A, Dynamin-1, SYP
2	Neurophysiological process_Glutamic acid regulation of Dopamine D1A receptor signaling	45	3.28519e-05	0.0132722	6	Calcineurin A (catalytic), PP2A catalytic, SG2NA, G-protein alpha-s, GABA-A receptor beta-2 subunit, DARPP-32
3	Immune response_Antigen presentation by MHC class I, classical pathway	54	9.40302e-05	0.0253255	6	Endoplasmin, MHC Class I alpha chain, HSP70, Calnexin, PSME1, UGCGL1
4	Cell adhesion_Cell-matrix glycoconjugates	38	0.000163378	0.0328125	5	A1M, CD44, Plasmin, Aggrecan, NCAM1
5	Regulation of CFTR activity (normal and CF)	62	0.000204371	0.0328125	6	RACK1, Calcineurin A (catalytic), PP2A catalytic, G-protein alpha-s, EBP50, Filamin B (TABP)
6	CHDI_Correlations from Replication data_Cytoskeleton and adhesion module	64	0.000243657	0.0328125	6	Ephrin-B receptors, Plasminogen, ICAM1, RAP-1A, Plasmin, Ephrin-B
7	Nicotine signaling in dopaminergic neurons, Pt. 2 - axon terminal	43	0.000296384	0.0342112	5	Plasminogen, Calcineurin A (catalytic), Plasmin, G-protein alpha-s, DARPP-32
8	Transcription_Negative regulation of HIF1A function	69	0.000368113	0.0371794	6	HSP90, PRDX4, RACK1, PRDX2, HSP70, SKP1
9	Neurophysiological process_GABA-A receptor life cycle	27	0.000478508	0.0429594	4	Dynein 1, cytoplasmic, heavy chain, Dynamin-1, GABA-A receptor beta-2 subunit, Dynamin
10	Cigarette smoke-mediated regulation of NRF2-antioxidant pathway in airway epithelial cells	29	0.000633832	0.0450124	4	GSTO1, Catalase, TALDO, PRDX1
11	Inhibition of Ephrin receptors in colorectal cancer	30	0.000723543	0.0450124	4	Ephrin-B receptors, RAP-1A, Ephrin-B receptor 2, Ephrin-B
12	Regulation of IGF family activity in colorectal cancer	30	0.000723543	0.0450124	4	IBP6, Plasminogen, Plasmin, IBP
13	Glucagon-induced glucose upregulation in type 2 diabetes in liver	52	0.000724209	0.0450124	5	PYC, Calcineurin A (catalytic), CaMK II alpha, G-protein alpha-s, G-protein alpha-q/11
14	Role of FSH and Lutropin in ovarian cancer	56	0.00101831	0.0587709	5	CD44, RAP-1A, APPL1, G-protein alpha-s, ErbB2
15	Altered Ca2+ handling in heart failure	35	0.00131032	0.0705826	4	BIN1 (Amphiphysin II), Calcineurin A (catalytic), PP2A catalytic, G-protein alpha-s
16	Gamma-secretase regulation of osteogenesis	37	0.00161782	0.0768939	4	CD44, CD44 soluble, CD44 (ICD), CD44 (EXT)
17	Glycogen metabolism	37	0.00161782	0.0768939	4	UGPA2, PYGB, HXK1, PYGM

## Sheet: exclusive proteins in FAD_GO
Enrichment analysis of SNO proteins exclusive to Female AD
Enrichment by GO processes
#	Processes	Total	pValue	Min FDR	In Data	Network Objects from Active Data
1	regulation of biological quality	5712	3.11562e-16	1.6463e-12	117	PGMU, MOXD1, NDUFS1, PGCP, Semaphorin 7A, SLC6A11, Muskelin, Ceruloplasmin, RhoG, GSTs, PEDF (serpinF1), HPCA, Protein C receptor (endothelial), DGK, VDB, Tissue factor, G-protein gamma 2, Tubulin beta, APEX, SLC4A1, Talin-1, Talin, PC2, Cullin 5, SLC25A6, NDPK B, HSD17B8, TIP120A, PBEF, SNAPalpha, Adenylate cyclase, GABT, Myosin I, BDH2, FSTL4, CUTC, GPM6A, Rab-21, MELC, HSP70, EPAS1, Neuronal p…
2	cellular component organization	7526	7.97068e-16	2.10585e-12	138	C1orf31, Glycolipid transfer protein, NDUFS1, Semaphorin 7A, Tubulin beta 3, ATP5F1, KV1.6, Muskelin, RhoG, GSTs, TRIO, Plastin, LEDGF, DGK, VAPA, Tubulin beta, APEX, SLC4A1, Talin-1, Ash1, TBCC, Talin, UQCRH, NDUFS5, SLC25A6, NDPK B, HSD17B8, TIP120A, NDUFV1, SNAPalpha, DCAMKL1, Adenylate cyclase, Myosin I, UBL4A, FSTL4, Calponin-3, CUTC, GPM6A, Rab-21, ENO1, HSP70, EPAS1, Neuronal pentraxin rec…
3	cellular component organization or biogenesis	7755	1.52052e-15	2.67814e-12	140	C1orf31, Glycolipid transfer protein, NDUFS1, Semaphorin 7A, Tubulin beta 3, ATP5F1, KV1.6, Muskelin, RhoG, GSTs, TRIO, Plastin, LEDGF, DGK, VAPA, Tubulin beta, APEX, SLC4A1, Talin-1, Ash1, TBCC, Talin, UQCRH, NDUFS5, SLC25A6, NDPK B, HSD17B8, TIP120A, NDUFV1, SNAPalpha, DCAMKL1, Adenylate cyclase, Myosin I, UBL4A, FSTL4, Calponin-3, CUTC, GPM6A, Rab-21, ENO1, HSP70, EPAS1, Neuronal pentraxin rec…
4	oxidation-reduction process	1284	3.47826e-13	4.59479e-10	45	C1orf31, PGMU, MOXD1, NDUFS1, Ceruloplasmin, GSTs, APEX, UQCRH, NDUFS5, GPD2, HSD17B8, IDH3B, NDUFV1, GUAC, BDH2, ENO1, MOSC1, NDUFB11, G6PD, NDUFA5, ACDS, DLDH, ALD9A1, ECHS1, ENO, CISY, Sirtuin, MGST, ALDX, SELENBP1, HIBCH, RDH5, DHCR7, AKR7A2, AL7A1, ENO2, SOD1, FVT1, UQCRC2, DJ-1, Mosc2, OXR1, RDH14, ETFA, ENO3
5	regulated exocytosis	918	9.97747e-13	1.05442e-09	37	PGMU, RNASET2, RhoG, GSTs, VAPA, Tubulin beta, Talin-1, Talin, NDPK B, TIP120A, SNAPalpha, Myosin I, HP, HSP70, RhoA-related, VCP, Snapin, SNAPs, P2X7, Cathepsin B, GDI2, CD45, MGST, Rac1-related, Cathepsin Z, ARP2, HSC70, ITGAV, Rho GTPase, SNAP-23, GHDC, Plakoglobin, SOD1, OST48, Fc alpha receptor, Clusterin, CRF-BP
6	secretion by cell	1336	5.3433e-12	4.30869e-09	44	PGMU, RNASET2, RhoG, GSTs, DGK, VAPA, Tubulin beta, Talin-1, Talin, NDPK B, TIP120A, SNAPalpha, Myosin I, HP, HSP70, RhoA-related, CD-MPR, VCP, Snapin, SNAPs, P2X7, Cathepsin B, GDI2, CD45, Frizzled, MGST, CaMK II gamma, Rac1-related, Cathepsin Z, ARP2, HSC70, NSF, FZD4, ITGAV, Rho GTPase, SNAP-23, GHDC, Plakoglobin, SOD1, DJ-1, OST48, Fc alpha receptor, Clusterin, CRF-BP
7	exocytosis	1024	5.70796e-12	4.30869e-09	38	PGMU, RNASET2, RhoG, GSTs, VAPA, Tubulin beta, Talin-1, Talin, NDPK B, TIP120A, SNAPalpha, Myosin I, HP, HSP70, RhoA-related, VCP, Snapin, SNAPs, P2X7, Cathepsin B, GDI2, CD45, MGST, Rac1-related, Cathepsin Z, ARP2, HSC70, NSF, ITGAV, Rho GTPase, SNAP-23, GHDC, Plakoglobin, SOD1, OST48, Fc alpha receptor, Clusterin, CRF-BP
8	regulation of protein complex assembly	655	7.51534e-12	4.96388e-09	30	Plastin, Tubulin beta, TIP120A, SNAPalpha, Myosin I, HSP70, HJURP, RhoA-related, Cofilin, non-muscle, VCP, PP2C, SLC39A12, SPTA1, SNAPs, Sirtuin, Tubulin beta 4, Cofilin, Rac1-related, Cullin 4, ARP2, HSC70, Cullin 4A, Rho GTPase, CDC42, DJ-1, Cdc42 subfamily, Gamma adducin, Clusterin, TIM1, Sirtuin2
9	ATP metabolic process	275	8.83388e-12	5.18647e-09	20	C1orf31, PGMU, NDUFS1, ATP5F1, SLC4A1, UQCRH, NDUFS5, NDUFV1, ENO1, HSP70, NDUFB11, NDUFA5, DLDH, ATP8, VCP, ENO, HSC70, ENO2, UQCRC2, ENO3
10	generation of precursor metabolites and energy	588	1.5964e-11	8.43537e-09	28	C1orf31, PGMU, NDUFS1, ATP5F1, SLC4A1, UQCRH, NDUFS5, GPD2, IDH3B, NDUFV1, BDH2, ENO1, NDUFB11, G6PD, NDUFA5, DLDH, ATP8, ENO, CISY, Sirtuin, ALDX, SLC25A4, AKR7A2, ENO2, UQCRC2, ETFA, ENO3, ANT
11	cellular component assembly	3590	2.22853e-11	1.04374e-08	78	C1orf31, NDUFS1, KV1.6, GSTs, Plastin, LEDGF, DGK, Tubulin beta, SLC4A1, Talin-1, TBCC, Talin, UQCRH, NDUFS5, NDPK B, HSD17B8, TIP120A, NDUFV1, SNAPalpha, Adenylate cyclase, Myosin I, CUTC, GPM6A, ENO1, HSP70, HJURP, NDUFB11, C9, RhoA-related, NDUFA5, ACDS, ALD9A1, VCP, CENPJ, AP-1 beta subunit, ENO, Reticulon 4, SNAPs, P2X7, Nectin-2, RhoB, CLYBL, Sirtuin, Frizzled, CTH, MGST, Tubulin beta 4, TC…
12	export from cell	1398	2.37034e-11	1.04374e-08	44	PGMU, RNASET2, RhoG, GSTs, DGK, VAPA, Tubulin beta, Talin-1, Talin, NDPK B, TIP120A, SNAPalpha, Myosin I, HP, HSP70, RhoA-related, CD-MPR, VCP, Snapin, SNAPs, P2X7, Cathepsin B, GDI2, CD45, Frizzled, MGST, CaMK II gamma, Rac1-related, Cathepsin Z, ARP2, HSC70, NSF, FZD4, ITGAV, Rho GTPase, SNAP-23, GHDC, Plakoglobin, SOD1, DJ-1, OST48, Fc alpha receptor, Clusterin, CRF-BP
13	small molecule metabolic process	2278	4.90931e-11	1.99545e-08	58	PGMU, MOXD1, SERB, ATP5F1, GSTs, VDB, SLC4A1, NDPK 8, GDPD1, NDPK B, GPD2, HSD17B8, IDH3B, PBEF, GUAC, Adenylate cyclase, GABT, BDH2, ENO1, MOSC1, G6PD, RhoA-related, ACDS, DLDH, Adenylate cyclase type I, ATP8, VCP, ECHS1, ENO, CISY, Sirtuin, PLCL1, ACY2, CTH, MGST, ALDX, TC10, HIBCH, RDH5, DHCR7, AATC, COQ3, Rho GTPase, AKR7A2, AL7A1, PAP41, FAAH, ENO2, FVT1, DJ-1, Cdc42 subfamily, Mosc2, THEM2,…
14	neutrophil degranulation	626	6.83002e-11	2.57785e-08	28	PGMU, RNASET2, RhoG, GSTs, VAPA, Tubulin beta, NDPK B, TIP120A, Myosin I, HP, HSP70, RhoA-related, VCP, Cathepsin B, GDI2, CD45, MGST, Rac1-related, Cathepsin Z, ARP2, HSC70, ITGAV, Rho GTPase, SNAP-23, GHDC, Plakoglobin, OST48, Fc alpha receptor
15	neutrophil activation involved in immune response	630	7.90742e-11	2.78552e-08	28	PGMU, RNASET2, RhoG, GSTs, VAPA, Tubulin beta, NDPK B, TIP120A, Myosin I, HP, HSP70, RhoA-related, VCP, Cathepsin B, GDI2, CD45, MGST, Rac1-related, Cathepsin Z, ARP2, HSC70, ITGAV, Rho GTPase, SNAP-23, GHDC, Plakoglobin, OST48, Fc alpha receptor
16	secretion	1515	9.08125e-11	2.99908e-08	45	PGMU, RNASET2, RhoG, GSTs, DGK, VDB, VAPA, Tubulin beta, Talin-1, Talin, NDPK B, TIP120A, SNAPalpha, Myosin I, HP, HSP70, RhoA-related, CD-MPR, VCP, Snapin, SNAPs, P2X7, Cathepsin B, GDI2, CD45, Frizzled, MGST, CaMK II gamma, Rac1-related, Cathepsin Z, ARP2, HSC70, NSF, FZD4, ITGAV, Rho GTPase, SNAP-23, GHDC, Plakoglobin, SOD1, DJ-1, OST48, Fc alpha receptor, Clusterin, CRF-BP
17	neutrophil activation	640	1.13458e-10	3.41039e-08	28	PGMU, RNASET2, RhoG, GSTs, VAPA, Tubulin beta, NDPK B, TIP120A, Myosin I, HP, HSP70, RhoA-related, VCP, Cathepsin B, GDI2, CD45, MGST, Rac1-related, Cathepsin Z, ARP2, HSC70, ITGAV, Rho GTPase, SNAP-23, GHDC, Plakoglobin, OST48, Fc alpha receptor
18	cellular component biogenesis	3864	1.2335e-10	3.41039e-08	80	C1orf31, NDUFS1, KV1.6, GSTs, Plastin, LEDGF, DGK, Tubulin beta, SLC4A1, Talin-1, TBCC, Talin, UQCRH, NDUFS5, NDPK B, HSD17B8, TIP120A, NDUFV1, SNAPalpha, Adenylate cyclase, Myosin I, CUTC, GPM6A, ENO1, HSP70, HJURP, NDUFB11, C9, RhoA-related, NDUFA5, ACDS, ALD9A1, VCP, CENPJ, AP-1 beta subunit, ENO, Reticulon 4, SNAPs, P2X7, Nectin-2, RhoB, CLYBL, Sirtuin, Frizzled, CTH, MGST, Tubulin beta 4, TC…
19	regulation of cellular component organization	3502	1.27793e-10	3.41039e-08	75	Semaphorin 7A, Muskelin, RhoG, PEDF (serpinF1), HPCA, Plastin, DGK, Tubulin beta, NDPK B, TIP120A, Podocalyxin-like 1, SNAPalpha, Adenylate cyclase, Myosin I, FSTL4, GPM6A, Rab-21, ENO1, HSP70, Neuronal pentraxin receptor, HJURP, G6PD, RhoA-related, Cofilin, non-muscle, VCP, CENPJ, ENO, PP2C, Snapin, SLC39A12, SPTA1, Reticulon 4, SNAPs, P2X7, CD38, RhoB, Sirtuin, Frizzled, C2orf18, CTH, Tubulin b…
20	neutrophil mediated immunity	644	1.30821e-10	3.41039e-08	28	PGMU, RNASET2, RhoG, GSTs, VAPA, Tubulin beta, NDPK B, TIP120A, Myosin I, HP, HSP70, RhoA-related, VCP, Cathepsin B, GDI2, CD45, MGST, Rac1-related, Cathepsin Z, ARP2, HSC70, ITGAV, Rho GTPase, SNAP-23, GHDC, Plakoglobin, OST48, Fc alpha receptor
21	granulocyte activation	645	1.35538e-10	3.41039e-08	28	PGMU, RNASET2, RhoG, GSTs, VAPA, Tubulin beta, NDPK B, TIP120A, Myosin I, HP, HSP70, RhoA-related, VCP, Cathepsin B, GDI2, CD45, MGST, Rac1-related, Cathepsin Z, ARP2, HSC70, ITGAV, Rho GTPase, SNAP-23, GHDC, Plakoglobin, OST48, Fc alpha receptor
22	leukocyte degranulation	660	2.28665e-10	5.49212e-08	28	PGMU, RNASET2, RhoG, GSTs, VAPA, Tubulin beta, NDPK B, TIP120A, Myosin I, HP, HSP70, RhoA-related, VCP, Cathepsin B, GDI2, CD45, MGST, Rac1-related, Cathepsin Z, ARP2, HSC70, ITGAV, Rho GTPase, SNAP-23, GHDC, Plakoglobin, OST48, Fc alpha receptor
23	regulation of cellular component biogenesis	1336	2.70116e-10	6.20561e-08	41	RhoG, Plastin, Tubulin beta, TIP120A, Podocalyxin-like 1, SNAPalpha, Myosin I, GPM6A, HSP70, Neuronal pentraxin receptor, HJURP, RhoA-related, Cofilin, non-muscle, VCP, CENPJ, PP2C, SLC39A12, SPTA1, SNAPs, P2X7, Sirtuin, Frizzled, Tubulin beta 4, TC10, Cofilin, Rac1-related, Cullin 4, ARP2, HSC70, Cullin 4A, Rho GTPase, CDC42, Cep97, DJ-1, Cdc42 subfamily, Dnaja4, Gamma adducin, Clusterin, TIM1, …
24	ribose phosphate metabolic process	452	3.1773e-10	6.99535e-08	23	PGMU, ATP5F1, SLC4A1, NDPK 8, NDPK B, HSD17B8, GUAC, Adenylate cyclase, ENO1, G6PD, RhoA-related, DLDH, Adenylate cyclase type I, ATP8, ENO, CISY, TC10, Rho GTPase, PAP41, ENO2, Cdc42 subfamily, THEM2, ENO3
25	nucleotide metabolic process	583	3.64174e-10	7.5545e-08	26	PGMU, ATP5F1, SLC4A1, NDPK 8, NDPK B, HSD17B8, PBEF, GUAC, Adenylate cyclase, ENO1, G6PD, RhoA-related, DLDH, Adenylate cyclase type I, ATP8, VCP, ENO, CISY, TC10, Rho GTPase, PAP41, ENO2, DJ-1, Cdc42 subfamily, THEM2, ENO3
26	membrane organization	1238	3.7172e-10	7.5545e-08	39	Glycolipid transfer protein, ATP5F1, VAPA, SLC4A1, SNAPalpha, UBL4A, HSP70, RhoA-related, CD-MPR, ATP8, AHNAK2, Snapin, SPTA1, Reticulon 4, SNAPs, CHCHD6, P2X7, Nectin-2, CD45, Frizzled, C2orf18, Rac1-related, Cathepsin Z, ARP2, HSC70, NSF, FZD4, SLC25A4, Rho GTPase, SNAP-23, Ankyrin-B, CDC42, SOD1, Cdc42 subfamily, Cullin 3, Beta-adaptin 2, Clusterin, CHCHD3, ANT
27	developmental process	8551	4.90645e-10	9.6021e-08	135	Myosin ID, PGCP, Semaphorin 7A, Tubulin beta 3, SERB, SLC6A11, ATP5F1, Ceruloplasmin, GSTs, TRIO, PEDF (serpinF1), HPCA, Plastin, DGK, VDB, Tissue factor, VAPA, Tubulin beta, APEX, SLC4A1, Ash1, TBCC, PC2, Cullin 5, NDPK B, GPD2, TIP120A, PBEF, Podocalyxin-like 1, SNAPalpha, DCAMKL1, Adenylate cyclase, GABT, Myosin I, BDH2, FSTL4, Calponin-3, GPM6A, Rab-21, HP, MELC, ENO1, HSP70, EPAS1, Neuronal …
28	nucleoside phosphate metabolic process	593	5.23007e-10	9.86988e-08	26	PGMU, ATP5F1, SLC4A1, NDPK 8, NDPK B, HSD17B8, PBEF, GUAC, Adenylate cyclase, ENO1, G6PD, RhoA-related, DLDH, Adenylate cyclase type I, ATP8, VCP, ENO, CISY, TC10, Rho GTPase, PAP41, ENO2, DJ-1, Cdc42 subfamily, THEM2, ENO3
29	myeloid cell activation involved in immune response	687	5.64532e-10	1.02862e-07	28	PGMU, RNASET2, RhoG, GSTs, VAPA, Tubulin beta, NDPK B, TIP120A, Myosin I, HP, HSP70, RhoA-related, VCP, Cathepsin B, GDI2, CD45, MGST, Rac1-related, Cathepsin Z, ARP2, HSC70, ITGAV, Rho GTPase, SNAP-23, GHDC, Plakoglobin, OST48, Fc alpha receptor
30	myeloid leukocyte mediated immunity	689	6.02507e-10	1.06122e-07	28	PGMU, RNASET2, RhoG, GSTs, VAPA, Tubulin beta, NDPK B, TIP120A, Myosin I, HP, HSP70, RhoA-related, VCP, Cathepsin B, GDI2, CD45, MGST, Rac1-related, Cathepsin Z, ARP2, HSC70, ITGAV, Rho GTPase, SNAP-23, GHDC, Plakoglobin, OST48, Fc alpha receptor
31	protein-containing complex subunit organization	2635	6.32175e-10	1.07755e-07	61	C1orf31, NDUFS1, KV1.6, GSTs, LEDGF, DGK, Tubulin beta, SLC4A1, Talin-1, TBCC, Talin, UQCRH, NDUFS5, NDPK B, HSD17B8, TIP120A, NDUFV1, SNAPalpha, Adenylate cyclase, CUTC, ENO1, HSP70, HJURP, NDUFB11, C9, NDUFA5, ACDS, Cofilin, non-muscle, ALD9A1, VCP, CENPJ, AP-1 beta subunit, ENO, Snapin, KIF19, Reticulon 4, SNAPs, P2X7, CLYBL, Sirtuin, Frizzled, CTH, MGST, CaMK II gamma, Cofilin, Rac1-related, …
32	response to drug	1985	7.01307e-10	1.1557e-07	51	SLC6A11, GSTs, PEDF (serpinF1), HPCA, DGK, Tissue factor, G-protein gamma 2, APEX, SLC4A1, JM4, SLC25A6, Adenylate cyclase, GABT, HP, HSP70, Neuronal pentraxin receptor, MOG, G6PD, RhoA-related, Cofilin, non-muscle, Adenylate cyclase type I, ENO, PP2C, P2X7, CD38, Tenascin-C, Cathepsin B, RhoB, Sirtuin, Frizzled, MGST, Cofilin, SLC25A24, ARP2, HSC70, FZD4, ITGAV, SLC25A4, PACAP receptor 1, Rho GT…
33	cellular process	19190	7.21768e-10	1.1557e-07	232	C1orf31, Glycolipid transfer protein, PGMU, MOXD1, RNASET2, NDUFS1, CD99L2, RAB2B, PGCP, Semaphorin 7A, HDGF, Tubulin beta 3, SERB, ATP5F1, KV1.6, Muskelin, Ceruloplasmin, RhoG, SAT2, KIAA1609, GSTs, TRIO, PEDF (serpinF1), HPCA, Plastin, LEDGF, DGK, Tissue factor, G-protein gamma 2, VAPA, Tubulin beta, ASB17, APEX, SLC4A1, Talin-1, FKBP5, Ash1, TBCC, NRIP2 (NIX1), Talin, UQCRH, NDUFS5, PC2, Culli…
34	myeloid leukocyte activation	798	8.86007e-10	1.37696e-07	30	PGMU, RNASET2, RhoG, GSTs, VAPA, Tubulin beta, NDPK B, TIP120A, PBEF, Myosin I, HP, HSP70, RhoA-related, VCP, Cathepsin B, GDI2, CD45, MGST, Rac1-related, Cathepsin Z, ARP2, HSC70, ITGAV, Rho GTPase, SNAP-23, GHDC, Plakoglobin, OST48, Fc alpha receptor, Clusterin
35	substantia nigra development	85	1.1147e-09	1.68288e-07	11	ATP5F1, HSP70, NDRG2, G6PD, RhoA-related, Sirtuin, Rho GTPase, CDC42, Cdc42 subfamily, Alpha-internexin, Sirtuin2
36	nucleobase-containing small molecule metabolic process	712	1.25189e-09	1.83749e-07	28	PGMU, ATP5F1, SLC4A1, NDPK 8, NDPK B, HSD17B8, PBEF, GUAC, Adenylate cyclase, ENO1, G6PD, RhoA-related, DLDH, Adenylate cyclase type I, ATP8, VCP, ENO, CISY, TC10, Rho GTPase, PAP41, ENO2, DJ-1, Cdc42 subfamily, THEM2, CRMP5, MACROD2, ENO3
37	protein-containing complex assembly	2281	1.308e-09	1.86796e-07	55	C1orf31, NDUFS1, KV1.6, GSTs, LEDGF, DGK, Tubulin beta, SLC4A1, Talin-1, TBCC, Talin, UQCRH, NDUFS5, NDPK B, HSD17B8, TIP120A, NDUFV1, SNAPalpha, Adenylate cyclase, CUTC, ENO1, HSP70, HJURP, NDUFB11, C9, NDUFA5, ACDS, ALD9A1, VCP, CENPJ, AP-1 beta subunit, ENO, Reticulon 4, SNAPs, P2X7, CLYBL, Sirtuin, CTH, MGST, CaMK II gamma, Rac1-related, Cullin 4, Cathepsin Z, NSF, Cullin 4A, Rho GTPase, SNAP…
38	monosaccharide biosynthetic process	68	1.79139e-09	2.49098e-07	10	PGMU, GSTs, GPD2, ENO1, G6PD, ENO, ALDX, AATC, ENO2, ENO3
39	purine nucleotide metabolic process	453	1.86529e-09	2.52722e-07	22	PGMU, ATP5F1, SLC4A1, NDPK 8, NDPK B, HSD17B8, GUAC, Adenylate cyclase, ENO1, RhoA-related, DLDH, Adenylate cyclase type I, ATP8, ENO, CISY, TC10, Rho GTPase, PAP41, ENO2, Cdc42 subfamily, THEM2, ENO3
40	organelle organization	4487	2.24426e-09	2.96467e-07	85	NDUFS1, Tubulin beta 3, ATP5F1, Muskelin, RhoG, GSTs, Plastin, DGK, VAPA, Tubulin beta, APEX, Talin-1, Ash1, Talin, NDUFS5, SLC25A6, NDUFV1, SNAPalpha, Myosin I, UBL4A, Calponin-3, HSP70, EPAS1, HJURP, NDUFB11, RhoA-related, NDUFA5, Cofilin, non-muscle, ATP8, VCP, CENPJ, PP2C, p130, Katanin p60, Snapin, SPTA1, KIF19, Reticulon 4, SNAPs, CHCHD6, P2X7, Nectin-2, RhoB, Sirtuin, Frizzled, C2orf18, Tu…
41	purine-containing compound metabolic process	507	2.88862e-09	3.72279e-07	23	PGMU, ATP5F1, SLC4A1, NDPK 8, NDPK B, HSD17B8, GUAC, Adenylate cyclase, ENO1, RhoA-related, DLDH, Adenylate cyclase type I, ATP8, ENO, CISY, TC10, Rho GTPase, PAP41, ENO2, Cdc42 subfamily, THEM2, MACROD2, ENO3
42	leukocyte activation involved in immune response	842	3.07874e-09	3.87334e-07	30	PGMU, RNASET2, RhoG, GSTs, Plastin, VAPA, Tubulin beta, NDPK B, TIP120A, Myosin I, HP, HSP70, RhoA-related, VCP, Cathepsin B, GDI2, CD45, MGST, Rac1-related, Cathepsin Z, ARP2, HSC70, ITGAV, Rho GTPase, SNAP-23, XRCC4, GHDC, Plakoglobin, OST48, Fc alpha receptor
43	cell activation involved in immune response	846	3.43282e-09	4.21837e-07	30	PGMU, RNASET2, RhoG, GSTs, Plastin, VAPA, Tubulin beta, NDPK B, TIP120A, Myosin I, HP, HSP70, RhoA-related, VCP, Cathepsin B, GDI2, CD45, MGST, Rac1-related, Cathepsin Z, ARP2, HSC70, ITGAV, Rho GTPase, SNAP-23, XRCC4, GHDC, Plakoglobin, OST48, Fc alpha receptor
44	purine ribonucleotide metabolic process	427	3.54296e-09	4.25477e-07	21	PGMU, ATP5F1, SLC4A1, NDPK 8, NDPK B, HSD17B8, GUAC, Adenylate cyclase, ENO1, RhoA-related, DLDH, Adenylate cyclase type I, ATP8, ENO, CISY, TC10, Rho GTPase, ENO2, Cdc42 subfamily, THEM2, ENO3
45	response to wounding	968	5.36152e-09	6.29562e-07	32	PGCP, GSTs, Protein C receptor (endothelial), Plastin, DGK, Tissue factor, G-protein gamma 2, SLC4A1, Talin-1, Talin, C9, RhoA-related, ENO, PP2C, AHNAK2, P2X7, Tenascin-C, Cathepsin B, Frizzled, KIAA1715, Rac1-related, Rho GTPase, G-protein gamma, CDC42, Matrilin-2, SOD1, PTGFRN, DGK-delta, Cdc42 subfamily, Clusterin, Alpha-internexin, ENO3
46	localization	7416	6.42817e-09	7.30577e-07	119	Glycolipid transfer protein, Myosin ID, PGMU, RNASET2, CD99L2, RAB2B, Semaphorin 7A, HDGF, SLC6A11, ATP5F1, KV1.6, Ceruloplasmin, RhoG, GSTs, LASP1, Plastin, LEDGF, DGK, VDB, ABCC10, VAPA, Tubulin beta, SLC4A1, Talin-1, Ash1, Talin, JM4, Cullin 5, SLC25A6, NDPK B, TIP120A, Podocalyxin-like 1, SNAPalpha, DCAMKL1, Adenylate cyclase, Myosin I, UBL4A, CUTC, CACNA2D3, GPM6A, Rab-21, HP, HSP70, Neurona…
47	ribonucleotide metabolic process	442	6.49832e-09	7.30577e-07	21	PGMU, ATP5F1, SLC4A1, NDPK 8, NDPK B, HSD17B8, GUAC, Adenylate cyclase, ENO1, RhoA-related, DLDH, Adenylate cyclase type I, ATP8, ENO, CISY, TC10, Rho GTPase, ENO2, Cdc42 subfamily, THEM2, ENO3
48	anatomical structure development	7970	7.72597e-09	8.50501e-07	125	Myosin ID, PGCP, Semaphorin 7A, Tubulin beta 3, SERB, SLC6A11, ATP5F1, Ceruloplasmin, GSTs, TRIO, PEDF (serpinF1), HPCA, Plastin, DGK, VDB, VAPA, Tubulin beta, SLC4A1, Ash1, TBCC, PC2, Cullin 5, NDPK B, GPD2, PBEF, Podocalyxin-like 1, SNAPalpha, DCAMKL1, Adenylate cyclase, GABT, Myosin I, BDH2, FSTL4, Calponin-3, GPM6A, Rab-21, HP, MELC, ENO1, HSP70, EPAS1, Neuronal pentraxin receptor, NDRG2, MOG…
49	midbrain development	157	8.93348e-09	9.63357e-07	13	ATP5F1, HSP70, NDRG2, G6PD, RhoA-related, Sirtuin, Frizzled, Rac1-related, Rho GTPase, CDC42, Cdc42 subfamily, Alpha-internexin, Sirtuin2
50	response to oxidative stress	682	9.58381e-09	1.01282e-06	26	GSTs, LEDGF, Tissue factor, APEX, SLC4A1, NDPK B, HP, HSP70, EPAS1, Neuronal pentraxin receptor, G6PD, RhoA-related, Cofilin, non-muscle, CD38, RhoB, Sirtuin, MGST, CaMK II gamma, Cofilin, SLC25A24, ITGAV, Rho GTPase, SOD1, DJ-1, OXR1, Sirtuin2
51	nervous system development	3577	1.29459e-08	1.31594e-06	71	Myosin ID, Semaphorin 7A, Tubulin beta 3, SLC6A11, ATP5F1, GSTs, TRIO, PEDF (serpinF1), HPCA, DGK, VAPA, Tubulin beta, PC2, Cullin 5, NDPK B, SNAPalpha, DCAMKL1, Adenylate cyclase, GABT, Myosin I, FSTL4, GPM6A, Rab-21, HSP70, Neuronal pentraxin receptor, NDRG2, MOG, G6PD, RhoA-related, Cofilin, non-muscle, Adenylate cyclase type I, SCN2B, SEZ6L2, PP2C, Snapin, SLC39A12, SPTA1, Reticulon 4, SNAPs,…
52	vesicle-mediated transport	2571	1.29502e-08	1.31594e-06	57	Myosin ID, PGMU, RNASET2, RAB2B, RhoG, GSTs, DGK, VAPA, Tubulin beta, Talin-1, Talin, NDPK B, TIP120A, SNAPalpha, DCAMKL1, Myosin I, HP, HSP70, RhoA-related, CD-MPR, VCP, AP-1 beta subunit, Snapin, SPTA1, SNAPs, P2X7, Cathepsin B, GDI2, CD45, RhoB, MGST, TC10, Rac1-related, Hemopexin, Cathepsin Z, ARP2, HSC70, NSF, DCTN6, ITGAV, Rho GTPase, SNAP-23, Ankyrin-B, CDC42, GHDC, Plakoglobin, SOD1, Tmed…
53	regulation of plasma membrane bounded cell projection organization	1123	1.52033e-08	1.50102e-06	34	Semaphorin 7A, RhoG, PEDF (serpinF1), Tubulin beta, NDPK B, Podocalyxin-like 1, Adenylate cyclase, FSTL4, GPM6A, Rab-21, HSP70, RhoA-related, Cofilin, non-muscle, CENPJ, Snapin, SLC39A12, Reticulon 4, P2X7, CD38, Sirtuin, Frizzled, TC10, Cofilin, Rac1-related, Cathepsin Z, ARP2, FZD4, Rho GTPase, CDC42, Cep97, Plexin B1, Ephrin-B2, Cdc42 subfamily, Ephrin-B
54	actin filament-based process	799	1.53398e-08	1.50102e-06	28	Muskelin, RhoG, Plastin, Talin-1, Talin, Myosin I, Calponin-3, MELC, RhoA-related, Cofilin, non-muscle, SCN2B, SPTA1, RhoB, TC10, Cofilin, Rac1-related, ARP2, AIF1L, Rho GTPase, Ankyrin-B, CDC42, MLC1SA, Cdc42 subfamily, Cullin 3, Gamma adducin, CACNA2D, Alpha-internexin, TIM1
55	negative regulation of cellular component organization	1070	1.62965e-08	1.56565e-06	33	Semaphorin 7A, Tubulin beta, Adenylate cyclase, FSTL4, HSP70, RhoA-related, Cofilin, non-muscle, PP2C, Snapin, SPTA1, Reticulon 4, CD38, Sirtuin, Frizzled, C2orf18, Tubulin beta 4, Cofilin, Rac1-related, Cathepsin Z, HSC70, Rho GTPase, XRCC4, CDC42, Cep97, DJ-1, Ephrin-B2, Cdc42 subfamily, Ephrin-B, Dnaja4, Gamma adducin, Clusterin, Sirtuin2, ANT
56	wound healing	751	1.66595e-08	1.57194e-06	27	PGCP, Protein C receptor (endothelial), Plastin, DGK, Tissue factor, G-protein gamma 2, SLC4A1, Talin-1, Talin, C9, RhoA-related, ENO, PP2C, AHNAK2, P2X7, Tenascin-C, Frizzled, KIAA1715, Rac1-related, Rho GTPase, G-protein gamma, CDC42, PTGFRN, DGK-delta, Cdc42 subfamily, Alpha-internexin, ENO3
57	regulation of cell projection organization	1134	1.92932e-08	1.78851e-06	34	Semaphorin 7A, RhoG, PEDF (serpinF1), Tubulin beta, NDPK B, Podocalyxin-like 1, Adenylate cyclase, FSTL4, GPM6A, Rab-21, HSP70, RhoA-related, Cofilin, non-muscle, CENPJ, Snapin, SLC39A12, Reticulon 4, P2X7, CD38, Sirtuin, Frizzled, TC10, Cofilin, Rac1-related, Cathepsin Z, ARP2, FZD4, Rho GTPase, CDC42, Cep97, Plexin B1, Ephrin-B2, Cdc42 subfamily, Ephrin-B
58	response to antibiotic	710	2.16103e-08	1.96878e-06	26	GSTs, Tissue factor, APEX, SLC4A1, Adenylate cyclase, GABT, HP, HSP70, Neuronal pentraxin receptor, G6PD, RhoA-related, Cofilin, non-muscle, Adenylate cyclase type I, Tenascin-C, Cathepsin B, RhoB, Sirtuin, Cofilin, ARP2, HSC70, PACAP receptor 1, Rho GTPase, SOD1, DJ-1, CRF-BP, Galpha(q)-specific PACAP GPCR
59	cell projection organization	1682	2.26337e-08	2.02706e-06	43	Semaphorin 7A, Tubulin beta 3, TRIO, VAPA, Tubulin beta, DCAMKL1, Adenylate cyclase, GPM6A, Neuronal pentraxin receptor, RhoA-related, Cofilin, non-muscle, Adenylate cyclase type I, CENPJ, PP2C, Snapin, SPTA1, KIF19, Reticulon 4, P2X7, Nectin-2, Tenascin-C, Frizzled, Tubulin beta 4, TC10, Cofilin, Rac1-related, Cullin 4, ARP2, AIF1L, Rho GTPase, CDC42, Cep97, Matrilin-2, Plexin B1, SOD1, Ephrin-B…
60	regulation of localization	4013	2.48312e-08	2.1868e-06	76	CD99L2, RAB2B, Semaphorin 7A, KV1.6, Muskelin, RhoG, KIAA1609, GSTs, PEDF (serpinF1), HPCA, Plastin, DGK, Tissue factor, Tubulin beta, APEX, SLC25A6, Podocalyxin-like 1, SNAPalpha, DCAMKL1, Adenylate cyclase, GABT, Myosin I, CACNA2D3, Rab-21, HSP70, G6PD, RhoA-related, Cofilin, non-muscle, Adenylate cyclase type I, SCN2B, CENPJ, PP2C, Snapin, Reticulon 4, SNAPs, P2X7, CD38, CD45, RhoB, Sirtuin, F…
61	regulation of vesicle-mediated transport	927	2.7012e-08	2.30876e-06	30	RAB2B, Muskelin, HPCA, DGK, SNAPalpha, Adenylate cyclase, Rab-21, HSP70, Adenylate cyclase type I, Snapin, SNAPs, P2X7, CD45, Sirtuin, Rac1-related, HSC70, NSF, ITGAV, Scrapper, Rho GTPase, SNAP-23, CDC42, SOD1, ENDOFIN, Ephrin-B2, Cdc42 subfamily, Ephrin-B, Beta-adaptin 2, Clusterin, Sirtuin2
62	regulation of cellular localization	1445	2.709e-08	2.30876e-06	39	RhoG, KIAA1609, GSTs, HPCA, Plastin, DGK, SNAPalpha, DCAMKL1, Adenylate cyclase, Myosin I, Rab-21, HSP70, Cofilin, non-muscle, Adenylate cyclase type I, PP2C, Snapin, Reticulon 4, SNAPs, P2X7, Sirtuin, Frizzled, TC10, CaMK II gamma, Cofilin, Rac1-related, PACAP receptor 1, Scrapper, Rho GTPase, Ankyrin-B, CDC42, Plakoglobin, DJ-1, Ephrin-B2, Cdc42 subfamily, Ephrin-B, Beta-adaptin 2, Galpha(q)-sp…
63	cellular response to oxidative stress	403	3.95695e-08	3.2537e-06	19	GSTs, Tissue factor, APEX, NDPK B, HSP70, EPAS1, G6PD, RhoA-related, Cofilin, non-muscle, RhoB, Sirtuin, MGST, Cofilin, SLC25A24, Rho GTPase, SOD1, DJ-1, OXR1, Sirtuin2
64	interleukin-12-mediated signaling pathway	70	3.97249e-08	3.2537e-06	9	GSTs, Plastin, HSP70, Cofilin, non-muscle, Cofilin, Rho GTPase, CDC42, SOD1, Cdc42 subfamily
65	cellular localization	3231	4.066e-08	3.2537e-06	65	Myosin ID, RAB2B, HDGF, SLC6A11, ATP5F1, GSTs, LEDGF, DGK, VAPA, Tubulin beta, SLC4A1, Talin-1, Talin, SLC25A6, SNAPalpha, DCAMKL1, Adenylate cyclase, Myosin I, UBL4A, Rab-21, HSP70, Neuronal pentraxin receptor, RhoA-related, CD-MPR, Cofilin, non-muscle, ATP8, VCP, CENPJ, AP-1 beta subunit, Snapin, SPTA1, Reticulon 4, SNAPs, P2X7, Nectin-2, CD45, RhoB, Tubulin beta 4, Cofilin, RPS17, Rac1-related…
66	symbiotic process	1170	4.11219e-08	3.2537e-06	34	LEDGF, VAPA, Talin-1, Talin, Cullin 5, SLC25A6, HSP70, MOG, RhoA-related, Cofilin, non-muscle, VCP, AP-1 beta subunit, Snapin, Nectin-2, Cathepsin B, Sirtuin, Cofilin, RPS17, Rac1-related, Cullin 4, Hemopexin, HSC70, Cullin 4A, ITGAV, SLC25A4, Rho GTPase, XRCC4, CDC42, Ephrin-B2, WDR48, Cdc42 subfamily, Ephrin-B, Beta-adaptin 2, ANT
67	multicellular organism development	7462	4.12563e-08	3.2537e-06	117	Myosin ID, Semaphorin 7A, Tubulin beta 3, SERB, SLC6A11, ATP5F1, Ceruloplasmin, GSTs, TRIO, PEDF (serpinF1), HPCA, Plastin, DGK, VDB, VAPA, Tubulin beta, SLC4A1, Ash1, PC2, Cullin 5, NDPK B, GPD2, PBEF, Podocalyxin-like 1, SNAPalpha, DCAMKL1, Adenylate cyclase, GABT, Myosin I, FSTL4, GPM6A, Rab-21, HP, MELC, ENO1, HSP70, EPAS1, Neuronal pentraxin receptor, NDRG2, MOG, G6PD, RhoA-related, TDRD1, C…
68	movement of cell or subcellular component	2178	4.26021e-08	3.31044e-06	50	CD99L2, Semaphorin 7A, Tubulin beta 3, RhoG, TRIO, Plastin, DGK, Tubulin beta, Ash1, Cullin 5, Podocalyxin-like 1, DCAMKL1, Adenylate cyclase, Myosin I, GPM6A, Rab-21, MELC, HSP70, RhoA-related, Cofilin, non-muscle, SCN2B, PP2C, Snapin, SPTA1, KIF19, Reticulon 4, CD45, RhoB, Frizzled, Cofilin, Rac1-related, ARP2, HSC70, ITGAV, ESAM, Rho GTPase, Ankyrin-B, CDC42, Plakoglobin, Matrilin-2, Plexin B1…
69	cell activation	1595	4.36748e-08	3.3446e-06	41	PGMU, RNASET2, RhoG, GSTs, Plastin, DGK, G-protein gamma 2, VAPA, Tubulin beta, Talin-1, Talin, NDPK B, TIP120A, PBEF, Myosin I, HP, HSP70, RhoA-related, VCP, PP2C, P2X7, Cathepsin B, GDI2, CD45, Frizzled, MGST, Rac1-related, Cathepsin Z, ARP2, HSC70, ITGAV, Rho GTPase, SNAP-23, G-protein gamma, XRCC4, GHDC, Plakoglobin, OST48, DGK-delta, Fc alpha receptor, Clusterin
70	regulation of transport	2883	4.85783e-08	3.66697e-06	60	RAB2B, KV1.6, Muskelin, GSTs, HPCA, Plastin, DGK, SLC25A6, SNAPalpha, Adenylate cyclase, GABT, Myosin I, CACNA2D3, Rab-21, HSP70, G6PD, RhoA-related, Cofilin, non-muscle, Adenylate cyclase type I, SCN2B, PP2C, Snapin, Reticulon 4, SNAPs, P2X7, CD38, CD45, Sirtuin, Frizzled, C2orf18, TC10, CaMK II gamma, Cofilin, Rac1-related, HSC70, NSF, ITGAV, SLC25A4, PACAP receptor 1, Scrapper, Rho GTPase, SNA…
71	response to stress	5271	4.94824e-08	3.67652e-06	91	PGCP, Semaphorin 7A, HDGF, ATP5F1, GSTs, Protein C receptor (endothelial), Plastin, LEDGF, DGK, Tissue factor, G-protein gamma 2, Tubulin beta, APEX, SLC4A1, Talin-1, Talin, CRIg, Cullin 5, NDPK B, PBEF, GUAC, Adenylate cyclase, GABT, Myosin I, HP, ENO1, HSP70, EPAS1, Neuronal pentraxin receptor, C9, G6PD, RhoA-related, ACDS, Cofilin, non-muscle, Adenylate cyclase type I, ATP8, VCP, ENO, PP2C, C8…
72	system development	6614	5.00964e-08	3.67652e-06	107	Myosin ID, Semaphorin 7A, Tubulin beta 3, SLC6A11, ATP5F1, Ceruloplasmin, GSTs, TRIO, PEDF (serpinF1), HPCA, Plastin, DGK, VDB, VAPA, Tubulin beta, SLC4A1, Ash1, PC2, Cullin 5, NDPK B, GPD2, PBEF, Podocalyxin-like 1, SNAPalpha, DCAMKL1, Adenylate cyclase, GABT, Myosin I, FSTL4, GPM6A, Rab-21, HP, MELC, HSP70, EPAS1, Neuronal pentraxin receptor, NDRG2, MOG, G6PD, RhoA-related, Cofilin, non-muscle,…
73	cellular response to interleukin-12	72	5.10753e-08	3.69702e-06	9	GSTs, Plastin, HSP70, Cofilin, non-muscle, Cofilin, Rho GTPase, CDC42, SOD1, Cdc42 subfamily
74	neural nucleus development	123	5.72508e-08	4.08802e-06	11	ATP5F1, HSP70, NDRG2, G6PD, RhoA-related, Sirtuin, Rho GTPase, CDC42, Cdc42 subfamily, Alpha-internexin, Sirtuin2
75	cell development	2550	6.35618e-08	4.47814e-06	55	Semaphorin 7A, Tubulin beta 3, GSTs, TRIO, DGK, VAPA, Tubulin beta, SLC4A1, Podocalyxin-like 1, DCAMKL1, Adenylate cyclase, Myosin I, GPM6A, HSP70, EPAS1, Neuronal pentraxin receptor, G6PD, RhoA-related, TDRD1, Cofilin, non-muscle, DLDH, Adenylate cyclase type I, PP2C, Snapin, SPTA1, Reticulon 4, Nectin-2, Tenascin-C, CD45, Sirtuin, ACY2, Frizzled, Cofilin, Rac1-related, Cullin 4, FZD4, ITGAV, Rh…
76	response to interleukin-12	74	6.51573e-08	4.53015e-06	9	GSTs, Plastin, HSP70, Cofilin, non-muscle, Cofilin, Rho GTPase, CDC42, SOD1, Cdc42 subfamily
77	viral process	1027	7.47882e-08	5.06642e-06	31	LEDGF, Talin-1, Talin, Cullin 5, SLC25A6, HSP70, MOG, RhoA-related, VCP, AP-1 beta subunit, Snapin, Nectin-2, Cathepsin B, Sirtuin, RPS17, Rac1-related, Cullin 4, Hemopexin, HSC70, Cullin 4A, ITGAV, SLC25A4, Rho GTPase, XRCC4, CDC42, Ephrin-B2, WDR48, Cdc42 subfamily, Ephrin-B, Beta-adaptin 2, ANT
78	response to toxic substance	1027	7.47882e-08	5.06642e-06	31	GSTs, HPCA, Tissue factor, APEX, SLC4A1, Adenylate cyclase, GABT, HP, HSP70, Neuronal pentraxin receptor, MOSC1, G6PD, RhoA-related, Cofilin, non-muscle, SCN2B, Tenascin-C, Cathepsin B, RhoB, Sirtuin, MGST, ALDX, Cofilin, ARP2, HSC70, PACAP receptor 1, Rho GTPase, SOD1, DJ-1, Mosc2, CRF-BP, Galpha(q)-specific PACAP GPCR
79	regulation of cytoskeleton organization	759	8.11873e-08	5.4303e-06	26	RhoG, Tubulin beta, Myosin I, HSP70, RhoA-related, Cofilin, non-muscle, CENPJ, PP2C, SLC39A12, SPTA1, P2X7, RhoB, Frizzled, Tubulin beta 4, TC10, Cofilin, Rac1-related, ARP2, Rho GTPase, CDC42, Cep97, Plexin B1, Cdc42 subfamily, Gamma adducin, TIM1, M6B
80	cellular respiration	226	9.4995e-08	6.27442e-06	14	C1orf31, NDUFS1, UQCRH, NDUFS5, GPD2, IDH3B, NDUFV1, NDUFB11, NDUFA5, DLDH, CISY, Sirtuin, UQCRC2, ETFA
81	electron transport chain	230	1.1799e-07	7.69701e-06	14	C1orf31, NDUFS1, UQCRH, NDUFS5, GPD2, IDH3B, NDUFV1, NDUFB11, NDUFA5, DLDH, ALDX, AKR7A2, UQCRC2, ETFA
82	leukocyte mediated immunity	1108	1.23342e-07	7.94801e-06	32	PGMU, RNASET2, RhoG, GSTs, VAPA, Tubulin beta, NDPK B, TIP120A, Myosin I, HP, HSP70, C9, RhoA-related, VCP, C8alpha, Cathepsin B, GDI2, CD45, MGST, Rac1-related, Cathepsin Z, ARP2, HSC70, ITGAV, Rho GTPase, SNAP-23, XRCC4, GHDC, Plakoglobin, OST48, Fc alpha receptor, Clusterin
83	neuron projection development	1052	1.27343e-07	8.10701e-06	31	Semaphorin 7A, Tubulin beta 3, TRIO, VAPA, Tubulin beta, DCAMKL1, Adenylate cyclase, GPM6A, Neuronal pentraxin receptor, RhoA-related, Adenylate cyclase type I, PP2C, Snapin, SPTA1, Reticulon 4, Tenascin-C, Frizzled, Rac1-related, Cullin 4, Rho GTPase, CDC42, Matrilin-2, Plexin B1, SOD1, Ephrin-B2, Cdc42 subfamily, Ephrin-B, CRMP5, Clusterin, Gprin1, M6B
84	actin filament organization	349	1.31778e-07	8.28949e-06	17	RhoG, Plastin, Myosin I, RhoA-related, Cofilin, non-muscle, SPTA1, RhoB, TC10, Cofilin, Rac1-related, ARP2, AIF1L, Rho GTPase, CDC42, Cdc42 subfamily, Cullin 3, Gamma adducin
85	Rho protein signal transduction	108	1.66902e-07	1.03754e-05	10	RhoG, RhoA-related, Cofilin, non-muscle, RhoB, TC10, Cofilin, Rac1-related, Rho GTPase, CDC42, Cdc42 subfamily
86	respiratory electron transport chain	137	1.73469e-07	1.05217e-05	11	C1orf31, NDUFS1, UQCRH, NDUFS5, GPD2, NDUFV1, NDUFB11, NDUFA5, DLDH, UQCRC2, ETFA
[truncated: 1,947 more rows]

## Sheet: exclusive proteins in F_pathway
Enrichment analysis of SNO proteins exclusive to Female AD
Enrichment by pathway
#	Maps	Total	pValue	Min FDR	In Data	Network Objects from Active Data
[truncated: 17 more rows]

## Sheet: common_GO
Enrichment analysis of the common SNO proteins between male and female AD
[truncated: 1,201 more rows]

[truncated: 1 more sheets: common_pathway]
