# Supplementary material for: Mechanistic insight into female predominance in Alzheimer’s disease based on aberrant protein S-nitrosylation of C3
Source: Sci Adv. 2022 Dec 14;8(50):eade0764. doi: 10.1126/sciadv.ade0764 (PMC9750152; doi:10.1126/sciadv.ade0764)
Supplement: Supplementary file 2 — Tables S3 to S14 [file sciadv.ade0764_tables_s3_to_s14.zip › sciadv.ade0764_table_s14.xlsx]

## Sheet: MAD.RCTM
#term ID	term description	observed gene count	background gene count	false discovery rate	matching proteins in your network (labels)
HSA-422475	Axon guidance	29	541	2.89e-06	ALCAM,ANK1,ARPC1A,ARPC5,CHL1,DAG1,DNM1,DPYSL4,EFNB3,EPHB2,ERBB2,GAP43,ITGA2,LAMC1,NCAM1,NRAS,PLXNC1,PPP3CB,PSMA6,PSMC6,PSMD10,PSMD12,PSME1,RPL10,RPS5,SPTAN1,TUBB2B,TUBB6,TUBB8P12
HSA-1280218	Adaptive Immune System	33	733	6.9e-06	BTN3A2,CANX,CAPZA1,DCTN4,DNM1,DYNC1H1,DYNC1LI2,HLA-A,ICAM1,KLC2,LTN1,NRAS,PPP2CA,PPP2CB,PPP3CA,PPP3CB,PSMA6,PSMC6,PSMD10,PSMD12,PSME1,RAP1A,RAP1GAP2,RNF213,SKP1,TRIM50,TUBB2B,TUBB6,TUBB8P12,UBE2F,UBE2N,UBE3A,UBR4
HSA-1430728	Metabolism	61	2032	9.76e-06	ACAN,ACOX2,ADH5,AIMP1,AKR1B1,AKR1C3,ALDH2,APIP,ATIC,ATP5H,CD44,ETFB,FABP7,GLUD1,GMPS,GNA11,GNAS,GOT2,GPD1,GSTM1,GSTM2,GSTO1,HK1,LUM,MAN2C1,MAOB,MDH1,NADK2,NDUFA2,NDUFB7,NME3,PAICS,PC,PDHB,PDPR,PIKFYVE,PNP,PNPO,PON1,PON2,PPP2CA,PPP2CB,PSMA6,PSMC6,PSMD10,PSMD12,PSME1,PTGDS,PYGB,PYGM,QDPR,RAP1A,RPL10,RPS5,SCLY,SDHB,SMPD1,STK11,TALDO1,UGP2,VDAC1
HSA-168256	Immune System	59	1925	9.76e-06	ARPC1A,ARPC5,ATG5,BTN3A2,C4A,CAMK2A,CANX,CAPZA1,CAT,CD44,CFHR4,COTL1,CYFIP2,DCTN4,DNM1,DYNC1H1,DYNC1LI2,FGB,FLNB,FRMPD3,GSTO1,HLA-A,HSP90B1,ICAM1,KLC2,LTN1,NCAM1,NLRP4,NRAS,PECAM1,PNP,PPP2CA,PPP2CB,PPP3CA,PPP3CB,PRDX4,PSMA6,PSMC6,PSMD10,PSMD12,PSME1,PYGB,RAP1A,RAP1GAP2,RNF213,SKP1,SPTAN1,TALDO1,TCP1,TMC6,TRIM2,TRIM50,TUBB2B,TUBB6,TUBB8P12,UBE2F,UBE2N,UBE3A,UBR4
HSA-373760	L1CAM interactions	13	116	9.76e-06	ALCAM,ANK1,CHL1,DNM1,EPHB2,GAP43,ITGA2,LAMC1,NCAM1,SPTAN1,TUBB2B,TUBB6,TUBB8P12
HSA-6807878	COPI-mediated anterograde transport	12	99	9.76e-06	ANK1,CAPZA1,COPB2,DCTN4,DYNC1H1,DYNC1LI2,NAPG,SPTAN1,TUBB2B,TUBB6,TUBB8P12,YKT6
HSA-168249	Innate Immune System	36	1012	0.00011	ARPC1A,ARPC5,ATG5,C4A,CAPZA1,CAT,CD44,CFHR4,COTL1,CYFIP2,DNM1,DYNC1H1,FGB,FRMPD3,HSP90B1,NLRP4,NRAS,PECAM1,PNP,PPP2CA,PPP2CB,PPP3CA,PPP3CB,PRDX4,PSMA6,PSMC6,PSMD10,PSMD12,PSME1,PYGB,RAP1A,SKP1,SPTAN1,TMC6,UBE2N,UBR4
HSA-453274	Mitotic G2-G2/M phases	14	191	0.00014	DYNC1H1,PPP2CA,PPP2CB,PSMA6,PSMC6,PSMD10,PSMD12,PSME1,SKP1,SSNA1,TUBB2B,TUBB6,TUBB8P12,YWHAE
HSA-69275	G2/M Transition	14	189	0.00014	DYNC1H1,PPP2CA,PPP2CB,PSMA6,PSMC6,PSMD10,PSMD12,PSME1,SKP1,SSNA1,TUBB2B,TUBB6,TUBB8P12,YWHAE
HSA-5673001	RAF/MAP kinase cascade	15	229	0.0002	CAMK2A,ERBB2,FGB,NCAM1,NRAS,PEBP1,PPP2CA,PPP2CB,PSMA6,PSMC6,PSMD10,PSMD12,PSME1,RAP1A,SPTAN1
HSA-5684996	MAPK1/MAPK3 signaling	15	234	0.00024	CAMK2A,ERBB2,FGB,NCAM1,NRAS,PEBP1,PPP2CA,PPP2CB,PSMA6,PSMC6,PSMD10,PSMD12,PSME1,RAP1A,SPTAN1
HSA-1168372	Downstream signaling events of B Cell Receptor (BCR)	9	78	0.00028	NRAS,PPP3CA,PPP3CB,PSMA6,PSMC6,PSMD10,PSMD12,PSME1,SKP1
HSA-199977	ER to Golgi Anterograde Transport	12	151	0.00028	ANK1,CAPZA1,COPB2,DCTN4,DYNC1H1,DYNC1LI2,NAPG,SPTAN1,TUBB2B,TUBB6,TUBB8P12,YKT6
HSA-597592	Post-translational protein modification	42	1366	0.00028	ADAMTS13,ANK1,C4A,CANX,CAPZA1,COPB2,DAG1,DCTN4,DYNC1H1,DYNC1LI2,EIF5A2,ETFB,HLA-A,HSP90B1,LAMC1,LSAMP,LY6H,MFI2,NAE1,NAPG,PSMA6,PSMC6,PSMD10,PSMD12,PSME1,RING1,SKP1,SPON1,SPTAN1,THY1,TP53BP1,TUBB2B,TUBB6,TUBB8P12,UBE2F,UBE2N,UGGT1,VDAC1,VDAC2,WDR61,WFS1,YKT6
HSA-2262752	Cellular responses to stress	19	384	0.00033	CAMK2A,CAPZA1,CAT,DCTN4,DYNC1H1,DYNC1LI2,PRDX1,PRDX2,PRDX3,PSMA6,PSMC6,PSMD10,PSMD12,PSME1,RING1,TUBB2B,TUBB6,TUBB8P12,YWHAE
HSA-6811436	COPI-independent Golgi-to-ER retrograde traffic	7	49	0.00071	CAPZA1,DCTN4,DYNC1H1,DYNC1LI2,TUBB2B,TUBB6,TUBB8P12
HSA-71387	Metabolism of carbohydrates	15	266	0.00071	ACAN,AKR1B1,CD44,GOT2,HK1,LUM,MAN2C1,MDH1,PC,PPP2CA,PPP2CB,PYGB,PYGM,TALDO1,UGP2
HSA-2132295	MHC class II antigen presentation	10	119	0.00077	CANX,CAPZA1,DCTN4,DNM1,DYNC1H1,DYNC1LI2,KLC2,TUBB2B,TUBB6,TUBB8P12
HSA-2467813	Separation of Sister Chromatids	12	178	0.00077	DYNC1H1,DYNC1LI2,PPP2CA,PPP2CB,PSMA6,PSMC6,PSMD10,PSMD12,PSME1,TUBB2B,TUBB6,TUBB8P12
HSA-5607764	CLEC7A (Dectin-1) signaling	9	94	0.00077	PPP3CA,PPP3CB,PSMA6,PSMC6,PSMD10,PSMD12,PSME1,SKP1,UBE2N
HSA-5683057	MAPK family signaling cascades	15	273	0.00077	CAMK2A,ERBB2,FGB,NCAM1,NRAS,PEBP1,PPP2CA,PPP2CB,PSMA6,PSMC6,PSMD10,PSMD12,PSME1,RAP1A,SPTAN1
HSA-8852276	The role of GTSE1 in G2/M progression after G2 checkpoint	8	73	0.00077	PSMA6,PSMC6,PSMD10,PSMD12,PSME1,TUBB2B,TUBB6,TUBB8P12
HSA-8953897	Cellular responses to external stimuli	20	459	0.00077	ATG5,CAMK2A,CAPZA1,CAT,DCTN4,DYNC1H1,DYNC1LI2,PRDX1,PRDX2,PRDX3,PSMA6,PSMC6,PSMD10,PSMD12,PSME1,RING1,TUBB2B,TUBB6,TUBB8P12,YWHAE
HSA-3371497	HSP90 chaperone cycle for steroid hormone receptors (SHR)	7	53	0.00078	CAPZA1,DCTN4,DYNC1H1,DYNC1LI2,TUBB2B,TUBB6,TUBB8P12
HSA-948021	Transport to the Golgi and subsequent modification	12	181	0.00078	ANK1,CAPZA1,COPB2,DCTN4,DYNC1H1,DYNC1LI2,NAPG,SPTAN1,TUBB2B,TUBB6,TUBB8P12,YKT6
HSA-2454202	Fc epsilon receptor (FCERI) signaling	10	126	0.00084	NRAS,PPP3CA,PPP3CB,PSMA6,PSMC6,PSMD10,PSMD12,PSME1,SKP1,UBE2N
HSA-2555396	Mitotic Metaphase and Anaphase	12	187	0.00089	DYNC1H1,DYNC1LI2,PPP2CA,PPP2CB,PSMA6,PSMC6,PSMD10,PSMD12,PSME1,TUBB2B,TUBB6,TUBB8P12
HSA-392499	Metabolism of proteins	51	1948	0.00089	ADAMTS13,AIMP1,ANK1,C4A,CANX,CAPZA1,COPB2,DAG1,DCTN4,DYNC1H1,DYNC1LI2,EIF2S1,EIF5A2,ETFB,EXOSC9,HLA-A,HSP90B1,IGFBP6,LAMC1,LSAMP,LY6H,MFI2,NAE1,NAPG,PLG,PSMA6,PSMC6,PSMD10,PSMD12,PSME1,RING1,RPL10,RPS5,SKP1,SPON1,SPTAN1,SRP9,TCP1,THY1,TP53BP1,TUBB2B,TUBB6,TUBB8P12,UBE2F,UBE2N,UGGT1,VDAC1,VDAC2,WDR61,WFS1,YKT6
HSA-68882	Mitotic Anaphase	12	186	0.00089	DYNC1H1,DYNC1LI2,PPP2CA,PPP2CB,PSMA6,PSMC6,PSMD10,PSMD12,PSME1,TUBB2B,TUBB6,TUBB8P12
HSA-8856688	Golgi-to-ER retrograde transport	10	129	0.00089	CAPZA1,COPB2,DCTN4,DYNC1H1,DYNC1LI2,KLC2,NAPG,TUBB2B,TUBB6,TUBB8P12
HSA-195253	Degradation of beta-catenin by the destruction complex	8	79	0.00093	PPP2CA,PPP2CB,PSMA6,PSMC6,PSMD10,PSMD12,PSME1,SKP1
HSA-5653656	Vesicle-mediated transport	24	649	0.001	AMBP,AMPH,ANK1,ARPC1A,ARPC5,BIN1,CAPZA1,COPB2,DCTN4,DNM1,DYNC1H1,DYNC1LI2,FNBP1,GJA1,HSP90B1,KLC2,NAPG,PACSIN2,SPTAN1,TUBB2B,TUBB6,TUBB8P12,YKT6,YWHAE
HSA-1266738	Developmental Biology	32	1023	0.0011	ADAM22,ALCAM,ANK1,ARPC1A,ARPC5,CHL1,DAG1,DNM1,DPYSL4,EFNB3,EPHB2,ERBB2,GAP43,ITGA2,KRT82,LAMC1,LGI1,NCAM1,NRAS,PLXNC1,PPP3CB,PSMA6,PSMC6,PSMD10,PSMD12,PSME1,RPL10,RPS5,SPTAN1,TUBB2B,TUBB6,TUBB8P12
HSA-1474244	Extracellular matrix organization	15	298	0.0011	ACAN,CD151,CD44,DAG1,EFEMP1,FGB,ICAM1,ITGA2,LAMA2,LAMC1,LUM,NCAM1,NRXN1,PECAM1,PLG
HSA-180024	DARPP-32 events	5	24	0.0011	PPP1R1B,PPP2CA,PPP2CB,PPP3CA,PPP3CB
HSA-5610787	Hedgehog 'off' state	9	108	0.0011	GNAS,PSMA6,PSMC6,PSMD10,PSMD12,PSME1,SKP1,TUBB2B,TUBB6
HSA-5621481	C-type lectin receptors (CLRs)	10	134	0.0011	NRAS,PPP3CA,PPP3CB,PSMA6,PSMC6,PSMD10,PSMD12,PSME1,SKP1,UBE2N
HSA-983705	Signaling by the B Cell Receptor (BCR)	9	107	0.0011	NRAS,PPP3CA,PPP3CB,PSMA6,PSMC6,PSMD10,PSMD12,PSME1,SKP1
HSA-9609507	Protein localization	9	122	0.0024	ACOX2,CAT,CHCHD7,CMC4,ECH1,MTX2,TIMM10B,TIMM9,VDAC1
HSA-199991	Membrane Trafficking	22	612	0.0025	AMPH,ANK1,ARPC1A,ARPC5,BIN1,CAPZA1,COPB2,DCTN4,DNM1,DYNC1H1,DYNC1LI2,FNBP1,GJA1,KLC2,NAPG,PACSIN2,SPTAN1,TUBB2B,TUBB6,TUBB8P12,YKT6,YWHAE
HSA-180534	Vpu mediated degradation of CD4	6	49	0.0026	PSMA6,PSMC6,PSMD10,PSMD12,PSME1,SKP1
HSA-9604323	Negative regulation of NOTCH4 signaling	6	50	0.0029	PSMA6,PSMC6,PSMD10,PSMD12,PSME1,SKP1
HSA-174113	SCF-beta-TrCP mediated degradation of Emi1	6	52	0.0033	PSMA6,PSMC6,PSMD10,PSMD12,PSME1,SKP1
HSA-3000178	ECM proteoglycans	7	75	0.0033	ACAN,DAG1,ITGA2,LAMA2,LAMC1,LUM,NCAM1
HSA-446203	Asparagine N-linked glycosylation	14	298	0.0033	ANK1,CANX,CAPZA1,COPB2,DCTN4,DYNC1H1,DYNC1LI2,NAPG,SPTAN1,TUBB2B,TUBB6,TUBB8P12,UGGT1,YKT6
HSA-8854050	FBXL7 down-regulates AURKA during mitotic entry and in early mitosis	6	52	0.0033	PSMA6,PSMC6,PSMD10,PSMD12,PSME1,SKP1
HSA-69620	Cell Cycle Checkpoints	13	265	0.0034	DNA2,DYNC1H1,DYNC1LI2,PPP2CA,PPP2CB,PSMA6,PSMC6,PSMD10,PSMD12,PSME1,TP53BP1,UBE2N,YWHAE
HSA-190840	Microtubule-dependent trafficking of connexons from Golgi to the plasma membrane	4	17	0.0035	GJA1,TUBB2B,TUBB6,TUBB8P12
HSA-6811442	Intra-Golgi and retrograde Golgi-to-ER traffic	11	197	0.0035	CAPZA1,COPB2,DCTN4,DYNC1H1,DYNC1LI2,KLC2,NAPG,TUBB2B,TUBB6,TUBB8P12,YKT6
HSA-2871837	FCERI mediated NF-kB activation	7	79	0.0038	PSMA6,PSMC6,PSMD10,PSMD12,PSME1,SKP1,UBE2N
HSA-190872	Transport of connexons to the plasma membrane	4	18	0.004	GJA1,TUBB2B,TUBB6,TUBB8P12
HSA-5676590	NIK-->noncanonical NF-kB signaling	6	56	0.0041	PSMA6,PSMC6,PSMD10,PSMD12,PSME1,SKP1
HSA-1280215	Cytokine Signaling in Immune system	22	654	0.0044	CAMK2A,CANX,CAPZA1,CD44,FLNB,GSTO1,HLA-A,HSP90B1,ICAM1,NCAM1,PPP2CA,PPP2CB,PSMA6,PSMC6,PSMD10,PSMD12,PSME1,SKP1,TALDO1,TCP1,TRIM2,UBE2N
HSA-187577	SCF(Skp2)-mediated degradation of p27/p21	6	57	0.0044	PSMA6,PSMC6,PSMD10,PSMD12,PSME1,SKP1
HSA-5607761	Dectin-1 mediated noncanonical NF-kB signaling	6	57	0.0044	PSMA6,PSMC6,PSMD10,PSMD12,PSME1,SKP1
HSA-5610780	Degradation of GLI1 by the proteasome	6	57	0.0044	PSMA6,PSMC6,PSMD10,PSMD12,PSME1,SKP1
HSA-5610783	Degradation of GLI2 by the proteasome	6	57	0.0044	PSMA6,PSMC6,PSMD10,PSMD12,PSME1,SKP1
HSA-5610785	GLI3 is processed to GLI3R by the proteasome	6	57	0.0044	PSMA6,PSMC6,PSMD10,PSMD12,PSME1,SKP1
HSA-5358351	Signaling by Hedgehog	9	143	0.0049	GNAS,PSMA6,PSMC6,PSMD10,PSMD12,PSME1,SKP1,TUBB2B,TUBB6
HSA-983169	Class I MHC mediated antigen processing & presentation	15	365	0.0055	CANX,HLA-A,LTN1,PSMA6,PSMC6,PSMD10,PSMD12,PSME1,RNF213,SKP1,TRIM50,UBE2F,UBE2N,UBE3A,UBR4
HSA-69481	G2/M Checkpoints	9	148	0.006	DNA2,PSMA6,PSMC6,PSMD10,PSMD12,PSME1,TP53BP1,UBE2N,YWHAE
HSA-202424	Downstream TCR signaling	7	89	0.0061	PSMA6,PSMC6,PSMD10,PSMD12,PSME1,SKP1,UBE2N
HSA-1169091	Activation of NF-kappaB in B cells	6	64	0.0065	PSMA6,PSMC6,PSMD10,PSMD12,PSME1,SKP1
HSA-1268020	Mitochondrial protein import	6	64	0.0065	CHCHD7,CMC4,MTX2,TIMM10B,TIMM9,VDAC1
HSA-5658442	Regulation of RAS by GAPs	6	65	0.0068	NRAS,PSMA6,PSMC6,PSMD10,PSMD12,PSME1
HSA-447041	CHL1 interactions	3	9	0.0073	ANK1,CHL1,ITGA2
HSA-68886	M Phase	14	343	0.0081	DYNC1H1,DYNC1LI2,PPP2CA,PPP2CB,PSMA6,PSMC6,PSMD10,PSMD12,PSME1,SSNA1,TUBB2B,TUBB6,TUBB8P12,YWHAE
HSA-68949	Orc1 removal from chromatin	6	68	0.0081	PSMA6,PSMC6,PSMD10,PSMD12,PSME1,SKP1
HSA-8939902	Regulation of RUNX2 expression and activity	6	68	0.0081	PSMA6,PSMC6,PSMD10,PSMD12,PSME1,SKP1
HSA-983168	Antigen processing: Ubiquitination & Proteasome degradation	13	303	0.0081	LTN1,PSMA6,PSMC6,PSMD10,PSMD12,PSME1,RNF213,SKP1,TRIM50,UBE2F,UBE2N,UBE3A,UBR4
HSA-69206	G1/S Transition	8	128	0.0089	PPP2CA,PPP2CB,PSMA6,PSMC6,PSMD10,PSMD12,PSME1,SKP1
HSA-190828	Gap junction trafficking	5	46	0.009	DNM1,GJA1,TUBB2B,TUBB6,TUBB8P12
HSA-9020702	Interleukin-1 signaling	7	98	0.009	PSMA6,PSMC6,PSMD10,PSMD12,PSME1,SKP1,UBE2N
HSA-1236978	Cross-presentation of soluble exogenous antigens (endosomes)	5	47	0.0096	PSMA6,PSMC6,PSMD10,PSMD12,PSME1
HSA-157858	Gap junction trafficking and regulation	5	47	0.0096	DNM1,GJA1,TUBB2B,TUBB6,TUBB8P12
HSA-195258	RHO GTPase Effectors	12	273	0.0096	ARPC1A,ARPC5,CYFIP2,DYNC1H1,DYNC1LI2,KLC2,PPP2CA,PPP2CB,TUBB2B,TUBB6,TUBB8P12,YWHAE
HSA-211733	Regulation of activated PAK-2p34 by proteasome mediated degradation	5	47	0.0096	PSMA6,PSMC6,PSMD10,PSMD12,PSME1
HSA-382556	ABC-family proteins mediated transport	7	100	0.0096	EIF2S1,PEX19,PSMA6,PSMC6,PSMD10,PSMD12,PSME1
HSA-449147	Signaling by Interleukins	16	439	0.0096	CANX,CAPZA1,GSTO1,HSP90B1,ICAM1,PPP2CA,PPP2CB,PSMA6,PSMC6,PSMD10,PSMD12,PSME1,SKP1,TALDO1,TCP1,UBE2N
HSA-71291	Metabolism of amino acids and derivatives	14	354	0.0096	AIMP1,APIP,GLUD1,GOT2,PDHB,PSMA6,PSMC6,PSMD10,PSMD12,PSME1,QDPR,RPL10,RPS5,SCLY
HSA-350562	Regulation of ornithine decarboxylase (ODC)	5	48	0.0097	PSMA6,PSMC6,PSMD10,PSMD12,PSME1
HSA-349425	Autodegradation of the E3 ubiquitin ligase COP1	5	49	0.0104	PSMA6,PSMC6,PSMD10,PSMD12,PSME1
HSA-69229	Ubiquitin-dependent degradation of Cyclin D1	5	49	0.0104	PSMA6,PSMC6,PSMD10,PSMD12,PSME1
HSA-75815	Ubiquitin-dependent degradation of Cyclin D	5	49	0.0104	PSMA6,PSMC6,PSMD10,PSMD12,PSME1
HSA-169911	Regulation of Apoptosis	5	50	0.0109	PSMA6,PSMC6,PSMD10,PSMD12,PSME1
HSA-176408	Regulation of APC/C activators between G1/S and early anaphase	6	76	0.0109	PSMA6,PSMC6,PSMD10,PSMD12,PSME1,SKP1
HSA-180585	Vif-mediated degradation of APOBEC3G	5	50	0.0109	PSMA6,PSMC6,PSMD10,PSMD12,PSME1
HSA-450408	AUF1 (hnRNP D0) binds and destabilizes mRNA	5	51	0.0109	PSMA6,PSMC6,PSMD10,PSMD12,PSME1
HSA-6806834	Signaling by MET	6	76	0.0109	HGFAC,ITGA2,LAMA2,LAMC1,NRAS,RAP1A
HSA-69601	Ubiquitin Mediated Degradation of Phosphorylated Cdc25A	5	50	0.0109	PSMA6,PSMC6,PSMD10,PSMD12,PSME1
HSA-69610	p53-Independent DNA Damage Response	5	50	0.0109	PSMA6,PSMC6,PSMD10,PSMD12,PSME1
HSA-69613	p53-Independent G1/S DNA damage checkpoint	5	50	0.0109	PSMA6,PSMC6,PSMD10,PSMD12,PSME1
HSA-73817	Purine ribonucleoside monophosphate biosynthesis	3	12	0.0109	ATIC,GMPS,PAICS
HSA-8941858	Regulation of RUNX3 expression and activity	5	51	0.0109	PSMA6,PSMC6,PSMD10,PSMD12,PSME1
HSA-9013694	Signaling by NOTCH4	6	78	0.0113	PSMA6,PSMC6,PSMD10,PSMD12,PSME1,SKP1
HSA-3858494	Beta-catenin independent WNT signaling	8	140	0.0114	CAMK2A,PPP3CA,PPP3CB,PSMA6,PSMC6,PSMD10,PSMD12,PSME1
HSA-4641257	Degradation of AXIN	5	52	0.0114	PSMA6,PSMC6,PSMD10,PSMD12,PSME1
HSA-1236974	ER-Phagosome pathway	6	80	0.0119	HLA-A,PSMA6,PSMC6,PSMD10,PSMD12,PSME1
HSA-163685	Integration of energy metabolism	7	109	0.0119	GNA11,GNAS,PPP2CA,PPP2CB,RAP1A,STK11,TALDO1
HSA-202403	TCR signaling	7	109	0.0119	PSMA6,PSMC6,PSMD10,PSMD12,PSME1,SKP1,UBE2N
HSA-5362768	Hh mutants that don't undergo autocatalytic processing are degraded by ERAD	5	53	0.0119	PSMA6,PSMC6,PSMD10,PSMD12,PSME1
HSA-69202	Cyclin E associated events during G1/S transition	6	80	0.0119	PSMA6,PSMC6,PSMD10,PSMD12,PSME1,SKP1
HSA-69541	Stabilization of p53	5	53	0.0119	PSMA6,PSMC6,PSMD10,PSMD12,PSME1
HSA-109582	Hemostasis	19	601	0.0123	ATP2B4,CAPZA1,CD44,CLEC3B,FGB,GNA11,GNAS,ITGA2,KLC2,LGALS3BP,NRAS,PECAM1,PLG,PPP2CA,PPP2CB,RAP1A,TUBB2B,TUBB6,TUBB8P12
HSA-351202	Metabolism of polyamines	6	81	0.0123	APIP,PSMA6,PSMC6,PSMD10,PSMD12,PSME1
HSA-4641258	Degradation of DVL	5	54	0.0123	PSMA6,PSMC6,PSMD10,PSMD12,PSME1
HSA-174143	APC/C-mediated degradation of cell cycle proteins	6	82	0.0127	PSMA6,PSMC6,PSMD10,PSMD12,PSME1,SKP1
HSA-453276	Regulation of mitotic cell cycle	6	82	0.0127	PSMA6,PSMC6,PSMD10,PSMD12,PSME1,SKP1
HSA-453279	Mitotic G1-G1/S phases	8	145	0.0127	PPP2CA,PPP2CB,PSMA6,PSMC6,PSMD10,PSMD12,PSME1,SKP1
HSA-69656	Cyclin A:Cdk2-associated events at S phase entry	6	82	0.0127	PSMA6,PSMC6,PSMD10,PSMD12,PSME1,SKP1
HSA-216083	Integrin cell surface interactions	6	83	0.0131	CD44,FGB,ICAM1,ITGA2,LUM,PECAM1
HSA-450531	Regulation of mRNA stability by proteins that bind AU-rich elements	6	83	0.0131	EXOSC9,PSMA6,PSMC6,PSMD10,PSMD12,PSME1
HSA-5387390	Hh mutants abrogate ligand secretion	5	56	0.0131	PSMA6,PSMC6,PSMD10,PSMD12,PSME1
HSA-6798695	Neutrophil degranulation	16	471	0.0131	ARPC5,CAT,CD44,COTL1,DYNC1H1,FRMPD3,NRAS,PECAM1,PNP,PRDX4,PSMD12,PYGB,RAP1A,SPTAN1,TMC6,UBR4
HSA-68827	CDT1 association with the CDC6:ORC:origin complex	5	56	0.0131	PSMA6,PSMC6,PSMD10,PSMD12,PSME1
HSA-69239	Synthesis of DNA	7	114	0.0131	DNA2,PSMA6,PSMC6,PSMD10,PSMD12,PSME1,SKP1
HSA-447115	Interleukin-12 family signaling	5	57	0.0136	CANX,CAPZA1,GSTO1,TALDO1,TCP1
HSA-70326	Glucose metabolism	6	85	0.0138	GOT2,HK1,MDH1,PC,PPP2CA,PPP2CB
HSA-8956320	Nucleobase biosynthesis	3	15	0.0141	ATIC,GMPS,PAICS
HSA-3000171	Non-integrin membrane-ECM interactions	5	58	0.0143	DAG1,ITGA2,LAMA2,LAMC1,NRXN1
HSA-5678895	Defective CFTR causes cystic fibrosis	5	58	0.0143	PSMA6,PSMC6,PSMD10,PSMD12,PSME1
HSA-69052	Switching of origins to a post-replicative state	6	86	0.0143	PSMA6,PSMC6,PSMD10,PSMD12,PSME1,SKP1
HSA-877300	Interferon gamma signaling	6	86	0.0143	CAMK2A,CD44,HLA-A,ICAM1,NCAM1,TRIM2
HSA-1643685	Disease	27	1018	0.0144	ACAN,ADAMTS13,CANX,DAG1,ERBB2,FGB,HK1,LUM,NRAS,PC,PEBP1,PPP2CA,PPP2CB,PRDX1,PRDX2,PSMA6,PSMC6,PSMD10,PSMD12,PSME1,RAP1A,RPL10,RPS5,SKP1,SPON1,TALDO1,YWHAE
HSA-2500257	Resolution of Sister Chromatid Cohesion	7	118	0.0144	DYNC1H1,DYNC1LI2,PPP2CA,PPP2CB,TUBB2B,TUBB6,TUBB8P12
HSA-174084	Autodegradation of Cdh1 by Cdh1:APC/C	5	59	0.0146	PSMA6,PSMC6,PSMD10,PSMD12,PSME1
HSA-190861	Gap junction assembly	4	35	0.0149	GJA1,TUBB2B,TUBB6,TUBB8P12
HSA-3299685	Detoxification of Reactive Oxygen Species	4	35	0.0149	CAT,PRDX1,PRDX2,PRDX3
HSA-6802948	Signaling by high-kinase activity BRAF mutants	4	35	0.0149	FGB,NRAS,PEBP1,RAP1A
HSA-68877	Mitotic Prometaphase	9	190	0.0149	DYNC1H1,DYNC1LI2,PPP2CA,PPP2CB,SSNA1,TUBB2B,TUBB6,TUBB8P12,YWHAE
HSA-69278	Cell Cycle, Mitotic	16	483	0.0149	DNA2,DYNC1H1,DYNC1LI2,PPP2CA,PPP2CB,PSMA6,PSMC6,PSMD10,PSMD12,PSME1,SKP1,SSNA1,TUBB2B,TUBB6,TUBB8P12,YWHAE
HSA-4608870	Asymmetric localization of PCP proteins	5	61	0.016	PSMA6,PSMC6,PSMD10,PSMD12,PSME1
HSA-5358346	Hedgehog ligand biogenesis	5	61	0.016	PSMA6,PSMC6,PSMD10,PSMD12,PSME1
HSA-69306	DNA Replication	7	122	0.016	DNA2,PSMA6,PSMC6,PSMD10,PSMD12,PSME1,SKP1
HSA-1234176	Oxygen-dependent proline hydroxylation of Hypoxia-inducible Factor Alpha	5	62	0.0165	PSMA6,PSMC6,PSMD10,PSMD12,PSME1
HSA-1640170	Cell Cycle	18	586	0.0165	DNA2,DYNC1H1,DYNC1LI2,PPP2CA,PPP2CB,PSMA6,PSMC6,PSMD10,PSMD12,PSME1,SKP1,SSNA1,TP53BP1,TUBB2B,TUBB6,TUBB8P12,UBE2N,YWHAE
HSA-380320	Recruitment of NuMA to mitotic centrosomes	6	91	0.0165	DYNC1H1,SSNA1,TUBB2B,TUBB6,TUBB8P12,YWHAE
HSA-381426	Regulation of Insulin-like Growth Factor (IGF) transport and uptake by Insulin-like Growth Factor Binding Proteins (IGFBPs)	7	123	0.0165	C4A,HSP90B1,IGFBP6,LAMC1,MFI2,PLG,WFS1
HSA-432142	Platelet sensitization by LDL	3	17	0.0165	PECAM1,PPP2CA,PPP2CB
HSA-69563	p53-Dependent G1 DNA Damage Response	5	62	0.0165	PSMA6,PSMC6,PSMD10,PSMD12,PSME1
HSA-69580	p53-Dependent G1/S DNA damage checkpoint	5	62	0.0165	PSMA6,PSMC6,PSMD10,PSMD12,PSME1
HSA-174154	APC/C:Cdc20 mediated degradation of Securin	5	63	0.0168	PSMA6,PSMC6,PSMD10,PSMD12,PSME1
HSA-5663202	Diseases of signal transduction	13	360	0.0168	ERBB2,FGB,NRAS,PEBP1,PPP2CA,PPP2CB,PSMA6,PSMC6,PSMD10,PSMD12,PSME1,RAP1A,SKP1
HSA-8950505	Gene and protein expression by JAK-STAT signaling after Interleukin-12 stimulation	4	38	0.0173	CAPZA1,GSTO1,TALDO1,TCP1
HSA-69615	G1/S DNA Damage Checkpoints	5	64	0.0176	PSMA6,PSMC6,PSMD10,PSMD12,PSME1
HSA-109581	Apoptosis	8	162	0.0179	APPL1,PSMA6,PSMC6,PSMD10,PSMD12,PSME1,SPTAN1,YWHAE
HSA-5674135	MAP2K and MAPK activation	4	39	0.0185	FGB,NRAS,PEBP1,RAP1A
HSA-6802946	Signaling by moderate kinase activity BRAF mutants	4	39	0.0185	FGB,NRAS,PEBP1,RAP1A
HSA-6802955	Paradoxical activation of RAF signaling by kinase inactive BRAF	4	39	0.0185	FGB,NRAS,PEBP1,RAP1A
HSA-68867	Assembly of the pre-replicative complex	5	65	0.0185	PSMA6,PSMC6,PSMD10,PSMD12,PSME1
HSA-8875878	MET promotes cell motility	4	39	0.0185	ITGA2,LAMA2,LAMC1,RAP1A
HSA-9010553	Regulation of expression of SLITs and ROBOs	8	164	0.0185	DAG1,PSMA6,PSMC6,PSMD10,PSMD12,PSME1,RPL10,RPS5
HSA-1236975	Antigen processing-Cross presentation	6	96	0.0188	HLA-A,PSMA6,PSMC6,PSMD10,PSMD12,PSME1
HSA-5357801	Programmed Cell Death	8	165	0.0188	APPL1,PSMA6,PSMC6,PSMD10,PSMD12,PSME1,SPTAN1,YWHAE
HSA-5668541	TNFR2 non-canonical NF-kB pathway	6	96	0.0188	PSMA6,PSMC6,PSMD10,PSMD12,PSME1,SKP1
HSA-5675221	Negative regulation of MAPK pathway	4	40	0.0188	NRAS,PEBP1,PPP2CA,PPP2CB
HSA-6811434	COPI-dependent Golgi-to-ER retrograde traffic	6	96	0.0188	COPB2,KLC2,NAPG,TUBB2B,TUBB6,TUBB8P12
HSA-8948751	Regulation of PTEN stability and activity	5	66	0.0188	PSMA6,PSMC6,PSMD10,PSMD12,PSME1
HSA-166520	Signaling by NTRKs	6	97	0.019	BDNF,DNM1,NRAS,PPP2CA,PPP2CB,RAP1A
HSA-5663220	RHO GTPases Activate Formins	7	131	0.0194	DYNC1H1,DYNC1LI2,PPP2CA,PPP2CB,TUBB2B,TUBB6,TUBB8P12
HSA-1852241	Organelle biogenesis and maintenance	11	287	0.0199	ATP5H,DYNC1H1,GLUD1,MTX2,NPHP1,SSNA1,TCP1,TUBB2B,TUBB6,TUBB8P12,YWHAE
HSA-3928662	EPHB-mediated forward signaling	4	41	0.0199	ARPC1A,ARPC5,EFNB3,EPHB2
HSA-174178	APC/C:Cdh1 mediated degradation of Cdc20 and other APC/C:Cdh1 targeted proteins in late mitosis/early G1	5	68	0.02	PSMA6,PSMC6,PSMD10,PSMD12,PSME1
HSA-174184	Cdc20:Phospho-APC/C mediated degradation of Cyclin A	5	68	0.02	PSMA6,PSMC6,PSMD10,PSMD12,PSME1
HSA-69017	CDK-mediated phosphorylation and removal of Cdc6	5	68	0.02	PSMA6,PSMC6,PSMD10,PSMD12,PSME1
HSA-179419	APC:Cdc20 mediated degradation of cell cycle proteins prior to satisfation of the cell cycle checkpoint	5	69	0.0209	PSMA6,PSMC6,PSMD10,PSMD12,PSME1
HSA-446652	Interleukin-1 family signaling	7	134	0.0209	PSMA6,PSMC6,PSMD10,PSMD12,PSME1,SKP1,UBE2N
HSA-376176	Signaling by ROBO receptors	9	210	0.0216	DAG1,PPP3CB,PSMA6,PSMC6,PSMD10,PSMD12,PSME1,RPL10,RPS5
HSA-195721	Signaling by WNT	11	293	0.0221	CAMK2A,PPP2CA,PPP2CB,PPP3CA,PPP3CB,PSMA6,PSMC6,PSMD10,PSMD12,PSME1,SKP1
HSA-1428517	The citric acid (TCA) cycle and respiratory electron transport (FAD FC都有）	8	173	0.0225	ATP5H,ETFB,NDUFA2,NDUFB7,PDHB,PDPR,SDHB,VDAC1
HSA-1234174	Regulation of Hypoxia-inducible Factor (HIF) by oxygen	5	71	0.0227	PSMA6,PSMC6,PSMD10,PSMD12,PSME1
HSA-176409	APC/C:Cdc20 mediated degradation of mitotic proteins	5	71	0.0227	PSMA6,PSMC6,PSMD10,PSMD12,PSME1
HSA-2262749	Cellular response to hypoxia	5	71	0.0227	PSMA6,PSMC6,PSMD10,PSMD12,PSME1
HSA-8856828	Clathrin-mediated endocytosis	7	137	0.0227	AMPH,ARPC1A,ARPC5,BIN1,DNM1,FNBP1,PACSIN2
HSA-176814	Activation of APC/C and APC/C:Cdc20 mediated degradation of mitotic proteins	5	72	0.0234	PSMA6,PSMC6,PSMD10,PSMD12,PSME1
HSA-437239	Recycling pathway of L1	4	45	0.0246	DNM1,TUBB2B,TUBB6,TUBB8P12
HSA-5619084	ABC transporter disorders	5	73	0.0246	PSMA6,PSMC6,PSMD10,PSMD12,PSME1
HSA-8862803	Deregulated CDK5 triggers multiple neurodegenerative pathways in Alzheimer's disease models	3	22	0.0247	PRDX1,PRDX2,YWHAE
HSA-8863678	Neurodegenerative Diseases	3	22	0.0247	PRDX1,PRDX2,YWHAE
HSA-9006934	Signaling by Receptor Tyrosine Kinases	14	437	0.0259	BDNF,CYFIP2,DNM1,ERBB2,HGFAC,HNRNPM,ITGA2,LAMA2,LAMC1,NRAS,PLG,PPP2CA,PPP2CB,RAP1A
HSA-389960	Formation of tubulin folding intermediates by CCT/TriC	3	23	0.0272	TCP1,TUBB2B,TUBB6
HSA-9020591	Interleukin-12 signaling	4	47	0.0276	CAPZA1,GSTO1,TALDO1,TCP1
HSA-187037	Signaling by NTRK1 (TRKA)	5	76	0.0278	DNM1,NRAS,PPP2CA,PPP2CB,RAP1A
HSA-5673000	RAF activation	3	24	0.0298	NRAS,PPP2CA,PPP2CB
HSA-163767	PP2A-mediated dephosphorylation of key metabolic factors	2	7	0.0311	PPP2CA,PPP2CB
HSA-194315	Signaling by Rho GTPases	13	402	0.0311	ARHGEF17,ARPC1A,ARPC5,CYFIP2,DYNC1H1,DYNC1LI2,KLC2,PPP2CA,PPP2CB,TUBB2B,TUBB6,TUBB8P12,YWHAE
HSA-3656243	Defective ST3GAL3 causes MCT12 and EIEE15	2	7	0.0311	ACAN,LUM
HSA-9026519	Activated NTRK2 signals through RAS	2	7	0.0311	BDNF,NRAS
HSA-913531	Interferon Signaling	8	189	0.0332	CAMK2A,CD44,FLNB,HLA-A,ICAM1,NCAM1,TRIM2,UBE2N
HSA-168898	Toll-like Receptor Cascades	7	151	0.0339	DNM1,FGB,HSP90B1,PPP2CA,PPP2CB,SKP1,UBE2N
HSA-8878166	Transcriptional regulation by RUNX2	6	115	0.0345	PSMA6,PSMC6,PSMD10,PSMD12,PSME1,SKP1
HSA-389957	Prefoldin mediated transfer of substrate to CCT/TriC	3	26	0.0349	TCP1,TUBB2B,TUBB6
HSA-111885	Opioid Signalling	5	82	0.0355	PPP1R1B,PPP2CA,PPP2CB,PPP3CA,PPP3CB
HSA-5632684	Hedgehog 'on' state	5	82	0.0355	PSMA6,PSMC6,PSMD10,PSMD12,PSME1
HSA-69002	DNA Replication Pre-Initiation	5	82	0.0355	PSMA6,PSMC6,PSMD10,PSMD12,PSME1
HSA-6802949	Signaling by RAS mutants	4	52	0.0357	FGB,NRAS,PEBP1,RAP1A
HSA-3656225	Defective CHST6 causes MCDC1	2	8	0.0361	ACAN,LUM
HSA-3656244	Defective B4GALT1 causes B4GALT1-CDG (CDG-2d)	2	8	0.0361	ACAN,LUM
HSA-8982491	Glycogen metabolism	3	27	0.0371	PYGB,PYGM,UGP2
HSA-5617833	Cilium Assembly	8	195	0.0373	DYNC1H1,NPHP1,SSNA1,TCP1,TUBB2B,TUBB6,TUBB8P12,YWHAE
HSA-69242	S Phase	7	156	0.0377	DNA2,PSMA6,PSMC6,PSMD10,PSMD12,PSME1,SKP1
HSA-157118	Signaling by NOTCH	8	197	0.0391	DNER,FABP7,PSMA6,PSMC6,PSMD10,PSMD12,PSME1,SKP1
HSA-71406	Pyruvate metabolism and Citric Acid (TCA) cycle	4	54	0.0391	PDHB,PDPR,SDHB,VDAC1
HSA-936837	Ion transport by P-type ATPases	4	54	0.0391	ATP12A,ATP2B4,ATP9A,CAMK2A
HSA-162909	Host Interactions of HIV factors	6	121	0.0401	PSMA6,PSMC6,PSMD10,PSMD12,PSME1,SKP1
HSA-5687128	MAPK6/MAPK4 signaling	5	86	0.0401	PSMA6,PSMC6,PSMD10,PSMD12,PSME1
HSA-1257604	PIP3 activates AKT signaling	9	242	0.0414	ERBB2,PPP2CA,PPP2CB,PSMA6,PSMC6,PSMD10,PSMD12,PSME1,RING1
HSA-2025928	Calcineurin activates NFAT	2	9	0.0414	PPP3CA,PPP3CB
HSA-2142688	Synthesis of 5-eicosatetraenoic acids	2	9	0.0414	PON1,PON2
HSA-2465910	MASTL Facilitates Mitotic Progression	2	9	0.0414	PPP2CA,PPP2CB
HSA-418346	Platelet homeostasis	5	87	0.0414	ATP2B4,GNAS,PECAM1,PPP2CA,PPP2CB
HSA-5626467	RHO GTPases activate IQGAPs	3	29	0.0416	TUBB2B,TUBB6,TUBB8P12
HSA-8874081	MET activates PTK2 signaling	3	29	0.0416	ITGA2,LAMA2,LAMC1
HSA-4086400	PCP/CE pathway	5	89	0.0439	PSMA6,PSMC6,PSMD10,PSMD12,PSME1
HSA-3000157	Laminin interactions	3	30	0.0447	ITGA2,LAMA2,LAMC1
HSA-389958	Cooperation of Prefoldin and TriC/CCT in actin and tubulin folding	3	30	0.0447	TCP1,TUBB2B,TUBB6
HSA-70268	Pyruvate metabolism	3	30	0.0447	PDHB,PDPR,VDAC1
HSA-983189	Kinesins	4	58	0.0456	KLC2,TUBB2B,TUBB6,TUBB8P12
HSA-2682334	EPH-Ephrin signaling	5	91	0.0466	ARPC1A,ARPC5,DNM1,EFNB3,EPHB2
HSA-8878159	Transcriptional regulation by RUNX3	5	91	0.0466	PSMA6,PSMC6,PSMD10,PSMD12,PSME1
HSA-9028731	Activated NTRK2 signals through FRS2 and FRS3	2	10	0.0466	BDNF,NRAS
HSA-2142753	Arachidonic acid metabolism	4	59	0.0473	AKR1C3,PON1,PON2,PTGDS
HSA-6802952	Signaling by BRAF and RAF fusions	4	59	0.0473	FGB,NRAS,PEBP1,RAP1A
HSA-15869	Metabolism of nucleotides	5	93	0.0495	ATIC,GMPS,NME3,PAICS,PNP
HSA-5689603	UCH proteinases	5	93	0.0495	PSMA6,PSMC6,PSMD10,PSMD12,PSME1

## Sheet: FAD.RCTM
#term ID	term description	observed gene count	background gene count	false discovery rate	matching proteins in your network (labels)
HSA-1430728	Metabolism	54	2032	3.04e-05	ACADS,ACOT13,ADCY1,AKR1A1,AKR7A2,ALDH7A1,ALDH9A1,ASPA,ATP5F1,BDH2,CD38,COQ3,CS,CTH,DHCR7,DLD,ECHS1,ENO1,ENO2,ENO3,ETFA,FAAH,G6PD,GC,GDPD1,GLTP,GMPR,GNG2,GOT1,GPD2,HIBCH,HSD17B8,IDH3B,KDSR,MARC1,MARC2,MGST1,MT-ATP8,NAMPT,NDUFA5,NDUFB11,NDUFS1,NDUFS5,NDUFV1,NME1-NME2,PGM1,PSPH,RPS17,SERINC1,SLC25A4,SLC25A6,SLC6A11,UQCRC2,UQCRH
HSA-1428517	The citric acid (TCA) cycle and respiratory electron transport	13	173	0.00014	ATP5F1,CS,DLD,ETFA,IDH3B,MT-ATP8,NDUFA5,NDUFB11,NDUFS1,NDUFS5,NDUFV1,UQCRC2,UQCRH
HSA-6798695	Neutrophil degranulation	20	471	0.0005	ACTR2,CAND1,CTSB,CTSZ,DDOST,FCAR,GDI2,GHDC,HP,HSPA8,ITGAV,JUP,MGST1,NME1-NME2,PGM1,PTPRC,RHOG,RNASET2,SNAP23,VCP
HSA-163200	Respiratory electron transport, ATP synthesis by chemiosmotic coupling, and heat production by uncoupling proteins.	10	123	0.00077	ATP5F1,ETFA,MT-ATP8,NDUFA5,NDUFB11,NDUFS1,NDUFS5,NDUFV1,UQCRC2,UQCRH
HSA-422475	Axon guidance	20	541	0.0021	ACTR2,ANK2,AP2B1,CDC42,CFL1,DPYSL5,EFNB2,ENSG00000258947,HSPA8,ITGAV,PLXNB1,PTPRC,RHOB,RPS17,SCN2B,SEMA7A,SPTA1,TLN1,TRIO,TUBB4A
HSA-373755	Semaphorin interactions	7	64	0.0024	CFL1,DPYSL5,PLXNB1,PTPRC,RHOB,SEMA7A,TLN1
HSA-5653656	Vesicle-mediated transport	22	649	0.0024	ACTR2,ANK2,AP1B1,AP2B1,CTSZ,DCTN6,ENSG00000258947,FZD4,GDI2,HP,HPX,HSPA8,KIF19,M6PR,NAPA,NSF,RAB21,RHOQ,SNAP23,SNAPIN,SPTA1,TUBB4A
HSA-168249	Innate Immune System	28	1012	0.0036	ACTR2,C8A,C9,CAND1,CDC42,CFL1,CLU,CTSB,CTSZ,DDOST,FCAR,GDI2,GHDC,HP,HSPA8,ITGAV,JUP,MGST1,NME1-NME2,P2RX7,PGM1,PTPRC,RHOG,RNASET2,SNAP23,UBA3,UBE2M,VCP
HSA-168256	Immune System	44	1925	0.0036	ACTR2,AP1B1,AP2B1,ASB17,C8A,C9,CAMK2G,CAND1,CDC42,CFL1,CLU,CTSB,CTSZ,CUL3,CUL5,DCTN6,DDOST,ENSG00000258947,FBXL20,FCAR,GDI2,GHDC,HP,HSPA8,ITGAV,JUP,LCP1,MGST1,NME1-NME2,P2RX7,PAG1,PGM1,PPM1B,PTPRC,PVRL2,RHOG,RNASET2,SNAP23,SOD1,TUBB4A,UBA3,UBE2M,UBR2,VCP
HSA-199992	trans-Golgi Network Vesicle Budding	7	72	0.0036	AP1B1,CTSZ,HSPA8,M6PR,NAPA,SNAP23,SNAPIN
HSA-3371497	HSP90 chaperone cycle for steroid hormone receptors (SHR)	6	53	0.0036	DCTN6,DNAJA4,ENSG00000258947,FKBP5,HSPA8,TUBB4A
HSA-421837	Clathrin derived vesicle budding	7	72	0.0036	AP1B1,CTSZ,HSPA8,M6PR,NAPA,SNAP23,SNAPIN
HSA-611105	Respiratory electron transport	8	100	0.0036	ETFA,NDUFA5,NDUFB11,NDUFS1,NDUFS5,NDUFV1,UQCRC2,UQCRH
HSA-199991	Membrane Trafficking	20	612	0.004	ACTR2,ANK2,AP1B1,AP2B1,CTSZ,DCTN6,ENSG00000258947,FZD4,GDI2,HSPA8,KIF19,M6PR,NAPA,NSF,RAB21,RHOQ,SNAP23,SNAPIN,SPTA1,TUBB4A
HSA-373760	L1CAM interactions	8	116	0.0054	ANK2,AP2B1,ENSG00000258947,HSPA8,ITGAV,SCN2B,SPTA1,TUBB4A
HSA-166665	Terminal pathway of complement	3	8	0.0101	C8A,C9,CLU
HSA-6807878	COPI-mediated anterograde transport	7	99	0.0109	ANK2,DCTN6,ENSG00000258947,NAPA,NSF,SPTA1,TUBB4A
HSA-109582	Hemostasis	18	601	0.0191	CD99L2,CDC42,CFL1,CLU,DGKD,ENSG00000258947,ESAM,F3,GNG2,ITGAV,KIF19,P2RX7,PROCR,RHOB,RHOG,SOD1,TLN1,TUBB4A
HSA-8951664	Neddylation	10	227	0.0206	ASB17,CAND1,CUL3,CUL4A,CUL5,DCUN1D1,EPAS1,FBXL20,UBA3,UBE2M
HSA-199977	ER to Golgi Anterograde Transport	8	151	0.0218	ANK2,CTSZ,DCTN6,ENSG00000258947,NAPA,NSF,SPTA1,TUBB4A
HSA-6799198	Complex I biogenesis	5	55	0.0226	NDUFA5,NDUFB11,NDUFS1,NDUFS5,NDUFV1
HSA-70614	Amino acid synthesis and interconversion (transamination)	4	31	0.0226	ASPA,GOT1,PSPH,SERINC1
HSA-8949613	Cristae formation	4	31	0.0226	ATP5F1,CHCHD3,CHCHD6,MT-ATP8
HSA-70263	Gluconeogenesis	4	33	0.0252	ENO1,ENO2,ENO3,GOT1
HSA-432720	Lysosome Vesicle Biogenesis	4	35	0.0296	AP1B1,CTSZ,HSPA8,M6PR
HSA-180897	Vpr-mediated induction of apoptosis by mitochondrial outer membrane permeabilization	2	3	0.0328	SLC25A4,SLC25A6
HSA-1268020	Mitochondrial protein import	5	64	0.0331	CHCHD3,COA6,CS,SLC25A4,SLC25A6
HSA-597592	Post-translational protein modification	30	1366	0.0344	ANK2,ASB17,CAND1,CP,CTSZ,CUL3,CUL4A,CUL5,DCTN6,DCUN1D1,DDOST,ENSG00000258947,EPAS1,FBXL20,GALNT8,HSPA8,NAPA,NSF,PARK7,RAB21,RAB2B,SPARCL1,SPTA1,TNC,TUBB4A,UBA3,UBE2M,VCP,WDR48,XRCC4
HSA-8950505	Gene and protein expression by JAK-STAT signaling after Interleukin-12 stimulation	4	38	0.0344	CDC42,CFL1,LCP1,SOD1
HSA-1280218	Adaptive Immune System	19	733	0.0396	AP1B1,AP2B1,ASB17,CDC42,CTSB,CUL3,CUL5,DCTN6,ENSG00000258947,FBXL20,ITGAV,PAG1,PTPRC,PVRL2,SNAP23,TUBB4A,UBA3,UBE2M,UBR2
HSA-194840	Rho GTPase cycle	7	139	0.0396	ARHGEF5,CDC42,GDI2,RHOB,RHOG,RHOQ,TRIO
HSA-3928662	EPHB-mediated forward signaling	4	41	0.0396	ACTR2,CDC42,CFL1,EFNB2
HSA-888590	GABA synthesis, release, reuptake and degradation	3	18	0.0396	ABAT,HSPA8,SLC6A11
HSA-948021	Transport to the Golgi and subsequent modification	8	181	0.0396	ANK2,CTSZ,DCTN6,ENSG00000258947,NAPA,NSF,SPTA1,TUBB4A
HSA-389977	Post-chaperonin tubulin folding pathway	3	20	0.0444	ENSG00000258947,TBCC,TUBB4A
HSA-77350	Beta oxidation of hexanoyl-CoA to butanoyl-CoA	2	5	0.0489	ACADS,ECHS1
HSA-77352	Beta oxidation of butanoyl-CoA to acetyl-CoA	2	5	0.0489	ACADS,ECHS1

## Sheet: common.RCTM
#term ID	term description	observed gene count	background gene count	false discovery rate	matching proteins in your network (labels)
HSA-168249	Innate Immune System	14	1012	0.0014	ADAM10,C1R,C3,CAPN1,CFH,CYB5R3,F2,FABP5,FGA,FGG,GSN,PLD3,RAB24,SIRPB1
HSA-381426	Regulation of Insulin-like Growth Factor (IGF) transport and uptake by Insulin-like Growth Factor Binding Proteins (IGFBPs)	6	123	0.0014	ADAM10,C3,F2,FGA,FGG,IGFBP2
HSA-977225	Amyloid fiber formation	5	78	0.0014	ADAM10,CALB1,FGA,GSN,HSPG2
HSA-977606	Regulation of Complement cascade	4	47	0.0021	C1R,C3,CFH,F2
HSA-166658	Complement cascade	4	56	0.0031	C1R,C3,CFH,F2
HSA-1474244	Extracellular matrix organization	7	298	0.0036	ADAM10,CAPN1,FBLN1,FGA,FGG,HSPG2,ITGA6
HSA-140875	Common Pathway of Fibrin Clot Formation	3	22	0.0037	F2,FGA,FGG
HSA-6798695	Neutrophil degranulation	8	471	0.0071	ADAM10,C3,CAPN1,CYB5R3,FABP5,GSN,RAB24,SIRPB1
HSA-216083	Integrin cell surface interactions	4	83	0.0074	FGA,FGG,HSPG2,ITGA6
HSA-76009	Platelet Aggregation (Plug Formation)	3	37	0.0108	F2,FGA,FGG
HSA-140877	Formation of Fibrin Clot (Clotting Cascade)	3	39	0.0113	F2,FGA,FGG
HSA-168256	Immune System	16	1925	0.0115	ADAM10,C1R,C3,CAPN1,CFH,CXADR,CYB5R3,F2,FABP5,FGA,FGG,GSN,PLD3,RAB24,SIRPB1,SQSTM1
HSA-8957275	Post-translational protein phosphorylation	4	106	0.0126	ADAM10,C3,FGA,FGG
HSA-6781823	Formation of TC-NER Pre-Incision Complex	3	53	0.0197	DDB1,POLR2G,PRPF19
HSA-72165	mRNA Splicing - Minor Pathway	3	52	0.0197	POLR2G,SNRPD2,SNRPD3
HSA-202733	Cell surface interactions at the vascular wall	4	135	0.024	ATP1B1,CXADR,F2,ITGA6
HSA-354194	GRB2:SOS provides linkage to MAPK signaling for Integrins	2	13	0.024	FGA,FGG
HSA-372708	p130Cas linkage to MAPK signaling for integrins	2	14	0.0243	FGA,FGG
HSA-6782135	Dual incision in TC-NER	3	65	0.0258	DDB1,POLR2G,PRPF19
HSA-6782210	Gap-filling DNA repair synthesis and ligation in TC-NER	3	64	0.0258	DDB1,POLR2G,PRPF19
HSA-1430728	Metabolism	15	2032	0.0347	BLVRB,BPGM,CPNE6,CYB5R3,CYC1,ENTPD2,ESD,FABP5,HSPG2,ISYNA1,LRP1,MAT2A,NDUFA8,PLD3,SERINC3
HSA-5686938	Regulation of TLR by endogenous ligand	2	19	0.0347	FGA,FGG
HSA-8851708	Signaling by FGFR2 IIIa TM	2	19	0.0347	FGF1,POLR2G
HSA-6781827	Transcription-Coupled Nucleotide Excision Repair (TC-NER)	3	78	0.0352	DDB1,POLR2G,PRPF19
HSA-166663	Initial triggering of complement	2	21	0.0364	C1R,C3
HSA-72163	mRNA Splicing - Major Pathway	4	178	0.0407	POLR2G,PRPF19,SNRPD2,SNRPD3
HSA-210991	Basigin interactions	2	25	0.0457	ATP1B1,ITGA6
HSA-354192	Integrin alphaIIb beta3 signaling	2	25	0.0457	FGA,FGG
HSA-72172	mRNA Splicing	4	186	0.0457	POLR2G,PRPF19,SNRPD2,SNRPD3
HSA-9006921	Integrin signaling	2	25	0.0457	FGA,FGG
